# Supplementary material for: Gold(I) α‐Trifluoromethyl Carbenes: Synthesis, Characterization and Reactivity Studies
Source: Angew Chem Int Ed Engl. 2022 May 3;61(25):e202204781. doi: 10.1002/anie.202204781 (PMC9323441; doi:10.1002/anie.202204781)
Supplement: Supplementary file 2 — Supporting Information [file ANIE-61-0-s002.cif]

data_MR705_a

#----------------------------------------------------------------------------#
#                   CHEMICAL INFORMATION                                     #
#----------------------------------------------------------------------------#

_chemical_formula_moiety        'C22 H17 F3'
_chemical_formula_sum		'C22 H17 F3' 
_chemical_formula_weight         338.35
_chemical_compound_source       'synthesis as described'

#----------------------------------------------------------------------------#
#                   UNIT CELL INFORMATION                                    #
#----------------------------------------------------------------------------#

_symmetry_cell_setting       		orthorhombic
_symmetry_space_group_name_H-M		'P 21 21 21'
_symmetry_space_group_name_Hall		'P 2ac 2ab'
_space_group_IT_number            	19

loop_
 _space_group_symop_operation_xyz
 'x, y, z'
 '-x+1/2, -y, z+1/2'
 '-x, y+1/2, -z+1/2'
 'x+1/2, -y+1/2, -z'

_cell_length_a                    5.7542(8)
_cell_length_b                    16.803(2)
_cell_length_c                    17.010(2)
_cell_angle_alpha                 90
_cell_angle_beta                  90
_cell_angle_gamma                 90
_cell_volume                      1644.7(4)
_cell_formula_units_Z             4
_cell_measurement_temperature     193(2)
_cell_measurement_reflns_used     7505
_cell_measurement_theta_min       3.41
_cell_measurement_theta_max       26.64

#----------------------------------------------------------------------------#
#                   CRYSTAL INFORMATION                                      #
#----------------------------------------------------------------------------#

_exptl_crystal_description        'plate'
_exptl_crystal_colour             'colourless'
_exptl_crystal_size_max           0.140
_exptl_crystal_size_mid           0.080
_exptl_crystal_size_min           0.060
_exptl_crystal_density_diffrn     1.366
_exptl_crystal_density_method     'not measured'
_exptl_crystal_F_000              704

#----------------------------------------------------------------------------#
#                   ABSORPTION CORRECTION                                    #
#----------------------------------------------------------------------------#

_exptl_absorpt_coefficient_mu     0.102
_exptl_absorpt_correction_type    multi-scan
_exptl_absorpt_process_details    'SADABS (Bruker-AXS)'
_exptl_absorpt_correction_T_min   0.7069
_exptl_absorpt_correction_T_max   0.7450

#----------------------------------------------------------------------------#
#                   DATA COLLECTION                                          #
#----------------------------------------------------------------------------#

_diffrn_ambient_temperature       193(2)
_diffrn_radiation_wavelength      0.71073
_diffrn_radiation_type            MoK\a
_diffrn_radiation_source          'fine focus sealed tube'
_diffrn_radiation_monochromator   ?
_diffrn_measurement_device_type   'Bruker APEX-II CCD'
_diffrn_measurement_method        '\f and \w scans'
_diffrn_standards_number          ?
_diffrn_standards_interval_count  ?
_diffrn_standards_interval_time   ?
_diffrn_standards_decay_%         ?
_diffrn_reflns_av_R_equivalents   0.0717
_diffrn_reflns_av_unetI/netI      0.0331
_diffrn_reflns_number             64549
_diffrn_reflns_limit_h_min        -8
_diffrn_reflns_limit_h_max        8
_diffrn_reflns_limit_k_min        -24
_diffrn_reflns_limit_k_max        24
_diffrn_reflns_limit_l_min        -24
_diffrn_reflns_limit_l_max        24
_diffrn_reflns_theta_min          4.336
_diffrn_reflns_theta_max          30.662
_diffrn_reflns_theta_full         25.242
_diffrn_measured_fraction_theta_max   0.992
_diffrn_measured_fraction_theta_full  0.990
_diffrn_reflns_Laue_measured_fraction_max    0.992
_diffrn_reflns_Laue_measured_fraction_full   0.990
_diffrn_reflns_point_group_measured_fraction_max   0.994
_diffrn_reflns_point_group_measured_fraction_full  0.993
_reflns_Friedel_coverage          0.746
_reflns_number_total              5064
_reflns_number_gt                 3966
_reflns_threshold_expression      'I > 2\s(I)'

#----------------------------------------------------------------------------#
#                   COMPUTER PROGRAMS USED                                   #
#----------------------------------------------------------------------------#

_computing_data_collection      'APEX2'
_computing_cell_refinement      'SAINT'
_computing_data_reduction       'SAINT'   
_computing_structure_solution           'SHELXS-97 (Sheldrick, 2008)'
_computing_structure_refinement         'SHELXL-2018/3 (Sheldrick, 2018)'
_computing_molecular_graphics           'Ortep-3 for Windows (Farrugia, 1997)'
_computing_publication_material         'WinGX publication routines (Farrugia, 1999)' 

#----------------------------------------------------------------------------#
#                   STRUCTURE SOLUTION                                       #
#----------------------------------------------------------------------------#

_atom_sites_solution_hydrogens    geom

#----------------------------------------------------------------------------#
#                   REFINEMENT INFORMATION                                   #
#----------------------------------------------------------------------------#

_refine_ls_structure_factor_coef  Fsqd
_refine_ls_matrix_type            full
_refine_ls_weighting_scheme       calc
_refine_ls_weighting_details      'w=1/[\s^2^(Fo^2^)+(0.0680P)^2^+0.2338P] where P=(Fo^2^+2Fc^2^)/3'
_refine_ls_hydrogen_treatment     constr
_refine_ls_extinction_method      none
_refine_ls_abs_structure_details
;
 Flack x determined using 1461 quotients [(I+)-(I-)]/[(I+)+(I-)]
 (Parsons, Flack and Wagner, Acta Cryst. B69 (2013) 249-259).
;
_refine_ls_abs_structure_Flack    -0.1(3)
_chemical_absolute_configuration  ad
_refine_ls_number_reflns          5064
_refine_ls_number_parameters      226
_refine_ls_number_restraints      0
_refine_ls_R_factor_all           0.0628
_refine_ls_R_factor_gt            0.0434
_refine_ls_wR_factor_ref          0.1300
_refine_ls_wR_factor_gt           0.1169
_refine_ls_goodness_of_fit_ref    1.039
_refine_ls_restrained_S_all       1.039
_refine_ls_shift/su_max           0.000
_refine_ls_shift/su_mean          0.000
_refine_diff_density_max    	  0.193
_refine_diff_density_min   	  -0.232
_refine_diff_density_rms    	  0.046

#----------------------------------------------------------------------------#
#                   CONSTRAINTS AND RESTRAINTS                               #
#----------------------------------------------------------------------------#
 
 

#----------------------------------------------------------------------------#
#                   ATOMIC TYPES, COORDINATES AND THERMAL PARAMETERS         #
#----------------------------------------------------------------------------#

loop_
 _atom_type_symbol
 _atom_type_description
 _atom_type_scat_dispersion_real
 _atom_type_scat_dispersion_imag
 _atom_type_scat_source
 'C'  'C'   0.0033   0.0016
 'International Tables Vol C Tables 4.2.6.8 and 6.1.1.4'
 'H'  'H'   0.0000   0.0000
 'International Tables Vol C Tables 4.2.6.8 and 6.1.1.4'
 'F'  'F'   0.0171   0.0103
 'International Tables Vol C Tables 4.2.6.8 and 6.1.1.4'

loop_
 _atom_site_label
 _atom_site_type_symbol
 _atom_site_fract_x
 _atom_site_fract_y
 _atom_site_fract_z
 _atom_site_U_iso_or_equiv
 _atom_site_adp_type
 _atom_site_occupancy
 _atom_site_site_symmetry_order  
 _atom_site_calc_flag
 _atom_site_refinement_flags_posn
 _atom_site_refinement_flags_adp
 _atom_site_refinement_flags_occupancy
 _atom_site_disorder_assembly
 _atom_site_disorder_group
C1 C 0.7776(4) 0.64564(12) 0.14717(13) 0.0299(4) Uani 1 1 d . . . . .
C2 C 0.7492(4) 0.55561(13) 0.14227(14) 0.0322(5) Uani 1 1 d . . . . .
H2 H 0.654876 0.537754 0.096154 0.039 Uiso 1 1 calc R U . . .
C3 C 0.9756(4) 0.59447(13) 0.11964(15) 0.0369(5) Uani 1 1 d . . . . .
H3A H 1.109480 0.587611 0.155549 0.044 Uiso 1 1 calc R U . . .
H3B H 1.016123 0.596213 0.063099 0.044 Uiso 1 1 calc R U . . .
C4 C 0.6520(5) 0.69132(14) 0.08467(14) 0.0371(5) Uani 1 1 d . . . . .
C5 C 0.7918(4) 0.68965(12) 0.22375(12) 0.0274(4) Uani 1 1 d . . . . .
C6 C 0.9800(4) 0.73933(13) 0.23902(14) 0.0332(5) Uani 1 1 d . . . . .
H6 H 1.104994 0.741643 0.202589 0.040 Uiso 1 1 calc R U . . .
C7 C 0.9882(4) 0.78553(13) 0.30655(14) 0.0327(5) Uani 1 1 d . . . . .
H7 H 1.118302 0.819153 0.315363 0.039 Uiso 1 1 calc R U . . .
C8 C 0.8086(4) 0.78357(11) 0.36191(12) 0.0247(4) Uani 1 1 d . . . . .
C9 C 0.8143(4) 0.83488(11) 0.43363(12) 0.0254(4) Uani 1 1 d . . . . .
C10 C 1.0032(4) 0.88395(15) 0.44964(15) 0.0385(5) Uani 1 1 d . . . . .
H10 H 1.131739 0.884527 0.414580 0.046 Uiso 1 1 calc R U . . .
C11 C 1.0072(5) 0.93214(15) 0.51602(15) 0.0414(6) Uani 1 1 d . . . . .
H11 H 1.137594 0.965489 0.525383 0.050 Uiso 1 1 calc R U . . .
C12 C 0.8246(4) 0.93224(13) 0.56847(14) 0.0350(5) Uani 1 1 d . . . . .
H12 H 0.828525 0.965102 0.613897 0.042 Uiso 1 1 calc R U . . .
C13 C 0.6362(5) 0.88379(16) 0.55380(17) 0.0433(6) Uani 1 1 d . . . . .
H13 H 0.508691 0.883282 0.589254 0.052 Uiso 1 1 calc R U . . .
C14 C 0.6321(4) 0.83561(15) 0.48728(15) 0.0388(5) Uani 1 1 d . . . . .
H14 H 0.501348 0.802333 0.478297 0.047 Uiso 1 1 calc R U . . .
C15 C 0.6230(4) 0.73255(13) 0.34659(13) 0.0304(4) Uani 1 1 d . . . . .
H15 H 0.499479 0.729091 0.383506 0.037 Uiso 1 1 calc R U . . .
C16 C 0.6140(4) 0.68672(13) 0.27885(13) 0.0317(4) Uani 1 1 d . . . . .
H16 H 0.484343 0.652855 0.270032 0.038 Uiso 1 1 calc R U . . .
C17 C 0.7211(4) 0.50412(12) 0.21282(13) 0.0294(4) Uani 1 1 d . . . . .
C18 C 0.8836(4) 0.49996(14) 0.27350(14) 0.0347(5) Uani 1 1 d . . . . .
H18 H 1.019002 0.532265 0.271532 0.042 Uiso 1 1 calc R U . . .
C19 C 0.8495(4) 0.44899(14) 0.33681(15) 0.0376(5) Uani 1 1 d . . . . .
H19 H 0.961610 0.446878 0.377755 0.045 Uiso 1 1 calc R U . . .
C20 C 0.6548(5) 0.40155(13) 0.34077(14) 0.0359(5) Uani 1 1 d . . . . .
H20 H 0.632096 0.366892 0.384229 0.043 Uiso 1 1 calc R U . . .
C21 C 0.4922(4) 0.40483(14) 0.28075(14) 0.0359(5) Uani 1 1 d . . . . .
H21 H 0.357676 0.372140 0.282923 0.043 Uiso 1 1 calc R U . . .
C22 C 0.5253(4) 0.45568(13) 0.21754(14) 0.0329(5) Uani 1 1 d . . . . .
H22 H 0.412574 0.457493 0.176781 0.039 Uiso 1 1 calc R U . . .
F23 F 0.6462(4) 0.65397(10) 0.01520(9) 0.0559(5) Uani 1 1 d . . . . .
F24 F 0.7462(3) 0.76270(9) 0.07136(10) 0.0543(5) Uani 1 1 d . . . . .
F25 F 0.4290(3) 0.70504(9) 0.10389(9) 0.0447(4) Uani 1 1 d . . . . .
 
loop_
 _atom_site_aniso_label
 _atom_site_aniso_U_11
 _atom_site_aniso_U_22
 _atom_site_aniso_U_33
 _atom_site_aniso_U_23
 _atom_site_aniso_U_13
 _atom_site_aniso_U_12
C1 0.0330(10) 0.0273(9) 0.0292(11) -0.0019(8) 0.0068(8) 0.0006(8)
C2 0.0374(11) 0.0274(10) 0.0318(11) -0.0054(8) 0.0031(9) 0.0000(9)
C3 0.0383(12) 0.0329(10) 0.0395(13) -0.0041(10) 0.0125(10) 0.0017(9)
C4 0.0469(13) 0.0345(11) 0.0300(12) 0.0015(9) 0.0090(10) 0.0013(10)
C5 0.0301(10) 0.0228(8) 0.0293(10) -0.0003(8) 0.0039(8) 0.0009(8)
C6 0.0290(10) 0.0318(10) 0.0386(12) -0.0032(9) 0.0102(9) -0.0043(8)
C7 0.0259(9) 0.0316(10) 0.0404(12) -0.0056(9) 0.0060(9) -0.0055(8)
C8 0.0261(9) 0.0220(8) 0.0261(9) 0.0012(7) 0.0012(7) 0.0001(7)
C9 0.0275(9) 0.0218(8) 0.0268(10) 0.0032(7) -0.0013(8) 0.0009(7)
C10 0.0378(12) 0.0446(13) 0.0331(12) -0.0045(10) 0.0056(10) -0.0160(10)
C11 0.0443(14) 0.0423(12) 0.0375(13) -0.0040(10) -0.0008(11) -0.0154(11)
C12 0.0440(13) 0.0295(10) 0.0316(12) -0.0032(9) -0.0035(10) 0.0007(9)
C13 0.0380(13) 0.0479(14) 0.0441(14) -0.0160(11) 0.0082(11) -0.0045(11)
C14 0.0305(11) 0.0410(12) 0.0448(13) -0.0135(11) 0.0066(10) -0.0063(10)
C15 0.0292(10) 0.0327(10) 0.0293(11) -0.0013(8) 0.0061(8) -0.0065(8)
C16 0.0320(10) 0.0305(10) 0.0324(11) -0.0034(9) 0.0045(9) -0.0072(8)
C17 0.0320(10) 0.0235(9) 0.0326(11) -0.0071(8) 0.0001(9) 0.0026(8)
C18 0.0335(11) 0.0309(10) 0.0398(13) -0.0041(9) -0.0043(10) -0.0040(9)
C19 0.0425(12) 0.0349(11) 0.0353(12) -0.0029(9) -0.0062(10) 0.0001(10)
C20 0.0458(13) 0.0271(10) 0.0349(12) -0.0013(9) 0.0015(10) 0.0002(9)
C21 0.0372(11) 0.0295(10) 0.0410(13) -0.0057(10) 0.0017(10) -0.0051(9)
C22 0.0330(10) 0.0290(10) 0.0367(12) -0.0061(9) -0.0035(9) 0.0000(8)
F23 0.0819(13) 0.0593(10) 0.0266(7) -0.0052(7) 0.0012(8) 0.0159(10)
F24 0.0702(11) 0.0409(8) 0.0518(10) 0.0182(7) 0.0088(8) -0.0064(8)
F25 0.0421(8) 0.0547(9) 0.0371(8) 0.0053(7) 0.0016(6) 0.0091(7)

#----------------------------------------------------------------------------#
#                   MOLECULAR GEOMETRY                                       #
#----------------------------------------------------------------------------#

_geom_special_details
;
 All esds (except the esd in the dihedral angle between two l.s. planes)
 are estimated using the full covariance matrix.  The cell esds are taken
 into account individually in the estimation of esds in distances, angles
 and torsion angles; correlations between esds in cell parameters are only
 used when they are defined by crystal symmetry.  An approximate (isotropic)
 treatment of cell esds is used for estimating esds involving l.s. planes.
;
 
loop_
 _geom_bond_atom_site_label_1
 _geom_bond_atom_site_label_2
 _geom_bond_distance
 _geom_bond_site_symmetry_2
 _geom_bond_publ_flag
C1 C4 1.497(3) . ?
C1 C5 1.500(3) . ?
C1 C3 1.502(3) . ?
C1 C2 1.524(3) . ?
C2 C17 1.488(3) . ?
C2 C3 1.507(3) . ?
C2 H2 1.0000 . ?
C3 H3A 0.9900 . ?
C3 H3B 0.9900 . ?
C4 F24 1.335(3) . ?
C4 F23 1.338(3) . ?
C4 F25 1.344(3) . ?
C5 C16 1.388(3) . ?
C5 C6 1.392(3) . ?
C6 C7 1.387(3) . ?
C6 H6 0.9500 . ?
C7 C8 1.398(3) . ?
C7 H7 0.9500 . ?
C8 C15 1.395(3) . ?
C8 C9 1.494(3) . ?
C9 C14 1.390(3) . ?
C9 C10 1.391(3) . ?
C10 C11 1.390(3) . ?
C10 H10 0.9500 . ?
C11 C12 1.378(4) . ?
C11 H11 0.9500 . ?
C12 C13 1.378(4) . ?
C12 H12 0.9500 . ?
C13 C14 1.391(3) . ?
C13 H13 0.9500 . ?
C14 H14 0.9500 . ?
C15 C16 1.387(3) . ?
C15 H15 0.9500 . ?
C16 H16 0.9500 . ?
C17 C22 1.392(3) . ?
C17 C18 1.395(3) . ?
C18 C19 1.390(3) . ?
C18 H18 0.9500 . ?
C19 C20 1.377(3) . ?
C19 H19 0.9500 . ?
C20 C21 1.386(3) . ?
C20 H20 0.9500 . ?
C21 C22 1.387(3) . ?
C21 H21 0.9500 . ?
C22 H22 0.9500 . ?
 
loop_
 _geom_angle_atom_site_label_1
 _geom_angle_atom_site_label_2
 _geom_angle_atom_site_label_3
 _geom_angle
 _geom_angle_site_symmetry_1
 _geom_angle_site_symmetry_3
 _geom_angle_publ_flag
C4 C1 C5 112.97(18) . . ?
C4 C1 C3 116.0(2) . . ?
C5 C1 C3 120.8(2) . . ?
C4 C1 C2 114.7(2) . . ?
C5 C1 C2 122.87(19) . . ?
C3 C1 C2 59.73(15) . . ?
C17 C2 C3 123.5(2) . . ?
C17 C2 C1 123.00(19) . . ?
C3 C2 C1 59.43(15) . . ?
C17 C2 H2 113.5 . . ?
C3 C2 H2 113.5 . . ?
C1 C2 H2 113.5 . . ?
C1 C3 C2 60.84(15) . . ?
C1 C3 H3A 117.7 . . ?
C2 C3 H3A 117.7 . . ?
C1 C3 H3B 117.7 . . ?
C2 C3 H3B 117.7 . . ?
H3A C3 H3B 114.8 . . ?
F24 C4 F23 106.37(19) . . ?
F24 C4 F25 105.9(2) . . ?
F23 C4 F25 105.7(2) . . ?
F24 C4 C1 112.7(2) . . ?
F23 C4 C1 113.5(2) . . ?
F25 C4 C1 112.07(19) . . ?
C16 C5 C6 117.95(19) . . ?
C16 C5 C1 121.90(19) . . ?
C6 C5 C1 120.00(19) . . ?
C7 C6 C5 121.1(2) . . ?
C7 C6 H6 119.5 . . ?
C5 C6 H6 119.5 . . ?
C6 C7 C8 121.3(2) . . ?
C6 C7 H7 119.3 . . ?
C8 C7 H7 119.3 . . ?
C15 C8 C7 117.05(19) . . ?
C15 C8 C9 121.60(18) . . ?
C7 C8 C9 121.35(18) . . ?
C14 C9 C10 117.1(2) . . ?
C14 C9 C8 121.66(18) . . ?
C10 C9 C8 121.25(19) . . ?
C11 C10 C9 121.1(2) . . ?
C11 C10 H10 119.4 . . ?
C9 C10 H10 119.4 . . ?
C12 C11 C10 120.9(2) . . ?
C12 C11 H11 119.5 . . ?
C10 C11 H11 119.5 . . ?
C11 C12 C13 118.8(2) . . ?
C11 C12 H12 120.6 . . ?
C13 C12 H12 120.6 . . ?
C12 C13 C14 120.3(2) . . ?
C12 C13 H13 119.9 . . ?
C14 C13 H13 119.9 . . ?
C9 C14 C13 121.8(2) . . ?
C9 C14 H14 119.1 . . ?
C13 C14 H14 119.1 . . ?
C16 C15 C8 121.69(19) . . ?
C16 C15 H15 119.2 . . ?
C8 C15 H15 119.2 . . ?
C15 C16 C5 120.9(2) . . ?
C15 C16 H16 119.5 . . ?
C5 C16 H16 119.5 . . ?
C22 C17 C18 118.1(2) . . ?
C22 C17 C2 118.3(2) . . ?
C18 C17 C2 123.6(2) . . ?
C19 C18 C17 120.6(2) . . ?
C19 C18 H18 119.7 . . ?
C17 C18 H18 119.7 . . ?
C20 C19 C18 120.6(2) . . ?
C20 C19 H19 119.7 . . ?
C18 C19 H19 119.7 . . ?
C19 C20 C21 119.4(2) . . ?
C19 C20 H20 120.3 . . ?
C21 C20 H20 120.3 . . ?
C20 C21 C22 120.2(2) . . ?
C20 C21 H21 119.9 . . ?
C22 C21 H21 119.9 . . ?
C21 C22 C17 121.1(2) . . ?
C21 C22 H22 119.5 . . ?
C17 C22 H22 119.5 . . ?

# start Validation Reply Form
_vrf_PLAT910_MR705_a
;
PROBLEM: Missing # of FCF Reflection(s) Below Theta(Min).
RESPONSE:  Theta min = 4.34 deg. The theta value of missing reflections
is below 4.30 deg. These reflections are therefore excluded.
;
# end Validation Reply Form 

_shelx_res_file
;
TITL MR705_a.res in P2(1)2(1)2(1)
    MR705_a.res
    created by SHELXL-2018/3 at 11:02:48 on 07-Jun-2021
CELL  0.71073   5.7542  16.8035  17.0097   90.000   90.000   90.000
ZERR     4.00   0.0008   0.0024   0.0023    0.000    0.000    0.000
LATT  -1
SYMM  1/2 - X, - Y, 1/2 + Z
SYMM  - X, 1/2 + Y, 1/2 - Z
SYMM  1/2 + X, 1/2 - Y, - Z
SFAC  C    H    F
UNIT  88 68 12
MERG   2
FMAP   2
PLAN   20
OMIT  1   1   1
OMIT  0   2   0
OMIT  0   1   2
OMIT  0   0   2
OMIT  0   2   1
OMIT  0   1   1
OMIT  1   2   0
OMIT  1   0   1
OMIT  -1   2   2
OMIT  0   3   2
OMIT   1   2   2
SIZE     0.060   0.080   0.140
ACTA
BOND   $H
LIST   6
L.S.  10
TEMP   -80.16
WGHT    0.068000    0.233800
FVAR       0.23389
C1    1    0.777553    0.645637    0.147166    11.00000    0.03304    0.02735 =
         0.02920   -0.00191    0.00676    0.00065
C2    1    0.749226    0.555614    0.142265    11.00000    0.03744    0.02743 =
         0.03177   -0.00540    0.00306   -0.00003
AFIX  13
H2    2    0.654876    0.537754    0.096154    11.00000   -1.20000
AFIX   0
C3    1    0.975580    0.594471    0.119635    11.00000    0.03833    0.03295 =
         0.03955   -0.00413    0.01247    0.00172
AFIX  23
H3A   2    1.109480    0.587611    0.155549    11.00000   -1.20000
H3B   2    1.016123    0.596213    0.063099    11.00000   -1.20000
AFIX   0
C4    1    0.652048    0.691319    0.084665    11.00000    0.04686    0.03452 =
         0.02999    0.00153    0.00900    0.00128
C5    1    0.791768    0.689647    0.223750    11.00000    0.03005    0.02285 =
         0.02931   -0.00029    0.00388    0.00090
C6    1    0.980035    0.739334    0.239019    11.00000    0.02903    0.03185 =
         0.03859   -0.00320    0.01017   -0.00428
AFIX  43
H6    2    1.104994    0.741643    0.202589    11.00000   -1.20000
AFIX   0
C7    1    0.988168    0.785525    0.306551    11.00000    0.02592    0.03160 =
         0.04044   -0.00564    0.00602   -0.00548
AFIX  43
H7    2    1.118302    0.819153    0.315363    11.00000   -1.20000
AFIX   0
C8    1    0.808647    0.783575    0.361907    11.00000    0.02615    0.02195 =
         0.02609    0.00124    0.00120    0.00006
C9    1    0.814300    0.834879    0.433626    11.00000    0.02746    0.02182 =
         0.02682    0.00318   -0.00134    0.00095
C10   1    1.003227    0.883953    0.449636    11.00000    0.03777    0.04463 =
         0.03315   -0.00451    0.00557   -0.01603
AFIX  43
H10   2    1.131739    0.884527    0.414580    11.00000   -1.20000
AFIX   0
C11   1    1.007184    0.932140    0.516020    11.00000    0.04431    0.04230 =
         0.03749   -0.00396   -0.00084   -0.01541
AFIX  43
H11   2    1.137594    0.965489    0.525383    11.00000   -1.20000
AFIX   0
C12   1    0.824616    0.932241    0.568468    11.00000    0.04400    0.02947 =
         0.03155   -0.00320   -0.00347    0.00071
AFIX  43
H12   2    0.828525    0.965102    0.613897    11.00000   -1.20000
AFIX   0
C13   1    0.636247    0.883787    0.553800    11.00000    0.03803    0.04788 =
         0.04411   -0.01597    0.00818   -0.00447
AFIX  43
H13   2    0.508691    0.883282    0.589254    11.00000   -1.20000
AFIX   0
C14   1    0.632146    0.835611    0.487279    11.00000    0.03047    0.04104 =
         0.04483   -0.01352    0.00659   -0.00628
AFIX  43
H14   2    0.501348    0.802333    0.478297    11.00000   -1.20000
AFIX   0
C15   1    0.622963    0.732548    0.346593    11.00000    0.02925    0.03268 =
         0.02934   -0.00133    0.00610   -0.00654
AFIX  43
H15   2    0.499479    0.729091    0.383506    11.00000   -1.20000
AFIX   0
C16   1    0.613953    0.686717    0.278852    11.00000    0.03197    0.03054 =
         0.03245   -0.00336    0.00450   -0.00724
AFIX  43
H16   2    0.484343    0.652855    0.270032    11.00000   -1.20000
AFIX   0
C17   1    0.721090    0.504123    0.212819    11.00000    0.03201    0.02348 =
         0.03261   -0.00709    0.00009    0.00258
C18   1    0.883640    0.499959    0.273495    11.00000    0.03352    0.03093 =
         0.03979   -0.00413   -0.00433   -0.00401
AFIX  43
H18   2    1.019002    0.532265    0.271532    11.00000   -1.20000
AFIX   0
C19   1    0.849494    0.448993    0.336811    11.00000    0.04252    0.03485 =
         0.03533   -0.00287   -0.00616    0.00015
AFIX  43
H19   2    0.961610    0.446878    0.377755    11.00000   -1.20000
AFIX   0
C20   1    0.654785    0.401546    0.340773    11.00000    0.04576    0.02713 =
         0.03493   -0.00131    0.00146    0.00018
AFIX  43
H20   2    0.632096    0.366892    0.384229    11.00000   -1.20000
AFIX   0
C21   1    0.492221    0.404830    0.280752    11.00000    0.03716    0.02950 =
         0.04102   -0.00566    0.00166   -0.00514
AFIX  43
H21   2    0.357676    0.372140    0.282923    11.00000   -1.20000
AFIX   0
C22   1    0.525328    0.455681    0.217538    11.00000    0.03295    0.02900 =
         0.03666   -0.00614   -0.00354    0.00000
AFIX  43
H22   2    0.412574    0.457493    0.176781    11.00000   -1.20000
AFIX   0
F23   3    0.646164    0.653974    0.015197    11.00000    0.08187    0.05932 =
         0.02660   -0.00525    0.00123    0.01590
F24   3    0.746173    0.762698    0.071364    11.00000    0.07023    0.04091 =
         0.05175    0.01820    0.00878   -0.00644
F25   3    0.428990    0.705043    0.103892    11.00000    0.04215    0.05471 =
         0.03709    0.00530    0.00156    0.00914
HKLF    4


REM  MR705_a.res in P2(1)2(1)2(1)
REM wR2 = 0.129968, GooF = S = 1.03863, Restrained GooF = 1.03863 for all data
REM R1 = 0.043378 for 3966 Fo > 4sig(Fo) and 0.062847 for all 5064 data
REM 226 parameters refined using 0 restraints

END

WGHT      0.0631      0.2711

REM Highest difference peak  0.193,  deepest hole -0.232,  1-sigma level  0.046
Q1    1   0.7053  0.6957  0.2466  11.00000  0.05    0.19
Q2    1   1.0161  0.8975  0.4879  11.00000  0.05    0.17
Q3    1   0.7737  0.6727  0.1860  11.00000  0.05    0.17
Q4    1   0.8867  0.5845  0.2751  11.00000  0.05    0.17
Q5    1   1.0993  0.3784  0.4369  11.00000  0.05    0.15
Q6    1   0.8854  0.7022  0.2396  11.00000  0.05    0.15
Q7    1   0.9538  0.8391  0.4461  11.00000  0.05    0.15
Q8    1   0.8060  0.6389  0.2702  11.00000  0.05    0.15
Q9    1   0.7441  0.5387  0.1849  11.00000  0.05    0.15
Q10   1   1.2398  0.8454  0.4323  11.00000  0.05    0.14
Q11   1   0.8110  0.8138  0.3951  11.00000  0.05    0.14
Q12   1   0.7155  0.7194  0.4600  11.00000  0.05    0.14
Q13   1   0.7383  0.6622  0.1156  11.00000  0.05    0.14
Q14   1   1.0077  0.7374  0.2832  11.00000  0.05    0.14
Q15   1   0.4816  0.6175  0.2859  11.00000  0.05    0.14
Q16   1   0.7427  0.8360  0.4692  11.00000  0.05    0.14
Q17   1   1.1711  0.7834  0.3612  11.00000  0.05    0.14
Q18   1   0.8039  0.5999  0.2320  11.00000  0.05    0.13
Q19   1   0.4044  0.6787  0.2546  11.00000  0.05    0.13
Q20   1   0.9337  0.9415  0.4538  11.00000  0.05    0.13
;
_shelx_res_checksum   98866

_shelx_hkl_file
;
   1   0   0   -0.04    0.05
   1   0   0   -0.03    0.06
   1   0   0   -0.14    0.06
   1   0   0    0.04    0.08
  -1   0   0    0.12    0.10
  -1   0   0   -0.08    0.05
  -1   0   0   -0.05    0.08
  -1   0   0   -0.04    0.07
   1   0   0    0.01    0.08
   2   0   0   -0.07    0.14
  -2   0   0   -0.14    0.17
  -2   0   0    0.03    0.18
   2   0   0    0.29    0.20
   2   0   0    0.05    0.16
   2   0   0   -0.02    0.11
  -2   0   0   -0.08    0.16
  -2   0   0    0.05    0.17
   2   0   0    0.32    0.20
  -3   0   0   -0.19    0.24
   3   0   0    0.07    0.21
  -3   0   0   -0.21    0.21
  -3   0   0    0.21    0.26
   3   0   0    0.11    0.25
   3   0   0   -0.17    0.18
   3   0   0    0.10    0.20
  -3   0   0    0.10    0.26
   3   0   0    0.02    0.16
   4   0   0    7.78    1.01
   4   0   0    5.90    0.70
   4   0   0    8.41    1.01
   4   0   0    6.31    0.81
  -4   0   0    8.82    0.94
  -4   0   0    8.05    0.91
  -4   0   0    7.00    0.92
  -4   0   0    8.37    1.00
   4   0   0    7.55    0.90
   5   0   0   -0.06    0.35
  -5   0   0    0.06    0.40
  -5   0   0    0.30    0.36
  -5   0   0   -0.05    0.37
   5   0   0    0.13    0.28
  -5   0   0   -0.42    0.29
   5   0   0   -0.15    0.33
   5   0   0   -0.03    0.33
   5   0   0   -0.09    0.34
   6   0   0   25.78    1.84
   6   0   0   26.26    2.02
  -6   0   0   25.68    1.82
  -6   0   0   22.58    2.22
  -6   0   0   24.45    1.86
  -6   0   0   23.88    1.69
   6   0   0   23.93    1.70
   6   0   0   20.97    2.07
  -7   0   0    0.41    0.58
  -7   0   0   -0.42    0.48
   7   0   0   -0.13    0.49
   7   0   0   -0.10    0.45
  -7   0   0    0.83    0.72
   7   0   0   -0.35    0.48
   7   0   0    0.03    0.60
  -7   0   0    0.07    0.44
  -8   0   0    7.93    1.45
   8   0   0    5.97    1.43
   8   0   0    7.58    1.61
   8   0   0    6.50    1.39
  -8   0   0    7.78    1.40
   8   0   0    9.27    1.50
  -8   0   0    8.41    1.72
  -8   0   0    9.57    1.72
   0   1   0    0.00    0.01
   0   1   0   -0.01    0.01
   0  -1   0    0.01    0.02
   0  -1   0    0.00    0.01
   0   1   0   -0.04    0.01
   0  -1   0    0.00    0.01
   0  -1   0    0.00    0.01
   0   1   0    0.01    0.01
   0   1   0    0.00    0.01
   0   1   0   -0.03    0.02
   0   1   0    0.01    0.01
   0   1   0   -0.01    0.02
   0  -1   0    0.03    0.02
   0  -1   0   -0.01    0.02
   0  -1   0    0.00    0.01
   0  -1   0    0.04    0.02
   0   1   0    0.01    0.02
   0  -1   0   -0.02    0.02
  -2   1   0   31.30    1.27
   2  -1   0   29.02    1.24
  -2   1   0   30.23    1.30
  -2   1   0   30.68    1.24
  -2  -1   0   31.18    1.34
   2   1   0   34.63    1.38
   2  -1   0   33.97    1.39
   2   1   0   33.33    1.32
   2   1   0   29.04    1.23
  -2  -1   0   31.70    1.34
   2  -1   0   31.87    1.29
  -2  -1   0   31.78    1.29
   2   1   0   31.59    1.25
   2  -1   0   32.24    1.26
   2  -1   0   30.96    1.10
   2   1   0   29.42    1.16
  -2  -1   0   31.41    1.18
   3   1   0    0.95    0.34
   3   1   0    1.56    0.40
  -3   1   0    1.05    0.37
   3  -1   0    1.33    0.40
  -3  -1   0    1.70    0.40
   3  -1   0    1.02    0.27
   3  -1   0    1.16    0.36
  -3   1   0    1.40    0.40
  -3  -1   0    1.40    0.41
  -3  -1   0    1.53    0.42
  -3  -1   0    1.04    0.36
   3   1   0    1.00    0.31
   3   1   0    1.49    0.32
   3  -1   0    1.60    0.39
  -3   1   0    0.05    0.29
   3   1   0    0.40    0.28
   3  -1   0    0.94    0.33
   4   1   0    0.10    0.31
   4  -1   0   -0.04    0.23
  -4   1   0    0.63    0.35
  -4   1   0    0.23    0.31
   4  -1   0   -0.21    0.24
  -4  -1   0   -0.17    0.21
   4   1   0    0.20    0.25
   4   1   0   -0.01    0.20
  -4  -1   0    0.05    0.29
   4   1   0    0.06    0.22
   4  -1   0   -0.23    0.22
   4   1   0    0.00    0.24
  -4  -1   0   -0.08    0.34
   4  -1   0    0.14    0.23
  -4  -1   0   -0.04    0.27
  -4   1   0   -0.35    0.25
   4  -1   0    0.22    0.27
  -5  -1   0    2.40    0.69
  -5   1   0    3.11    0.71
   5   1   0    2.86    0.70
  -5  -1   0    3.05    0.68
   5   1   0    1.83    0.65
  -5   1   0    2.66    0.75
  -5  -1   0    1.27    0.58
   5  -1   0    1.21    0.57
   5  -1   0    2.52    0.65
  -5  -1   0    3.03    0.46
  -5   1   0    1.95    0.59
   5  -1   0    2.44    0.68
  -5  -1   0    1.88    0.64
   5   1   0    1.94    0.54
   5   1   0    1.94    0.62
   5   1   0    1.65    0.57
   5  -1   0    1.55    0.53
  -5   1   0    1.93    0.62
  -6   1   0   50.46    2.64
  -6   1   0   57.51    2.84
  -6  -1   0   55.95    2.83
  -6   1   0   55.44    2.24
   6   1   0   49.39    2.72
   6  -1   0   50.79    2.80
   6   1   0   53.03    2.87
  -6  -1   0   57.89    3.05
   6  -1   0   53.07    3.00
   6  -1   0   55.03    2.81
  -6   1   0   56.20    3.01
   6  -1   0   53.71    2.67
   6   1   0   50.57    2.62
  -6  -1   0   51.53    2.57
  -6  -1   0   51.97    2.88
  -6   1   0   52.24    2.78
   6   1   0   46.96    2.85
   7   1   0    0.71    0.60
  -7   1   0    0.37    0.53
  -7  -1   0    0.87    0.55
   7   1   0    0.02    0.56
   7   1   0    0.41    0.42
  -7   1   0    0.19    0.52
  -7   1   0    1.00    0.75
  -7  -1   0    1.49    0.72
   7  -1   0    1.09    0.72
   7  -1   0    0.13    0.54
   7  -1   0   -0.33    0.53
   7  -1   0    0.45    0.56
  -7   1   0    2.02    0.86
  -7  -1   0    0.65    0.72
   7   1   0    0.53    0.64
  -7  -1   0    1.64    0.77
   8  -1   0    0.11    0.64
  -8  -1   0   -0.19    0.47
  -8  -1   0   -0.10    0.74
  -8  -1   0   -0.35    0.57
  -8   1   0   -0.25    0.55
   8  -1   0    0.26    0.62
   8  -1   0   -0.14    0.53
  -8   1   0   -0.62    0.59
  -8   1   0   -0.09    0.76
   8   1   0   -0.13    0.60
   8   1   0   -0.41    0.56
  -8  -1   0   -0.37    0.61
  -8   1   0    0.37    0.61
   8  -1   0   -0.03    0.68
   8   1   0   -0.16    0.67
   8   1   0   -0.31    0.54
   0   2   0   -0.03    0.05
   0  -2   0   -0.04    0.03
   0  -2   0    0.01    0.03
   0   2   0   -0.11    0.05
   0   2   0   -0.03    0.03
   0  -2   0    0.01    0.05
   0   2   0   -0.01    0.04
   0   2   0   -0.02    0.03
   0  -2   0   -0.02    0.03
   0  -2   0    0.00    0.04
   0  -2   0   -0.02    0.04
   0   2   0    0.01    0.03
   0   2   0   -0.01    0.04
   1  -2   0    0.90    0.18
  -1  -2   0    0.72    0.18
   2   2   0    7.92    0.54
   2  -2   0    7.74    0.58
  -2  -2   0    8.62    0.50
   2  -2   0    7.92    0.57
   2  -2   0    8.82    0.67
  -2   2   0    8.33    0.61
   2  -2   0    8.52    0.58
  -2  -2   0    8.35    0.77
  -2  -2   0    8.88    0.61
   2   2   0    8.68    0.65
  -2   2   0    9.25    0.59
  -2   2   0    8.43    0.62
   2   2   0    8.19    0.56
   2   2   0    8.88    0.62
  -2  -2   0    9.22    0.66
   3   2   0   14.77    0.98
   3  -2   0   14.12    0.94
  -3   2   0   15.44    1.02
   3  -2   0   15.97    1.07
   3  -2   0   13.77    0.92
  -3  -2   0   14.28    1.04
  -3  -2   0   14.99    0.87
  -3   2   0   15.71    1.04
   3   2   0   14.43    0.92
   3   2   0   13.90    0.90
   3   2   0   14.81    1.03
  -3   2   0   13.28    0.90
   3   2   0   13.88    0.84
  -3  -2   0   15.21    1.03
   3  -2   0   14.80    0.94
  -3  -2   0   14.38    0.95
   4  -2   0    0.68    0.36
  -4  -2   0    0.83    0.38
   4   2   0    1.83    0.44
   4  -2   0    1.13    0.42
   4  -2   0    1.20    0.40
   4   2   0    1.70    0.45
   4  -2   0    1.66    0.50
   4   2   0    1.02    0.41
  -4   2   0    1.28    0.47
   4   2   0    1.38    0.51
  -4   2   0    1.17    0.45
  -4  -2   0    1.57    0.51
  -4  -2   0    1.27    0.51
  -4  -2   0    1.33    0.48
   4   2   0    0.93    0.34
  -4   2   0    1.34    0.46
  -5   2   0   -0.39    0.36
   5   2   0    0.10    0.29
  -5   2   0    0.00    0.37
   5   2   0   -0.03    0.28
  -5  -2   0   -0.11    0.32
   5  -2   0    0.14    0.35
   5   2   0    0.37    0.43
   5   2   0   -0.04    0.32
  -5   2   0   -0.07    0.35
   5  -2   0    0.61    0.44
  -5  -2   0   -0.36    0.38
   5  -2   0    0.53    0.41
  -5   2   0    0.32    0.38
  -5  -2   0    0.18    0.36
   5  -2   0    0.26    0.37
  -5  -2   0    0.38    0.51
  -5  -2   0   -0.02    0.21
   5   2   0   -0.22    0.32
  -6   2   0   -0.44    0.31
   6   2   0   -0.58    0.35
   6   2   0    0.22    0.40
  -6  -2   0    0.48    0.50
   6   2   0   -0.05    0.44
   6   2   0   -0.02    0.48
  -6  -2   0    0.24    0.45
  -6   2   0    0.60    0.54
   6  -2   0    0.28    0.39
  -6   2   0    0.18    0.45
  -6  -2   0   -0.05    0.46
   6   2   0   -0.40    0.34
   6  -2   0   -0.21    0.35
  -6  -2   0    0.11    0.39
  -6   2   0   -0.32    0.43
   6  -2   0    0.23    0.43
   6  -2   0   -0.39    0.38
   7   2   0   -0.38    0.53
   7   2   0    0.50    0.49
  -7   2   0    0.03    0.49
  -7   2   0    0.37    0.64
   7  -2   0    0.56    0.49
   7   2   0   -0.35    0.55
  -7   2   0   -0.37    0.40
  -7   2   0    0.23    0.56
   7   2   0    0.35    0.54
  -7  -2   0   -0.08    0.45
   7  -2   0    0.08    0.53
  -7  -2   0    0.81    0.52
   7  -2   0    1.03    0.74
   7  -2   0    0.10    0.56
  -7  -2   0   -0.49    0.54
  -7  -2   0    0.02    0.53
  -8   2   0   -0.25    0.65
  -8  -2   0   -0.06    0.72
   8   2   0   -0.06    0.68
   8   2   0    0.28    0.61
   8   2   0    0.25    0.70
   8  -2   0   -0.04    0.62
  -8  -2   0   -0.50    0.68
   8   2   0    1.32    0.93
   8  -2   0    0.24    0.73
  -8   2   0    0.23    0.71
  -8  -2   0    0.63    0.74
  -8   2   0    0.28    0.61
   8  -2   0    0.24    0.52
  -8   2   0   -0.15    0.58
   8  -2   0    0.37    0.80
   0   3   0   -0.02    0.08
   0   3   0   -0.06    0.06
   0   3   0    0.04    0.06
   0  -3   0   -0.03    0.09
   0   3   0   -0.04    0.04
   0  -3   0    0.03    0.07
   0   3   0   -0.09    0.08
   0  -3   0   -0.12    0.06
   0   3   0   -0.06    0.07
   0  -3   0   -0.03    0.04
   0  -3   0   -0.03    0.07
   0   3   0    0.07    0.11
   1   3   0    6.04    0.42
  -1   3   0   11.15    0.57
   1  -3   0    6.43    0.41
   1  -3   0    9.74    0.52
   1  -3   0    6.48    0.44
  -1  -3   0    8.55    0.51
   2  -3   0    3.18    0.49
   2  -3   0    3.35    0.45
  -2   3   0    2.72    0.45
   2   3   0    3.79    0.52
   2   3   0    2.51    0.39
   2  -3   0    2.73    0.41
  -2   3   0    2.91    0.39
  -2   3   0    3.41    0.49
   2   3   0    2.72    0.39
   2   3   0    3.12    0.47
  -2  -3   0    3.21    0.34
  -2  -3   0    3.27    0.50
   2  -3   0    2.56    0.40
  -2  -3   0    3.61    0.53
  -2  -3   0    2.92    0.44
   3  -3   0    3.38    0.51
  -3   3   0    3.41    0.58
   3   3   0    4.25    0.55
  -3  -3   0    3.67    0.46
   3  -3   0    4.94    0.62
  -3   3   0    4.23    0.56
   3  -3   0    3.97    0.57
  -3  -3   0    4.54    0.67
  -3  -3   0    4.87    0.27
  -3  -3   0    5.10    0.65
   3   3   0    4.49    0.64
   3   3   0    3.98    0.56
   3   3   0    3.91    0.53
   3  -3   0    3.89    0.62
   4   3   0    3.64    0.69
   4   3   0    3.75    0.61
   4  -3   0    3.41    0.70
   4   3   0    3.52    0.63
   4  -3   0    3.45    0.65
  -4  -3   0    3.86    0.70
   4  -3   0    4.00    0.66
   4   3   0    3.15    0.61
  -4  -3   0    3.80    0.61
  -4  -3   0    4.98    0.78
  -4   3   0    2.55    0.59
  -4  -3   0    3.33    0.34
   4  -3   0    3.87    0.68
  -4   3   0    3.69    0.64
  -4   3   0    3.14    0.63
   4   3   0    3.77    0.77
  -4  -3   0    3.24    0.71
  -4   3   0    4.22    0.82
  -5   3   0    2.05    0.74
   5   3   0    1.71    0.50
   5  -3   0    2.32    0.60
  -5  -3   0    1.42    0.59
  -5   3   0    2.98    0.75
  -5  -3   0    1.07    0.61
  -5  -3   0    3.01    0.63
   5   3   0    2.70    0.77
  -5  -3   0    1.38    0.54
   5   3   0    3.16    0.75
   5  -3   0    2.39    0.69
  -5   3   0    1.98    0.63
  -5   3   0    2.41    0.66
   5   3   0    2.31    0.59
   5  -3   0    2.42    0.71
   5  -3   0    3.07    0.73
   5   3   0    1.38    0.51
  -6   3   0    1.57    0.72
   6  -3   0    1.80    0.64
  -6   3   0    2.78    0.81
   6   3   0    1.79    0.62
   6   3   0    2.99    0.75
  -6  -3   0    2.08    0.77
   6  -3   0    0.87    0.56
   6  -3   0    2.16    0.77
   6   3   0    1.53    0.67
  -6  -3   0    3.22    0.86
  -6  -3   0    1.87    0.75
  -6   3   0    1.59    0.61
  -6  -3   0    1.84    0.61
   6   3   0    3.49    0.87
   6   3   0    1.41    0.78
  -6   3   0    2.02    0.71
   6  -3   0    2.57    0.82
  -6  -3   0    2.13    0.79
  -7  -3   0    0.28    0.42
   7   3   0    0.34    0.56
  -7   3   0    0.45    0.65
  -7   3   0    0.28    0.50
   7  -3   0    0.87    0.63
   7   3   0   -0.03    0.53
  -7  -3   0    1.33    0.73
   7   3   0   -0.23    0.52
  -7  -3   0   -0.08    0.56
   7  -3   0   -0.18    0.51
  -7  -3   0   -0.46    0.47
   7  -3   0   -0.24    0.35
  -7   3   0    0.71    0.56
   7   3   0   -0.19    0.45
   7  -3   0   -0.85    0.49
  -7   3   0   -0.33    0.50
   8  -3   0   -0.31    0.65
  -8   3   0   -0.31    0.57
   8  -3   0   -0.18    0.51
   8  -3   0    0.24    0.57
   8  -3   0    0.00    0.64
  -8  -3   0    0.34    0.67
   8   3   0    0.20    0.58
   8   3   0   -0.67    0.67
   8  -3   0   -0.39    0.63
   8   3   0    0.00    0.73
  -8  -3   0   -0.37    0.75
  -8   3   0   -0.17    0.53
  -8   3   0    0.08    0.60
   8   3   0    0.18    0.66
  -8  -3   0    0.50    0.70
   0   4   0    7.49    0.45
  -1  -4   0  277.35    7.82
  -1  -4   0  290.41    7.83
   1  -4   0  282.77    7.79
  -1  -4   0  285.15    7.72
   1  -4   0  285.83    7.77
   1   4   0  293.20    7.75
   1   4   0  274.80    7.73
   1   4   0  287.23    7.86
   1  -4   0  289.43    7.88
   1   4   0  285.74    7.78
   1  -4   0  279.87    7.68
  -1   4   0  277.91    7.57
  -1   4   0  290.11    7.84
  -1  -4   0  277.34    7.44
   1  -4   0  285.03    7.71
  -1  -4   0  285.64    7.89
  -1   4   0  283.77    7.70
  -1   4   0  291.80    7.79
   1  -4   0  292.45    7.87
   2  -4   0   13.93    0.89
   2   4   0   14.14    0.87
  -2  -4   0   11.39    0.82
  -2   4   0   12.66    0.82
   2  -4   0   14.74    0.77
   2  -4   0   13.16    0.81
   2   4   0   14.54    0.82
  -2   4   0   14.90    0.87
  -2   4   0   13.22    0.83
   2   4   0   12.68    0.76
  -2  -4   0   12.38    0.81
  -2   4   0   13.35    0.71
   2   4   0   12.35    0.77
   2  -4   0   12.52    0.76
  -2  -4   0   12.48    0.57
   2  -4   0   12.83    0.78
   3  -4   0    2.61    0.49
  -3   4   0    1.53    0.45
   3  -4   0    2.00    0.43
   3  -4   0    1.42    0.37
   3   4   0    2.02    0.43
   3   4   0    3.16    0.60
   3  -4   0    1.04    0.42
   3   4   0    2.91    0.55
  -3   4   0    2.43    0.53
  -3  -4   0    2.26    0.37
  -3  -4   0    2.14    0.46
  -3  -4   0    1.76    0.52
  -3   4   0    2.60    0.54
  -3   4   0    1.87    0.39
  -3  -4   0    2.50    0.53
   3  -4   0    2.58    0.51
   3   4   0    1.91    0.41
   4  -4   0    6.15    0.83
  -4   4   0    5.08    0.84
  -4   4   0    6.87    0.82
  -4  -4   0    4.71    0.81
   4   4   0    7.69    1.01
   4  -4   0    7.84    0.96
   4  -4   0    7.56    0.93
  -4   4   0    8.39    1.03
  -4   4   0    7.16    0.95
  -4  -4   0    7.12    0.92
   4   4   0    8.21    1.08
  -4  -4   0    6.70    0.98
  -4  -4   0    8.71    0.84
   4   4   0    7.31    0.89
   4   4   0    7.44    0.90
   4   4   0    6.84    0.86
   4  -4   0    7.19    1.00
  -5   4   0    0.28    0.38
   5  -4   0    0.72    0.44
  -5   4   0    1.04    0.53
  -5   4   0    0.37    0.45
   5   4   0    0.54    0.40
   5  -4   0    1.33    0.49
   5  -4   0    0.79    0.48
  -5   4   0    1.49    0.56
   5   4   0    0.82    0.43
   5   4   0    0.77    0.50
   5  -4   0    0.72    0.53
  -5  -4   0    0.47    0.45
  -5  -4   0    0.95    0.61
  -5  -4   0    1.43    0.58
   5   4   0    0.45    0.43
   5   4   0    1.37    0.54
  -5  -4   0    1.39    0.47
  -6  -4   0    4.49    1.02
  -6   4   0    5.87    1.06
  -6  -4   0    5.03    1.06
   6  -4   0    3.40    0.92
  -6   4   0    5.07    1.10
   6  -4   0    4.89    0.92
   6   4   0    4.77    1.00
  -6  -4   0    4.49    1.06
  -6   4   0    5.40    1.06
   6  -4   0    5.91    1.10
   6  -4   0    4.26    0.91
  -6   4   0    5.20    0.99
  -6  -4   0    4.89    0.86
   6   4   0    7.35    1.36
   6   4   0    5.34    0.94
   6   4   0    4.89    0.97
   6   4   0    3.01    0.82
  -6  -4   0    5.44    1.05
  -7   4   0   -0.34    0.55
  -7   4   0    1.04    0.70
   7   4   0    0.19    0.56
   7  -4   0    0.70    0.68
  -7   4   0    0.12    0.52
   7   4   0    0.21    0.54
  -7   4   0    0.73    0.60
  -7  -4   0   -0.36    0.47
   7  -4   0    0.18    0.53
   7   4   0    0.05    0.50
  -7  -4   0    0.72    0.70
   7  -4   0    0.46    0.48
  -7  -4   0    0.49    0.66
   7   4   0   -0.59    0.49
   7  -4   0    0.11    0.46
   7  -4   0    0.65    0.61
   8   4   0   -0.85    0.56
  -8  -4   0   -0.37    0.52
   8  -4   0    0.51    0.57
   8   4   0   -0.16    0.55
   8  -4   0   -0.10    0.57
   8   4   0    0.22    0.72
   8   4   0    0.34    0.73
   8  -4   0   -0.04    0.56
  -8   4   0    0.84    0.71
  -8   4   0   -0.43    0.68
  -8   4   0   -0.76    0.51
  -8  -4   0    0.08    0.74
  -8  -4   0    0.52    0.68
   8  -4   0    0.15    0.73
   0  -5   0    0.39    0.17
   0   5   0    0.53    0.18
   0   5   0    0.27    0.18
   0  -5   0    0.55    0.21
   0  -5   0    0.35    0.19
   0   5   0    0.74    0.26
   0   5   0    0.73    0.22
   0   5   0    0.42    0.14
   1  -5   0   23.54    1.12
  -1  -5   0   25.07    1.14
  -1  -5   0   22.58    1.07
  -1   5   0   22.77    1.07
  -1   5   0   23.25    0.90
   1   5   0   21.79    1.03
  -1   5   0   23.25    0.94
   1   5   0   23.96    1.00
  -1   5   0   22.74    1.02
   1  -5   0   21.88    1.07
  -1  -5   0   25.03    1.10
  -1  -5   0   23.46    0.98
   1  -5   0   24.54    0.97
   1  -5   0   23.56    1.05
   1   5   0   23.86    1.03
   1   5   0   24.99    1.12
   1  -5   0   23.97    1.03
   2  -5   0   26.18    1.15
  -2   5   0   24.37    1.25
  -2  -5   0   26.99    1.23
  -2   5   0   25.01    1.23
   2  -5   0   27.51    1.25
   2  -5   0   27.92    1.27
   2   5   0   27.27    1.25
  -2   5   0   26.40    1.08
  -2  -5   0   26.64    1.35
  -2   5   0   26.72    0.96
  -2  -5   0   27.91    1.31
   2   5   0   26.05    1.32
   2  -5   0   27.31    1.38
   2   5   0   28.03    1.26
   2  -5   0   27.06    1.20
   2   5   0   25.67    1.19
  -2  -5   0   26.92    1.31
  -2   5   0   25.75    1.29
  -2  -5   0   25.20    0.90
  -3  -5   0   -0.20    0.29
   3  -5   0    0.06    0.23
   3   5   0    0.06    0.25
   3  -5   0   -0.23    0.22
   3   5   0    0.13    0.21
   3  -5   0   -0.14    0.20
  -3  -5   0   -0.06    0.25
  -3  -5   0    0.23    0.19
   3  -5   0    0.10    0.21
   3   5   0    0.04    0.23
  -3  -5   0    0.26    0.26
  -3   5   0   -0.06    0.27
  -3   5   0    0.00    0.18
  -3   5   0    0.30    0.27
   3   5   0    0.29    0.27
  -3   5   0    0.22    0.29
   3  -5   0    0.14    0.24
  -4  -5   0    4.02    0.74
  -4   5   0    3.85    0.66
  -4  -5   0    4.48    0.80
  -4   5   0    3.39    0.71
   4   5   0    4.99    0.78
   4  -5   0    3.98    0.71
  -4   5   0    4.25    0.82
  -4  -5   0    5.26    0.63
   4  -5   0    4.11    0.69
   4   5   0    1.63    0.55
   4   5   0    4.32    0.80
   4  -5   0    4.66    0.75
   4  -5   0    3.54    0.75
   4   5   0    4.40    0.75
   4   5   0    4.36    0.70
  -4   5   0    3.91    0.73
   4  -5   0    4.54    0.66
  -4  -5   0    3.95    0.83
  -5  -5   0   13.58    1.45
  -5  -5   0    5.61    0.95
   5  -5   0    9.47    1.21
   5  -5   0    8.86    1.16
   5  -5   0    8.48    1.11
   5   5   0   11.93    1.27
   5   5   0    7.59    1.19
  -5   5   0    8.11    1.14
   5  -5   0    8.63    1.08
  -5   5   0   11.53    1.37
   5  -5   0   10.10    1.38
  -5   5   0    8.70    1.05
   5   5   0   10.00    1.20
   5   5   0   13.59    1.50
  -5   5   0    8.35    1.26
   5   5   0    9.74    1.16
  -5  -5   0    9.55    0.97
  -5  -5   0   10.94    1.44
  -6  -5   0   -0.57    0.50
  -6  -5   0    0.23    0.47
   6  -5   0    0.13    0.50
   6  -5   0    0.43    0.44
  -6  -5   0   -0.06    0.43
   6   5   0   -0.08    0.40
   6   5   0   -0.08    0.40
   6  -5   0   -0.29    0.44
  -6  -5   0    0.55    0.38
   6   5   0    0.15    0.36
   6   5   0    0.43    0.47
  -6   5   0    0.76    0.62
  -6   5   0   -0.29    0.41
   6  -5   0    0.46    0.52
  -6   5   0   -0.04    0.50
   6   5   0    0.40    0.51
  -6  -5   0    0.16    0.51
  -6   5   0    1.06    0.58
   6  -5   0    0.05    0.37
   7  -5   0    5.11    1.19
   7   5   0    3.54    0.88
  -7   5   0    3.47    0.97
  -7   5   0    4.57    1.05
  -7  -5   0    5.05    1.24
   7  -5   0    3.07    1.04
  -7  -5   0    5.87    1.16
  -7  -5   0    3.32    0.98
   7  -5   0    3.78    0.88
   7   5   0    3.25    0.97
   7   5   0    5.71    1.34
  -7   5   0    4.96    1.16
   7  -5   0    4.39    1.00
  -7   5   0    5.80    0.99
   7  -5   0    5.30    1.12
  -7   5   0    5.16    1.25
  -7  -5   0    3.58    1.08
   7   5   0    3.81    1.11
  -8   5   0    3.57    1.20
   8   5   0    2.39    0.90
   8  -5   0    4.01    1.17
   8  -5   0    2.13    1.04
  -8  -5   0    3.48    1.28
   8   5   0    3.07    1.08
  -8  -5   0    3.24    1.15
   8  -5   0    1.67    0.95
   8   5   0    2.84    1.20
   8  -5   0    1.97    0.86
  -8  -5   0    3.83    1.06
  -8   5   0    2.96    0.99
  -8   5   0    3.21    1.01
   8   5   0   -0.01    0.74
   0  -6   0   25.44    1.09
   0  -6   0   27.15    1.21
   0  -6   0   25.42    1.06
   0   6   0   27.26    1.16
   0   6   0   26.88    1.15
   0   6   0   25.52    1.22
   0  -6   0   25.02    1.12
   0   6   0   26.99    1.11
   0   6   0   27.55    0.83
   0   6   0   27.28    1.02
   1   6   0  212.45    6.12
   1  -6   0  217.40    6.27
  -1  -6   0  214.78    6.04
   1  -6   0  223.60    6.32
  -1   6   0  212.68    5.95
  -1  -6   0  210.84    6.22
   1   6   0  221.94    6.19
  -1   6   0  215.56    6.22
  -1  -6   0  219.85    6.30
   1  -6   0  207.97    6.13
   1   6   0  220.91    6.29
  -1  -6   0  215.19    6.18
   1   6   0  216.63    6.08
   1  -6   0  214.66    6.16
  -1   6   0  217.76    6.14
  -1   6   0  213.81    5.96
   1  -6   0  213.39    6.03
   1   6   0  218.45    6.18
  -2  -6   0  124.90    4.01
  -2   6   0  120.66    3.62
   2   6   0  124.65    3.91
   2  -6   0  124.62    3.77
   2  -6   0  120.18    4.06
   2  -6   0  130.18    3.94
  -2  -6   0  116.44    3.96
  -2  -6   0  123.93    4.07
   2  -6   0  124.30    4.05
   2  -6   0  117.90    3.91
   2   6   0  122.86    4.04
  -2  -6   0  125.83    3.38
   2   6   0  128.68    3.89
  -2   6   0  126.85    3.99
  -2   6   0  116.53    3.50
  -2  -6   0  123.35    3.85
  -2   6   0  123.07    3.86
   2   6   0  123.78    3.90
   2  -6   0  123.73    3.84
  -2   6   0  122.67    3.95
  -3  -6   0   51.93    2.25
   3  -6   0   55.88    2.23
   3   6   0   52.88    2.33
  -3  -6   0   53.00    1.76
  -3  -6   0   53.25    2.42
  -3   6   0   55.58    2.30
   3  -6   0   53.42    2.40
  -3   6   0   51.51    2.23
   3   6   0   54.65    2.26
   3  -6   0   56.61    2.21
  -3  -6   0   50.28    2.32
   3   6   0   51.26    2.17
  -3   6   0   53.51    1.71
  -3   6   0   52.03    1.97
   3  -6   0   58.43    2.13
   3  -6   0   52.56    2.21
   3   6   0   51.03    2.15
  -3   6   0   52.21    2.26
   4   6   0   56.32    2.64
  -4   6   0   52.50    2.53
   4  -6   0   57.34    2.47
  -4   6   0   54.76    2.53
  -4  -6   0   56.57    2.62
  -4  -6   0   52.76    2.01
   4   6   0   56.41    2.45
   4   6   0   55.18    2.40
  -4   6   0   59.08    2.28
  -4  -6   0   55.31    2.70
  -4   6   0   52.93    2.51
   4  -6   0   60.62    2.75
  -4  -6   0   58.06    2.53
   4  -6   0   55.10    2.33
   4  -6   0   54.10    2.48
   4   6   0   57.16    2.57
   5   6   0    1.63    0.56
   5   6   0    0.99    0.48
   5  -6   0   -0.15    0.32
  -5   6   0    0.54    0.49
  -5  -6   0    0.93    0.59
  -5  -6   0    0.26    0.48
  -5   6   0    0.84    0.47
   5   6   0    1.58    0.67
  -5   6   0   -0.27    0.36
  -5  -6   0   -0.02    0.37
   5  -6   0    1.51    0.57
   5  -6   0    0.66    0.40
  -5   6   0    0.45    0.43
   5  -6   0    0.93    0.56
   5   6   0    1.12    0.51
   5   6   0    1.00    0.55
   5  -6   0    1.70    0.64
  -5  -6   0    0.96    0.41
   6  -6   0    6.58    1.26
   6  -6   0    5.55    0.97
   6  -6   0    4.39    1.00
  -6  -6   0    4.23    1.03
  -6   6   0    4.46    1.04
  -6   6   0    7.39    1.09
  -6   6   0    6.53    1.20
   6   6   0    5.98    1.03
   6   6   0    5.02    1.11
  -6  -6   0    4.65    1.00
  -6  -6   0    4.44    1.14
   6   6   0    5.36    1.04
   6   6   0    4.07    0.89
   6  -6   0    5.44    0.99
   6   6   0    4.87    1.12
  -6  -6   0    6.08    1.13
   6  -6   0    4.76    1.01
  -6   6   0    5.36    1.02
  -7   6   0    0.68    0.60
  -7   6   0    1.03    0.74
   7   6   0    1.15    0.73
  -7  -6   0    1.36    0.85
  -7  -6   0    0.64    0.67
   7  -6   0    0.03    0.60
   7  -6   0    0.48    0.62
  -7   6   0    0.87    0.62
   7   6   0    0.01    0.67
   7  -6   0    1.06    0.57
   7   6   0    0.18    0.52
   7  -6   0    0.71    0.64
  -7   6   0    0.71    0.72
   7  -6   0    0.55    0.67
  -7  -6   0   -0.01    0.55
   7   6   0    0.55    0.57
  -7  -6   0    0.54    0.58
   0   7   0    1.00    0.27
   0   7   0    1.11    0.29
   0   7   0    1.04    0.35
   0  -7   0    1.08    0.28
  -1   7   0   57.25    2.00
   1  -7   0   61.88    2.08
   1  -7   0   56.80    2.26
   1   7   0   59.08    2.08
  -1  -7   0   59.19    2.21
   1   7   0   61.92    2.21
  -1  -7   0   62.02    2.28
  -1   7   0   60.43    2.16
  -1   7   0   60.96    2.24
   1  -7   0   62.64    2.21
  -1   7   0   62.00    1.97
   1   7   0   62.16    2.30
   1  -7   0   60.49    2.17
  -1  -7   0   60.07    2.07
   1  -7   0   59.90    2.26
   1   7   0   61.56    2.20
  -1  -7   0   62.41    2.33
   2  -7   0    9.85    1.01
   2  -7   0    9.39    0.71
   2   7   0    9.11    0.95
   2   7   0    9.77    0.40
   2   7   0   11.12    0.77
   2   7   0    9.36    0.73
  -2  -7   0    8.37    0.90
   2  -7   0    9.77    0.77
  -2  -7   0    9.33    0.72
   2  -7   0   10.15    0.77
  -2  -7   0    7.89    0.86
  -2   7   0    9.83    0.57
   2  -7   0   11.05    1.04
  -2   7   0   11.83    0.85
   2   7   0    9.00    0.87
  -2   7   0    9.67    0.95
  -2  -7   0    9.04    0.41
  -2  -7   0    9.46    0.98
   2  -7   0    9.14    0.65
  -2   7   0    8.09    0.67
  -3  -7   0    2.77    0.61
  -3  -7   0    2.47    0.54
   3   7   0    1.53    0.46
   3   7   0    3.12    0.63
   3   7   0    2.10    0.49
  -3   7   0    2.90    0.62
   3  -7   0    1.26    0.40
  -3   7   0    1.79    0.46
   3  -7   0    1.35    0.44
  -3  -7   0    1.87    0.56
  -3   7   0    1.62    0.48
  -3   7   0    1.96    0.39
   3  -7   0    2.58    0.52
   3  -7   0    1.39    0.36
   3  -7   0    2.96    0.65
  -3   7   0    1.76    0.28
   3   7   0    1.75    0.44
  -3  -7   0    2.29    0.33
  -4  -7   0   -0.39    0.34
   4  -7   0   -0.11    0.26
   4  -7   0    0.64    0.43
   4  -7   0    0.58    0.37
  -4   7   0   -0.18    0.27
   4   7   0   -0.01    0.27
   4   7   0    0.18    0.31
  -4   7   0   -0.24    0.33
  -4  -7   0    0.44    0.42
  -4  -7   0    0.28    0.34
  -4  -7   0    0.31    0.25
  -4   7   0    0.07    0.15
   4   7   0    0.02    0.27
  -4   7   0   -0.16    0.23
   4  -7   0    0.12    0.25
   4   7   0   -0.20    0.32
  -4   7   0    0.49    0.45
   4  -7   0   -0.09    0.27
   5  -7   0    5.81    0.99
   5   7   0    4.28    1.00
  -5  -7   0    3.22    0.80
  -5   7   0    6.62    1.10
   5  -7   0    4.56    0.91
   5   7   0    6.80    1.01
   5  -7   0    5.17    0.87
  -5   7   0    8.11    0.99
   5   7   0    7.60    1.08
   5  -7   0    5.29    0.95
  -5  -7   0    4.83    0.92
  -5   7   0    5.64    1.07
   5  -7   0    5.69    1.06
   5   7   0    5.04    0.94
  -5  -7   0    5.16    1.05
  -5  -7   0    5.59    0.70
  -5   7   0    5.57    0.99
   5   7   0    6.53    1.13
   6   7   0    4.88    0.96
   6   7   0    6.44    1.29
  -6   7   0    7.13    1.04
   6  -7   0    3.07    0.81
   6   7   0    3.78    0.99
   6  -7   0    3.70    0.92
   6  -7   0    4.79    0.91
  -6  -7   0    3.57    1.09
   6   7   0    4.37    0.96
  -6  -7   0    4.77    1.01
  -6  -7   0    3.78    0.95
   6   7   0    3.92    0.91
  -6   7   0    3.82    0.91
   6  -7   0    2.90    0.84
  -6  -7   0    5.97    1.12
   6  -7   0    6.83    1.34
  -6   7   0    6.03    1.22
  -6   7   0    5.07    1.11
   7  -7   0    0.24    0.45
   7  -7   0    0.03    0.54
   7  -7   0   -0.39    0.48
   7   7   0   -0.61    0.59
  -7  -7   0    0.90    0.95
  -7  -7   0    0.91    0.72
   7   7   0    0.07    0.44
  -7   7   0   -0.40    0.54
  -7  -7   0   -0.77    0.44
  -7   7   0    0.71    0.68
   7   7   0    0.26    0.53
  -7  -7   0   -0.27    0.56
   7   7   0    0.44    0.58
   7  -7   0    0.37    0.64
   7  -7   0   -0.06    0.54
  -7   7   0    0.11    0.54
   0   8   0   17.34    1.00
   0  -8   0   16.59    1.02
   0  -8   0   17.31    0.97
   0  -8   0   16.59    0.96
   0  -8   0   18.24    0.93
   0   8   0   16.53    1.07
   0   8   0   15.63    0.95
   0   8   0   16.63    0.92
   0   8   0   17.49    0.61
   1  -8   0    0.03    0.20
  -1   8   0   -0.02    0.18
   1   8   0    0.07    0.19
   1   8   0   -0.31    0.16
   1  -8   0    0.31    0.27
   1  -8   0    0.65    0.26
  -1  -8   0   -0.04    0.16
   1  -8   0    0.61    0.26
  -1  -8   0    0.13    0.24
  -1   8   0    0.06    0.22
   1   8   0    0.20    0.19
  -1   8   0   -0.04    0.13
   1  -8   0    0.11    0.21
   1   8   0    0.09    0.19
  -1   8   0    0.39    0.25
   1   8   0    0.16    0.26
  -1   8   0    0.15    0.23
   2  -8   0   -0.23    0.19
   2   8   0    0.01    0.18
  -2   8   0    0.02    0.18
  -2   8   0    0.22    0.25
  -2   8   0    0.20    0.28
   2   8   0    0.23    0.26
   2  -8   0    0.07    0.17
  -2  -8   0   -0.21    0.26
   2   8   0    0.07    0.18
   2  -8   0    0.07    0.20
   2   8   0   -0.11    0.19
   2   8   0    0.00    0.11
  -2   8   0   -0.08    0.14
  -2  -8   0   -0.08    0.09
   2  -8   0   -0.13    0.19
  -2  -8   0    0.08    0.29
  -2  -8   0    0.13    0.20
  -2  -8   0    0.43    0.30
   2  -8   0    0.00    0.20
  -3   8   0    6.98    0.89
   3   8   0    7.15    0.90
   3  -8   0    6.38    0.86
  -3  -8   0    9.84    0.49
   3  -8   0    8.22    0.90
   3   8   0    8.39    0.95
   3  -8   0    9.08    1.15
   3  -8   0    8.65    1.04
  -3  -8   0    7.48    1.01
   3  -8   0    8.46    0.97
   3   8   0    6.66    0.84
  -3   8   0    7.13    0.71
  -3  -8   0    5.60    0.83
  -3   8   0    8.48    1.02
  -3   8   0    7.85    0.96
  -3   8   0    8.07    0.52
   3   8   0    8.49    1.09
   3  -8   0    6.57    0.78
   4   8   0    1.37    0.55
  -4   8   0    1.69    0.64
  -4   8   0    1.47    0.39
   4   8   0    3.17    0.69
  -4  -8   0    3.18    0.74
   4  -8   0    3.66    0.69
   4   8   0    1.41    0.52
  -4   8   0    1.99    0.58
  -4  -8   0    1.43    0.61
   4  -8   0    1.77    0.46
  -4  -8   0    2.90    0.41
   4  -8   0    2.93    0.68
   4  -8   0    1.33    0.56
   4  -8   0    1.40    0.51
   4   8   0    1.84    0.56
  -4   8   0    2.27    0.31
  -4  -8   0    2.67    0.67
  -4   8   0    1.79    0.55
   5  -8   0    0.03    0.34
  -5   8   0   -0.26    0.34
   5  -8   0    0.17    0.42
   5   8   0    0.24    0.48
   5   8   0    0.27    0.37
  -5  -8   0    0.33    0.50
   5   8   0    0.55    0.41
  -5   8   0    0.32    0.49
   5  -8   0   -0.46    0.26
  -5   8   0    0.09    0.42
   5   8   0    0.24    0.45
   5  -8   0    0.23    0.53
   5   8   0    0.00    0.44
  -5  -8   0   -0.21    0.53
   5  -8   0    0.61    0.40
  -5   8   0    0.11    0.38
  -5  -8   0    0.74    0.46
   6   8   0    0.12    0.51
   6  -8   0    0.52    0.44
   6  -8   0    0.63    0.59
  -6  -8   0    0.95    0.78
   6  -8   0    1.66    0.72
   6  -8   0    0.94    0.56
   6   8   0    0.38    0.53
  -6  -8   0    0.52    0.48
  -6   8   0    0.69    0.58
   6   8   0    1.47    0.63
  -6  -8   0    0.31    0.59
   6  -8   0    1.01    0.66
  -6   8   0    0.44    0.60
   6   8   0    1.31    0.63
   6   8   0    0.17    0.61
  -6  -8   0    1.95    0.73
  -6   8   0    0.42    0.53
  -6   8   0    0.05    0.76
   7  -8   0   -0.23    0.40
  -7   8   0    0.24    0.65
   7   8   0   -0.31    0.58
   7  -8   0    1.23    0.68
   7   8   0    0.68    0.70
   7   8   0    0.73    0.67
   7   8   0    0.41    0.55
  -7  -8   0    0.79    0.67
   7  -8   0    1.17    0.78
   7  -8   0    0.01    0.68
   7   8   0    0.44    0.66
   7  -8   0    0.35    0.64
  -7  -8   0   -0.69    0.61
  -7   8   0   -0.34    0.53
  -7   8   0    1.31    0.66
  -7  -8   0    0.46    0.65
   0   9   0   -0.39    0.17
   0   9   0   -0.05    0.19
   0   9   0   -0.12    0.18
   0  -9   0   -0.23    0.19
   0  -9   0    0.19    0.29
   0  -9   0    0.00    0.24
   0   9   0    0.08    0.28
   0  -9   0   -0.18    0.17
   1   9   0   16.94    1.13
   1   9   0   16.49    1.03
   1  -9   0   18.15    1.08
  -1   9   0   15.37    1.19
  -1   9   0   17.15    1.07
   1  -9   0   16.43    1.03
   1   9   0   15.98    1.00
  -1   9   0   18.73    0.95
  -1  -9   0   18.53    1.17
  -1   9   0   17.89    1.10
  -1   9   0   17.94    0.83
  -1   9   0   19.04    1.03
   1  -9   0   16.41    0.96
   1  -9   0   15.65    1.08
   1   9   0   17.81    1.07
  -1  -9   0   16.28    1.07
   1   9   0   16.69    0.95
  -1  -9   0   17.52    0.95
   1  -9   0   18.04    1.08
  -2  -9   0   26.90    1.59
   2  -9   0   25.47    1.40
  -2   9   0   27.05    1.29
  -2  -9   0   28.64    1.54
   2   9   0   28.09    1.44
  -2  -9   0   27.09    0.85
   2  -9   0   27.04    1.45
  -2   9   0   25.20    1.46
   2   9   0   26.19    0.98
   2   9   0   26.28    1.50
   2   9   0   29.33    1.51
   2  -9   0   26.32    1.52
  -2   9   0   25.17    1.15
  -2  -9   0   28.96    1.58
  -2  -9   0   27.10    1.35
   2  -9   0   29.68    1.63
  -2   9   0   27.42    1.47
   2  -9   0   27.70    1.31
   2   9   0   26.15    1.38
   3   9   0    3.03    0.64
  -3   9   0    3.71    0.44
   3  -9   0    4.24    0.66
  -3  -9   0    3.61    0.75
   3  -9   0    4.05    0.76
   3  -9   0    4.03    0.70
   3  -9   0    4.74    0.82
   3  -9   0    3.58    0.69
  -3   9   0    3.75    0.76
   3   9   0    3.28    0.64
  -3   9   0    3.05    0.65
  -3  -9   0    4.24    0.78
  -3  -9   0    3.19    0.31
  -3  -9   0    3.61    0.75
  -3   9   0    4.01    0.67
   3  -9   0    3.59    0.59
   3   9   0    2.36    0.63
   3   9   0    3.82    0.69
  -4  -9   0    1.14    0.60
  -4  -9   0    0.62    0.48
  -4   9   0   -0.34    0.35
   4  -9   0    0.36    0.43
   4  -9   0    0.90    0.51
  -4   9   0   -0.14    0.28
   4  -9   0    0.34    0.41
  -4   9   0    0.62    0.45
   4  -9   0    0.55    0.41
   4  -9   0    1.15    0.48
  -4   9   0    0.71    0.35
   4  -9   0    1.16    0.42
   4   9   0    0.85    0.50
  -4  -9   0    1.62    0.56
   4   9   0    0.02    0.35
   4   9   0    0.82    0.48
   4   9   0    0.94    0.44
   5  -9   0    4.62    0.88
  -5  -9   0    5.06    1.04
   5   9   0    4.68    1.02
  -5  -9   0    3.33    0.78
  -5   9   0    4.59    0.95
   5  -9   0    5.22    0.83
  -5  -9   0    6.39    1.24
   5   9   0    6.99    1.07
   5  -9   0    4.16    0.89
   5   9   0    8.06    1.22
  -5   9   0    5.03    0.99
  -5   9   0    6.56    0.88
  -5  -9   0    4.78    1.00
  -5   9   0    6.15    1.13
   5  -9   0    4.98    0.96
   5   9   0    4.27    0.97
   5  -9   0    6.61    1.22
   6  -9   0    0.39    0.38
  -6  -9   0    0.26    0.53
  -6  -9   0    0.72    0.69
   6   9   0    0.30    0.59
   6   9   0    0.09    0.38
   6  -9   0    0.53    0.55
   6   9   0   -0.04    0.47
   6   9   0   -0.35    0.48
  -6   9   0    0.21    0.49
  -6  -9   0    0.52    0.53
   6  -9   0   -0.14    0.50
  -6  -9   0    0.55    0.59
   6  -9   0    0.46    0.50
   6  -9   0   -0.23    0.48
  -6   9   0    0.05    0.51
   6   9   0    0.46    0.53
  -6   9   0   -0.27    0.40
  -7   9   0   -0.02    0.59
   7  -9   0    0.17    0.61
  -7   9   0    0.70    0.64
  -7  -9   0    0.42    0.77
   7  -9   0    0.32    0.44
  -7  -9   0    0.52    0.65
  -7  -9   0   -0.45    0.48
   7  -9   0   -0.03    0.65
   7   9   0    0.58    0.61
  -7   9   0    0.36    0.59
   7   9   0   -0.16    0.47
   7   9   0   -0.17    0.67
   7  -9   0    0.15    0.49
   7   9   0    0.31    0.69
   7   9   0    0.95    0.63
   0 -10   0    1.83    0.43
   0  10   0    1.46    0.42
   0 -10   0    0.73    0.35
   0  10   0    1.50    0.45
   0 -10   0    1.10    0.36
   0  10   0    1.48    0.40
   0  10   0    0.92    0.33
   0 -10   0    0.60    0.28
  -1 -10   0    0.05    0.18
  -1  10   0   -0.05    0.17
  -1  10   0    0.10    0.25
  -1  10   0    0.08    0.23
   1  10   0   -0.08    0.23
  -1  10   0   -0.16    0.23
   1 -10   0    0.09    0.29
  -1 -10   0    0.08    0.32
  -1  10   0    0.25    0.16
   1 -10   0    0.17    0.23
   1  10   0    0.06    0.23
   1  10   0    0.38    0.24
  -1  10   0   -0.11    0.28
  -1 -10   0    0.06    0.24
   1  10   0   -0.20    0.15
   1 -10   0    0.01    0.22
   1 -10   0    0.18    0.27
   1 -10   0    0.15    0.26
   1  10   0   -0.04    0.21
   2 -10   0   31.23    1.74
   2 -10   0   31.28    1.72
   2  10   0   29.26    1.50
  -2  10   0   32.67    1.68
  -2 -10   0   30.07    1.47
  -2  10   0   29.85    1.40
   2  10   0   29.51    1.61
  -2  10   0   27.50    1.57
  -2  10   0   31.66    1.32
  -2 -10   0   29.58    1.72
  -2 -10   0   29.62    1.66
   2  10   0   31.14    1.14
  -2 -10   0   29.01    0.92
   2 -10   0   28.77    1.59
   2  10   0   30.00    1.69
   2 -10   0   30.15    1.44
   2 -10   0   30.25    1.60
   2  10   0   30.65    1.58
  -2 -10   0   32.80    1.75
   3  10   0    5.09    0.89
   3 -10   0    6.20    0.90
  -3  10   0    6.17    0.95
   3 -10   0    7.38    1.05
   3  10   0    6.63    0.90
  -3 -10   0    6.81    1.04
  -3  10   0    6.55    0.61
   3 -10   0    5.52    0.85
   3 -10   0    4.32    0.71
   3  10   0    6.00    0.85
  -3 -10   0    4.99    0.91
   3  10   0    6.15    0.89
  -3 -10   0    3.54    0.75
  -3  10   0    7.36    0.91
  -3  10   0    7.67    1.05
   3 -10   0    6.04    0.76
   3 -10   0    6.02    1.03
  -4  10   0    0.87    0.48
   4 -10   0    0.47    0.41
   4 -10   0    1.38    0.54
   4 -10   0    0.57    0.46
   4  10   0    1.41    0.60
  -4  10   0    1.26    0.67
   4  10   0    1.77    0.54
   4 -10   0    2.19    0.56
   4  10   0    1.44    0.57
  -4  10   0    1.28    0.50
  -4 -10   0    1.51    0.69
   4 -10   0    1.37    0.58
   4  10   0    1.17    0.60
   4 -10   0    2.41    0.70
  -4 -10   0    0.71    0.46
  -4 -10   0    1.18    0.59
   5 -10   0   -0.38    0.37
  -5 -10   0   -0.07    0.50
   5  10   0   -0.19    0.35
   5  10   0   -0.32    0.43
  -5  10   0    0.30    0.46
   5 -10   0   -0.10    0.35
   5  10   0   -0.45    0.45
  -5 -10   0   -0.18    0.42
   5 -10   0    1.40    0.64
  -5  10   0    0.35    0.48
   5  10   0    0.24    0.45
   5 -10   0    0.38    0.32
   5 -10   0   -0.09    0.37
  -5 -10   0   -0.21    0.40
   5 -10   0    0.12    0.43
  -5 -10   0    0.35    0.48
  -5  10   0    0.05    0.33
  -5  10   0   -0.51    0.35
  -6  10   0    0.41    0.54
  -6  10   0   -0.25    0.41
   6  10   0    0.31    0.51
   6 -10   0    0.12    0.42
   6 -10   0   -0.70    0.41
  -6  10   0   -0.55    0.46
   6 -10   0    0.06    0.57
   6 -10   0   -0.37    0.33
   6  10   0    0.08    0.38
  -6 -10   0   -0.05    0.66
   6  10   0   -0.01    0.59
   6  10   0    0.18    0.58
   6 -10   0    0.06    0.54
  -6 -10   0    0.12    0.56
   6 -10   0   -0.30    0.48
  -6 -10   0   -0.13    0.54
  -6 -10   0    0.04    0.53
   6  10   0    0.24    0.51
  -7  10   0   -0.48    0.50
   7  10   0   -0.07    0.65
   7 -10   0   -0.55    0.64
  -7 -10   0    0.85    0.72
  -7  10   0    0.01    0.58
   7  10   0   -0.12    0.46
   7 -10   0    0.60    0.56
   7  10   0    0.18    0.68
  -7  10   0    0.10    0.68
   7  10   0   -0.21    0.68
  -7 -10   0    0.19    0.71
   7 -10   0   -0.55    0.58
   7 -10   0    0.41    0.52
   7  10   0    0.36    0.64
  -7 -10   0    0.33    0.58
   7 -10   0    0.16    0.68
   0  11   0    0.39    0.30
   0 -11   0    0.11    0.26
   0 -11   0    0.28    0.29
   0 -11   0    0.27    0.23
   0  11   0    0.04    0.22
   0  11   0    0.44    0.35
   0 -11   0    0.17    0.27
   0  11   0   -0.06    0.20
  -1  11   0   19.90    1.26
  -1  11   0   17.42    1.09
   1  11   0   17.93    1.19
   1  11   0   19.25    1.21
   1  11   0   17.32    1.14
  -1 -11   0   20.19    1.09
   1  11   0   16.84    1.04
   1 -11   0   18.73    1.12
  -1  11   0   17.90    1.05
  -1  11   0   18.50    1.36
  -1  11   0   18.11    1.21
   1 -11   0   16.97    1.25
  -1 -11   0   17.47    1.20
  -1 -11   0   17.48    1.28
   1  11   0   19.26    1.31
   1 -11   0   19.18    1.22
   1 -11   0   19.23    1.23
  -1  11   0   19.14    0.87
  -2 -11   0    5.24    0.29
  -2 -11   0    5.86    0.89
   2 -11   0    6.32    0.86
   2  11   0    5.09    0.84
  -2 -11   0    6.20    0.74
   2 -11   0    4.80    0.84
   2  11   0    4.80    0.73
  -2  11   0    4.11    0.74
   2 -11   0    4.13    0.70
  -2 -11   0    4.57    0.81
  -2  11   0    5.07    0.64
   2 -11   0    4.20    0.80
   2  11   0    5.27    0.80
  -2  11   0    3.70    0.72
   2  11   0    5.74    0.76
  -2 -11   0    4.12    0.81
   2  11   0    5.20    0.51
  -2  11   0    5.64    0.83
  -2  11   0    6.46    0.69
   2 -11   0    5.80    0.73
   3 -11   0    1.00    0.48
  -3 -11   0    0.99    0.50
   3 -11   0    1.72    0.48
   3  11   0    0.84    0.46
  -3  11   0    0.78    0.47
   3 -11   0    0.81    0.44
  -3 -11   0    1.90    0.62
  -3 -11   0    1.21    0.56
   3  11   0    0.71    0.38
  -3  11   0    1.15    0.33
  -3  11   0    1.39    0.57
   3  11   0    1.23    0.49
   3 -11   0    1.20    0.55
   3 -11   0    1.51    0.51
   3  11   0    1.25    0.47
  -3  11   0    1.29    0.46
  -3 -11   0    1.51    0.49
  -4 -11   0    4.36    0.92
   4 -11   0    2.37    0.65
   4  11   0    1.73    0.66
  -4  11   0    3.10    0.82
   4  11   0    4.03    0.82
   4 -11   0    3.34    0.85
   4 -11   0    3.36    0.64
  -4 -11   0    4.16    0.98
   4  11   0    3.41    0.75
   4 -11   0    2.71    0.69
  -4  11   0    3.09    0.76
   4 -11   0    2.63    0.68
  -4  11   0    3.59    0.81
   4 -11   0    2.26    0.70
   4  11   0    3.29    0.81
  -4 -11   0    3.24    0.83
  -5  11   0    0.24    0.43
  -5 -11   0   -0.21    0.48
   5  11   0    0.26    0.45
   5 -11   0    0.03    0.38
   5  11   0    0.61    0.52
  -5 -11   0   -0.63    0.43
   5 -11   0    0.23    0.40
   5 -11   0    0.48    0.49
  -5 -11   0    0.27    0.42
   5 -11   0   -0.20    0.30
   5 -11   0    1.22    0.59
   5 -11   0   -0.06    0.45
  -5  11   0   -0.17    0.32
   5  11   0    0.32    0.54
  -5  11   0    0.15    0.48
  -5 -11   0   -0.08    0.43
   5  11   0    0.59    0.49
   6  11   0   -0.17    0.40
   6  11   0    0.40    0.63
   6 -11   0   -0.24    0.45
   6 -11   0    0.58    0.54
  -6  11   0    0.24    0.55
   6  11   0   -0.37    0.51
   6 -11   0   -0.47    0.47
   6 -11   0   -0.32    0.37
   6 -11   0    0.05    0.50
  -6  11   0   -0.17    0.46
   6 -11   0   -0.11    0.53
   6  11   0   -0.72    0.43
  -6 -11   0    0.96    0.65
  -6 -11   0    0.33    0.59
   6  11   0   -0.10    0.46
  -6 -11   0    0.27    0.49
  -6 -11   0   -0.20    0.56
  -6  11   0   -0.07    0.38
  -7 -11   0   -0.87    0.57
  -7 -11   0   -0.06    0.88
   7  11   0   -0.14    0.53
   7  11   0    0.29    0.69
   7 -11   0    0.12    0.53
  -7  11   0   -0.66    0.46
   7  11   0    0.08    0.48
   7  11   0   -0.06    0.66
   7 -11   0    0.21    0.74
   7  11   0    0.57    0.78
  -7  11   0   -0.07    0.64
  -7 -11   0   -0.17    0.60
   7 -11   0    0.04    0.65
  -7  11   0    0.89    0.61
   7 -11   0   -0.40    0.53
   0 -12   0    5.59    0.83
   0  12   0    5.10    0.85
   0 -12   0    5.10    0.77
   0  12   0    7.15    0.86
   0 -12   0    4.62    0.81
   0  12   0    6.46    0.88
   0  12   0    5.29    0.78
   0 -12   0    4.20    0.64
  -1  12   0   18.15    1.27
  -1  12   0   19.68    1.16
   1 -12   0   20.40    1.40
  -1  12   0   22.40    1.38
  -1  12   0   20.22    0.91
   1  12   0   23.32    1.51
  -1 -12   0   18.66    1.31
  -1  12   0   20.58    1.48
  -1 -12   0   21.12    1.16
   1  12   0   17.42    1.24
  -1 -12   0   17.25    1.34
   1 -12   0   18.70    1.28
   1  12   0   20.61    1.32
   1 -12   0   20.54    1.23
   1  12   0   20.08    1.28
  -1  12   0   20.04    1.22
   1 -12   0   21.33    1.30
   1  12   0   17.76    1.11
  -2 -12   0   14.49    1.50
   2  12   0   12.03    1.25
  -2  12   0   13.41    0.89
   2 -12   0   10.41    1.14
  -2 -12   0   12.09    1.31
  -2 -12   0   11.76    1.36
  -2  12   0   12.73    1.29
  -2 -12   0   12.09    0.93
  -2  12   0   13.95    0.89
   2 -12   0   12.40    1.35
   2 -12   0   13.34    1.38
   2  12   0   14.34    1.33
   2 -12   0   13.28    1.29
  -2 -12   0   11.63    0.48
   2 -12   0   13.03    0.97
   2  12   0   14.13    1.26
   2  12   0   11.83    1.33
  -2  12   0   12.77    1.26
   2  12   0   12.89    0.73
  -2  12   0   11.15    1.21
   3 -12   0    2.89    0.71
   3 -12   0    3.83    0.78
   3  12   0    2.75    0.70
  -3 -12   0    4.63    0.91
  -3  12   0    2.62    0.65
   3  12   0    3.66    0.72
   3 -12   0    4.03    0.67
   3 -12   0    3.07    0.79
   3  12   0    2.34    0.57
  -3  12   0    3.74    0.68
  -3 -12   0    4.52    0.90
   3 -12   0    4.35    0.87
  -3  12   0    3.33    0.76
  -3 -12   0    2.91    0.76
  -3 -12   0    3.55    0.67
  -3  12   0    3.49    0.52
   3  12   0    4.69    0.92
  -4  12   0    0.97    0.54
   4 -12   0   -0.10    0.25
  -4  12   0   -0.20    0.39
   4  12   0    0.58    0.45
  -4 -12   0    0.38    0.47
   4 -12   0    0.80    0.53
  -4 -12   0    0.25    0.47
   4  12   0    0.37    0.46
  -4 -12   0    0.31    0.38
  -4 -12   0    0.22    0.51
   4 -12   0    0.23    0.37
   4  12   0    0.83    0.48
   4 -12   0    0.11    0.52
   4  12   0    0.84    0.48
   4 -12   0    0.21    0.41
  -4  12   0    0.20    0.39
   5  12   0    3.56    0.83
   5  12   0    4.55    1.10
   5 -12   0    3.91    0.97
  -5  12   0    3.03    0.85
  -5 -12   0    2.92    0.90
  -5 -12   0    4.13    1.11
  -5  12   0    3.16    0.89
   5 -12   0    3.78    0.73
  -5  12   0    3.17    0.91
   5 -12   0    3.08    0.91
   5 -12   0    4.63    0.98
  -5 -12   0    2.54    0.69
  -5 -12   0    3.83    1.02
   5  12   0    3.45    0.94
   5 -12   0    3.20    0.85
   5  12   0    2.35    0.79
   5 -12   0    3.04    0.84
   6 -12   0    0.87    0.69
  -6 -12   0    0.47    0.64
   6  12   0    1.05    0.67
   6 -12   0    0.14    0.49
   6  12   0    0.80    0.71
  -6 -12   0   -0.18    0.43
  -6  12   0   -0.20    0.48
   6  12   0   -0.01    0.53
   6 -12   0    0.08    0.45
  -6  12   0    0.55    0.57
   6  12   0   -0.42    0.43
  -6 -12   0    0.27    0.58
  -6 -12   0   -0.55    0.53
   6  12   0   -0.32    0.61
  -6  12   0   -0.04    0.46
   6 -12   0   -0.13    0.45
   6 -12   0   -0.11    0.55
   7  12   0    1.03    0.86
  -7 -12   0    0.02    0.71
   7 -12   0    0.19    0.60
   7  12   0    1.73    0.93
  -7  12   0    1.06    0.72
  -7  12   0   -0.35    0.59
  -7  12   0    2.54    0.92
  -7 -12   0    0.31    0.88
   7  12   0    0.35    0.68
   7  12   0    0.61    0.79
   7  12   0    3.34    1.12
   7 -12   0    0.19    0.75
   7 -12   0    0.39    0.66
   0  13   0    0.35    0.38
   0 -13   0   -0.18    0.22
   0  13   0   -0.22    0.23
   0  13   0   -0.05    0.27
   0  13   0    0.41    0.33
   0 -13   0    0.01    0.22
   0 -13   0    0.14    0.34
   0 -13   0    0.31    0.39
  -1  13   0    3.41    0.67
   1  13   0    3.66    0.62
   1 -13   0    4.44    0.78
  -1 -13   0    4.72    0.88
  -1  13   0    4.19    0.46
   1 -13   0    3.11    0.73
  -1  13   0    3.44    0.64
   1 -13   0    3.87    0.71
  -1 -13   0    4.87    0.86
  -1  13   0    2.89    0.76
  -1  13   0    3.14    0.68
   1  13   0    4.06    0.72
   1 -13   0    5.44    0.82
   1  13   0    2.21    0.63
  -1 -13   0    2.84    0.54
  -1 -13   0    2.07    0.63
   1  13   0    3.26    0.68
   1  13   0    4.81    0.81
  -2  13   0    1.96    0.45
   2 -13   0    2.08    0.58
  -2  13   0    2.69    0.63
   2  13   0    2.03    0.63
   2  13   0    3.16    0.64
   2 -13   0    2.81    0.67
  -2 -13   0    1.92    0.68
   2  13   0    2.34    0.41
   2 -13   0    1.90    0.57
   2  13   0    2.51    0.62
  -2 -13   0    2.33    0.67
  -2  13   0    2.54    0.75
   2 -13   0    2.37    0.55
  -2 -13   0    2.44    0.56
  -2  13   0    2.33    0.62
  -2 -13   0    1.43    0.57
   2 -13   0    2.80    0.74
  -2  13   0    1.85    0.45
  -2  13   0    2.21    0.65
   2  13   0    1.90    0.54
   3 -13   0    4.70    0.91
  -3  13   0    4.14    0.88
  -3  13   0    5.56    1.01
   3  13   0    4.61    0.82
   3  13   0    5.43    1.04
  -3 -13   0    2.94    0.81
   3 -13   0    6.78    1.04
  -3 -13   0    5.34    0.85
  -3 -13   0    5.20    0.99
   3 -13   0    4.69    0.99
  -3  13   0    5.26    0.65
  -3 -13   0    5.44    1.05
   3  13   0    5.42    0.91
  -3  13   0    5.01    0.93
  -3  13   0    6.26    0.86
   3 -13   0    4.24    0.74
   3 -13   0    5.37    1.05
   3  13   0    4.28    0.88
   4 -13   0    0.11    0.38
  -4  13   0   -0.32    0.32
   4  13   0    0.40    0.40
   4 -13   0    0.47    0.50
   4 -13   0    0.49    0.56
  -4 -13   0   -0.61    0.42
   4  13   0    0.32    0.42
   4 -13   0    0.29    0.46
  -4  13   0    0.16    0.41
  -4 -13   0    0.43    0.53
   4  13   0   -0.14    0.35
   4 -13   0   -0.25    0.34
   4  13   0    0.56    0.46
  -4 -13   0   -0.29    0.32
  -4  13   0    0.15    0.39
   5 -13   0    0.05    0.45
  -5 -13   0    0.18    0.54
  -5  13   0   -0.27    0.42
   5 -13   0    0.54    0.64
   5  13   0    0.82    0.69
  -5  13   0    0.20    0.46
   5 -13   0    0.41    0.62
   5 -13   0    0.15    0.35
   5  13   0    1.61    0.72
   5  13   0    0.49    0.47
  -5 -13   0    0.21    0.54
   5  13   0    0.56    0.62
  -5 -13   0   -0.38    0.45
   5 -13   0    1.77    0.71
  -5  13   0    0.31    0.47
   6 -13   0   -0.16    0.48
   6 -13   0   -0.58    0.53
   6 -13   0    0.71    0.66
  -6  13   0    0.02    0.55
  -6 -13   0   -0.14    0.53
   6 -13   0    0.14    0.50
  -6 -13   0   -0.14    0.62
  -6 -13   0    0.00    0.63
   6  13   0   -0.21    0.64
  -6  13   0   -0.34    0.45
  -6  13   0    0.24    0.51
   6  13   0    0.88    0.65
   6  13   0   -0.02    0.59
   6  13   0   -0.34    0.58
   6 -13   0   -0.27    0.44
   6  13   0   -0.15    0.43
   0 -14   0    0.38    0.33
   0  14   0    0.73    0.42
   0 -14   0    0.19    0.30
   0 -14   0    0.82    0.47
   0 -14   0    0.39    0.40
   0  14   0    1.52    0.56
   0  14   0    0.89    0.47
   0  14   0    0.01    0.28
  -1  14   0   18.71    0.86
  -1 -14   0   21.21    1.57
  -1  14   0   18.71    1.24
  -1  14   0   20.68    1.44
   1  14   0   17.79    1.74
  -1 -14   0   17.86    1.17
  -1  14   0   18.57    1.82
  -1 -14   0   21.27    2.02
   1  14   0   18.96    1.21
  -1  14   0   19.03    1.38
   1 -14   0   18.32    1.49
   1 -14   0   18.00    1.29
   1  14   0   19.13    1.41
   1  14   0   18.93    1.38
   1 -14   0   19.92    1.35
   1 -14   0   16.58    1.31
   1  14   0   20.29    1.38
  -1 -14   0   22.01    1.51
   2  14   0    2.26    0.58
   2 -14   0    5.82    1.00
  -2  14   0    3.56    0.61
  -2  14   0    2.81    0.77
   2  14   0    2.58    0.62
   2 -14   0    3.37    0.72
   2 -14   0    3.78    0.78
  -2  14   0    4.25    0.82
   2  14   0    4.17    0.57
  -2 -14   0    3.76    0.86
  -2  14   0    3.50    0.77
   2  14   0    1.42    0.58
  -2  14   0    3.13    0.52
  -2 -14   0    2.96    0.80
   2 -14   0    3.17    0.80
  -2  14   0    4.48    0.89
   2  14   0    2.98    0.76
  -2 -14   0    3.13    0.64
  -2 -14   0    5.24    1.00
   2 -14   0    3.64    0.68
  -3 -14   0    3.95    0.92
   3 -14   0    5.70    0.87
   3 -14   0    4.93    0.91
  -3  14   0    5.83    0.74
  -3 -14   0    6.43    0.94
  -3  14   0    4.93    0.94
  -3 -14   0    3.89    0.91
  -3 -14   0    6.04    1.12
   3 -14   0    8.06    1.30
   3 -14   0    5.42    1.08
   3  14   0    4.73    1.02
  -3  14   0    5.10    0.78
   3 -14   0    4.47    0.90
   3  14   0    6.40    1.08
   3  14   0    4.28    0.80
   3  14   0    5.67    0.97
  -3  14   0    4.25    0.89
  -4  14   0    0.69    0.52
   4  14   0    0.52    0.60
   4  14   0    0.19    0.46
   4 -14   0    0.87    0.53
   4 -14   0    1.39    0.65
   4  14   0    0.27    0.46
   4 -14   0    1.21    0.50
   4 -14   0    0.20    0.47
  -4  14   0    1.60    0.68
  -4 -14   0    0.49    0.54
  -4  14   0    0.11    0.35
  -4 -14   0    1.05    0.70
   4 -14   0    0.92    0.61
  -4 -14   0    0.08    0.50
   4  14   0    0.39    0.40
   5 -14   0   -0.26    0.46
  -5 -14   0    0.80    0.63
   5 -14   0    0.38    0.49
  -5  14   0    0.14    0.47
   5  14   0    0.11    0.60
   5  14   0   -0.15    0.47
   5  14   0    0.27    0.46
  -5  14   0    0.02    0.46
  -5 -14   0    0.02    0.66
  -5 -14   0    0.18    0.58
   5  14   0    0.45    0.59
   5 -14   0    0.13    0.48
  -5  14   0   -0.19    0.43
   5 -14   0    0.19    0.46
  -6  14   0    0.90    0.70
  -6 -14   0    0.86    0.76
   6 -14   0    1.61    0.90
  -6 -14   0    1.58    0.80
   6  14   0    1.83    0.94
   6 -14   0    0.49    0.69
  -6 -14   0    0.58    0.76
   6  14   0    1.13    0.86
   6  14   0    0.37    0.68
   6  14   0    1.49    0.82
   6 -14   0    1.09    0.55
  -6  14   0    0.94    0.70
  -6  14   0    0.84    0.61
   6 -14   0    1.96    0.80
   0 -15   0   -0.13    0.35
   0  15   0   -0.04    0.29
   0 -15   0   -0.04    0.25
   0 -15   0   -0.16    0.29
   0  15   0   -0.07    0.30
   0  15   0   -0.25    0.33
   0  15   0   -0.02    0.30
   0 -15   0    0.10    0.37
  -1 -15   0   10.42    1.11
  -1 -15   0   12.06    1.46
  -1 -15   0   14.16    1.54
   1  15   0   12.24    1.39
  -1  15   0   13.73    1.28
  -1  15   0   12.60    1.42
   1 -15   0   12.91    1.39
  -1 -15   0   18.02    1.92
  -1  15   0   16.85    1.60
   1 -15   0   14.30    1.59
   1  15   0   10.03    1.34
   1 -15   0   15.74    1.22
   1  15   0   14.86    1.47
  -1  15   0   10.91    1.47
   1  15   0   14.49    1.46
   1  15   0   13.98    1.08
   1 -15   0   14.95    1.41
  -2  15   0    7.95    1.14
   2 -15   0    8.36    1.20
   2 -15   0    9.22    1.16
   2  15   0    7.51    1.12
  -2 -15   0    9.49    1.10
  -2 -15   0    7.91    1.26
  -2  15   0    9.10    1.00
  -2  15   0    6.47    1.01
   2  15   0    6.93    1.03
   2  15   0    7.45    1.20
   2  15   0    7.43    0.79
  -2 -15   0    7.65    1.20
   2  15   0    7.33    0.99
   2 -15   0    8.87    1.17
  -2  15   0    8.34    1.39
  -2  15   0    8.38    1.21
   2 -15   0    7.00    1.16
  -2 -15   0    9.61    1.46
  -2  15   0    8.59    0.85
  -3  15   0    8.85    1.26
   3  15   0    8.65    1.21
  -3  15   0   12.30    1.08
   3 -15   0   10.96    1.41
   3  15   0   12.05    1.63
   3 -15   0   13.16    1.50
  -3  15   0    8.67    1.02
   3 -15   0   10.00    1.42
  -3 -15   0   10.61    1.53
  -3 -15   0    9.79    1.47
  -3  15   0    9.81    1.61
   3  15   0    9.12    1.19
  -3 -15   0    8.13    1.35
   3  15   0   11.78    1.53
  -3  15   0    7.64    1.21
   3 -15   0   11.69    1.27
  -3 -15   0   12.71    1.32
   3 -15   0    9.48    1.40
  -4  15   0    2.76    0.84
  -4 -15   0    0.88    0.63
   4 -15   0    1.85    0.59
   4  15   0    2.93    0.87
   4 -15   0    0.35    0.63
  -4 -15   0    1.94    0.92
  -4  15   0    0.73    0.62
   4 -15   0    1.94    0.71
  -4 -15   0    1.36    0.72
   4  15   0    1.54    0.62
   4  15   0    1.69    0.67
   4 -15   0    0.91    0.58
   4  15   0    0.87    0.70
  -4  15   0    1.59    0.61
   5  15   0    0.59    0.71
  -5 -15   0   -0.22    0.53
   5 -15   0   -0.27    0.55
   5 -15   0    0.94    0.72
  -5  15   0    0.62    0.61
  -5  15   0    0.58    0.67
  -5 -15   0    1.44    0.77
  -5  15   0    0.57    0.56
   5 -15   0   -0.24    0.49
   5  15   0    0.41    0.56
   5 -15   0    0.08    0.37
   5  15   0    1.00    0.69
  -5 -15   0    0.09    0.65
   5  15   0    0.53    0.54
  -6  15   0    0.31    0.66
  -6 -15   0    0.62    0.84
  -6  15   0    1.05    0.70
   6  15   0    1.09    0.78
  -6 -15   0    0.21    0.71
   6  15   0    1.01    0.72
  -6 -15   0    1.02    0.84
   6 -15   0    0.39    0.78
   6 -15   0    2.13    1.01
  -6  15   0    0.35    0.72
   6 -15   0   -0.38    0.52
   6  15   0    0.06    0.82
   6  15   0    0.30    0.67
   0 -16   0    0.89    0.47
   0  16   0    1.01    0.48
   0  16   0    0.73    0.44
   0 -16   0    1.02    0.55
   0  16   0    1.37    0.68
   0  16   0    0.94    0.52
   0 -16   0    0.55    0.47
   0 -16   0    0.68    0.44
  -1  16   0    9.21    1.25
   1 -16   0    9.39    1.24
  -1 -16   0    9.02    1.06
  -1  16   0    7.74    1.18
   1  16   0    9.82    1.26
  -1 -16   0    7.09    1.23
   1 -16   0   10.53    1.23
   1 -16   0    8.06    1.22
  -1  16   0    8.10    1.30
  -1 -16   0    9.42    1.46
   1 -16   0    8.33    1.13
  -1  16   0    8.47    1.09
   1  16   0    9.70    1.08
   1  16   0    8.72    1.20
  -1 -16   0    7.93    1.18
   1  16   0    7.00    1.18
   1  16   0    9.09    1.29
   2 -16   0    5.96    1.08
  -2 -16   0    7.02    1.26
  -2 -16   0    5.45    0.87
  -2  16   0    6.63    1.30
   2  16   0    7.29    1.18
   2 -16   0    6.94    1.12
   2  16   0    8.25    1.20
  -2 -16   0    6.82    1.22
  -2  16   0    5.06    0.97
   2 -16   0    5.74    0.97
   2 -16   0    5.47    1.08
   2  16   0    6.81    0.95
  -2  16   0    8.68    1.41
  -2  16   0    7.45    0.96
   2  16   0    4.89    1.03
  -2 -16   0    5.14    1.12
   3  16   0    4.35    1.09
  -3  16   0    4.14    0.93
   3 -16   0    4.30    1.04
   3  16   0    4.89    0.96
  -3  16   0    2.85    0.80
  -3 -16   0    1.68    0.74
   3  16   0    3.79    0.91
   3 -16   0    4.19    0.96
   3  16   0    3.71    0.91
  -3  16   0    2.27    0.96
  -3 -16   0    4.32    0.83
  -3 -16   0    2.25    0.81
  -3 -16   0    2.51    0.87
   3 -16   0    4.23    1.02
   3 -16   0    5.56    0.95
  -4 -16   0    0.21    0.59
  -4  16   0    0.30    0.49
   4  16   0    0.82    0.53
   4 -16   0    0.05    0.40
   4 -16   0    1.30    0.73
  -4 -16   0    1.78    0.74
  -4  16   0    1.81    0.72
  -4  16   0    0.48    0.52
   4  16   0   -0.42    0.38
   4  16   0    0.74    0.65
  -4 -16   0    0.69    0.65
   4  16   0    0.41    0.54
   4 -16   0    0.60    0.58
   4 -16   0    1.36    0.73
   5 -16   0   -1.14    0.42
   5  16   0    0.06    0.51
  -5 -16   0    0.74    0.74
  -5  16   0   -0.16    0.49
  -5 -16   0    0.69    0.66
   5 -16   0   -0.06    0.40
   5  16   0   -0.30    0.65
  -5  16   0    0.46    0.53
   5 -16   0    0.10    0.66
   5  16   0    0.05    0.54
  -5 -16   0   -0.20    0.52
   5 -16   0    0.48    0.68
   5  16   0    0.26    0.55
  -5  16   0    0.22    0.49
   6  16   0    3.18    1.07
   6  16   0    2.16    1.10
  -6 -16   0    3.32    1.09
  -6 -16   0    2.85    1.08
   6 -16   0    3.47    1.22
   6 -16   0    3.40    1.20
  -6  16   0    1.96    0.89
   6  16   0    1.61    1.04
   6  16   0    3.07    1.14
  -6  16   0    1.09    0.79
  -6  16   0    0.94    0.79
  -6 -16   0    1.58    0.99
   6 -16   0    0.48    0.72
   0  17   0    0.35    0.42
   0 -17   0   -0.18    0.46
   0  17   0    0.66    0.49
   0 -17   0    0.24    0.42
   0 -17   0   -0.12    0.33
   0  17   0    0.24    0.46
   0  17   0    0.19    0.41
   0 -17   0    0.20    0.34
   1 -17   0    0.53    0.49
  -1  17   0    0.28    0.45
   1 -17   0   -0.10    0.36
  -1 -17   0    0.30    0.38
   1  17   0    0.24    0.44
  -1  17   0    0.20    0.35
   1  17   0   -0.31    0.31
  -1 -17   0   -0.32    0.44
  -1  17   0   -0.17    0.35
   1  17   0    0.02    0.41
  -1 -17   0   -0.50    0.61
   1 -17   0   -0.05    0.40
   1  17   0    0.13    0.43
   1 -17   0   -0.10    0.37
  -1 -17   0    0.50    0.56
   1  17   0   -0.02    0.29
  -1  17   0    0.19    0.52
   2  17   0    1.02    0.63
  -2  17   0    1.18    0.57
  -2 -17   0    1.00    0.63
  -2 -17   0    0.49    0.73
   2  17   0    1.02    0.59
  -2 -17   0    0.71    0.45
   2 -17   0    0.91    0.60
   2 -17   0    1.08    0.56
   2  17   0    1.11    0.59
  -2 -17   0    1.64    0.75
  -2  17   0    1.43    0.70
   2 -17   0    1.15    0.60
   2 -17   0    0.56    0.59
   2  17   0    0.95    0.51
  -2  17   0    0.45    0.44
   3 -17   0    1.96    0.83
   3  17   0    4.52    1.06
  -3  17   0    3.48    1.02
   3  17   0    2.71    0.77
   3  17   0    3.13    0.88
   3 -17   0    2.39    0.70
  -3 -17   0    2.39    0.82
   3 -17   0    1.83    0.91
  -3 -17   0    1.48    0.74
  -3 -17   0    4.79    0.90
   3 -17   0    1.35    0.68
   3  17   0    5.01    1.12
  -3 -17   0    3.01    0.95
  -3  17   0    0.72    0.55
  -4 -17   0   -0.11    0.57
   4 -17   0   -0.17    0.45
  -4  17   0    0.27    0.49
  -4  17   0   -0.76    0.61
  -4 -17   0    0.55    0.67
   4  17   0    0.60    0.65
   4  17   0    0.35    0.58
   4 -17   0    1.09    0.66
   4 -17   0    0.15    0.44
   4 -17   0   -0.05    0.49
   4  17   0    1.06    0.75
  -4 -17   0    1.47    0.89
  -4  17   0   -0.20    0.48
   4  17   0    0.46    0.54
   5 -17   0    0.66    0.75
   5 -17   0    1.15    0.63
  -5 -17   0    0.64    0.80
   5  17   0    0.53    0.72
  -5 -17   0   -0.32    0.58
  -5 -17   0    1.30    0.83
   5 -17   0    0.34    0.66
   5  17   0    0.58    0.74
  -5  17   0    0.81    0.78
  -5  17   0    0.54    0.61
   5  17   0   -0.80    0.46
   5  17   0    0.93    0.62
   5 -17   0    0.40    0.68
   0 -18   0   19.76    1.40
   0  18   0   15.99    1.21
   0  18   0   17.18    1.94
   0  18   0   17.61    1.76
   0  18   0   18.50    1.79
   0 -18   0   15.69    1.87
   0  18   0   14.49    1.68
   0 -18   0   18.89    1.88
  -1 -18   0    4.88    0.86
  -1  18   0    3.91    0.96
   1  18   0    4.86    0.96
  -1  18   0    3.46    0.91
   1  18   0    3.59    0.91
   1 -18   0    3.72    0.94
  -1 -18   0    4.73    1.22
  -1  18   0    5.13    0.97
  -1 -18   0    3.63    1.01
   1  18   0    5.74    1.20
  -1 -18   0    3.50    0.95
   1 -18   0    5.85    1.11
   1 -18   0    4.28    0.89
   1 -18   0    4.61    1.00
  -1  18   0    3.99    1.10
   1  18   0    2.63    0.64
  -2  18   0    2.27    0.65
  -2 -18   0    0.88    0.69
  -2  18   0    0.93    0.76
   2 -18   0    1.30    0.67
   2 -18   0    1.20    0.67
  -2  18   0    2.00    0.73
   2 -18   0    1.26    0.69
   2 -18   0    1.72    0.68
  -2 -18   0    1.25    0.73
  -2 -18   0    1.17    0.51
   2  18   0    0.84    0.55
  -2 -18   0    0.56    0.74
   2  18   0    0.71    0.52
   2  18   0    1.89    0.56
   2  18   0    1.65    0.70
   3  18   0    0.82    0.76
  -3 -18   0   -0.11    0.61
   3 -18   0    0.75    0.67
   3 -18   0    2.33    0.91
   3 -18   0    1.75    0.77
  -3 -18   0    0.05    0.56
   3  18   0    0.55    0.57
  -3  18   0    0.97    0.76
   3  18   0    0.58    0.60
  -3  18   0    1.29    0.66
   3  18   0    0.50    0.53
  -3 -18   0    0.38    0.65
   3 -18   0    1.29    0.58
  -4 -18   0   -0.44    0.55
   4 -18   0   -0.80    0.64
  -4 -18   0   -0.81    0.59
   4 -18   0    0.41    0.66
   4 -18   0   -0.25    0.40
  -4  18   0   -0.37    0.47
  -4  18   0    0.29    0.64
   4  18   0   -0.20    0.53
   4  18   0    0.47    0.66
   4  18   0   -0.13    0.57
   4  18   0    0.78    0.61
  -4 -18   0   -0.10    0.63
   4 -18   0    0.03    0.53
  -5  18   0    0.29    0.64
   5 -18   0   -0.63    0.46
   5  18   0    0.90    0.79
   5 -18   0    0.24    0.59
   5 -18   0    0.73    0.76
   5  18   0    0.19    0.81
  -5 -18   0    0.16    0.71
  -5 -18   0   -0.02    0.69
   5  18   0   -0.21    0.46
  -5  18   0   -0.19    0.59
   5 -18   0   -0.39    0.59
   5  18   0   -0.30    0.60
  -5  18   0    1.56    0.93
  -5 -18   0    0.49    0.71
   0  19   0    0.47    0.39
   0 -19   0    0.26    0.44
   0  19   0   -0.30    0.45
   0  19   0    0.04    0.41
   0 -19   0   -0.16    0.44
   0  19   0   -0.38    0.31
   0  19   0    0.40    0.57
   0 -19   0    0.10    0.50
  -1  19   0   -0.19    0.34
  -1 -19   0    0.55    0.69
   1  19   0    0.50    0.59
  -1 -19   0    1.19    0.69
  -1 -19   0    0.39    0.74
   1 -19   0    0.22    0.44
   1  19   0   -0.27    0.37
   1  19   0    0.91    0.57
   1 -19   0    0.49    0.55
   1  19   0    0.06    0.39
   1 -19   0    0.87    0.60
  -1  19   0    0.34    0.48
   1 -19   0   -0.19    0.40
   1  19   0   -0.05    0.50
  -1  19   0   -0.10    0.58
  -2  19   0   -0.38    0.47
  -2 -19   0    0.01    0.65
   2 -19   0    0.70    0.63
  -2  19   0    0.38    0.56
  -2 -19   0    0.70    0.76
   2  19   0    0.17    0.48
  -2  19   0    0.90    0.52
   2  19   0    0.14    0.46
   2 -19   0   -0.29    0.49
   2 -19   0    0.02    0.56
   2  19   0    0.55    0.57
  -2 -19   0   -0.31    0.46
   2 -19   0   -0.47    0.45
   2  19   0   -0.01    0.37
  -3  19   0    3.72    0.99
  -3 -19   0    5.40    1.24
   3  19   0    3.45    1.00
   3  19   0    5.24    1.09
   3 -19   0    4.39    1.13
   3 -19   0    4.05    0.94
   3  19   0    3.55    0.99
   3 -19   0    2.86    1.00
   3 -19   0    4.30    1.05
   3  19   0    3.14    0.98
  -3  19   0    3.47    1.14
  -3 -19   0    4.05    1.17
  -3 -19   0    1.60    0.78
  -4 -19   0    0.66    0.75
   4  19   0    0.01    0.62
   4  19   0    0.63    0.71
  -4  19   0    0.05    0.62
  -4 -19   0    0.84    0.85
  -4  19   0    0.21    0.57
   4 -19   0   -0.07    0.84
   4 -19   0    1.00    0.59
   4 -19   0    0.60    0.75
   4  19   0    1.10    0.74
   4 -19   0    0.32    0.69
   4  19   0    0.50    0.71
  -4 -19   0    0.47    0.66
   5 -19   0   -0.44    0.67
   5 -19   0    0.57    0.80
   5  19   0   -0.61    0.69
  -5 -19   0    0.43    0.84
  -5 -19   0    0.76    0.84
   5  19   0    0.05    0.89
  -5  19   0    0.36    0.88
   5 -19   0   -0.24    0.98
  -5 -19   0    0.11    0.73
  -5  19   0   -0.17    0.52
   5  19   0    0.73    0.67
   0  20   0   15.06    1.80
   0  20   0   17.11    2.05
   0 -20   0   14.15    1.93
   0 -20   0   15.43    1.82
   0  20   0   18.29    1.87
  -1  20   0   10.34    1.67
   1  20   0    8.80    1.15
  -1 -20   0    8.38    1.54
   1 -20   0    9.20    1.44
  -1  20   0    7.90    1.38
   1  20   0    7.09    1.39
   1 -20   0   11.93    1.50
  -1 -20   0   11.01    1.83
  -1  20   0   11.08    1.42
   1  20   0   11.21    1.58
  -1 -20   0   11.50    1.78
   1 -20   0   11.45    1.46
   1  20   0    9.73    1.21
   1 -20   0    9.29    1.64
   1  20   0   10.85    1.57
   2 -20   0    0.60    0.58
  -2  20   0    0.24    0.48
   2 -20   0    0.19    0.51
  -2 -20   0   -0.65    0.44
   2 -20   0    0.14    0.53
   2  20   0   -0.64    0.48
  -2 -20   0   -0.25    0.62
  -2  20   0   -0.60    0.37
   2  20   0    0.43    0.55
  -2 -20   0    0.21    0.64
   2  20   0    0.18    0.50
  -2  20   0    0.22    0.59
   2  20   0   -0.31    0.37
   2 -20   0   -0.01    0.57
   3  20   0    2.10    0.78
  -3  20   0    0.80    0.69
   3 -20   0    1.62    0.80
  -3 -20   0    0.89    0.71
   3  20   0    1.31    0.80
   3 -20   0    2.59    1.01
  -3 -20   0   -0.08    0.78
   3 -20   0    2.33    0.93
  -3 -20   0    0.75    0.72
   3 -20   0    1.90    0.85
   3  20   0    2.20    0.83
  -3  20   0    2.36    1.11
  -3 -20   0    2.13    1.06
   3  20   0    2.01    0.84
   4  20   0   -0.17    0.64
  -4  20   0    2.14    1.00
  -4 -20   0    1.69    0.92
   4  20   0    1.02    0.86
  -4 -20   0    0.14    0.70
  -4  20   0    2.70    0.95
   4 -20   0    0.06    0.74
   4 -20   0    0.18    0.65
   4 -20   0   -0.30    0.66
   4  20   0    0.60    0.63
  -4 -20   0   -0.34    0.77
   4 -20   0   -0.26    0.57
   0 -21   0    0.37    0.59
   0  21   0    0.08    0.46
   0  21   0   -0.10    0.51
   0  21   0   -0.53    0.40
   0 -21   0    0.38    0.55
   1  21   0   36.88    2.50
  -1 -21   0   31.76    2.58
   1 -21   0   38.95    2.51
  -1  21   0   35.95    2.52
   1 -21   0   38.23    2.76
  -1  21   0   36.77    2.33
  -1 -21   0   40.23    2.69
   1 -21   0   37.80    2.58
   1  21   0   37.31    2.74
  -1  21   0   35.68    2.72
  -1 -21   0   45.51    3.02
   2 -21   0    0.46    0.62
  -2 -21   0    0.31    0.63
   2  21   0    0.74    0.73
  -2 -21   0    1.10    0.77
  -2  21   0    0.69    0.72
  -2 -21   0    0.98    0.78
  -2  21   0    0.60    0.60
   2  21   0    0.73    0.69
  -2  21   0    0.23    0.66
   2 -21   0    0.61    0.67
   2  21   0    0.63    0.54
   2 -21   0    0.76    0.66
  -3 -21   0   -0.43    0.62
   3 -21   0    0.16    0.68
   3 -21   0    0.39    0.55
   3  21   0    0.26    0.57
   3  21   0    1.56    0.88
  -3 -21   0    0.87    0.68
  -3 -21   0    0.87    0.78
  -3  21   0   -0.01    0.75
  -3  21   0    0.82    0.74
   3 -21   0   -0.63    0.47
   3  21   0    0.93    0.71
   3 -21   0    0.99    0.78
  -3 -21   0   -0.30    0.72
   4  21   0   -0.25    0.56
   4  21   0    0.16    0.87
  -4 -21   0    0.92    0.90
   4  21   0   -0.87    0.57
  -4 -21   0    0.20    0.74
   4 -21   0   -0.32    0.69
  -4  21   0   -0.49    0.69
   4 -21   0    0.63    0.95
   4 -21   0   -0.57    0.59
  -4  21   0    0.86    0.72
   4 -21   0    0.29    0.69
  -4 -21   0   -0.81    0.71
   0  22   0    4.40    1.19
   0  22   0    1.51    0.70
   0 -22   0    2.74    1.02
   0 -22   0    2.67    1.30
   0  22   0    5.07    1.31
   0  22   0    2.47    0.79
   0 -22   0    2.82    0.99
   1  22   0    1.19    0.79
  -1  22   0    1.18    0.81
  -1 -22   0    1.73    0.85
   1 -22   0    0.32    0.69
  -1 -22   0    0.11    0.65
  -1 -22   0    1.08    1.07
  -1  22   0    1.29    0.83
  -1  22   0    1.15    0.68
   1 -22   0    1.00    0.77
   1 -22   0    0.94    0.73
   1  22   0    1.13    0.79
  -2 -22   0    0.57    0.73
   2 -22   0   -0.19    0.53
  -2  22   0   -0.63    0.65
  -2 -22   0   -0.17    0.51
  -2  22   0   -0.45    0.42
   2 -22   0   -0.04    0.55
  -2 -22   0   -0.08    0.86
   2  22   0   -0.60    0.48
   2 -22   0   -0.02    0.58
   2  22   0    0.57    0.64
   3  22   0    0.59    0.75
  -3  22   0    0.66    0.75
   3 -22   0   -0.07    0.68
  -3 -22   0    0.72    0.76
  -3 -22   0   -0.38    0.70
   3  22   0    0.00    0.71
   3  22   0    1.76    0.71
  -3 -22   0    0.36    0.84
  -3 -22   0    0.71    0.91
  -3  22   0    0.80    0.83
   3 -22   0   -0.31    0.60
   3 -22   0    0.36    0.74
   0  23   0   -0.03    0.57
   0 -23   0    0.29    0.68
   0  23   0    0.81    0.95
   0  23   0   -0.10    0.64
   0 -23   0   -0.80    0.83
   0 -23   0   -0.83    0.66
  -1 -23   0    0.03    0.70
  -1  23   0    0.34    0.66
  -1  23   0    0.63    0.63
  -1 -23   0   -0.44    0.89
  -1  23   0   -0.37    0.60
   1 -23   0    0.18    0.70
   1  23   0    0.19    0.63
   1 -23   0    0.88    0.72
  -1 -23   0    0.32    0.77
   1  23   0    0.48    0.70
  -1  23   0    0.34    0.64
   2  23   0    0.77    0.75
  -2 -23   0    1.49    0.83
   2 -23   0    0.71    0.87
  -2 -23   0    1.40    0.85
   2 -23   0    0.47    0.68
  -2  23   0    0.27    0.75
  -2  23   0    1.47    0.88
  -2 -23   0    1.36    0.97
   2  23   0    0.73    0.82
   2 -23   0    0.57    0.71
   0  24   0    0.70    0.74
   0 -24   0   -0.80    0.67
   0  24   0    0.38    0.74
   0 -24   0   -0.11    0.83
   0 -24   0    0.23    0.71
   0   0   1   -0.01    0.01
   0   0  -1   -0.01    0.02
   0   0   1   -0.01    0.01
   0   0  -1   -0.03    0.02
   0   0  -1   -0.01    0.02
   0   0   1    0.01    0.01
   0   0  -1   -0.01    0.02
   0   0   1    0.00    0.01
   0   0   1    0.00    0.01
   0   0  -1    0.00    0.02
  -1   0   1   -0.14    0.08
  -1   0  -1    0.11    0.09
  -1   0   1   -0.03    0.07
  -1   0   1    0.31    0.08
   1   0  -1   -0.06    0.06
   1   0   1    0.16    0.12
   1   0  -1   -0.03    0.08
   1   0  -1    0.07    0.09
  -1   0   1   -0.06    0.06
   1   0   1   -0.12    0.06
   1   0   1   -0.08    0.07
   1   0   1   -0.07    0.07
  -1   0   1   -0.07    0.09
  -1   0   1   -0.15    0.08
   1   0   1   -0.12    0.08
  -1   0  -1   -0.01    0.07
  -1   0   1    0.01    0.06
  -1   0  -1   -0.06    0.09
   1   0  -1   -0.09    0.05
   1   0  -1   -0.03    0.05
   2   0  -1   -0.01    0.15
   2   0  -1    0.07    0.14
   2   0  -1    0.07    0.12
  -2   0  -1    0.13    0.20
   2   0   1   -0.03    0.12
   2   0  -1    0.12    0.17
  -2   0   1   -0.01    0.21
  -2   0  -1    0.34    0.19
  -2   0   1    0.02    0.18
   2   0   1   -0.07    0.18
  -2   0  -1    0.06    0.19
  -2   0  -1    0.04    0.18
   2   0  -1   -0.11    0.16
   2   0   1   -0.24    0.11
  -2   0   1    0.02    0.17
   2   0   1   -0.19    0.12
   2   0   1    0.20    0.19
  -2   0   1    0.11    0.21
  -3   0  -1    0.90    0.34
  -3   0  -1    1.10    0.40
  -3   0  -1    0.33    0.26
  -3   0   1    1.40    0.42
   3   0  -1    1.02    0.33
  -3   0   1    1.03    0.39
   3   0   1    0.61    0.26
   3   0   1    0.91    0.32
   3   0   1    1.03    0.34
   3   0  -1    0.71    0.27
  -3   0   1    1.12    0.37
   3   0  -1    0.29    0.27
   3   0   1    0.80    0.37
   3   0   1    0.29    0.27
   3   0  -1    0.98    0.36
   3   0  -1    0.93    0.27
  -3   0   1    1.02    0.35
  -3   0  -1    1.20    0.35
  -4   0   1   45.66    2.15
   4   0   1   48.53    2.00
   4   0  -1   47.16    1.85
   4   0   1   54.02    2.32
  -4   0  -1   47.63    2.30
   4   0   1   50.13    2.20
   4   0   1   47.58    2.08
  -4   0   1   50.39    2.22
   4   0  -1   48.08    2.15
  -4   0  -1   50.22    2.25
   4   0  -1   48.26    2.19
  -4   0   1   50.89    2.32
  -4   0   1   51.54    2.13
  -4   0  -1   47.37    2.09
   4   0   1   52.62    2.44
  -4   0   1   47.84    2.29
   4   0  -1   50.36    2.17
   4   0  -1   45.91    2.26
  -5   0   1   16.37    1.29
  -5   0   1   12.36    1.26
  -5   0   1   13.81    0.91
   5   0   1   15.44    1.60
   5   0  -1   13.31    1.40
   5   0  -1   18.31    1.77
  -5   0  -1   14.92    1.52
   5   0   1   15.35    1.67
  -5   0  -1   12.39    1.38
   5   0   1   14.27    1.08
   5   0  -1   15.38    1.54
  -5   0   1   12.89    1.51
  -5   0   1   14.62    1.60
   5   0   1   16.00    1.21
   5   0   1   15.11    1.51
  -5   0  -1   16.03    1.48
   5   0  -1   14.26    1.40
   5   0  -1   15.85    1.02
   6   0   1    1.31    0.65
  -6   0   1    1.08    0.61
   6   0   1    1.50    0.67
  -6   0   1    1.38    0.68
   6   0  -1    1.78    0.75
  -6   0  -1    2.42    0.76
   6   0  -1    1.96    0.75
  -6   0  -1    1.51    0.69
   6   0  -1    2.51    0.74
   6   0  -1    1.63    0.65
   6   0   1    2.20    0.67
  -6   0   1    1.62    0.60
  -6   0  -1    2.86    0.72
   6   0   1    3.65    0.83
  -6   0   1    2.35    0.69
  -6   0  -1    2.05    0.82
  -7   0  -1   -0.41    0.39
   7   0   1   -0.19    0.43
  -7   0  -1    1.09    0.73
  -7   0  -1    0.83    0.68
   7   0   1    0.06    0.54
   7   0   1    0.44    0.63
  -7   0   1   -0.62    0.52
  -7   0   1   -0.04    0.45
   7   0  -1    0.07    0.48
   7   0  -1   -0.03    0.40
  -7   0   1    0.00    0.46
  -7   0   1    0.21    0.49
  -7   0  -1    0.68    0.60
   7   0  -1    0.20    0.48
   7   0  -1   -0.17    0.49
   7   0   1    0.27    0.60
  -8   0  -1   -0.38    0.55
   8   0   1    0.11    0.92
  -8   0   1    1.23    0.66
   8   0   1   -1.02    0.41
   8   0  -1    0.01    0.68
   8   0   1   -0.30    0.60
  -8   0  -1   -0.15    0.48
  -8   0   1    0.36    0.71
   8   0   1   -0.43    0.64
  -8   0  -1    0.12    0.84
   8   0  -1   -0.16    0.45
  -8   0   1    1.14    0.70
  -8   0  -1   -0.10    0.55
  -8   0   1    0.25    0.74
   8   0  -1   -0.13    0.62
   8   0  -1    0.49    0.69
   0  -1   1   -0.01    0.01
   0   1  -1   -0.01    0.03
   0  -1   1   -0.01    0.03
   0   1  -1   -0.01    0.02
   0  -1   1    0.00    0.02
   0  -1   1    0.00    0.02
   0  -1  -1    0.03    0.04
   0  -1  -1    0.01    0.02
   0  -1  -1   -0.02    0.03
   0  -1   1    0.00    0.02
   0   1   1   -0.03    0.03
   0   1   1   -0.02    0.02
   0   1  -1    0.01    0.03
   0   1   1   -0.03    0.02
   0   1  -1   -0.04    0.02
   0  -1  -1   -0.01    0.02
   0   1  -1    0.02    0.03
   0   1   1   -0.04    0.02
   0   1   1    0.00    0.01
   0   1  -1    0.01    0.02
   0   1   1    0.00    0.02
   0   1   1    0.01    0.03
   0   1  -1   -0.02    0.04
   0   1  -1    0.03    0.05
   0   1   1   -0.01    0.02
   0  -1   1    0.01    0.02
   0  -1  -1   -0.02    0.03
   0   1  -1    0.00    0.03
   0  -1   1    0.03    0.03
   0  -1  -1   -0.04    0.03
   0  -1  -1   -0.01    0.03
   0   1  -1   -0.01    0.02
   0   1  -1   -0.02    0.03
   0  -1   1   -0.02    0.02
   0  -1   1    0.00    0.01
   0  -1  -1    0.01    0.02
  -1  -1   1   -0.24    0.08
   1   1   1   -0.06    0.09
   1   1   1   -0.19    0.06
  -1  -1   1   -0.19    0.09
   1  -1  -1   -0.09    0.07
  -1   1  -1   -0.11    0.10
  -1  -1   1   -0.18    0.05
  -1  -1   1   -0.11    0.08
  -1  -1   1   -0.09    0.10
   1  -1  -1   -0.14    0.06
   1   1   1   -0.13    0.08
  -1   1  -1   -0.04    0.09
  -1  -1   1   -0.03    0.07
   1   1   1   -0.13    0.07
   1   1   1   -0.28    0.07
   1  -1  -1   -0.02    0.09
   1  -1  -1   -0.07    0.09
  -1  -1   1   -0.11    0.08
  -2   1   1   42.61    1.63
   2   1  -1   42.58    1.43
   2  -1   1   42.58    1.63
  -2   1   1   40.07    1.57
   2  -1   1   43.37    1.72
   2   1  -1   42.61    1.60
   2  -1   1   42.35    1.60
  -2   1   1   43.14    1.57
   2  -1   1   42.69    1.50
  -2  -1  -1   44.53    1.73
  -2  -1  -1   43.33    1.53
  -2   1   1   42.86    1.67
  -2  -1  -1   42.70    1.50
   2  -1   1   43.57    1.56
   2   1  -1   42.29    1.52
   2   1  -1   43.07    1.61
  -2   1   1   44.17    1.66
  -2  -1  -1   42.83    1.65
   2   1  -1   42.89    1.63
  -2  -1   1   41.73    1.33
   2  -1  -1   43.73    1.58
  -2   1  -1   44.59    1.71
  -2  -1   1   43.01    1.61
   2   1   1   42.47    1.53
  -2  -1   1   40.85    1.67
  -2  -1   1   44.33    1.67
   2  -1  -1   43.07    1.60
  -2   1  -1   40.63    1.56
  -2  -1   1   42.97    1.49
  -2   1  -1   43.12    1.57
   2  -1  -1   43.20    1.65
   2  -1  -1   43.73    1.33
   2   1   1   44.44    1.64
   2  -1  -1   41.83    1.54
   2   1   1   41.27    1.59
   2   1   1   44.52    1.56
   2   1   1   43.46    1.71
   3  -1   1   46.44    1.86
   3   1  -1   44.04    1.96
   3  -1   1   45.05    1.93
  -3  -1  -1   44.50    2.01
  -3  -1  -1   47.81    1.83
   3  -1   1   47.47    2.06
   3  -1   1   44.61    1.74
  -3   1   1   45.36    1.99
  -3   1   1   48.64    1.90
  -3  -1  -1   47.41    1.80
   3   1  -1   45.99    1.89
  -3   1   1   46.84    1.92
   3  -1   1   47.54    1.93
   3   1  -1   50.34    1.73
   3   1  -1   44.12    1.91
   3   1  -1   46.65    1.86
  -3   1   1   48.30    1.98
  -3  -1  -1   45.57    1.96
  -3  -1   1   43.85    1.76
  -3   1  -1   47.44    1.90
  -3  -1   1   46.69    1.92
   3  -1  -1   46.97    2.00
  -3   1  -1   48.44    2.05
   3  -1  -1   47.74    1.92
   3  -1  -1   45.04    1.85
  -3   1  -1   50.45    1.93
   3  -1  -1   45.58    1.88
  -3  -1   1   45.27    2.00
   3   1   1   50.03    1.99
   3   1   1   46.23    1.80
   3   1   1   45.76    2.04
  -3  -1   1   44.35    1.54
   3   1   1   45.13    1.82
   3   1   1   45.57    1.89
   3  -1  -1   46.95    1.59
  -3  -1   1   47.30    1.95
   4  -1   1    4.50    0.62
   4  -1   1    2.39    0.56
  -4  -1  -1    3.55    0.73
   4  -1   1    3.20    0.64
   4   1  -1    2.83    0.48
   4   1  -1    3.70    0.70
   4   1  -1    2.15    0.52
  -4   1   1    3.88    0.71
  -4   1   1    2.82    0.61
  -4   1   1    2.78    0.57
  -4   1   1    3.01    0.71
  -4  -1  -1    3.03    0.66
   4  -1   1    3.27    0.65
   4   1  -1    2.84    0.65
   4   1  -1    3.85    0.61
  -4  -1  -1    4.43    0.68
   4  -1   1    2.82    0.68
  -4  -1  -1    3.07    0.57
   4   1   1    3.52    0.59
   4   1   1    2.80    0.63
  -4  -1   1    3.35    0.72
   4  -1  -1    3.51    0.64
  -4  -1   1    4.43    0.78
  -4  -1   1    3.33    0.64
  -4  -1   1    3.44    0.60
  -4  -1   1    2.90    0.64
   4  -1  -1    2.77    0.64
  -4   1  -1    2.97    0.59
  -4   1  -1    2.12    0.54
   4   1   1    3.50    0.74
   4   1   1    2.68    0.54
   4  -1  -1    3.33    0.46
   4  -1  -1    2.53    0.55
   4   1   1    2.51    0.55
  -4  -1   1    3.59    0.45
  -4   1  -1    3.87    0.73
   4  -1  -1    3.35    0.64
   5   1  -1   18.25    1.37
  -5  -1  -1   15.03    1.56
  -5   1   1   19.40    1.48
  -5   1   1   19.29    1.12
  -5  -1  -1   18.91    1.79
   5   1  -1   17.12    1.35
   5  -1   1   18.61    1.41
   5  -1   1   15.46    1.66
  -5   1   1   19.59    1.41
   5   1  -1   18.95    1.43
   5  -1   1   18.14    1.32
  -5   1   1   20.26    1.38
  -5   1   1   19.16    1.87
   5  -1   1   20.44    1.50
  -5  -1  -1   17.65    1.29
   5   1  -1   18.48    1.15
   5   1  -1   17.43    1.73
   5  -1  -1   18.51    1.50
  -5  -1   1   17.07    1.62
  -5   1  -1   20.66    1.53
   5   1   1   21.25    1.65
   5  -1  -1   19.79    1.46
   5  -1  -1   18.14    1.36
   5   1   1   21.03    1.40
  -5  -1   1   22.00    1.63
  -5  -1   1   14.71    1.48
  -5  -1   1   19.45    1.54
  -5   1  -1   19.44    1.40
   5  -1  -1   17.13    1.05
  -5   1  -1   18.80    1.41
   5   1   1   18.58    1.25
  -5  -1   1   20.05    1.02
  -5  -1   1   18.48    1.30
   5  -1  -1   16.80    1.33
   5   1   1   20.79    1.47
   5   1   1   15.78    1.61
  -6   1   1    7.62    0.93
  -6   1   1    7.28    1.33
  -6  -1  -1    9.30    1.21
   6  -1   1    7.58    1.12
   6   1  -1   10.03    1.46
  -6   1   1    9.84    1.28
   6   1  -1    9.56    1.28
  -6   1   1   10.49    1.36
  -6  -1  -1    8.60    1.36
  -6  -1  -1    8.23    1.29
  -6   1   1   10.65    1.51
   6  -1   1    6.42    1.21
   6   1  -1    9.14    1.28
   6  -1   1    6.92    1.28
  -6  -1  -1    9.94    1.40
   6   1  -1    9.88    1.49
   6  -1   1    7.94    1.19
  -6   1  -1   10.15    1.39
   6  -1  -1    8.02    1.23
  -6  -1   1    6.77    1.09
   6   1   1    8.68    1.26
  -6  -1   1    8.47    1.36
   6   1   1    8.04    1.17
   6   1   1    6.15    1.19
  -6  -1   1    9.27    1.40
  -6   1  -1    5.88    1.20
  -6   1  -1    8.39    1.19
   6  -1  -1    8.49    1.21
  -6  -1   1    8.37    1.14
   6  -1  -1    6.39    1.24
   6  -1  -1    8.75    1.30
  -6   1  -1    6.72    1.13
   6   1   1   11.25    1.52
   6   1   1   10.40    1.20
  -7   1   1   -0.01    0.56
  -7  -1  -1    0.80    0.58
  -7  -1  -1   -0.19    0.48
   7   1  -1   -0.42    0.38
   7   1  -1   -0.06    0.51
  -7   1   1    0.39    0.53
  -7  -1  -1   -0.11    0.47
  -7   1   1    0.85    0.57
   7  -1   1   -0.12    0.49
   7  -1   1   -0.28    0.47
   7   1  -1   -0.12    0.55
  -7   1   1   -0.01    0.55
   7  -1   1    0.15    0.57
   7   1  -1   -0.05    0.49
   7  -1   1   -0.76    0.28
  -7  -1  -1    0.03    0.57
  -7   1  -1   -0.39    0.45
   7   1   1    0.00    0.48
  -7   1  -1    0.21    0.55
  -7   1  -1    0.08    0.43
  -7   1  -1    0.22    0.58
   7   1   1   -0.40    0.53
  -7  -1   1    1.00    0.61
   7   1   1    0.49    0.63
  -7  -1   1    0.45    0.49
   7  -1  -1    0.50    0.55
   7   1   1   -0.14    0.46
   7  -1  -1   -0.43    0.44
  -7  -1   1   -0.34    0.41
   7  -1  -1    0.88    0.59
   7  -1  -1   -0.07    0.52
  -7  -1   1   -0.35    0.52
   8   1  -1    0.23    0.65
  -8  -1  -1    0.64    0.61
   8   1  -1    0.06    0.74
  -8   1   1    0.39    0.76
  -8  -1  -1   -0.12    0.79
   8   1  -1    0.14    0.62
  -8   1   1    0.62    0.62
   8   1  -1    0.16    0.69
  -8  -1  -1   -0.31    0.55
  -8   1   1    0.14    0.61
   8  -1   1    0.18    0.63
  -8  -1  -1    0.07    0.57
   8  -1   1    0.40    0.63
   8  -1   1   -0.72    0.66
  -8   1   1    1.55    0.90
  -8  -1   1   -0.18    0.77
  -8   1  -1    0.91    0.80
   8  -1  -1   -0.47    0.64
  -8  -1   1   -0.32    0.61
   8   1   1   -0.62    0.62
  -8  -1   1    0.43    0.63
   8  -1  -1   -0.41    0.51
   8   1   1    0.57    0.73
  -8   1  -1    0.57    0.70
  -8   1  -1    0.61    0.69
   8   1   1   -0.29    0.68
   8   1   1   -0.44    0.51
   8  -1  -1   -0.10    0.62
   8  -1  -1    0.21    0.70
  -8   1  -1   -0.38    0.63
   0   2   1   -0.84    0.03
   0  -2  -1   -0.83    0.04
   0   2  -1   -0.81    0.05
   0  -2   1   -0.85    0.04
   0   2  -1   -0.73    0.04
   0  -2   1   -0.83    0.05
   0   2  -1   -0.80    0.04
   0  -2  -1   -0.85    0.04
   0   2   1   -0.78    0.05
   0  -2   1   -0.82    0.04
   0   2   1   -0.76    0.06
   0  -2   1   -0.80    0.04
   0   2  -1   -0.72    0.06
   0   2   1   -0.77    0.04
   0  -2  -1   -0.71    0.05
   0  -2  -1   -0.83    0.06
   0   2   1   -0.79    0.05
   0  -2   1   -0.83    0.04
   0   2  -1   -0.74    0.07
   0   2   1   -0.75    0.06
   2  -2   1   46.55    1.71
   2   2  -1   45.43    1.71
  -2  -2  -1   46.32    1.64
  -2   2   1   48.90    1.79
  -2   2   1   45.90    1.71
   2   2  -1   44.21    1.56
   2  -2   1   44.41    1.65
  -2  -2  -1   46.54    1.56
   2   2  -1   45.51    1.62
  -2   2   1   47.71    1.37
  -2   2   1   45.87    1.69
   2  -2   1   47.50    1.83
   2   2  -1   47.03    1.71
  -2   2   1   44.15    1.68
  -2  -2  -1   46.35    1.83
   2  -2   1   43.36    1.70
  -2  -2   1   46.13    1.75
  -2  -2   1   43.36    1.50
   2  -2  -1   45.83    1.65
   2  -2  -1   47.38    1.71
  -2   2  -1   47.28    1.71
   2   2   1   45.51    1.79
  -2   2  -1   44.90    1.78
   2   2   1   47.72    1.70
   2   2   1   49.16    1.77
  -2  -2   1   48.10    1.35
  -2  -2   1   45.47    1.70
  -2  -2   1   44.96    1.80
   2  -2  -1   44.82    1.65
   2   2   1   44.71    1.63
   2  -2  -1   42.99    1.72
   2   2   1   44.38    1.65
  -2   2  -1   46.33    1.61
  -3   2   1   17.86    1.08
  -3  -2  -1   19.19    1.18
  -3   2   1   22.01    1.17
  -3   2   1   17.22    1.08
  -3   2   1   18.69    1.17
  -3  -2  -1   19.55    1.06
   3  -2   1   19.96    1.08
  -3  -2  -1   18.89    0.99
   3  -2   1   20.80    1.13
   3   2  -1   19.54    1.07
   3   2  -1   18.83    1.12
   3  -2   1   18.71    1.14
  -3  -2  -1   20.74    1.25
   3   2  -1   17.75    1.07
   3   2  -1   19.85    0.98
   3  -2   1   20.54    1.27
   3   2  -1   19.13    1.16
  -3   2  -1   17.66    1.03
  -3  -2   1   19.73    0.99
  -3  -2   1   22.33    1.23
   3   2   1   21.05    1.19
   3   2   1   19.23    1.23
  -3  -2   1   17.79    1.10
   3   2   1   19.13    1.05
  -3   2  -1   20.37    1.22
   3   2   1   18.37    1.09
   3  -2  -1   19.81    1.19
  -3   2  -1   19.51    1.12
  -3  -2   1   19.39    0.77
   3   2   1   19.73    1.05
  -3  -2   1   21.86    1.28
   3  -2  -1   21.99    1.13
   3  -2  -1   17.33    1.08
   3  -2  -1   19.89    1.10
   4   2  -1    8.66    0.84
  -4   2   1    6.86    0.89
  -4   2   1    7.12    0.97
   4   2  -1    8.62    1.05
   4  -2   1    7.70    0.91
  -4  -2  -1    7.85    1.02
   4  -2   1    8.39    1.00
   4   2  -1    7.00    0.91
   4   2  -1    8.09    0.93
  -4  -2  -1    7.12    0.81
  -4   2   1    8.50    0.97
   4  -2   1    7.09    1.00
   4   2  -1    7.12    0.85
  -4  -2  -1    7.50    0.97
   4  -2   1    5.54    0.84
  -4   2   1    7.13    0.91
  -4  -2  -1    9.03    0.94
   4  -2  -1    7.22    0.92
   4   2   1    8.97    1.04
  -4   2  -1    6.52    0.93
  -4  -2   1    6.59    0.76
  -4   2  -1    7.61    0.92
   4  -2  -1    7.21    0.98
   4  -2  -1    7.77    0.91
  -4  -2   1    7.87    0.95
   4  -2  -1    7.86    0.94
  -4  -2   1    6.86    0.49
   4   2   1    9.60    0.96
   4   2   1    8.88    1.13
  -4   2  -1    7.30    0.91
   4   2   1    6.83    0.84
  -4  -2   1    6.83    0.95
  -4  -2   1    8.95    1.01
   4   2   1    6.89    0.86
  -4  -2   1    7.96    1.00
   5  -2   1   79.61    3.38
  -5   2   1   81.40    3.53
   5  -2   1   79.18    3.21
  -5  -2  -1   77.28    3.09
   5   2  -1   77.54    3.51
  -5   2   1   79.59    3.27
  -5   2   1   79.07    3.34
   5   2  -1   76.75    3.37
   5  -2   1   76.81    3.53
  -5  -2  -1   79.59    3.16
  -5  -2  -1   81.92    3.48
  -5  -2  -1   78.54    3.43
   5   2  -1   84.29    3.03
   5   2  -1   85.03    3.34
   5  -2   1   82.33    3.37
   5   2  -1   82.36    3.31
  -5   2   1   77.00    3.26
   5   2   1   79.05    3.19
   5   2   1   80.76    3.60
   5  -2  -1   84.51    3.56
  -5  -2   1   82.38    3.54
   5   2   1   77.50    3.11
  -5   2  -1   81.36    3.44
   5  -2  -1   81.13    3.29
  -5  -2   1   79.37    3.07
   5   2   1   80.26    3.34
  -5   2  -1   79.39    3.25
  -5  -2   1   81.28    3.48
  -5  -2   1   79.10    3.28
  -5  -2   1   76.50    3.28
  -5  -2   1   79.64    2.58
  -5   2  -1   73.54    3.21
   5   2   1   81.88    3.44
   5  -2  -1   77.99    3.32
   5  -2  -1   78.37    3.27
  -6   2   1    7.85    1.32
   6  -2   1    7.53    1.22
   6  -2   1    7.51    1.21
   6  -2   1    7.93    1.14
   6  -2   1    8.00    1.37
  -6   2   1    8.11    1.25
  -6  -2  -1    9.19    1.19
   6   2  -1    7.90    1.26
  -6   2   1    8.22    1.25
   6   2  -1    7.10    1.13
   6   2  -1    7.41    1.15
  -6  -2  -1    8.51    1.30
  -6   2   1    6.16    0.84
  -6  -2  -1    7.70    1.32
   6   2  -1    6.21    1.21
  -6   2   1    8.60    1.30
  -6  -2  -1    8.33    1.33
  -6   2  -1    9.01    1.47
   6   2   1    8.75    1.26
   6  -2  -1    8.27    1.28
  -6  -2   1    9.08    1.17
   6   2   1   10.33    1.46
  -6  -2   1    5.77    1.06
   6  -2  -1    8.32    1.25
  -6   2  -1    6.09    1.13
   6   2   1    7.01    1.30
  -6   2  -1    7.22    1.14
  -6   2  -1    7.91    1.24
   6   2   1    7.67    1.15
  -6  -2   1    8.01    1.29
   6  -2  -1    7.87    1.23
   6   2   1    7.35    1.08
  -6  -2   1    7.27    1.29
   6  -2  -1    5.81    1.13
  -7  -2  -1    0.64    0.55
   7  -2   1    0.71    0.68
  -7   2   1    1.11    0.62
  -7   2   1    1.18    0.85
   7   2  -1    0.19    0.47
   7  -2   1    0.72    0.55
   7   2  -1    2.06    0.81
  -7  -2  -1    1.69    0.90
   7   2  -1    1.47    0.72
  -7   2   1    1.55    0.86
   7   2  -1    1.08    0.73
   7  -2   1    1.61    0.79
  -7  -2  -1    2.26    0.85
   7  -2   1    0.48    0.58
  -7   2   1    0.51    0.52
  -7  -2  -1    0.85    0.69
  -7   2  -1    0.55    0.61
   7  -2  -1    1.46    0.74
   7   2   1    1.84    0.92
  -7  -2   1    1.30    0.81
  -7  -2   1    1.32    0.63
   7  -2  -1    1.41    0.70
  -7   2  -1    0.17    0.46
   7   2   1    1.69    0.77
   7  -2  -1    0.85    0.67
  -7   2  -1    1.51    0.76
   7   2   1   -0.14    0.60
   7   2   1    0.58    0.51
  -7  -2   1    0.45    0.57
   7  -2  -1    1.01    0.71
  -7  -2   1    1.69    0.88
  -7   2  -1    2.04    0.81
   8   2  -1   -0.18    0.65
   8  -2   1    0.38    0.59
   8   2  -1    0.16    0.69
  -8   2   1    0.96    0.67
  -8  -2  -1    0.88    0.82
  -8   2   1    0.29    0.72
   8   2  -1    0.41    0.64
   8  -2   1    0.14    0.65
   8   2  -1   -0.18    0.68
   8  -2   1    0.47    0.82
  -8   2   1    0.37    0.73
  -8  -2  -1    1.07    0.74
  -8  -2  -1   -0.43    0.66
  -8   2   1   -0.29    0.54
   8   2   1   -0.04    0.63
   8  -2  -1   -0.62    0.59
  -8  -2   1    0.42    0.79
   8   2   1   -0.09    0.61
  -8   2  -1    0.69    0.65
   8   2   1    0.65    0.80
   8  -2  -1    0.42    0.75
  -8  -2   1    0.08    0.64
   8   2   1   -0.47    0.52
  -8   2  -1    0.33    0.67
   8  -2  -1    0.93    0.78
   8  -2  -1    0.44    0.58
  -8   2  -1    0.83    0.82
  -8  -2   1    0.89    0.80
   1   3  -1  177.60    4.85
   1   3  -1  176.53    4.83
   1  -3   1  179.88    4.87
  -1  -3  -1  188.15    4.70
  -1  -3  -1  182.90    4.88
  -1   3   1  180.06    4.85
   1   3  -1  177.11    4.59
  -1  -3  -1  155.01    4.94
  -1   3   1  149.43    4.84
  -1  -3  -1  174.41    4.58
   1   3  -1  145.38    4.79
   1  -3   1  180.35    4.89
   1  -3   1  161.92    4.70
   1   3  -1  179.69    4.52
  -1   3   1  180.95    4.80
  -1  -3  -1  176.15    4.83
  -1   3   1  181.44    4.59
   1  -3  -1  176.49    4.83
   1   3   1  166.91    4.95
  -1   3  -1  187.32    4.98
  -1   3  -1  178.75    5.03
   1   3   1  187.70    4.70
   1  -3  -1  171.43    4.92
   1   3   1  163.91    4.92
   1  -3  -1  150.95    4.95
  -1  -3   1  190.65    5.01
  -1   3  -1  185.54    4.74
  -1  -3   1  193.30    5.09
   2   3  -1   43.05    1.58
   2  -3   1   42.96    1.68
   2  -3   1   40.62    1.60
   2  -3   1   44.93    1.81
   2   3  -1   42.39    1.68
  -2  -3  -1   43.94    1.79
  -2   3   1   41.99    1.67
  -2  -3  -1   42.78    1.47
   2  -3   1   43.50    1.68
  -2  -3  -1   41.97    1.60
  -2   3   1   45.56    1.70
  -2   3   1   45.17    1.26
  -2  -3  -1   44.78    1.24
  -2   3   1   45.98    1.64
   2   3  -1   43.46    1.59
   2   3  -1   46.06    1.70
  -2   3   1   47.10    1.76
  -2  -3   1   43.44    1.71
  -2  -3   1   43.28    1.40
   2  -3  -1   42.72    1.71
   2  -3  -1   44.18    1.65
   2  -3  -1   43.21    1.63
   2   3   1   41.47    1.62
  -2   3  -1   42.98    1.50
  -2  -3   1   44.61    1.79
   2   3   1   44.56    1.64
  -2  -3   1   47.29    1.72
  -2   3  -1   43.06    1.66
  -2   3  -1   41.27    1.72
   2  -3  -1   41.22    1.57
   2   3   1   42.56    1.65
   2   3   1   44.11    1.76
  -3  -3  -1   11.48    1.10
   3  -3   1   10.28    1.08
   3  -3   1   10.48    0.84
   3  -3   1   11.51    0.86
  -3   3   1   10.46    0.86
   3   3  -1   11.75    0.76
   3   3  -1   12.61    0.92
   3   3  -1   12.26    0.89
  -3  -3  -1   11.82    0.73
  -3   3   1   11.74    0.91
  -3  -3  -1   10.95    0.80
  -3   3   1   12.65    0.90
   3   3  -1   13.38    0.85
  -3  -3  -1   11.08    1.12
   3  -3   1   12.80    0.85
  -3   3   1   11.23    0.83
   3   3   1   11.19    0.88
  -3  -3   1   12.12    0.90
   3   3   1   10.04    0.79
  -3   3  -1   13.44    0.94
  -3  -3   1   12.35    0.50
   3  -3  -1   12.78    0.88
   3  -3  -1   11.76    0.94
   3  -3  -1   12.91    0.86
   3   3   1   13.36    0.90
   3   3   1   12.02    1.14
   3  -3  -1   11.62    0.84
  -3  -3   1   12.44    1.16
  -3   3  -1   12.43    0.80
  -3  -3   1   10.91    0.70
  -3   3  -1   12.37    0.96
   3   3   1   12.40    0.84
  -3  -3   1   11.80    1.08
   4  -3   1    4.35    0.71
  -4  -3  -1    3.82    0.77
  -4   3   1    4.25    0.72
  -4   3   1    4.30    0.73
   4  -3   1    4.02    0.69
   4  -3   1    3.68    0.68
   4   3  -1    2.38    0.55
  -4  -3  -1    5.18    0.76
  -4   3   1    4.20    0.72
   4   3  -1    4.01    0.62
  -4  -3  -1    3.20    0.56
   4  -3   1    3.49    0.73
   4   3  -1    2.83    0.62
  -4  -3  -1    3.31    0.69
   4   3  -1    4.81    0.74
  -4   3   1    3.86    0.75
   4   3  -1    4.11    0.75
   4  -3  -1    4.91    0.75
   4  -3  -1    3.65    0.62
   4  -3  -1    3.51    0.70
  -4   3  -1    3.12    0.64
   4  -3  -1    4.57    0.72
   4   3   1    3.17    0.58
  -4  -3   1    3.54    0.36
  -4  -3   1    4.56    0.61
   4   3   1    3.27    0.57
  -4   3  -1    5.03    0.80
  -4  -3   1    3.69    0.75
   4   3   1    3.12    0.62
   4   3   1    2.57    0.60
   4   3   1    3.92    0.77
  -4  -3   1    3.40    0.68
  -4   3  -1    4.06    0.64
  -4  -3   1    4.10    0.73
  -5   3   1   23.61    1.70
   5   3  -1   21.55    1.66
   5   3  -1   21.59    1.35
   5  -3   1   24.19    1.77
  -5   3   1   17.27    1.40
   5   3  -1   25.17    1.60
  -5  -3  -1   18.70    1.55
   5   3  -1   21.97    1.51
  -5   3   1   22.28    1.54
   5  -3   1   24.27    1.61
  -5   3   1   22.37    1.56
   5  -3   1   22.02    1.58
  -5  -3  -1   23.05    1.42
   5   3  -1   22.01    1.61
  -5  -3  -1   22.21    1.70
   5  -3   1   21.37    1.46
  -5  -3  -1   22.01    1.48
   5  -3  -1   23.15    1.56
  -5  -3   1   22.62    1.69
  -5   3  -1   24.42    1.73
   5   3   1   20.08    1.41
   5  -3  -1   21.51    1.65
   5   3   1   21.98    1.45
  -5  -3   1   23.33    1.63
  -5  -3   1   20.51    1.56
  -5   3  -1   27.39    1.75
   5   3   1   23.56    1.64
  -5  -3   1   21.06    1.31
  -5   3  -1   21.84    1.55
  -5  -3   1   20.89    1.52
   5  -3  -1   27.55    1.69
  -5   3  -1   18.98    1.41
   5   3   1   20.37    1.49
   5  -3  -1   21.25    1.48
   5   3   1   21.63    1.66
   6  -3   1   13.29    1.51
   6   3  -1   15.03    1.59
   6  -3   1   15.70    1.93
  -6  -3  -1   16.23    1.78
  -6   3   1   16.53    1.81
  -6   3   1   14.80    1.80
  -6  -3  -1   15.59    1.47
  -6   3   1   16.52    1.72
   6   3  -1   18.60    1.79
   6   3  -1   14.45    1.74
  -6   3   1   13.36    1.56
  -6  -3  -1   14.07    1.77
   6  -3   1   14.63    1.69
   6   3  -1   14.96    1.45
  -6   3   1   14.83    1.35
  -6  -3  -1   12.76    1.43
   6  -3   1   14.71    1.63
   6   3  -1   17.85    1.98
   6   3   1   14.72    1.52
  -6  -3   1    9.67    1.46
   6  -3  -1   16.33    1.75
   6   3   1   13.28    1.47
   6   3   1   13.88    1.61
  -6   3  -1   12.52    1.56
   6   3   1   15.83    1.82
   6  -3  -1   15.90    1.69
  -6   3  -1   15.89    1.66
   6   3   1   14.36    1.80
   6  -3  -1   16.67    1.91
  -6  -3   1   16.57    1.77
  -6  -3   1   16.25    1.52
  -6   3  -1   17.86    1.78
   6  -3  -1   12.65    1.57
  -6   3  -1   15.92    1.94
  -6  -3   1   17.58    1.72
  -6  -3   1   11.02    1.52
   7   3  -1    2.67    1.02
   7  -3   1    2.80    0.78
   7  -3   1    0.38    0.54
  -7   3   1    2.12    0.89
  -7   3   1    1.80    0.69
   7   3  -1    1.54    0.77
  -7  -3  -1    3.63    1.06
   7   3  -1    3.02    0.86
  -7  -3  -1    4.07    1.05
   7  -3   1    1.62    0.79
  -7   3   1    2.39    0.76
  -7  -3  -1    3.05    1.01
   7   3  -1    1.40    0.68
   7  -3   1    2.18    0.86
  -7   3   1    0.32    0.58
  -7  -3  -1    2.74    0.79
   7  -3  -1    1.86    0.77
  -7   3  -1    1.49    0.78
   7  -3  -1    2.11    0.77
   7   3   1    2.98    0.96
  -7  -3   1    2.09    0.84
   7  -3  -1    3.04    0.92
  -7   3  -1    4.70    1.16
  -7   3  -1    2.33    0.87
   7  -3  -1    2.76    0.89
   7   3   1    2.43    0.83
   7   3   1    3.05    0.97
   7   3   1    1.95    0.81
  -7   3  -1    1.95    0.84
  -7  -3   1    1.61    0.81
  -7  -3   1    2.09    0.74
  -7  -3   1    1.91    0.71
   8   3  -1   -0.02    0.61
   8  -3   1    0.17    0.68
   8  -3   1    0.80    0.75
   8  -3   1    1.47    0.91
  -8   3   1    2.84    1.05
  -8   3   1    0.71    0.73
  -8  -3  -1    0.17    0.71
  -8   3   1    0.95    0.87
   8   3  -1    0.81    0.83
   8   3  -1    1.48    0.87
  -8  -3  -1    1.13    0.68
  -8   3   1    2.06    0.78
   8   3  -1    1.33    0.85
   8  -3   1    0.48    0.81
  -8  -3  -1    1.20    0.84
  -8  -3   1    1.29    0.88
   8  -3  -1    0.31    0.65
  -8   3  -1    1.16    0.81
   8  -3  -1    0.07    0.73
   8   3   1    1.32    0.86
   8   3   1    0.47    0.62
  -8   3  -1    2.02    0.82
   8  -3  -1    1.01    0.84
   8   3   1    0.54    0.80
   8  -3  -1    0.61    0.61
  -8  -3   1    1.17    0.77
   8   3   1    0.78    0.83
   8  -3  -1    0.36    0.67
  -8  -3   1    0.71    0.75
  -8   3  -1    0.88    0.91
   0   4  -1  193.07    5.27
   0  -4  -1  192.38    5.13
   0   4   1  185.50    5.26
   0  -4  -1  161.01    5.29
   0  -4  -1  193.84    5.22
   0  -4   1  190.57    5.27
   0   4   1  198.41    5.09
   0   4  -1  201.98    5.12
   0   4  -1  195.29    5.25
  -1  -4  -1   19.52    0.77
   1   4  -1   18.81    0.83
  -1  -4  -1   19.04    0.85
   1   4  -1   19.23    0.88
   1  -4   1   17.77    0.89
  -1   4   1   18.88    0.87
   1  -4   1   20.60    0.88
  -1   4   1   18.24    0.81
   1   4  -1   18.55    0.85
  -1  -4  -1   18.86    0.88
  -1  -4  -1   18.00    0.94
   1   4  -1   18.13    0.79
   1  -4   1   17.67    0.90
  -1   4   1   18.30    0.67
   1  -4   1   19.27    0.75
  -1   4   1   18.41    0.87
   1   4  -1   18.87    0.85
   1  -4   1   20.54    0.89
  -1  -4  -1   18.09    0.70
   1  -4   1   18.64    0.86
   1  -4  -1   18.54    0.85
  -1  -4   1   18.93    0.88
   1   4   1   18.26    0.80
  -1   4  -1   18.46    0.89
  -1  -4   1   17.65    0.83
   1  -4  -1   17.77    0.73
  -1  -4   1   19.22    0.94
  -1   4  -1   18.63    0.84
   1   4   1   18.19    0.83
   1   4   1   17.69    0.89
  -1  -4   1   18.38    0.88
   1  -4  -1   18.68    0.90
   1  -4  -1   16.65    0.79
   1  -4  -1   18.45    0.88
   1   4   1   19.06    0.64
   1   4   1   19.44    0.87
   1  -4  -1   18.08    0.82
   2  -4   1   25.07    1.18
  -2  -4  -1   25.22    1.17
  -2   4   1   26.38    0.81
  -2   4   1   25.50    1.22
   2   4  -1   25.72    1.12
  -2  -4  -1   24.40    1.20
   2   4  -1   24.50    1.18
  -2   4   1   27.50    1.23
  -2  -4  -1   24.74    1.29
   2  -4   1   24.95    1.15
   2   4  -1   24.86    1.22
   2  -4   1   24.40    1.28
   2  -4   1   25.73    1.08
  -2  -4  -1   26.12    0.98
  -2   4   1   25.89    1.22
   2   4  -1   27.27    1.17
  -2   4   1   26.91    1.13
   2  -4   1   26.72    1.22
  -2  -4   1   27.58    1.35
   2   4   1   25.52    1.19
   2   4   1   25.99    1.28
   2  -4  -1   26.25    1.29
  -2   4  -1   26.50    1.29
  -2  -4   1   26.80    1.24
  -2  -4   1   25.57    1.23
   2   4   1   26.80    1.21
  -2  -4   1   26.45    1.29
  -2   4  -1   25.49    1.02
  -2  -4   1   25.75    0.90
   2   4   1   26.71    1.19
   2  -4  -1   26.26    1.13
   2  -4  -1   26.34    1.18
   2  -4  -1   25.54    1.19
  -2   4  -1   24.54    1.20
   2  -4  -1   25.56    1.17
  -3   4   1    4.82    0.68
   3  -4   1    4.31    0.65
  -3  -4  -1    3.63    0.64
   3   4  -1    3.66    0.55
   3   4  -1    3.99    0.55
  -3   4   1    4.29    0.67
   3  -4   1    5.13    0.67
  -3  -4  -1    3.88    0.49
   3  -4   1    2.97    0.49
   3  -4   1    3.74    0.57
  -3   4   1    4.45    0.66
   3  -4   1    5.20    0.76
   3   4  -1    2.90    0.55
   3   4  -1    3.64    0.60
  -3  -4  -1    3.94    0.67
  -3  -4  -1    3.62    0.55
  -3   4   1    4.56    0.61
  -3  -4   1    4.18    0.65
   3  -4  -1    3.81    0.61
   3   4   1    4.70    0.72
  -3  -4   1    4.42    0.71
  -3   4  -1    5.35    0.71
   3   4   1    4.42    0.67
   3  -4  -1    4.65    0.63
   3  -4  -1    4.11    0.65
   3  -4  -1    3.77    0.60
   3  -4  -1    3.75    0.58
  -3   4  -1    4.41    0.54
   3   4   1    3.45    0.59
   3   4   1    4.42    0.63
  -3  -4   1    4.19    0.47
  -3   4  -1    4.49    0.72
  -3  -4   1    3.46    0.60
  -4  -4  -1   12.61    1.38
   4  -4   1   11.02    1.18
   4  -4   1    9.16    1.04
  -4  -4  -1   12.12    1.30
   4   4  -1   13.61    1.02
  -4  -4  -1   13.94    1.26
   4   4  -1   11.09    1.13
  -4  -4  -1   12.50    0.86
   4  -4   1   11.40    1.30
  -4   4   1   11.41    1.17
  -4   4   1   12.35    1.15
   4   4  -1   10.43    1.17
  -4   4   1   12.72    1.25
  -4  -4  -1   11.43    0.45
   4   4  -1   12.31    0.92
  -4   4   1   11.41    1.24
   4  -4   1    9.70    1.02
   4   4  -1   12.29    1.30
  -4  -4   1   12.64    1.25
  -4  -4   1   11.12    0.80
  -4   4  -1   12.52    1.10
   4  -4  -1    8.79    1.00
   4  -4  -1   10.48    1.09
  -4   4  -1   11.20    1.19
   4  -4  -1   10.69    1.20
   4  -4  -1   11.81    1.15
   4   4   1   12.22    1.24
  -4  -4   1   11.17    0.44
   4   4   1   10.82    1.13
  -4   4  -1   12.62    1.30
   4   4   1   12.21    0.95
   4   4   1   12.29    1.19
  -4  -4   1   12.82    1.37
   4   4   1   12.95    1.37
  -4  -4   1   11.66    1.20
   5   4  -1    4.61    0.88
   5  -4   1    5.93    0.96
   5   4  -1    7.11    1.04
  -5   4   1    6.43    1.05
   5   4  -1    5.54    1.01
  -5   4   1    6.21    1.05
   5   4  -1    6.60    0.92
   5  -4   1    5.73    0.97
  -5  -4  -1    5.12    1.05
   5  -4   1    3.26    0.86
   5  -4   1    6.06    0.92
  -5  -4  -1    5.45    1.01
  -5   4   1    4.89    0.90
  -5   4   1    5.08    0.88
   5   4  -1    4.00    0.77
  -5  -4  -1    5.88    0.91
  -5  -4  -1    4.08    0.71
   5  -4  -1    5.58    1.02
  -5   4  -1    4.79    0.93
   5   4   1    5.44    0.88
   5  -4  -1    4.71    0.84
   5   4   1    4.38    0.94
   5  -4  -1    8.24    1.15
  -5  -4   1    5.14    1.00
  -5  -4   1    6.72    0.82
  -5  -4   1    6.50    1.07
  -5   4  -1    6.49    0.93
  -5  -4   1    4.85    0.92
   5   4   1    6.00    0.98
  -5  -4   1    5.63    0.93
  -5   4  -1    3.91    0.87
  -5   4  -1    5.80    0.98
   5   4   1    6.81    0.95
   5   4   1    3.47    0.80
   5  -4  -1    6.21    0.97
   6  -4   1   -0.06    0.35
   6  -4   1    0.21    0.46
  -6  -4  -1    0.15    0.40
   6   4  -1   -0.30    0.36
  -6   4   1    0.25    0.44
   6   4  -1   -0.59    0.39
   6   4  -1    0.35    0.41
  -6   4   1    0.08    0.37
   6   4  -1    0.11    0.36
   6  -4   1   -0.09    0.42
   6   4  -1    0.58    0.52
  -6  -4  -1   -0.15    0.47
   6  -4   1   -0.39    0.40
  -6   4   1   -0.10    0.41
  -6  -4  -1    0.64    0.58
  -6   4   1   -0.17    0.41
  -6   4   1    0.60    0.46
  -6  -4  -1   -0.15    0.40
   6   4   1   -0.39    0.27
   6   4   1   -0.39    0.40
  -6  -4   1    0.05    0.51
  -6   4  -1    0.10    0.46
   6  -4  -1    0.32    0.48
   6   4   1   -0.32    0.35
   6  -4  -1   -0.09    0.36
  -6  -4   1    0.47    0.40
   6   4   1   -0.52    0.42
   6  -4  -1    0.05    0.34
  -6   4  -1   -0.44    0.39
  -6  -4   1   -0.31    0.48
   6   4   1   -0.06    0.43
  -6  -4   1   -0.31    0.51
   6  -4  -1   -0.14    0.38
  -6   4  -1    0.35    0.48
  -6   4  -1   -0.21    0.42
  -6  -4   1   -0.03    0.42
   7  -4   1    2.68    0.77
   7   4  -1    3.47    1.07
   7  -4   1    2.99    0.86
   7   4  -1    6.47    1.19
  -7   4   1    2.38    0.89
  -7   4   1    3.02    0.92
  -7   4   1    3.63    0.96
   7   4  -1    4.12    1.09
   7   4  -1    3.70    0.95
  -7  -4  -1    4.23    1.13
  -7   4   1    4.83    1.06
  -7  -4  -1    5.65    1.27
   7  -4   1    4.51    1.19
  -7  -4  -1    5.99    1.19
   7  -4   1    3.33    0.98
  -7  -4  -1    3.95    0.99
   7  -4   1    2.86    0.95
  -7   4  -1    3.90    0.98
  -7  -4   1    3.41    0.94
   7   4   1    3.85    1.03
   7  -4  -1    4.02    0.94
   7  -4  -1    3.06    0.88
   7   4   1    3.88    1.06
  -7   4  -1    3.65    1.01
   7   4   1    4.81    1.19
  -7  -4   1    2.39    0.92
   7  -4  -1    4.39    1.08
   7  -4  -1    4.02    1.06
  -7  -4   1    2.01    0.84
  -7   4  -1    4.82    1.23
   7  -4  -1    2.24    0.84
  -7   4  -1    5.41    1.14
   7   4   1    3.84    0.90
   8   4  -1    0.11    0.56
   8   4  -1    0.49    0.82
   8  -4   1   -0.22    0.51
  -8  -4  -1    0.23    0.69
   8  -4   1   -0.25    0.60
  -8   4   1    0.60    0.81
   8  -4   1    1.38    0.91
  -8   4   1    1.11    0.71
  -8  -4  -1   -0.21    0.73
   8   4  -1    0.61    0.71
  -8   4   1    1.00    0.70
  -8  -4  -1    0.46    0.72
   8   4  -1    1.63    0.91
  -8   4  -1    0.67    0.81
  -8  -4   1    1.32    0.95
  -8  -4   1    0.44    0.64
   8   4   1    0.15    0.79
   8   4   1    0.19    0.59
   8  -4  -1    0.82    0.68
  -8  -4   1   -0.08    0.58
   8  -4  -1    0.36    0.79
   8  -4  -1   -0.08    0.73
   8   4   1    0.92    0.90
  -8   4  -1    0.14    0.67
   8  -4  -1   -0.13    0.53
   8   4   1    1.19    0.86
   8  -4  -1   -0.46    0.65
  -8   4  -1    0.50    0.62
   0  -5   1    2.82    0.40
   0  -5  -1    2.24    0.33
   0   5  -1    2.09    0.33
   0   5   1    2.40    0.35
   0   5   1    2.20    0.38
   0   5  -1    2.81    0.43
   0  -5  -1    2.32    0.32
   0   5   1    2.59    0.25
   0   5   1    2.25    0.32
   0  -5   1    2.03    0.31
   0   5  -1    2.36    0.35
   0  -5  -1    1.26    0.30
   0  -5   1    2.53    0.37
   0   5  -1    2.26    0.11
   0   5  -1    2.76    0.36
   0   5   1    2.49    0.35
   0   5  -1    2.37    0.27
   0  -5  -1    2.92    0.30
  -1   5   1  145.22    3.99
   1   5  -1  143.28    4.17
  -1   5   1  146.71    4.13
   1  -5   1  142.75    4.23
  -1   5   1  146.36    4.25
   1  -5   1  145.79    4.33
   1  -5   1  141.47    4.06
  -1  -5  -1  141.36    4.23
   1   5  -1  145.25    4.16
  -1  -5  -1  144.17    4.06
   1   5  -1  147.22    4.28
   1  -5   1  145.55    4.23
   1   5  -1  144.05    4.22
  -1  -5  -1  145.13    4.24
   1  -5   1  135.95    4.28
  -1   5   1  141.15    4.24
  -1  -5  -1  145.54    4.38
   1   5  -1  139.88    4.18
   1  -5  -1  143.56    4.16
   1  -5  -1  135.00    4.09
  -1   5  -1  143.60    4.05
  -1  -5   1  142.68    4.29
  -1  -5   1  142.70    4.24
   1   5   1  144.96    4.31
   1   5   1  146.61    4.18
   1   5   1  143.13    4.20
   1   5   1  143.37    3.89
  -1  -5   1  141.14    4.15
   1   5   1  143.25    4.09
   1  -5  -1  137.67    4.23
  -1   5  -1  144.83    4.25
   1  -5  -1  138.48    4.27
   1  -5  -1  140.30    4.18
  -1   5  -1  140.87    4.15
  -1  -5   1  141.79    4.22
   2  -5   1   12.66    0.82
  -2  -5  -1   15.89    0.90
  -2   5   1   12.87    0.82
  -2  -5  -1   12.72    0.86
   2   5  -1   13.61    0.79
  -2   5   1   13.84    0.76
   2  -5   1   12.99    0.84
   2   5  -1   13.52    0.88
   2  -5   1   13.36    0.95
   2  -5   1   14.10    0.85
   2  -5   1   12.33    0.71
  -2   5   1   13.09    0.53
  -2   5   1   16.18    0.95
  -2  -5  -1   13.59    0.96
  -2   5   1   12.38    0.84
  -2  -5  -1   12.63    0.61
   2   5  -1   13.39    0.82
   2   5  -1   14.50    0.87
   2  -5  -1   12.17    0.89
   2  -5  -1   14.56    0.86
   2  -5  -1   15.44    0.84
  -2  -5   1   13.20    0.85
   2   5   1   13.05    0.93
   2  -5  -1   13.07    0.82
   2   5   1   13.06    0.82
   2  -5  -1   14.25    0.78
   2   5   1   11.38    0.78
  -2   5  -1   13.39    0.66
  -2  -5   1   12.72    0.51
  -2  -5   1   13.85    0.93
  -2  -5   1   14.37    1.00
  -2  -5   1   14.35    0.91
  -2   5  -1   12.40    0.89
   2   5   1   14.59    0.88
  -2   5  -1   13.39    0.89
   3  -5   1   13.96    0.96
   3   5  -1   13.76    0.99
  -3   5   1   13.77    0.51
  -3  -5  -1   13.99    0.94
  -3  -5  -1   13.40    1.09
   3   5  -1   13.03    0.89
   3  -5   1   12.30    0.82
  -3   5   1   12.78    0.95
  -3   5   1   14.16    1.01
  -3   5   1   11.83    0.83
  -3   5   1   13.09    0.99
   3  -5   1   13.52    0.94
   3  -5   1   15.39    1.11
   3   5  -1   12.95    0.88
   3   5  -1   12.46    0.97
   3  -5   1   12.48    0.95
  -3  -5  -1   12.40    0.72
   3  -5  -1   13.43    1.04
   3   5   1   13.14    1.04
   3   5   1   12.99    0.92
   3  -5  -1   12.79    0.89
  -3   5  -1   12.49    1.01
  -3   5  -1   13.37    0.80
   3   5   1   13.31    0.96
  -3   5  -1   13.47    1.03
   3  -5  -1   13.33    0.92
  -3  -5   1   13.41    1.00
   3   5   1   12.59    0.91
  -3  -5   1   13.02    0.67
  -3  -5   1   12.73    1.26
  -3  -5   1   12.79    0.98
   3  -5  -1   14.69    1.00
   3  -5  -1   11.22    0.85
   4   5  -1    3.18    0.61
   4  -5   1    3.70    0.77
   4   5  -1    3.03    0.66
  -4   5   1    2.80    0.59
   4  -5   1    3.69    0.67
  -4   5   1    2.51    0.61
  -4   5   1    2.31    0.63
   4  -5   1    3.11    0.55
   4   5  -1    1.58    0.51
   4   5  -1    2.88    0.62
  -4  -5  -1    3.21    0.62
  -4  -5  -1    2.33    0.63
  -4  -5  -1    3.81    0.57
  -4   5   1    3.24    0.59
   4   5  -1    2.48    0.57
   4  -5   1    3.74    0.68
  -4  -5  -1    3.05    0.76
   4  -5   1    2.67    0.60
   4   5   1    2.78    0.64
   4  -5  -1    3.32    0.73
   4   5   1    3.01    0.61
   4   5   1    3.04    0.61
   4   5   1    3.93    0.80
   4  -5  -1    2.79    0.57
  -4   5  -1    2.75    0.67
  -4  -5   1    2.81    0.70
  -4   5  -1    2.63    0.64
   4  -5  -1    2.95    0.59
   4   5   1    3.60    0.67
   4  -5  -1    3.64    0.67
   4  -5  -1    3.86    0.70
  -4  -5   1    2.49    0.64
  -4  -5   1    2.58    0.45
  -4   5  -1    2.60    0.62
  -4  -5   1    1.55    0.51
  -4   5  -1    3.31    0.57
   5   5  -1    3.03    0.70
  -5   5   1    1.95    0.61
  -5   5   1    2.26    0.63
   5  -5   1    3.12    0.66
  -5  -5  -1    2.15    0.54
   5  -5   1    1.52    0.56
  -5  -5  -1    2.85    0.77
   5   5  -1    3.79    0.82
   5  -5   1    2.56    0.77
  -5   5   1    2.24    0.73
  -5   5   1    3.09    0.79
   5   5  -1    2.45    0.64
   5  -5   1    2.66    0.71
   5  -5   1    2.91    0.74
   5   5  -1    2.39    0.76
   5   5  -1    2.97    0.68
  -5  -5  -1    1.15    0.53
  -5  -5  -1    2.32    0.70
  -5  -5   1    2.97    0.75
  -5   5  -1    2.43    0.74
  -5   5  -1    1.72    0.69
  -5  -5   1    3.99    0.82
   5  -5  -1    2.56    0.67
  -5  -5   1    2.03    0.50
  -5   5  -1    2.01    0.63
   5   5   1    1.38    0.58
   5  -5  -1    3.79    0.75
   5  -5  -1    1.81    0.67
   5   5   1    2.43    0.70
   5   5   1    3.36    0.75
   5   5   1    3.36    0.87
  -5  -5   1    1.77    0.62
   5   5   1    2.35    0.63
  -5   5  -1    3.43    0.67
   5  -5  -1    2.06    0.60
   5  -5  -1    3.68    0.77
  -5  -5   1    2.88    0.82
   6  -5   1    2.27    0.70
   6   5  -1    2.68    0.71
   6   5  -1    1.92    0.82
  -6   5   1    2.42    0.79
   6   5  -1    1.33    0.65
  -6   5   1    2.34    0.74
  -6  -5  -1    2.45    0.86
   6  -5   1    1.97    0.63
  -6  -5  -1    2.17    0.79
  -6   5   1    0.51    0.56
  -6  -5  -1    2.51    0.81
  -6  -5  -1    1.08    0.51
   6  -5   1    3.81    0.97
   6   5  -1    1.52    0.57
  -6   5   1    2.05    0.72
   6  -5   1    2.83    0.82
   6   5  -1    1.54    0.61
   6  -5   1    1.59    0.67
   6  -5  -1    1.60    0.73
  -6  -5   1    1.72    0.70
  -6  -5   1    1.92    0.80
  -6   5  -1    1.10    0.54
   6  -5  -1    1.32    0.63
  -6   5  -1    1.51    0.68
   6   5   1    2.29    0.72
   6  -5  -1    1.70    0.69
   6  -5  -1    3.80    0.87
  -6   5  -1    2.68    0.92
   6   5   1    2.06    0.80
   6  -5  -1    1.83    0.65
  -6  -5   1    1.32    0.77
  -6  -5   1    2.22    0.58
   6   5   1    2.12    0.67
   6   5   1    1.31    0.67
   6   5   1    0.86    0.55
  -6   5  -1    1.26    0.64
  -6  -5   1    1.34    0.61
   7   5  -1    0.03    0.55
   7   5  -1    0.31    0.47
  -7  -5  -1    0.89    0.69
  -7  -5  -1    0.42    0.68
   7   5  -1   -0.24    0.52
  -7   5   1    0.60    0.60
  -7   5   1    0.56    0.62
  -7  -5  -1    0.37    0.63
  -7   5   1    0.27    0.50
  -7   5   1    1.27    0.69
   7  -5   1    1.38    0.78
   7  -5   1    0.52    0.51
   7  -5   1    0.87    0.67
   7   5  -1    2.00    0.76
   7  -5   1    0.64    0.64
   7  -5   1    0.23    0.53
  -7   5   1    0.29    0.50
  -7  -5   1    1.46    0.80
   7  -5  -1    0.64    0.55
  -7  -5   1   -0.23    0.72
   7  -5  -1    1.55    0.68
   7   5   1    1.27    0.74
  -7   5  -1    0.63    0.59
   7   5   1    1.18    0.79
   7  -5  -1    1.43    0.65
  -7   5  -1    0.29    0.57
  -7  -5   1    0.01    0.52
   7   5   1    0.95    0.57
   7  -5  -1    1.67    0.80
  -7  -5   1    1.81    0.82
   7  -5  -1   -0.08    0.58
   7   5   1    1.04    0.72
  -7   5  -1    0.78    0.71
   8   5  -1    0.15    0.63
  -8   5   1    0.45    0.82
   8  -5   1    0.09    0.62
   8  -5   1    0.27    0.71
  -8  -5  -1    1.07    0.84
   8   5  -1    0.20    0.69
   8  -5   1    0.45    0.72
  -8   5   1    0.09    0.64
   8   5  -1   -0.01    0.72
   8   5  -1    1.18    0.82
  -8   5   1    2.49    0.91
  -8  -5  -1    0.27    0.76
  -8  -5  -1    0.03    0.66
  -8   5  -1    1.26    0.72
   8   5   1    0.05    0.75
   8  -5  -1   -0.50    0.48
  -8  -5   1    0.88    0.73
   8   5   1   -0.54    0.58
   8   5   1   -0.35    0.69
  -8  -5   1    1.51    0.89
   8  -5  -1   -0.12    0.64
  -8   5  -1   -0.17    0.67
   8  -5  -1    0.02    0.61
  -8  -5   1    0.75    0.85
   8  -5  -1   -0.20    0.68
   8   5   1   -0.14    0.56
   8  -5  -1    0.11    0.65
  -8   5  -1    0.16    0.63
   0   6   1   19.06    0.69
   0   6  -1   17.91    0.75
   0   6  -1   18.86    1.00
   0  -6   1   19.16    0.95
   0   6  -1   18.01    0.89
   0   6   1   17.04    0.88
   0   6   1   19.20    1.00
   0   6   1   17.38    0.90
   0   6  -1   18.79    0.89
   0  -6   1   17.23    0.87
   0  -6  -1   17.34    0.86
   0  -6  -1   16.89    0.85
   0   6  -1   17.95    0.90
   0  -6  -1   17.45    0.78
   0   6   1   17.61    0.85
   0  -6   1   18.08    0.85
   0  -6  -1   18.59    0.97
   0  -6   1   18.84    0.92
  -1   6   1    6.61    0.48
  -1   6   1    6.82    0.65
   1  -6   1    6.01    0.46
   1  -6   1    6.46    0.63
  -1  -6  -1    6.58    0.45
  -1  -6  -1    7.10    0.69
  -1   6   1    6.73    0.65
   1   6  -1    6.46    0.63
   1  -6   1    5.77    0.59
  -1   6   1    6.67    0.66
   1   6  -1    6.14    0.60
   1   6  -1    7.25    0.53
  -1  -6  -1    7.26    0.78
  -1   6   1    7.04    0.45
   1   6  -1    7.49    0.74
   1  -6   1    6.96    0.73
   1   6  -1    6.42    0.60
   1  -6   1    6.83    0.71
  -1   6  -1    7.72    0.58
   1  -6  -1    8.01    0.76
  -1   6  -1    7.04    0.49
  -1  -6   1    6.54    0.69
   1   6   1    5.69    0.64
   1  -6  -1    6.43    0.62
   1   6   1    6.67    0.40
  -1  -6   1    6.81    0.62
  -1   6  -1    6.58    0.45
  -1  -6   1    6.52    0.25
   1  -6  -1    6.15    0.49
   1   6   1    6.62    0.48
   1  -6  -1    6.87    0.69
   1   6   1    6.28    0.65
  -1  -6   1    7.66    0.73
   1  -6  -1    6.79    0.53
  -1  -6   1    7.91    0.79
   1   6   1    6.56    0.53
  -1   6  -1    5.47    0.63
   2   6  -1   15.31    0.93
  -2  -6  -1   13.46    0.93
  -2   6   1   17.13    1.03
   2   6  -1   15.56    0.51
   2  -6   1   14.68    0.94
   2  -6   1   16.63    1.09
  -2  -6  -1   17.74    1.14
   2   6  -1   15.73    0.90
   2  -6   1   17.74    0.98
  -2   6   1   15.67    0.65
  -2  -6  -1   15.73    0.67
   2  -6   1   16.92    0.98
  -2   6   1   15.53    0.82
  -2   6   1   13.52    0.89
  -2   6   1   14.65    0.97
   2  -6   1   16.79    1.05
  -2  -6  -1   13.36    0.96
   2   6  -1   15.35    0.93
   2  -6   1   15.20    0.81
   2   6  -1   14.91    0.97
   2  -6  -1   17.38    0.99
   2  -6  -1   16.65    1.05
  -2   6  -1   14.98    0.72
  -2  -6   1   16.49    1.04
   2   6   1   16.01    0.93
   2  -6  -1   14.39    0.84
   2  -6  -1   17.00    0.91
  -2  -6   1   16.28    1.01
  -2  -6   1   17.37    0.98
   2   6   1   15.38    0.53
   2  -6  -1   15.86    1.03
  -2  -6   1   14.02    0.99
  -2   6  -1   14.84    0.98
   2  -6  -1   16.36    0.98
   2   6   1   16.92    0.97
   2   6   1   16.73    1.08
  -2   6  -1   14.74    0.89
  -2   6  -1   15.47    0.99
  -2   6  -1   17.25    0.79
  -3  -6  -1   28.51    1.47
   3  -6   1   28.43    1.46
  -3   6   1   26.05    1.48
   3  -6   1   28.52    1.46
   3  -6   1   26.81    1.28
   3   6  -1   26.56    1.44
   3  -6   1   28.44    1.62
   3   6  -1   28.37    1.42
  -3   6   1   27.06    0.89
  -3  -6  -1   26.46    1.09
   3   6  -1   25.95    1.37
  -3  -6  -1   29.50    1.62
   3   6  -1   26.22    1.50
  -3   6   1   25.49    1.27
  -3   6   1   25.40    1.42
  -3   6   1   27.80    1.48
   3  -6   1   28.64    1.47
   3   6   1   28.83    1.62
   3  -6  -1   28.70    1.39
   3  -6  -1   27.29    1.45
   3  -6  -1   26.76    1.38
   3  -6  -1   28.52    1.48
  -3   6  -1   27.36    1.51
  -3  -6   1   27.94    1.05
  -3  -6   1   27.66    1.53
  -3   6  -1   29.71    1.53
   3   6   1   27.37    1.48
  -3   6  -1   30.04    1.60
   3   6   1   26.19    1.45
  -3  -6   1   28.96    1.56
  -3   6  -1   26.85    1.21
  -3  -6   1   28.33    1.66
   3   6   1   30.48    1.50
   3  -6  -1   29.47    1.64
   4  -6   1    4.99    0.81
   4  -6   1    5.48    0.83
  -4   6   1    5.26    0.85
  -4  -6  -1    6.07    0.98
  -4  -6  -1    6.73    0.69
  -4  -6  -1    5.56    1.01
  -4   6   1    4.81    0.84
   4  -6   1    5.63    0.83
   4  -6   1    5.22    0.75
   4   6  -1    5.11    0.84
   4   6  -1    6.09    0.85
   4   6  -1    5.64    0.82
   4  -6   1    5.53    0.96
  -4   6   1    5.10    0.75
  -4  -6  -1    4.76    0.77
   4   6  -1    4.94    0.83
  -4   6   1    6.61    1.00
   4   6   1    5.52    0.94
  -4  -6   1    5.11    0.57
  -4   6  -1    4.98    0.67
  -4   6  -1    5.92    0.92
  -4  -6   1    3.75    0.83
   4   6   1    6.91    0.95
   4   6   1    5.39    0.84
   4   6   1    5.53    0.83
  -4   6  -1    4.08    0.79
   4  -6  -1    5.34    0.80
  -4  -6   1    6.22    0.91
  -4   6  -1    5.32    0.88
   4  -6  -1    5.36    0.84
   4  -6  -1    4.02    0.70
   4  -6  -1    5.78    0.85
   4  -6  -1    3.90    0.82
  -4  -6   1    6.35    0.93
   5   6  -1    0.60    0.47
  -5  -6  -1    0.27    0.38
  -5  -6  -1   -0.06    0.44
   5  -6   1    1.05    0.49
  -5   6   1    0.57    0.44
   5  -6   1    0.61    0.42
  -5  -6  -1    0.84    0.43
   5  -6   1    1.11    0.60
   5   6  -1    0.90    0.47
  -5  -6  -1    1.32    0.55
  -5   6   1    0.54    0.43
   5   6  -1    0.81    0.50
   5   6  -1   -0.68    0.29
   5  -6   1    0.13    0.40
  -5   6   1    0.50    0.49
  -5   6   1    0.57    0.54
   5  -6   1    1.21    0.48
  -5  -6   1    1.26    0.53
   5   6   1    0.79    0.47
  -5   6  -1   -0.32    0.30
   5  -6  -1    0.57    0.42
   5  -6  -1    0.72    0.39
  -5  -6   1    0.34    0.44
   5   6   1    0.40    0.37
  -5  -6   1    0.50    0.52
   5  -6  -1    0.45    0.40
   5  -6  -1    0.49    0.45
   5   6   1   -0.11    0.32
   5   6   1    0.38    0.52
  -5  -6   1    0.57    0.46
   5   6   1    1.72    0.67
  -5   6  -1   -0.07    0.34
  -5  -6   1    1.05    0.36
  -5   6  -1    0.54    0.48
   5  -6  -1    0.07    0.38
  -5   6  -1    0.71    0.41
  -6  -6  -1    1.81    0.77
   6  -6   1    2.03    0.72
  -6   6   1    2.85    0.88
   6   6  -1    1.90    0.65
  -6  -6  -1    1.85    0.76
  -6   6   1    2.16    0.80
   6   6  -1    1.77    0.70
   6   6  -1    2.17    0.70
   6  -6   1    2.57    0.70
  -6  -6  -1    2.30    0.89
  -6   6   1    3.23    0.82
   6  -6   1    3.21    0.96
   6  -6   1    2.82    0.79
  -6   6   1    3.09    0.80
   6   6  -1    3.68    0.87
   6  -6   1    3.00    0.89
   6   6  -1    1.64    0.77
  -6  -6  -1    3.93    0.75
  -6  -6   1    0.98    0.65
   6   6   1    2.42    0.72
   6   6   1    2.76    0.76
   6   6   1    3.28    0.89
  -6   6  -1    1.14    0.62
  -6   6  -1    2.07    0.68
   6  -6  -1    2.69    0.80
  -6  -6   1    1.26    0.62
  -6   6  -1    4.09    0.99
  -6  -6   1    2.78    0.82
  -6  -6   1    2.46    0.84
   6  -6  -1    2.53    0.72
  -6   6  -1    2.37    0.84
   6   6   1    1.89    0.69
   6   6   1    1.49    0.71
   6  -6  -1    3.13    0.81
   6  -6  -1    3.04    0.89
   6  -6  -1    2.69    0.80
  -7   6   1    1.01    0.70
  -7  -6  -1    1.51    0.76
  -7  -6  -1    1.30    0.90
   7  -6   1    0.28    0.49
   7  -6   1    1.87    0.81
  -7  -6  -1    1.62    0.77
  -7   6   1    0.16    0.52
  -7   6   1    0.75    0.67
   7   6  -1    1.28    0.82
   7   6  -1    0.24    0.69
   7  -6   1    2.17    0.87
  -7   6   1    1.47    0.70
   7  -6   1    0.81    0.58
   7  -6   1    0.96    0.68
   7   6  -1    1.17    0.60
   7   6  -1    1.57    0.77
  -7   6   1    1.38    0.73
   7  -6  -1    0.95    0.73
   7  -6  -1    0.75    0.62
   7  -6  -1    0.22    0.63
   7   6   1    1.35    0.65
  -7  -6   1    0.77    0.86
  -7  -6   1    0.11    0.63
   7   6   1    1.63    0.85
   7   6   1    1.78    0.81
  -7   6  -1    0.75    0.73
   7  -6  -1    1.16    0.65
   7  -6  -1    0.10    0.58
  -7  -6   1    1.30    0.75
  -7   6  -1    0.53    0.64
   7   6   1    0.60    0.73
  -7  -6   1    1.67    0.77
  -7   6  -1    2.33    0.83
   0   7  -1    0.00    0.12
   0   7   1    0.06    0.18
   0   7   1   -0.01    0.09
   0   7   1   -0.05    0.16
   0  -7   1   -0.03    0.17
   0  -7   1   -0.05    0.17
   0  -7  -1   -0.02    0.18
   0   7  -1    0.12    0.19
   0   7  -1   -0.09    0.16
   0  -7   1    0.08    0.19
   0  -7   1   -0.21    0.13
   0   7  -1    0.07    0.23
   0  -7  -1    0.04    0.13
   0   7   1    0.07    0.22
   0  -7  -1    0.19    0.20
   0   7   1   -0.22    0.13
   0  -7  -1   -0.29    0.13
   0   7  -1    0.03    0.18
  -1  -7  -1   52.62    2.06
  -1  -7  -1   56.49    2.21
   1  -7   1   53.83    2.03
   1  -7   1   52.44    2.04
   1   7  -1   52.14    2.03
   1   7  -1   57.87    2.14
   1   7  -1   57.04    2.02
  -1   7   1   55.61    1.88
   1  -7   1   55.55    2.13
  -1   7   1   53.82    2.03
   1   7  -1   57.49    2.05
  -1   7   1   56.39    2.08
   1  -7   1   55.30    2.16
   1  -7   1   55.38    1.92
  -1  -7  -1   55.91    1.87
  -1   7   1   60.30    1.88
  -1   7   1   57.90    2.11
   1   7   1   58.02    2.12
  -1  -7   1   51.19    2.08
  -1  -7   1   55.42    2.01
   1   7   1   55.96    1.95
  -1   7  -1   54.70    1.94
  -1   7  -1   57.92    2.03
   1   7   1   58.59    2.23
   1   7   1   55.61    2.07
  -1   7  -1   54.76    1.82
   1  -7  -1   58.35    2.02
   1  -7  -1   55.55    2.15
   1  -7  -1   55.73    2.08
  -1   7  -1   54.41    2.11
  -1  -7   1   58.83    2.22
  -1  -7   1   56.56    2.15
   1  -7  -1   57.29    2.19
   1  -7  -1   61.21    2.09
  -2   7   1    5.80    0.66
   2   7  -1    7.20    0.79
   2  -7   1    6.97    0.83
  -2  -7  -1    6.70    0.81
   2  -7   1    5.77    0.69
  -2   7   1    6.02    0.41
  -2  -7  -1    6.64    0.78
   2   7  -1    6.50    0.77
  -2  -7  -1    7.05    0.69
  -2  -7  -1    6.17    0.41
  -2  -7  -1    6.45    0.85
   2  -7   1    6.20    0.73
  -2   7   1    6.72    0.77
  -2   7   1    5.91    0.75
   2  -7   1    6.22    0.80
   2  -7   1    6.44    0.72
   2   7  -1    6.16    0.68
   2   7  -1    6.03    0.70
   2  -7   1    6.98    0.66
   2  -7  -1    5.38    0.74
   2   7   1    5.33    0.64
   2   7   1    7.90    0.83
   2  -7  -1    7.54    0.74
  -2  -7   1    5.84    0.77
  -2   7  -1    5.79    0.65
   2  -7  -1    6.72    0.75
  -2  -7   1    7.37    0.88
   2   7   1    6.40    0.34
   2   7   1    6.74    0.76
   2  -7  -1    6.78    0.80
   2   7   1    5.96    0.81
  -2  -7   1    5.46    0.67
   2  -7  -1    6.53    0.65
  -2   7  -1    7.48    0.83
  -2  -7   1    5.88    0.78
  -2   7  -1    6.23    0.77
   2  -7  -1    6.14    0.70
  -2   7  -1    7.09    0.61
  -3   7   1   14.93    0.63
   3   7  -1   14.69    1.14
   3   7  -1   18.95    1.14
  -3  -7  -1   14.81    0.74
  -3  -7  -1   15.26    1.14
  -3   7   1   14.90    1.08
   3  -7   1   17.24    1.13
   3  -7   1   17.49    1.28
  -3   7   1   15.59    0.94
  -3   7   1   17.47    1.21
   3  -7   1   17.02    1.15
   3  -7   1   16.62    0.97
   3   7  -1   15.92    1.04
  -3  -7  -1   15.28    1.10
  -3  -7  -1   15.52    1.21
  -3   7   1   14.93    1.08
   3  -7   1   15.90    1.11
   3   7  -1   17.00    1.14
   3   7   1   16.42    1.12
   3  -7  -1   14.19    1.14
  -3  -7   1   15.96    0.65
  -3  -7   1   12.79    1.35
  -3   7  -1   15.24    1.13
  -3   7  -1   15.65    1.15
  -3   7  -1   15.34    0.79
  -3  -7   1   17.35    1.21
  -3   7  -1   14.01    1.04
  -3   7  -1   14.27    0.82
   3  -7  -1   17.21    1.11
   3  -7  -1   15.46    1.00
  -3  -7   1   14.93    1.13
   3  -7  -1   15.92    1.01
   3  -7  -1   14.59    1.07
   3   7   1   16.65    1.20
   3   7   1   15.92    1.07
   3   7   1   15.67    1.10
   4   7  -1    4.18    0.71
   4   7  -1    4.10    0.78
  -4   7   1    2.90    0.67
   4  -7   1    6.73    1.07
  -4  -7  -1    4.41    0.89
   4  -7   1    5.48    0.88
  -4  -7  -1    4.90    0.97
  -4   7   1    3.60    0.62
   4  -7   1    4.85    0.84
  -4  -7  -1    3.37    0.50
  -4   7   1    4.31    0.80
   4  -7   1    3.37    0.60
   4   7  -1    3.46    0.66
   4   7  -1    3.96    0.80
  -4   7   1    3.88    0.82
  -4  -7  -1    5.40    0.85
   4  -7   1    3.93    0.76
  -4  -7   1    3.26    0.72
  -4   7  -1    4.18    0.83
  -4   7  -1    3.47    0.74
  -4  -7   1    4.06    0.69
  -4  -7   1    4.05    0.48
  -4  -7   1    4.74    0.88
   4   7   1    4.39    0.83
  -4   7  -1    5.25    0.66
   4  -7  -1    4.84    0.76
  -4  -7   1    2.68    0.71
   4  -7  -1    3.31    0.65
   4  -7  -1    3.05    0.78
   4   7   1    3.87    0.82
  -4   7  -1    5.65    0.92
   4   7   1    3.69    0.72
   4   7   1    3.38    0.66
   4  -7  -1    3.38    0.62
   4  -7  -1    4.27    0.77
  -5   7   1    5.43    0.94
   5   7  -1    4.65    0.99
  -5  -7  -1    4.88    0.71
   5  -7   1    4.81    0.89
   5   7  -1    4.87    0.98
  -5   7   1    3.52    0.88
   5  -7   1    5.25    0.97
   5   7  -1    6.97    1.02
  -5   7   1    5.49    1.05
   5  -7   1    5.86    0.87
   5   7  -1    6.96    1.02
  -5  -7  -1    4.70    1.06
   5  -7   1    4.31    0.86
  -5   7   1    6.14    0.93
  -5  -7  -1    4.66    0.89
   5  -7   1    4.66    0.98
  -5  -7  -1    6.96    1.15
   5   7  -1    3.05    0.71
   5   7   1    5.15    0.99
   5   7   1    3.83    0.81
  -5  -7   1    5.14    0.92
   5  -7  -1    5.33    0.94
  -5   7  -1    5.00    0.99
  -5  -7   1    5.43    0.95
   5   7   1    5.48    1.14
   5  -7  -1    4.09    0.86
   5  -7  -1    4.81    0.96
  -5   7  -1    6.37    0.85
  -5  -7   1    6.88    1.14
  -5  -7   1    5.17    0.64
   5   7   1    5.34    0.97
  -5   7  -1    5.29    0.99
   5  -7  -1    5.88    1.08
   5   7   1    5.44    0.87
  -5  -7   1    4.37    1.00
   5  -7  -1    4.15    0.81
  -5   7  -1    5.95    1.12
  -6   7   1    1.65    0.71
   6  -7   1    2.66    0.89
  -6  -7  -1    2.90    0.83
   6   7  -1    1.88    0.79
  -6  -7  -1    1.20    0.72
   6  -7   1    0.16    0.56
  -6  -7  -1    1.88    0.78
   6   7  -1    2.95    0.86
  -6  -7  -1    3.13    1.01
  -6   7   1    1.52    0.76
   6   7  -1    1.93    0.74
   6  -7   1    2.17    0.73
   6  -7   1    0.31    0.50
  -6   7   1    2.28    0.73
   6   7  -1    1.78    0.64
   6  -7   1    2.56    0.68
  -6   7   1    2.44    0.73
   6   7  -1    1.95    0.73
  -6  -7   1    1.98    0.76
  -6   7  -1    1.57    0.72
   6  -7  -1    2.32    0.73
  -6  -7   1    2.66    0.80
   6  -7  -1    3.20    0.86
   6  -7  -1    1.64    0.76
   6   7   1    2.36    0.79
   6   7   1    1.70    0.64
  -6  -7   1    1.78    0.78
   6  -7  -1    0.31    0.52
  -6   7  -1    3.61    0.92
   6   7   1    2.69    0.90
   6   7   1    0.98    0.58
  -6   7  -1    1.00    0.62
   6  -7  -1    1.40    0.72
   6   7   1    1.16    0.66
  -6   7  -1    1.58    0.58
  -6  -7   1    1.28    0.72
   7   7  -1    2.53    0.85
  -7   7   1    1.60    0.76
   7  -7   1    2.83    1.01
  -7  -7  -1    1.16    0.82
   7   7  -1    2.51    0.94
   7   7  -1    3.55    0.94
  -7   7   1    3.78    1.06
  -7  -7  -1    1.32    0.73
  -7  -7  -1    3.14    0.97
  -7   7   1    3.46    1.12
   7  -7   1    2.39    0.76
   7  -7   1    2.27    0.94
   7   7  -1    1.22    0.87
   7  -7   1    0.92    0.67
  -7   7   1    3.17    0.89
  -7  -7   1    4.34    1.24
  -7   7  -1    2.10    0.94
   7   7   1    1.96    0.82
  -7   7  -1    3.59    1.17
   7  -7  -1    2.20    0.86
   7  -7  -1    2.75    0.80
  -7  -7   1    1.82    1.00
  -7   7  -1    2.67    0.93
  -7  -7   1    0.61    0.68
   7  -7  -1    2.71    0.90
  -7  -7   1    2.68    0.91
   7   7   1    4.20    1.23
   7  -7  -1    3.58    1.14
   7  -7  -1    2.95    0.99
   7   7   1    2.88    0.96
   7   7   1    1.41    0.67
   7   7   1    2.63    0.86
   0  -8   1    2.36    0.45
   0   8  -1    2.96    0.48
   0   8   1    3.56    0.49
   0  -8   1    3.46    0.48
   0  -8  -1    2.89    0.52
   0   8  -1    2.88    0.38
   0   8  -1    2.78    0.46
   0   8   1    2.95    0.48
   0  -8   1    2.94    0.49
   0  -8  -1    2.43    0.44
   0   8   1    3.08    0.31
   0   8  -1    4.03    0.56
   0  -8  -1    2.77    0.39
   0   8   1    3.47    0.59
   0  -8  -1    3.32    0.51
   0  -8   1    3.33    0.50
   0   8   1    3.23    0.49
   0   8  -1    2.54    0.51
  -1   8   1  122.93    3.98
  -1   8   1  124.23    3.94
   1   8  -1  127.67    3.97
   1   8  -1  125.50    3.91
   1  -8   1  124.66    3.79
   1  -8   1  124.59    4.07
  -1   8   1  124.06    4.22
  -1   8   1  125.70    3.70
  -1  -8  -1  129.17    4.02
  -1  -8  -1  126.83    3.75
  -1  -8  -1  122.74    4.13
   1   8  -1  126.16    4.07
   1  -8   1  123.59    3.95
   1   8  -1  127.52    3.99
  -1   8   1  124.38    3.99
  -1   8   1  121.23    3.72
   1  -8   1  123.85    4.10
   1  -8   1  120.88    3.96
   1   8   1  129.57    3.83
   1  -8  -1  125.20    4.00
   1  -8  -1  125.03    3.90
  -1  -8   1  140.74    4.23
   1   8   1  121.74    4.00
   1  -8  -1  125.23    4.11
   1  -8  -1  119.04    4.08
  -1   8  -1  120.71    3.88
  -1  -8   1  123.43    4.09
  -1   8  -1  125.58    3.65
  -1  -8   1  128.68    3.91
  -1   8  -1  125.64    4.06
   1   8   1  123.72    4.15
   1   8   1  131.01    4.01
  -1   8  -1  124.62    3.83
  -1  -8   1  124.32    4.02
   1  -8  -1  129.82    3.99
  -2   8   1   34.38    1.58
   2   8  -1   38.96    1.75
   2  -8   1   36.72    1.73
  -2  -8  -1   38.30    1.77
  -2  -8  -1   38.94    1.60
  -2   8   1   40.62    1.80
  -2   8   1   35.68    1.36
   2   8  -1   40.46    1.83
  -2  -8  -1   37.99    1.27
   2  -8   1   34.89    1.78
  -2   8   1   38.87    1.79
   2  -8   1   37.40    1.54
  -2  -8  -1   38.35    1.80
   2  -8   1   41.00    1.77
   2   8  -1   38.58    1.68
  -2  -8  -1   41.01    1.96
   2   8  -1   38.38    1.70
   2  -8   1   39.70    1.90
  -2  -8   1   36.07    1.80
   2   8   1   38.36    1.73
   2   8   1   38.20    1.85
   2   8   1   38.46    1.25
  -2  -8   1   38.45    1.70
  -2   8  -1   37.70    1.80
  -2   8  -1   36.28    1.71
   2  -8  -1   37.84    1.75
   2  -8  -1   37.57    1.83
  -2  -8   1   37.29    1.85
  -2   8  -1   41.35    1.64
  -2   8  -1   38.35    1.47
   2  -8  -1   40.15    1.75
  -2  -8   1   36.96    1.80
   2   8   1   40.55    1.81
   2  -8  -1   38.89    1.89
   2  -8  -1   39.81    1.64
   2   8   1   39.97    1.69
   3   8  -1    8.08    0.95
  -3  -8  -1    8.54    1.12
   3  -8   1    9.65    1.17
   3  -8   1    9.51    1.08
   3   8  -1    9.01    1.08
   3  -8   1    9.80    1.06
  -3  -8  -1   10.27    1.11
  -3   8   1    6.03    0.90
  -3  -8  -1    8.97    0.54
  -3  -8  -1    8.07    1.01
  -3   8   1    8.06    0.96
  -3   8   1    9.35    0.85
   3   8  -1    9.58    1.03
   3  -8   1    8.38    0.97
  -3   8   1    9.36    1.03
   3  -8   1    9.12    0.72
   3  -8   1   10.30    1.17
   3   8  -1    8.69    0.93
  -3   8   1    8.32    0.48
  -3   8  -1    9.00    1.07
   3  -8  -1    9.23    1.02
  -3  -8   1    8.89    0.39
  -3  -8   1    7.54    1.08
   3   8   1    8.61    0.98
  -3   8  -1    8.64    0.96
   3   8   1    7.58    0.92
   3   8   1   10.05    1.11
   3  -8  -1    8.68    0.97
   3  -8  -1    8.20    1.04
  -3  -8   1    7.52    1.00
   3   8   1    9.15    1.13
   3  -8  -1    7.88    0.85
  -3   8  -1    8.94    1.05
  -3   8  -1    9.39    0.61
   3  -8  -1   10.66    1.02
  -3  -8   1    8.55    1.03
   3  -8  -1    9.25    1.10
  -4  -8  -1   18.59    1.36
   4   8  -1   19.62    1.41
   4   8  -1   17.07    1.69
   4  -8   1   19.15    1.39
   4  -8   1   17.07    1.34
   4  -8   1   16.68    1.13
   4  -8   1   16.90    1.75
  -4   8   1   18.44    1.37
  -4   8   1   16.13    1.30
  -4   8   1   17.32    1.13
  -4  -8  -1   18.20    0.93
   4   8  -1   16.72    1.25
  -4   8   1   19.39    1.45
   4   8  -1   18.92    1.33
  -4  -8  -1   16.36    1.72
  -4  -8  -1   18.24    1.48
   4  -8   1   16.18    1.26
  -4   8  -1   19.80    1.40
  -4   8  -1   19.94    1.47
   4   8   1   18.27    1.74
   4  -8  -1   19.12    1.36
   4  -8  -1   16.64    1.29
  -4   8  -1   16.41    1.02
  -4  -8   1   18.94    1.44
   4   8   1   17.50    1.33
   4  -8  -1   15.20    1.18
  -4  -8   1   15.62    1.67
  -4  -8   1   17.23    1.36
   4  -8  -1   19.86    1.28
  -4   8  -1   18.50    0.89
   4  -8  -1   18.82    1.51
  -4   8  -1   16.57    1.35
   4   8   1   16.07    1.26
   4   8   1   19.63    1.42
  -4  -8   1   18.51    1.26
  -4  -8   1   17.56    0.83
  -5   8   1    0.92    0.56
  -5   8   1    2.47    0.60
  -5  -8  -1    3.39    0.93
  -5  -8  -1    2.66    0.78
  -5  -8  -1    3.16    0.79
  -5   8   1    1.60    0.65
   5   8  -1    2.29    0.76
   5  -8   1    3.34    0.69
   5  -8   1    2.19    0.66
   5  -8   1    3.30    0.90
   5  -8   1    1.16    0.54
   5   8  -1    4.01    0.86
  -5   8   1    2.65    0.68
   5   8  -1    2.62    0.72
   5   8  -1    2.88    0.84
   5  -8   1    1.97    0.60
   5   8  -1    2.24    0.68
  -5  -8   1    4.05    0.83
   5   8   1    2.85    0.74
  -5   8  -1    3.34    0.80
   5  -8  -1    4.50    0.87
   5   8   1    3.93    0.90
  -5   8  -1    3.20    0.81
  -5  -8   1    2.18    0.78
  -5   8  -1    3.97    0.91
   5  -8  -1    2.51    0.72
   5  -8  -1    3.28    0.86
  -5  -8   1    2.83    0.79
   5   8   1    3.22    0.87
  -5   8  -1    3.31    0.63
   5  -8  -1    3.01    0.70
  -5  -8   1    3.04    0.78
   5   8   1    3.60    0.75
   5  -8  -1    3.80    0.85
   5   8   1    3.65    0.87
  -6   8   1    0.23    0.46
   6   8  -1    0.15    0.50
   6  -8   1    0.65    0.55
   6  -8   1    0.06    0.46
  -6  -8  -1    0.05    0.49
  -6  -8  -1   -0.13    0.53
  -6   8   1    0.66    0.55
   6  -8   1   -0.16    0.42
  -6   8   1    0.12    0.47
   6  -8   1    0.15    0.34
   6   8  -1    0.41    0.52
  -6  -8  -1    0.19    0.48
   6   8  -1    0.84    0.65
  -6   8   1    1.24    0.73
   6  -8   1    0.26    0.48
   6   8  -1    0.28    0.56
   6   8  -1    0.60    0.49
  -6  -8  -1   -0.04    0.49
   6   8   1    0.20    0.42
   6  -8  -1   -0.32    0.46
   6   8   1    0.45    0.47
  -6  -8   1    0.05    0.51
  -6  -8   1   -0.07    0.46
  -6   8  -1    0.24    0.45
  -6  -8   1   -0.13    0.53
   6   8   1    0.29    0.51
   6   8   1    0.97    0.70
  -6  -8   1   -0.14    0.50
   6   8   1   -0.45    0.36
  -6   8  -1    0.25    0.54
   6  -8  -1    0.76    0.60
   6  -8  -1   -0.09    0.45
  -6   8  -1    0.79    0.62
   6  -8  -1   -0.28    0.42
   6  -8  -1    0.01    0.35
  -7   8   1    2.11    0.76
   7   8  -1    2.71    0.87
   7   8  -1    2.55    0.85
   7   8  -1    2.26    0.93
  -7   8   1    2.94    1.00
   7   8  -1    0.44    0.69
   7  -8   1    2.75    1.05
  -7  -8  -1    3.20    1.26
  -7   8   1    1.91    0.81
   7  -8   1    2.87    0.79
  -7  -8  -1    2.42    0.90
   7  -8   1    2.73    0.91
  -7   8   1    3.03    0.83
  -7  -8  -1    2.80    0.90
   7  -8   1    2.02    0.80
   7  -8  -1    3.08    1.07
  -7  -8   1    1.69    0.99
  -7   8  -1    0.84    0.71
  -7  -8   1    3.03    0.92
  -7  -8   1    2.43    1.04
  -7   8  -1    2.38    0.86
   7  -8  -1    2.30    0.85
  -7  -8   1    1.92    0.82
   7   8   1    6.02    1.35
   7   8   1    2.25    0.93
   7   8   1    1.86    0.83
  -7   8  -1    2.19    0.94
   7  -8  -1    1.70    0.86
   7   8   1    2.69    0.82
   7  -8  -1    2.25    0.77
   7  -8  -1    2.71    0.92
   7   8   1    1.88    0.88
   0   9   1    1.17    0.39
   0   9  -1    1.16    0.27
   0   9   1    1.15    0.35
   0   9  -1    1.42    0.39
   0   9   1    1.69    0.24
   0  -9  -1    1.77    0.42
   0   9   1    1.49    0.38
   0   9  -1    2.69    0.58
   0  -9   1    1.59    0.43
   0  -9   1    0.49    0.29
   0  -9  -1    0.86    0.32
   0  -9   1    1.67    0.41
   0   9   1    1.33    0.35
   0  -9   1    1.20    0.37
   0   9  -1    0.94    0.31
   0  -9  -1    1.54    0.33
   0  -9  -1    1.05    0.33
   0   9  -1    0.36    0.25
  -1   9   1   15.44    0.95
  -1   9   1   13.78    0.95
   1   9  -1   13.61    0.92
  -1   9   1   13.92    0.82
  -1   9   1   13.98    0.97
  -1  -9  -1   16.43    1.04
   1  -9   1   14.96    0.97
   1  -9   1   14.71    1.00
   1   9  -1   15.75    1.05
   1  -9   1   13.66    0.86
   1  -9   1   16.66    1.09
   1  -9   1   15.91    1.00
   1   9  -1   14.45    0.95
  -1   9   1   17.51    1.18
   1  -9   1   15.44    1.05
  -1   9   1   13.63    0.75
  -1  -9  -1   14.87    0.82
  -1  -9  -1   16.02    1.10
   1   9  -1   14.90    0.98
   1   9   1   14.18    1.06
   1   9   1   13.70    0.83
  -1   9  -1   15.06    0.92
  -1   9  -1   16.52    1.05
  -1  -9   1   16.55    1.04
   1  -9  -1   14.44    0.96
   1  -9  -1   13.81    0.94
   1   9   1   16.74    1.02
  -1   9  -1   15.42    0.73
  -1   9  -1   15.34    0.90
   1   9   1   14.86    1.01
   1  -9  -1   15.25    0.93
   1  -9  -1   15.65    1.07
  -1  -9   1   16.84    1.10
  -1  -9   1   13.82    0.89
  -1  -9   1   15.31    1.11
  -2  -9  -1   27.23    1.61
  -2   9   1   29.36    1.54
  -2   9   1   28.96    1.17
  -2   9   1   29.29    1.37
   2   9  -1   28.67    1.44
  -2  -9  -1   27.42    1.01
   2   9  -1   28.37    1.54
  -2  -9  -1   27.62    1.54
   2  -9   1   26.88    1.29
  -2  -9  -1   29.15    1.35
   2   9  -1   26.09    1.46
   2   9  -1   30.41    1.47
   2  -9   1   25.67    1.56
   2  -9   1   28.62    1.58
  -2  -9  -1   29.41    1.55
   2  -9   1   26.93    1.45
   2  -9   1   27.98    1.47
  -2   9   1   28.14    1.51
  -2   9  -1   27.62    1.31
   2  -9  -1   28.72    1.63
   2   9   1   28.68    1.05
   2   9   1   27.77    1.45
  -2   9  -1   27.38    1.48
   2  -9  -1   26.32    1.43
  -2  -9   1   24.89    1.52
  -2   9  -1   28.27    1.26
  -2  -9   1   29.56    1.64
   2  -9  -1   31.81    1.66
  -2  -9   1   29.49    1.44
   2   9   1   27.67    1.50
   2  -9  -1   27.56    1.47
   2  -9  -1   27.50    1.36
  -2   9  -1   28.60    1.57
   2   9   1   28.80    1.42
  -2  -9   1   30.23    1.60
   2   9   1   30.28    1.65
   3  -9   1    0.92    0.34
  -3  -9  -1    1.18    0.49
   3  -9   1    1.32    0.48
   3   9  -1    1.22    0.41
   3  -9   1    1.24    0.50
  -3   9   1    1.72    0.51
  -3   9   1    0.90    0.23
   3  -9   1    0.72    0.35
   3  -9   1    1.11    0.48
  -3  -9  -1    0.86    0.47
  -3  -9  -1    1.30    0.25
  -3  -9  -1    0.78    0.43
   3   9  -1    0.74    0.37
   3   9  -1    1.18    0.47
   3   9  -1    1.07    0.45
  -3   9   1    1.46    0.51
   3  -9   1    0.85    0.43
  -3   9   1    1.27    0.46
   3  -9  -1    1.36    0.46
  -3  -9   1   -0.05    0.30
  -3  -9   1    1.38    0.55
   3   9   1    0.87    0.39
  -3   9  -1    0.97    0.48
   3  -9  -1    1.07    0.36
  -3   9  -1    2.26    0.57
   3  -9  -1    0.69    0.41
   3  -9  -1    1.35    0.50
   3   9   1    0.88    0.42
  -3  -9   1    0.43    0.38
   3  -9  -1    0.92    0.37
  -3   9  -1    1.20    0.42
   3   9   1    1.89    0.56
   3   9   1    1.71    0.51
  -3   9  -1    1.14    0.30
  -3  -9   1    1.41    0.45
   3  -9  -1    1.06    0.44
   4   9  -1   17.72    1.37
  -4   9   1   20.65    1.57
  -4   9   1   19.30    1.41
   4   9  -1   17.84    1.33
  -4  -9  -1   18.24    0.91
  -4   9   1   17.97    1.15
   4  -9   1   19.13    1.88
  -4   9   1   18.65    1.41
  -4  -9  -1   16.09    1.76
   4   9  -1   15.94    1.62
   4   9  -1   18.31    1.37
   4  -9   1   16.38    1.29
   4  -9   1   17.84    1.76
   4  -9   1   18.33    1.39
   4  -9   1   21.80    1.26
  -4  -9  -1   18.02    1.38
  -4  -9  -1   16.99    1.76
   4  -9   1   18.95    1.41
  -4   9  -1   18.19    1.37
   4  -9  -1   18.86    1.29
  -4  -9   1   22.76    1.74
   4  -9  -1   17.33    1.28
  -4   9  -1   23.38    1.58
  -4  -9   1   18.74    1.26
  -4  -9   1   16.49    1.60
   4   9   1   18.60    1.39
  -4   9  -1   18.50    1.06
  -4  -9   1   19.36    1.48
   4   9   1   16.67    1.72
   4  -9  -1   18.63    1.81
   4   9   1   20.07    1.47
   4  -9  -1   19.96    1.58
   4   9   1   16.33    1.33
   4  -9  -1   19.57    1.40
  -4   9  -1   16.77    0.88
  -4   9  -1   20.79    1.53
   4  -9  -1   19.38    1.44
  -5  -9  -1    0.18    0.54
   5  -9   1    0.15    0.53
   5  -9   1    0.08    0.44
  -5   9   1   -0.32    0.35
   5   9  -1    1.14    0.60
   5   9  -1   -0.24    0.32
  -5  -9  -1   -0.09    0.40
   5   9  -1    0.16    0.45
   5  -9   1    0.51    0.45
   5  -9   1   -0.03    0.27
  -5  -9  -1    0.51    0.49
  -5   9   1    0.53    0.57
  -5   9   1   -0.27    0.32
   5  -9   1    0.30    0.39
   5   9  -1    0.84    0.50
  -5   9   1    0.07    0.36
   5   9   1    0.26    0.48
   5   9   1    0.29    0.39
   5  -9  -1    0.55    0.54
  -5  -9   1    0.26    0.41
  -5  -9   1    1.17    0.67
   5   9   1    0.22    0.42
   5  -9  -1   -0.45    0.37
  -5   9  -1    0.15    0.42
   5  -9  -1    0.08    0.26
  -5  -9   1   -0.18    0.40
  -5   9  -1    0.64    0.51
   5  -9  -1    0.22    0.37
   5   9   1    0.08    0.43
  -5  -9   1    0.71    0.49
   5  -9  -1   -0.11    0.41
  -5   9  -1    0.14    0.33
  -5   9  -1    0.22    0.40
   5   9   1    0.26    0.45
  -6   9   1   -0.10    0.39
  -6   9   1   -0.34    0.40
  -6  -9  -1    0.08    0.48
   6   9  -1   -0.07    0.44
  -6   9   1   -0.55    0.45
   6   9  -1    0.08    0.59
   6   9  -1    0.14    0.58
   6  -9   1    0.14    0.37
  -6  -9  -1    0.52    0.63
   6  -9   1   -0.63    0.43
   6  -9   1   -0.28    0.45
   6   9  -1   -0.68    0.47
  -6  -9  -1   -0.46    0.43
   6  -9   1    0.03    0.49
  -6  -9  -1    0.41    0.56
   6  -9   1    0.24    0.44
   6   9  -1   -0.06    0.38
   6   9   1    0.48    0.55
   6   9   1    0.42    0.43
   6  -9  -1   -0.15    0.51
   6   9   1   -0.61    0.43
  -6   9  -1   -0.46    0.39
  -6   9  -1    0.27    0.47
  -6  -9   1   -0.43    0.45
   6  -9  -1   -0.30    0.35
   6  -9  -1   -0.47    0.42
  -6   9  -1    0.03    0.51
   6  -9  -1    0.35    0.57
   6   9   1    0.46    0.55
  -6  -9   1   -0.32    0.40
   6  -9  -1   -0.24    0.47
   6   9   1    0.05    0.50
  -6  -9   1    0.07    0.49
  -6  -9   1   -0.31    0.57
  -7  -9  -1    2.29    0.81
   7   9  -1    2.03    0.98
   7   9  -1    1.63    0.76
  -7   9   1    1.31    0.81
  -7   9   1    3.00    0.88
   7   9  -1    1.66    0.96
   7   9  -1    3.03    0.98
  -7  -9  -1    2.08    0.92
   7  -9   1    5.23    1.29
  -7  -9  -1    1.40    1.10
   7   9  -1    2.75    0.86
  -7   9   1    1.30    0.74
  -7   9   1    2.87    0.88
   7  -9   1    2.70    0.90
   7  -9   1    3.06    1.09
   7  -9  -1    3.51    1.08
   7  -9  -1    1.85    0.74
   7  -9  -1    3.23    1.03
  -7  -9   1    2.61    1.09
   7   9   1    2.30    0.84
  -7  -9   1    2.64    1.08
  -7  -9   1    1.19    0.78
  -7   9  -1    1.15    0.79
  -7   9  -1    3.38    1.07
   7   9   1    2.08    0.95
   7   9   1    1.49    0.77
  -7  -9   1    2.52    0.91
   7   9   1    2.19    0.94
   7   9   1    3.70    1.07
   7  -9  -1    1.45    0.71
  -7   9  -1    1.98    0.83
   7  -9  -1    2.50    0.98
   0  10   1   11.86    0.87
   0  10  -1   12.79    0.91
   0  10  -1   10.91    0.70
   0  10   1    9.01    0.94
   0  10  -1   12.26    0.92
   0  10   1   10.82    0.83
   0  10  -1   12.90    0.90
   0 -10   1   12.92    0.93
   0  10  -1   13.27    1.25
   0  10   1   12.21    0.98
   0 -10  -1   11.11    0.86
   0 -10   1   10.96    0.85
   0 -10  -1   11.02    0.74
   0 -10  -1   11.90    0.87
   0 -10   1   12.79    1.20
   0 -10  -1   10.77    1.10
   0 -10   1   10.66    0.82
   1 -10   1   34.98    1.67
   1 -10   1   34.53    1.76
   1  10  -1   33.97    1.75
   1 -10   1   33.60    1.65
  -1 -10  -1   35.50    1.82
   1 -10   1   33.72    1.65
  -1  10   1   36.94    1.89
  -1  10   1   33.92    1.34
   1  10  -1   33.73    1.64
  -1  10   1   34.49    1.60
  -1 -10  -1   33.59    1.67
   1  10  -1   35.68    1.63
   1 -10   1   32.74    1.50
  -1 -10  -1   33.87    1.44
   1  10  -1   35.96    1.68
  -1  10   1   36.37    1.51
  -1  10   1   36.79    1.70
  -1  10   1   32.30    1.64
  -1 -10   1   32.93    1.66
  -1 -10   1   36.50    1.83
  -1 -10   1   35.14    1.57
  -1 -10   1   39.41    1.85
   1  10   1   31.51    1.74
  -1  10  -1   35.83    1.73
   1  10   1   32.84    1.66
  -1  10  -1   37.10    1.61
  -1  10  -1   35.24    1.54
  -1  10  -1   35.54    1.30
   1  10   1   34.00    1.69
   1  10   1   35.51    1.50
   1 -10  -1   36.84    1.62
   1 -10  -1   34.72    1.65
   1 -10  -1   36.94    1.82
  -1  10  -1   33.37    1.87
  -1  10  -1   35.26    1.72
   1  10   1   35.75    1.68
   1 -10  -1   35.72    1.61
   1 -10  -1   36.43    1.72
   2 -10   1   20.38    1.37
   2  10  -1   20.34    1.22
  -2  10   1   21.31    1.32
  -2 -10  -1   19.71    0.80
   2 -10   1   18.95    1.10
   2  10  -1   19.81    1.27
  -2 -10  -1   19.21    1.33
  -2  10   1   19.67    1.27
   2 -10   1   21.11    1.29
   2  10  -1   20.05    1.21
   2  10  -1   19.01    1.31
  -2  10   1   20.66    1.00
  -2 -10  -1   21.03    1.44
   2 -10   1   20.95    1.28
  -2 -10  -1   19.41    1.32
  -2  10   1   19.33    1.10
  -2 -10  -1   20.64    1.13
  -2  10   1   21.91    1.33
   2 -10   1   18.05    1.34
   2  10   1   20.73    1.31
   2  10   1   19.85    0.86
  -2 -10   1   19.38    1.35
  -2 -10   1   20.00    0.88
  -2 -10   1   18.27    1.28
  -2 -10   1   19.93    1.40
   2 -10  -1   20.14    1.39
   2  10   1   21.88    1.21
   2 -10  -1   20.61    1.37
   2  10   1   19.23    1.22
   2 -10  -1   20.72    1.29
  -2  10  -1   19.96    1.27
   2 -10  -1   19.86    1.24
   2 -10  -1   18.37    1.12
  -2  10  -1   18.37    1.28
   2  10   1   18.71    1.32
  -2  10  -1   20.88    1.07
  -2  10  -1   19.50    1.07
  -2 -10   1   22.20    1.24
  -3 -10  -1    3.97    0.86
   3  10  -1    3.47    0.69
  -3  10   1    3.06    0.71
   3 -10   1    2.95    0.67
   3 -10   1    4.10    0.61
  -3 -10  -1    4.81    0.87
   3 -10   1    2.92    0.63
   3  10  -1    3.81    0.74
  -3  10   1    4.03    0.45
  -3  10   1    3.89    0.69
  -3 -10  -1    3.24    0.34
   3  10  -1    2.89    0.67
   3 -10   1    3.65    0.69
   3 -10   1    4.12    0.79
  -3  10   1    2.16    0.60
  -3 -10  -1    2.65    0.65
   3  10  -1    3.13    0.62
   3 -10  -1    3.98    0.73
  -3  10  -1    3.98    0.51
   3 -10  -1    3.89    0.72
  -3 -10   1    3.10    0.79
  -3 -10   1    3.19    0.75
   3 -10  -1    3.75    0.63
   3  10   1    5.41    0.82
  -3 -10   1    2.85    0.72
   3 -10  -1    3.75    0.82
   3 -10  -1    2.55    0.67
  -3  10  -1    2.85    0.58
   3  10   1    4.93    0.88
   3 -10  -1    4.16    0.67
  -3 -10   1    4.21    0.59
  -3  10  -1    3.09    0.72
   3  10   1    3.20    0.64
  -3  10  -1    3.74    0.74
  -3 -10   1    4.16    0.83
   3  10   1    4.51    0.81
  -3 -10   1    3.49    0.65
   4 -10   1    0.74    0.42
  -4 -10  -1    1.44    0.60
  -4  10   1    1.64    0.60
  -4 -10  -1    0.82    0.55
   4  10  -1    1.41    0.59
   4 -10   1    2.32    0.64
   4  10  -1    0.58    0.47
   4  10  -1    0.88    0.46
   4 -10   1    1.40    0.63
  -4  10   1    1.97    0.68
  -4  10   1    1.76    0.61
   4 -10   1    0.31    0.47
   4 -10   1    1.79    0.48
   4  10  -1    0.89    0.44
   4 -10   1    0.86    0.47
  -4 -10  -1    2.11    0.75
  -4 -10   1    2.41    0.70
  -4  10  -1    0.92    0.59
  -4  10  -1    2.11    0.63
  -4 -10   1    0.27    0.41
   4  10   1    1.62    0.63
   4  10   1    0.85    0.45
   4 -10  -1    2.13    0.66
   4 -10  -1    2.27    0.61
   4 -10  -1    1.72    0.52
  -4  10  -1    2.10    0.62
   4 -10  -1    1.19    0.47
  -4  10  -1    1.70    0.40
   4  10   1    0.88    0.46
   4  10   1    1.47    0.66
  -4 -10   1    1.24    0.67
   4 -10  -1    0.79    0.58
  -4 -10   1    1.06    0.44
   4 -10  -1    2.04    0.60
  -5 -10  -1   -0.21    0.40
   5 -10   1    0.15    0.35
   5 -10   1    0.14    0.50
  -5  10   1    0.02    0.39
   5  10  -1    1.06    0.60
  -5 -10  -1    1.06    0.58
   5  10  -1    0.16    0.36
  -5  10   1    1.03    0.56
   5 -10   1    0.32    0.52
   5 -10   1    0.57    0.51
   5 -10   1    0.42    0.52
  -5  10   1    0.88    0.47
   5  10  -1   -0.03    0.41
   5 -10   1    0.58    0.60
   5  10  -1    0.11    0.47
  -5  10   1   -0.30    0.36
  -5 -10  -1    0.33    0.59
  -5 -10   1    1.28    0.74
   5 -10  -1   -0.52    0.42
  -5  10  -1    0.22    0.48
  -5  10  -1    0.44    0.50
   5 -10  -1   -0.15    0.29
   5  10   1    0.25    0.50
  -5 -10   1    0.19    0.43
   5  10   1   -0.05    0.50
   5 -10  -1    0.38    0.45
  -5  10  -1    0.58    0.49
   5 -10  -1   -0.08    0.41
   5  10   1    0.00    0.45
   5 -10  -1    0.45    0.51
  -5 -10   1    0.19    0.51
   5  10   1    0.19    0.45
  -5 -10   1   -0.10    0.44
   5 -10  -1   -0.20    0.37
   6 -10   1    1.42    0.67
   6 -10   1    0.15    0.59
   6  10  -1    0.16    0.48
   6  10  -1    0.55    0.60
  -6  10   1    0.54    0.48
   6  10  -1    0.08    0.53
  -6 -10  -1    0.44    0.54
  -6 -10  -1    0.63    0.51
   6  10  -1    0.56    0.50
   6 -10   1    0.09    0.31
   6 -10   1   -0.49    0.38
  -6 -10  -1    0.05    0.53
   6  10  -1    0.07    0.55
   6 -10   1    0.79    0.79
   6 -10   1    0.10    0.51
  -6  10   1    0.79    0.54
  -6  10   1    0.07    0.62
  -6 -10  -1   -0.68    0.50
  -6 -10   1   -0.12    0.53
   6  10   1    0.74    0.52
  -6 -10   1   -0.23    0.54
   6 -10  -1    0.66    0.63
   6 -10  -1   -0.14    0.41
   6 -10  -1   -0.15    0.48
  -6  10  -1    0.32    0.50
   6 -10  -1    0.72    0.65
   6  10   1    0.21    0.54
   6  10   1    0.31    0.61
  -6  10  -1    0.04    0.50
   6 -10  -1   -0.24    0.48
   6  10   1    0.48    0.61
  -6 -10   1   -0.09    0.50
  -6 -10   1    0.08    0.43
   6  10   1    0.37    0.55
  -6  10  -1    0.15    0.56
   6 -10  -1    0.05    0.40
   7  10  -1   -0.24    0.59
   7 -10   1   -0.05    0.49
  -7  10   1    0.60    0.68
  -7 -10  -1    0.71    0.71
   7 -10   1   -0.33    0.74
   7 -10   1    0.29    0.77
   7 -10   1    0.50    0.66
   7  10  -1   -0.12    0.55
   7  10  -1    0.41    0.68
  -7  10   1    0.74    0.65
  -7 -10  -1    0.81    0.87
   7  10  -1    0.57    0.71
  -7 -10  -1   -0.51    0.58
  -7  10   1   -0.16    0.53
   7  10  -1   -0.28    0.49
  -7  10   1    0.03    0.55
  -7  10  -1   -0.27    0.57
  -7 -10   1   -0.12    0.69
  -7 -10   1    0.07    0.59
   7 -10  -1    0.22    0.61
  -7 -10   1   -0.93    0.62
   7  10   1    0.61    0.58
   7  10   1    0.09    0.68
   7 -10  -1   -0.03    0.60
  -7 -10   1   -0.34    0.57
   7  10   1   -0.02    0.62
   7 -10  -1    0.24    0.66
   7 -10  -1   -0.06    0.49
   7 -10  -1    1.29    0.87
  -7  10  -1   -0.34    0.48
  -7  10  -1    0.43    0.71
   7  10   1    0.21    0.68
   7  10   1    0.02    0.64
   0 -11   1    0.09    0.24
   0  11  -1   -0.06    0.27
   0  11   1   -0.17    0.17
   0  11   1   -0.39    0.22
   0 -11  -1    0.08    0.20
   0  11  -1    0.36    0.26
   0  11   1   -0.08    0.21
   0 -11   1    0.20    0.28
   0 -11  -1    0.02    0.23
   0 -11  -1    0.62    0.34
   0  11  -1    0.32    0.26
   0 -11  -1   -0.14    0.21
   0 -11   1   -0.40    0.22
   0  11   1    0.05    0.21
   0 -11   1    0.12    0.25
   0  11  -1   -0.05    0.21
  -1  11   1    3.28    0.63
   1 -11   1    2.59    0.53
   1  11  -1    1.82    0.51
  -1  11   1    2.26    0.51
  -1 -11  -1    2.76    0.46
   1  11  -1    2.66    0.54
   1 -11   1    2.31    0.57
  -1 -11  -1    2.37    0.58
   1  11  -1    2.84    0.56
  -1  11   1    2.80    0.63
   1 -11   1    2.88    0.64
  -1  11   1    2.39    0.45
  -1  11   1    2.24    0.38
   1 -11   1    2.13    0.54
  -1 -11  -1    2.94    0.66
   1  11  -1    1.28    0.45
   1 -11  -1    2.33    0.52
  -1  11  -1    2.38    0.48
  -1 -11   1    2.50    0.58
   1 -11  -1    2.41    0.49
  -1  11  -1    2.57    0.66
  -1 -11   1    2.01    0.54
   1  11   1    1.68    0.49
  -1 -11   1    2.10    0.62
   1  11   1    2.59    0.57
   1  11   1    2.26    0.44
  -1  11  -1    1.69    0.45
  -1  11  -1    1.93    0.32
   1  11   1    3.32    0.72
  -1 -11   1    2.81    0.52
  -1  11  -1    3.34    0.64
   1 -11  -1    1.78    0.54
   1 -11  -1    3.11    0.60
   1  11   1    2.44    0.53
  -1  11  -1    2.71    0.52
  -2  11   1    4.88    0.65
  -2 -11  -1    6.05    0.94
   2 -11   1    4.84    0.87
  -2  11   1    7.42    0.92
   2  11  -1    5.56    0.87
   2 -11   1    4.22    0.64
  -2  11   1    7.34    0.71
   2 -11   1    5.15    0.80
  -2 -11  -1    6.47    0.43
   2  11  -1    4.81    0.71
  -2 -11  -1    4.39    0.83
   2  11  -1    5.25    0.79
  -2 -11  -1    6.10    0.74
   2  11  -1    5.98    0.78
  -2 -11  -1    6.14    0.94
   2 -11   1    5.59    0.85
  -2  11   1    6.69    0.89
  -2  11   1    4.98    0.77
   2 -11   1    5.35    0.82
   2 -11  -1    6.49    0.80
  -2 -11   1    4.24    0.81
   2  11   1    7.50    1.03
   2 -11  -1    6.20    0.93
  -2  11  -1    6.08    0.87
   2  11   1    6.12    0.79
   2  11   1    5.02    0.75
   2 -11  -1    5.64    0.82
  -2 -11   1    5.25    0.74
  -2 -11   1    6.01    0.94
   2 -11  -1    5.22    0.81
   2  11   1    6.13    0.56
  -2  11  -1    5.55    0.67
   2 -11  -1    4.15    0.79
  -2  11  -1    5.07    0.65
   2  11   1    5.83    0.84
  -2 -11   1    4.97    0.89
  -2 -11   1    5.76    0.43
  -2  11  -1    7.42    0.94
  -3  11   1    2.18    0.54
   3  11  -1    2.58    0.71
  -3  11   1    1.61    0.56
  -3  11   1    2.30    0.60
  -3 -11  -1    2.14    0.64
   3 -11   1    1.99    0.51
   3 -11   1    2.19    0.60
   3 -11   1    2.81    0.68
   3  11  -1    2.23    0.61
  -3  11   1    3.13    0.44
   3 -11   1    2.68    0.73
  -3 -11  -1    3.36    0.83
   3  11  -1    2.54    0.60
  -3 -11  -1    2.20    0.66
   3 -11   1    2.73    0.72
   3  11  -1    3.00    0.66
  -3 -11   1    2.30    0.67
  -3  11  -1    2.11    0.61
   3 -11  -1    4.33    0.71
  -3 -11   1    2.42    0.47
  -3 -11   1    3.05    0.77
   3 -11  -1    3.03    0.76
  -3 -11   1    3.02    0.76
   3 -11  -1    2.10    0.63
   3 -11  -1    2.61    0.66
  -3 -11   1    2.10    0.70
   3  11   1    3.42    0.65
   3  11   1    3.00    0.64
  -3  11  -1    2.36    0.45
  -3 -11   1    2.81    0.62
   3  11   1    3.11    0.75
   3  11   1    3.53    0.83
   3 -11  -1    2.39    0.62
  -3  11  -1    2.75    0.61
  -3  11  -1    3.14    0.76
   4 -11   1    5.76    0.96
  -4  11   1    3.99    0.91
  -4 -11  -1    2.91    0.85
   4 -11   1    4.28    0.90
  -4  11   1    5.36    0.91
   4 -11   1    4.69    0.88
   4 -11   1    5.35    0.97
  -4 -11  -1    6.00    1.05
   4 -11   1    5.21    1.01
   4  11  -1    2.86    0.77
   4 -11   1    5.18    0.78
  -4 -11  -1    5.26    1.04
   4  11  -1    6.94    1.11
   4  11  -1    4.01    0.79
  -4  11   1    4.94    0.91
   4  11  -1    6.28    0.97
   4 -11  -1    7.04    1.19
   4  11   1    4.51    1.02
   4 -11  -1    4.07    0.88
  -4 -11   1    6.30    1.12
   4 -11  -1    4.82    0.80
   4 -11  -1    5.67    0.95
   4  11   1    4.27    0.90
   4 -11  -1    4.80    0.91
   4 -11  -1    5.51    0.89
  -4 -11   1    5.82    0.82
  -4 -11   1    4.90    0.96
  -4 -11   1    5.34    1.09
   4  11   1    6.14    1.00
   4  11   1    4.45    0.84
  -4  11  -1    5.93    1.03
  -4  11  -1    3.43    0.91
  -4  11  -1    4.88    0.85
  -5  11   1    0.65    0.49
  -5  11   1    2.34    0.72
  -5 -11  -1    0.80    0.56
   5  11  -1    0.87    0.61
   5 -11   1    1.59    0.54
  -5 -11  -1    0.73    0.59
  -5 -11  -1    0.04    0.47
   5 -11   1    1.10    0.68
   5 -11   1    0.97    0.57
   5  11  -1    0.98    0.57
  -5  11   1    1.26    0.64
   5  11  -1    0.70    0.58
   5 -11   1    1.53    0.59
   5 -11   1    1.98    0.76
   5  11  -1    1.04    0.56
   5 -11   1    0.32    0.52
  -5 -11   1    0.76    0.65
  -5  11  -1   -0.37    0.37
   5  11   1    1.12    0.56
  -5 -11   1    0.56    0.43
  -5  11  -1    0.49    0.51
  -5  11  -1    1.67    0.70
   5 -11  -1    0.60    0.52
   5  11   1    0.37    0.45
   5 -11  -1   -0.17    0.35
  -5 -11   1    1.57    0.64
  -5 -11   1    1.87    0.69
   5 -11  -1    1.37    0.67
   5 -11  -1    0.42    0.56
   5  11   1    1.28    0.71
   5 -11  -1    1.42    0.64
   5 -11  -1    1.68    0.65
   5  11   1    0.68    0.61
   6  11  -1    0.65    0.62
   6  11  -1   -0.12    0.53
  -6 -11  -1    1.91    0.88
  -6  11   1    0.47    0.54
   6  11  -1    0.30    0.49
   6  11  -1    0.85    0.58
   6  11  -1    0.29    0.59
   6 -11   1    0.39    0.61
   6 -11   1   -0.06    0.54
  -6  11   1   -0.05    0.54
  -6 -11  -1    0.21    0.56
  -6  11   1    0.87    0.60
  -6 -11  -1   -0.33    0.56
   6 -11   1   -0.24    0.46
  -6 -11  -1    0.56    0.65
   6 -11   1    0.65    0.73
   6 -11   1    0.62    0.48
   6  11   1   -0.11    0.50
   6 -11  -1    0.57    0.68
  -6 -11   1   -0.37    0.63
   6 -11  -1    0.53    0.50
   6  11   1    0.08    0.54
  -6 -11   1    1.28    0.74
  -6 -11   1    0.65    0.66
   6 -11  -1   -0.73    0.48
   6 -11  -1    0.11    0.52
   6 -11  -1   -0.46    0.51
  -6  11  -1    0.71    0.72
   6  11   1    0.38    0.60
   6 -11  -1    1.01    0.64
  -6  11  -1    0.77    0.65
   6  11   1   -0.43    0.39
  -6 -11   1    0.29    0.51
  -6  11  -1    0.62    0.62
   6  11   1    0.54    0.59
  -7 -11  -1    0.47    0.83
  -7  11   1    0.85    0.74
   7 -11   1    0.64    0.76
  -7 -11  -1    0.27    0.66
  -7  11   1   -0.19    0.67
  -7 -11  -1    0.38    0.72
   7  11  -1    0.58    0.62
   7  11  -1   -0.50    0.58
   7  11  -1   -0.81    0.49
   7  11  -1    0.72    0.66
   7  11  -1    1.00    0.80
   7 -11   1    0.17    0.62
   7 -11   1    0.76    0.78
  -7  11   1    0.84    0.72
  -7  11   1    0.90    0.72
   7 -11   1    0.15    0.56
  -7 -11   1    0.41    0.67
  -7 -11   1    1.31    1.05
  -7  11  -1   -0.07    0.60
   7  11   1    0.90    0.66
  -7 -11   1   -0.21    0.75
   7 -11  -1    1.41    0.87
   7  11   1   -0.42    0.61
   7 -11  -1   -0.46    0.48
  -7 -11   1    0.06    0.61
   7 -11  -1    0.08    0.48
  -7  11  -1    0.59    0.67
   7  11   1    0.48    0.71
   7  11   1    1.20    0.82
  -7  11  -1    1.19    0.81
   7 -11  -1    0.41    0.78
   7  11   1    0.59    0.63
   0  12  -1    1.33    0.46
   0  12   1    1.75    0.46
   0 -12  -1    0.89    0.40
   0 -12   1    1.33    0.47
   0 -12   1    1.67    0.50
   0  12   1    1.28    0.50
   0 -12  -1    1.53    0.38
   0 -12   1    1.42    0.49
   0  12  -1    1.30    0.38
   0 -12   1    0.93    0.38
   0  12  -1    0.33    0.37
   0  12  -1    1.06    0.43
   0  12   1    1.24    0.43
   0 -12  -1    0.94    0.41
   0 -12  -1    1.24    0.46
   0  12   1    1.70    0.46
   1  12  -1    1.62    0.46
  -1  12   1    1.71    0.55
   1  12  -1    2.30    0.60
  -1  12   1    3.34    0.63
  -1  12   1    2.02    0.54
   1  12  -1    2.29    0.56
  -1  12   1    2.01    0.37
   1  12  -1    2.60    0.53
  -1 -12  -1    2.21    0.44
  -1 -12  -1    3.57    0.71
   1  12  -1    2.40    0.59
  -1  12   1    2.60    0.51
   1 -12   1    2.24    0.57
  -1 -12  -1    1.64    0.54
   1 -12   1    2.73    0.62
   1 -12   1    3.24    0.68
   1 -12   1    2.24    0.52
   1 -12  -1    1.20    0.50
   1  12   1    2.30    0.47
   1  12   1    2.44    0.55
   1  12   1    2.05    0.53
   1  12   1    1.59    0.53
   1 -12  -1    2.10    0.56
  -1  12  -1    1.69    0.50
   1 -12  -1    3.15    0.61
  -1  12  -1    1.71    0.59
   1 -12  -1    2.40    0.53
  -1 -12   1    1.83    0.59
  -1  12  -1    2.26    0.50
  -1 -12   1    1.28    0.57
  -1 -12   1    2.66    0.52
  -1 -12   1    1.92    0.59
  -1  12  -1    2.21    0.48
  -1  12  -1    2.56    0.34
  -1  12  -1    3.58    0.72
   1  12   1    3.28    0.69
  -2 -12  -1    2.26    0.66
   2  12  -1    3.47    0.63
   2 -12   1    3.93    0.63
  -2 -12  -1    4.11    0.86
   2  12  -1    3.36    0.72
   2  12  -1    4.35    0.71
  -2 -12  -1    3.90    0.40
  -2  12   1    3.60    0.56
   2 -12   1    4.27    0.80
  -2  12   1    4.01    0.58
   2 -12   1    2.79    0.62
  -2 -12  -1    3.84    0.60
   2 -12   1    2.07    0.64
  -2  12   1    3.16    0.67
  -2  12   1    2.98    0.67
   2 -12   1    2.38    0.57
  -2  12   1    2.74    0.62
  -2 -12  -1    3.12    0.70
  -2  12   1    4.13    0.93
   2  12  -1    3.45    0.70
   2  12   1    2.71    0.64
  -2 -12   1    1.85    0.60
  -2 -12   1    2.27    0.66
   2 -12  -1    3.62    0.75
  -2  12  -1    2.76    0.62
   2  12   1    2.04    0.60
   2  12   1    3.75    0.65
  -2  12  -1    3.03    0.68
  -2  12  -1    3.18    0.71
   2  12   1    3.26    0.45
  -2 -12   1    4.38    0.88
  -2 -12   1    3.68    0.36
  -2  12  -1    2.23    0.47
   2 -12  -1    3.80    0.69
   2 -12  -1    2.27    0.64
   2 -12  -1    4.77    0.77
   2  12   1    2.83    0.65
   2 -12  -1    2.98    0.60
  -2  12  -1    3.18    0.50
  -2 -12   1    3.40    0.63
   3  12  -1    4.61    0.85
   3 -12   1    4.10    0.86
   3  12  -1    3.61    0.80
   3  12  -1    2.23    0.60
  -3  12   1    4.29    0.83
   3 -12   1    3.73    0.85
  -3 -12  -1    4.32    0.89
   3  12  -1    4.10    0.89
  -3 -12  -1    3.86    0.85
  -3  12   1    4.26    0.54
  -3  12   1    3.67    0.69
  -3 -12  -1    4.61    0.94
  -3  12   1    2.45    0.69
   3 -12   1    3.07    0.72
   3 -12   1    3.38    0.63
   3 -12   1    3.17    0.73
  -3  12   1    4.93    0.91
   3 -12  -1    3.27    0.64
   3  12   1    3.89    0.77
  -3 -12   1    2.09    0.66
  -3 -12   1    3.46    0.80
   3 -12  -1    3.08    0.72
   3 -12  -1    4.61    0.93
   3  12   1    2.77    0.75
  -3 -12   1    3.50    0.81
  -3  12  -1    3.27    0.79
  -3 -12   1    4.47    0.58
   3 -12  -1    3.91    0.77
  -3  12  -1    4.50    0.89
  -3 -12   1    3.40    0.90
   3  12   1    2.25    0.59
  -3  12  -1    2.85    0.59
  -3  12  -1    5.28    0.65
   3  12   1    4.72    0.95
   3 -12  -1    3.49    0.74
  -3 -12   1    5.17    0.82
   4  12  -1    0.98    0.51
  -4  12   1    0.29    0.40
   4 -12   1    0.83    0.49
  -4 -12  -1    1.15    0.70
   4 -12   1    0.67    0.60
  -4 -12  -1    1.36    0.58
   4 -12   1    0.81    0.53
   4  12  -1    0.56    0.47
   4 -12   1    1.56    0.62
  -4 -12  -1    1.02    0.57
  -4  12   1    0.23    0.39
   4  12  -1    0.01    0.45
   4 -12   1    0.50    0.38
  -4  12   1    1.96    0.66
   4  12  -1    0.49    0.40
   4  12   1    1.12    0.52
   4 -12  -1    1.33    0.66
  -4 -12   1    0.74    0.61
   4 -12  -1    1.51    0.66
   4  12   1    0.45    0.47
  -4 -12   1    0.62    0.54
   4  12   1    1.08    0.54
   4 -12  -1    0.51    0.44
  -4  12  -1    1.70    0.59
   4 -12  -1    0.44    0.37
   4 -12  -1    1.22    0.55
  -4  12  -1    1.38    0.59
  -4  12  -1    0.63    0.45
   4  12   1    0.46    0.53
  -4 -12   1    0.76    0.51
  -4 -12   1    0.93    0.42
  -5  12   1    1.55    0.69
   5 -12   1    2.74    0.82
   5 -12   1    1.89    0.75
  -5  12   1    1.98    0.70
  -5 -12  -1    1.84    0.78
   5 -12   1    1.81    0.56
   5  12  -1    2.73    0.85
   5 -12   1    3.41    0.95
  -5 -12  -1    2.93    0.96
   5  12  -1    1.23    0.63
   5  12  -1    2.52    0.83
   5 -12   1    1.68    0.69
   5 -12   1    2.26    0.85
  -5 -12  -1    2.43    0.79
  -5  12   1    1.32    0.62
   5  12  -1    2.09    0.85
   5 -12  -1    3.40    0.87
  -5  12  -1    2.77    0.87
   5 -12  -1    1.61    0.69
   5 -12  -1    2.15    0.72
   5 -12  -1    4.02    1.04
  -5 -12   1    2.11    0.88
  -5  12  -1    2.57    0.84
  -5 -12   1    2.55    0.91
   5 -12  -1    2.65    0.79
  -5 -12   1    2.61    0.84
  -5  12  -1    2.97    0.86
  -5 -12   1    2.93    0.73
   5  12   1    1.99    0.77
   5  12   1    1.77    0.85
   5  12   1    1.18    0.71
   5 -12  -1    2.39    0.72
   5  12   1    1.96    0.66
  -6  12   1    0.35    0.56
   6 -12   1   -0.26    0.50
  -6 -12  -1    0.73    0.63
   6  12  -1    0.43    0.66
   6  12  -1    0.80    0.73
  -6  12   1    0.20    0.51
   6  12  -1   -0.95    0.59
  -6 -12  -1   -0.86    0.42
   6 -12   1    0.04    0.41
  -6 -12  -1    0.66    0.78
  -6 -12  -1    0.41    0.62
   6 -12   1    0.62    0.67
   6  12  -1    0.21    0.49
   6 -12   1    0.38    0.51
   6 -12   1   -0.04    0.56
   6  12  -1    0.00    0.50
  -6  12   1   -0.18    0.50
  -6  12  -1   -0.07    0.49
   6 -12  -1    0.89    0.72
  -6 -12   1   -0.27    0.47
   6 -12  -1   -0.35    0.36
  -6  12  -1    0.17    0.59
   6 -12  -1    0.42    0.62
   6  12   1    0.29    0.44
   6 -12  -1    0.12    0.47
   6  12   1   -0.14    0.51
  -6 -12   1    0.68    0.67
   6 -12  -1    0.10    0.54
   6 -12  -1    0.49    0.58
   6  12   1    0.40    0.61
  -6  12  -1   -0.12    0.50
   6  12   1    0.00    0.57
  -6 -12   1    0.30    0.66
   6  12   1    0.04    0.63
  -7  12   1   -0.02    0.51
   7 -12   1   -0.52    0.63
   7 -12   1   -0.33    0.72
   7  12  -1   -0.39    0.57
   7 -12   1   -0.12    0.50
   7 -12   1   -0.05    0.76
  -7 -12  -1    0.73    0.73
   7  12  -1    0.52    0.78
  -7  12   1   -0.02    0.56
  -7  12   1   -0.20    0.51
  -7  12   1   -0.01    0.61
   7  12  -1   -0.66    0.61
  -7 -12  -1    0.41    0.85
   7  12  -1    0.10    0.56
   7  12  -1   -0.12    0.68
  -7 -12   1   -0.20    0.61
   7  12   1    0.29    0.54
   7 -12  -1    0.04    0.60
   7  12   1    0.01    0.70
   7  12   1    0.48    0.76
  -7  12  -1    0.74    0.71
  -7 -12   1    0.52    1.18
  -7  12  -1   -0.05    0.75
  -7  12  -1    0.20    0.61
   7 -12  -1    0.91    0.65
   7 -12  -1   -0.24    0.58
   7 -12  -1   -0.08    0.70
  -7 -12   1    0.14    0.79
   7  12   1    0.26    0.77
   7  12   1    0.01    0.59
   0  13  -1    0.60    0.39
   0 -13   1    1.57    0.52
   0 -13  -1    0.50    0.38
   0 -13   1    0.30    0.39
   0 -13  -1    1.25    0.40
   0  13   1    1.07    0.41
   0  13  -1    1.52    0.49
   0  13   1    1.12    0.44
   0  13   1    1.38    0.47
   0 -13  -1    2.21    0.58
   0 -13   1    1.42    0.50
   0  13   1    0.93    0.48
   0  13  -1    0.74    0.48
   0 -13  -1    0.59    0.36
   0  13  -1    1.14    0.47
   0 -13   1    1.66    0.50
  -1  13   1    5.58    0.77
  -1  13   1    4.30    0.76
  -1 -13  -1    4.82    0.84
  -1 -13  -1    4.61    0.89
   1 -13   1    3.47    0.70
  -1  13   1    4.67    0.82
   1 -13   1    5.68    0.87
   1  13  -1    4.94    0.79
   1  13  -1    4.95    0.92
   1 -13   1    5.71    0.94
   1 -13   1    4.23    0.73
  -1 -13  -1    4.80    0.68
   1  13  -1    5.16    0.81
   1  13  -1    4.39    0.74
  -1  13   1    3.98    0.85
   1  13  -1    4.81    0.72
  -1  13   1    5.54    0.57
  -1  13  -1    3.90    0.83
  -1 -13   1    3.92    0.66
  -1  13  -1    4.70    0.72
  -1  13  -1    4.95    0.83
  -1  13  -1    6.29    0.84
   1 -13  -1    5.32    0.79
   1  13   1    4.37    0.65
  -1 -13   1    4.11    0.80
   1 -13  -1    5.00    0.88
   1  13   1    4.23    0.77
   1  13   1    4.97    0.85
  -1  13  -1    4.71    0.45
  -1 -13   1    6.48    1.08
   1  13   1    4.69    0.89
   1 -13  -1    4.00    0.76
   1  13   1    5.11    0.82
  -1 -13   1    4.64    0.86
   1 -13  -1    4.55    0.74
  -1  13  -1    4.69    0.80
   2 -13   1    2.47    0.61
  -2  13   1    1.74    0.57
  -2  13   1    2.58    0.69
   2  13  -1    2.00    0.64
   2  13  -1    1.95    0.53
  -2 -13  -1    2.64    0.72
  -2 -13  -1    1.94    0.47
  -2 -13  -1    1.53    0.60
  -2  13   1    1.57    0.56
   2 -13   1    1.13    0.53
   2 -13   1    1.21    0.45
  -2  13   1    2.61    0.77
   2 -13   1    0.71    0.45
  -2 -13  -1    1.99    0.64
  -2  13   1    1.71    0.43
   2 -13   1    1.62    0.65
   2  13  -1    2.16    0.65
  -2  13   1    2.59    0.50
   2  13  -1    2.17    0.58
   2 -13   1    1.03    0.43
   2 -13  -1    1.85    0.61
  -2  13  -1    3.52    0.73
   2  13   1    2.93    0.68
  -2  13  -1    2.57    0.81
  -2  13  -1    2.76    0.57
  -2 -13   1    2.03    0.53
  -2  13  -1    1.23    0.46
  -2 -13   1    2.28    0.64
   2 -13  -1    1.96    0.56
   2  13   1    3.32    0.80
  -2  13  -1    2.22    0.46
   2  13   1    2.24    0.55
   2 -13  -1    1.30    0.48
  -2 -13   1    2.59    0.78
  -2  13  -1    1.23    0.51
   2  13   1    2.19    0.41
   2  13   1    2.31    0.65
   2 -13  -1    2.25    0.59
  -2 -13   1    0.92    0.51
  -3 -13  -1    6.09    1.10
   3 -13   1    6.80    1.04
   3 -13   1    6.01    0.96
  -3  13   1    6.00    0.99
  -3 -13  -1    6.49    1.15
  -3  13   1    6.00    1.03
   3 -13   1    6.38    1.12
  -3  13   1    7.71    0.78
   3 -13   1    7.45    0.94
   3 -13   1    4.67    0.94
   3  13  -1    6.78    0.97
  -3 -13  -1    7.49    1.18
  -3  13   1    5.66    0.82
   3  13  -1    5.03    0.98
   3  13  -1    5.07    1.00
   3  13  -1    7.97    1.06
   3  13   1    6.19    1.07
   3 -13  -1    5.61    1.02
   3 -13  -1    5.36    0.86
  -3 -13   1    6.54    1.18
   3 -13  -1    4.84    0.89
   3  13   1    6.51    0.95
  -3  13  -1    7.61    0.95
  -3  13  -1    6.64    0.78
  -3 -13   1    7.21    1.11
  -3  13  -1    6.32    1.02
  -3 -13   1    5.82    1.08
  -3 -13   1    5.20    0.86
   3 -13  -1    5.87    1.05
   3 -13  -1    7.50    1.08
  -3  13  -1    8.14    1.21
   3  13   1    6.48    1.01
  -3 -13   1    6.68    1.17
   3  13   1    6.79    1.16
  -4 -13  -1    6.96    1.32
   4 -13   1    6.44    1.08
  -4 -13  -1    6.12    1.13
   4 -13   1    4.74    1.04
  -4  13   1    6.31    1.08
   4  13  -1    6.46    1.03
   4 -13   1    5.48    1.06
  -4  13   1    6.30    1.12
   4  13  -1    5.22    1.10
  -4  13   1    6.83    1.04
  -4 -13  -1    3.56    0.89
   4  13  -1    7.73    1.28
   4 -13   1    7.01    1.16
   4 -13   1    4.82    0.81
   4  13  -1    6.65    1.06
  -4 -13   1    4.17    1.07
  -4 -13   1    6.42    1.12
   4 -13  -1    6.07    1.14
   4 -13  -1    8.05    1.35
  -4 -13   1    7.16    1.24
   4  13   1    6.81    1.18
   4  13   1    6.26    1.07
   4 -13  -1    5.66    1.02
   4 -13  -1    6.26    0.94
  -4  13  -1    4.17    0.93
   4  13   1    7.51    1.23
  -4  13  -1    7.82    1.29
  -4  13  -1    6.12    0.98
   4  13   1    6.92    1.27
   4 -13  -1    4.98    0.99
  -5 -13  -1    1.12    0.66
  -5  13   1    0.33    0.51
  -5 -13  -1    1.40    0.75
   5  13  -1   -0.12    0.44
  -5  13   1    0.21    0.52
   5 -13   1    1.15    0.78
   5  13  -1    0.53    0.60
   5 -13   1    1.81    0.73
   5 -13   1    0.10    0.53
  -5 -13  -1    0.93    0.76
   5  13  -1    0.73    0.53
   5  13  -1    0.31    0.44
   5 -13   1    0.95    0.45
  -5  13   1    0.49    0.52
  -5 -13   1    0.65    0.62
   5  13   1    0.50    0.52
  -5  13  -1   -0.12    0.39
   5  13   1    0.64    0.60
   5 -13  -1    0.31    0.41
  -5 -13   1    0.49    0.54
   5 -13  -1    0.44    0.60
  -5 -13   1    0.02    0.55
   5 -13  -1    0.69    0.67
   5  13   1    0.75    0.65
   5  13   1    1.35    0.80
  -5  13  -1    0.29    0.61
   5 -13  -1    0.39    0.53
  -5  13  -1    0.13    0.49
   5 -13  -1   -0.08    0.43
   6 -13   1    0.90    0.72
   6 -13   1    3.25    1.14
   6  13  -1    1.31    0.69
  -6  13   1    2.23    0.86
  -6  13   1    4.47    1.10
   6 -13   1    3.59    1.05
   6  13  -1    4.20    1.20
   6  13  -1    2.45    1.08
  -6 -13  -1    2.74    1.00
  -6  13   1    3.12    1.00
  -6 -13  -1    2.30    0.93
   6  13  -1    3.34    1.02
   6 -13   1    1.83    0.71
   6  13  -1    4.97    1.14
   6 -13   1    2.27    0.91
  -6 -13  -1    4.05    1.30
  -6  13  -1    3.39    1.06
  -6  13  -1    2.02    0.85
  -6 -13   1    3.64    1.08
   6  13   1    1.41    0.92
   6  13   1    1.94    0.91
   6  13   1    2.79    0.89
   6 -13  -1    2.44    0.91
  -6 -13   1    2.35    1.04
   6 -13  -1    3.68    1.04
  -6 -13   1    2.80    0.96
   6  13   1    2.56    0.85
   6 -13  -1    2.31    0.94
   6  13   1    3.47    1.06
  -6  13  -1    2.11    0.80
   6 -13  -1    3.04    0.78
   0 -14  -1    3.58    0.76
   0  14  -1    6.10    1.05
   0  14  -1    3.59    0.75
   0 -14   1    3.05    0.68
   0 -14   1    5.05    0.92
   0 -14  -1    3.49    0.80
   0  14   1    4.15    0.87
   0 -14   1    4.41    0.75
   0  14   1    2.29    0.61
   0  14  -1    3.26    0.68
   0  14   1    3.77    0.72
   0  14   1    3.97    0.73
   0 -14  -1    3.56    0.71
   0 -14  -1    2.79    0.54
   0  14  -1    2.82    0.63
   0 -14   1    4.89    0.87
   1  14  -1    4.80    0.93
   1  14  -1    3.20    0.71
  -1  14   1    4.15    0.49
   1  14  -1    4.19    0.70
   1 -14   1    2.76    0.73
  -1  14   1    4.25    0.93
   1  14  -1    4.62    0.78
   1 -14   1    3.31    0.71
  -1  14   1    3.87    0.71
   1  14  -1    4.26    0.81
   1 -14   1    4.04    0.80
  -1  14   1    3.45    0.75
  -1 -14  -1    3.49    0.79
  -1 -14  -1    2.89    0.54
  -1 -14  -1    4.11    0.83
   1 -14   1    3.73    0.75
  -1  14   1    2.74    0.67
  -1 -14   1    3.18    0.75
  -1  14  -1    3.69    0.76
  -1  14  -1    3.90    0.68
  -1 -14   1    5.10    1.02
   1 -14  -1    3.67    0.69
   1  14   1    4.38    0.80
  -1 -14   1    3.10    0.61
   1  14   1    3.56    0.73
   1 -14  -1    3.31    0.69
  -1  14  -1    3.88    0.90
  -1 -14   1    3.24    0.74
   1  14   1    5.02    0.92
   1 -14  -1    3.15    0.70
  -1  14  -1    4.98    0.77
  -1  14  -1    4.64    0.85
   1 -14  -1    2.71    0.75
   1  14   1    4.44    0.66
   2  14  -1   12.45    1.31
  -2 -14  -1   13.69    1.61
   2 -14   1   12.36    1.46
  -2  14   1   13.39    1.43
  -2 -14  -1   12.85    1.47
   2  14  -1   12.83    1.29
   2 -14   1   14.45    1.11
   2  14  -1   15.32    1.56
  -2 -14  -1   12.57    1.17
   2 -14   1   15.40    1.52
  -2  14   1   14.22    1.03
  -2  14   1   12.95    0.91
  -2  14   1   13.19    1.41
   2 -14   1   14.89    1.58
  -2  14   1   13.41    1.59
   2  14  -1   14.67    1.62
   2 -14   1   12.87    1.40
  -2 -14  -1   14.55    1.65
  -2 -14   1   13.00    1.60
   2 -14  -1   11.63    1.43
   2  14   1   14.76    1.35
   2 -14  -1   15.06    1.52
  -2  14  -1   13.70    1.03
  -2  14  -1   15.49    1.57
  -2  14  -1   12.70    1.63
   2 -14  -1   13.93    1.46
   2  14   1   13.06    0.86
  -2 -14   1   13.00    1.52
   2  14   1   15.48    1.57
  -2 -14   1   12.96    1.55
   2 -14  -1   14.69    1.45
   2 -14  -1   13.78    1.33
  -2  14  -1   13.15    0.86
  -2  14  -1   13.02    1.33
   2  14   1   12.94    1.38
  -2  14  -1   12.82    1.42
  -2 -14   1   12.88    1.28
   2  14   1   12.94    1.54
   3  14  -1    2.91    0.80
  -3  14   1    2.56    0.61
   3 -14   1    3.72    0.95
   3  14  -1    2.95    0.69
  -3  14   1    2.70    0.52
   3 -14   1    1.82    0.76
  -3 -14  -1    1.99    0.71
   3  14  -1    2.69    0.76
  -3 -14  -1    1.28    0.65
   3 -14   1    3.42    0.85
  -3  14   1    3.41    0.98
   3  14  -1    2.51    0.66
  -3 -14  -1    2.24    0.74
  -3  14   1    3.16    0.79
   3 -14   1    3.40    0.67
   3 -14   1    3.22    0.77
  -3  14   1    2.33    0.75
  -3 -14   1    3.80    0.89
  -3 -14   1    1.63    0.72
  -3  14  -1    1.91    0.63
  -3  14  -1    2.78    0.56
   3  14   1    2.13    0.63
   3 -14  -1    2.01    0.75
   3 -14  -1    2.96    0.76
   3 -14  -1    4.66    0.91
  -3 -14   1    2.72    0.80
   3 -14  -1    2.01    0.56
   3  14   1    3.86    0.96
  -3  14  -1    3.94    0.92
  -3  14  -1    3.63    0.90
   3  14   1    4.06    0.84
  -3 -14   1    3.17    0.74
  -3 -14   1    2.93    0.83
  -3  14  -1    3.60    0.67
   3  14   1    1.42    0.65
   3 -14  -1    2.15    0.65
  -4 -14  -1    1.46    0.75
  -4 -14  -1    1.55    0.73
  -4  14   1    1.82    0.64
   4 -14   1    1.41    0.51
  -4 -14  -1    1.31    0.67
   4  14  -1    0.84    0.50
   4  14  -1    1.54    0.70
  -4  14   1    0.63    0.53
   4  14  -1    1.87    0.81
  -4  14   1    1.51    0.68
   4 -14   1    2.12    0.86
   4  14  -1    3.13    0.77
   4 -14   1    1.91    0.67
   4 -14   1    0.79    0.62
   4  14   1    1.70    0.69
   4  14   1    1.77    0.63
  -4  14  -1    2.52    0.82
  -4  14  -1    1.27    0.55
   4 -14  -1    2.71    0.69
   4 -14  -1    2.20    0.80
  -4  14  -1    1.04    0.62
  -4 -14   1    1.07    0.73
   4 -14  -1    2.81    0.84
   4 -14  -1    2.31    0.74
  -4 -14   1    1.02    0.64
  -4 -14   1    1.76    0.71
   4  14   1    3.04    0.92
   4  14   1    1.89    0.80
   4 -14  -1    1.64    0.70
   5  14  -1   -0.07    0.46
   5 -14   1    0.04    0.52
   5 -14   1    0.04    0.37
   5  14  -1   -0.32    0.39
  -5 -14  -1   -0.56    0.50
  -5  14   1    0.61    0.57
   5  14  -1   -0.52    0.43
   5 -14   1   -0.08    0.38
   5 -14   1    0.06    0.49
   5  14  -1    0.50    0.58
  -5 -14  -1   -0.15    0.52
  -5  14   1    0.37    0.50
  -5 -14  -1   -0.39    0.48
  -5  14   1    0.24    0.51
  -5 -14   1    0.19    0.64
   5 -14  -1   -0.15    0.42
   5  14   1    0.77    0.65
  -5  14  -1    0.15    0.47
   5 -14  -1   -0.01    0.54
   5  14   1    0.51    0.66
   5  14   1    0.03    0.50
   5 -14  -1   -0.12    0.39
  -5  14  -1    0.31    0.52
  -5 -14   1    0.10    0.54
   5  14   1    0.68    0.59
   5 -14  -1    0.77    0.96
  -5 -14   1    0.29    0.55
  -5  14  -1    0.44    0.57
   5 -14  -1    0.39    0.53
  -6 -14  -1    3.19    1.17
  -6 -14  -1   -0.26    0.69
   6 -14   1    0.24    0.56
  -6 -14  -1    1.23    0.84
   6  14  -1   -0.13    0.64
   6  14  -1    1.32    0.89
  -6  14   1    0.18    0.57
  -6  14   1    0.45    0.71
   6  14  -1    1.89    0.95
   6 -14   1    0.90    0.67
   6 -14   1   -0.45    0.58
  -6  14   1    0.11    0.56
   6  14  -1    1.20    0.77
  -6  14  -1    0.39    0.56
   6  14   1    0.18    0.52
   6  14   1    0.83    0.75
   6 -14  -1    1.03    0.55
   6 -14  -1    0.69    0.84
   6  14   1    2.14    0.94
  -6 -14   1    0.77    0.80
   6 -14  -1    1.04    0.77
  -6  14  -1    0.62    0.66
   6  14   1    0.39    0.61
   6  14   1    0.99    0.82
  -6  14  -1    0.35    0.61
  -6 -14   1    0.43    0.67
   6 -14  -1   -0.04    0.61
  -6 -14   1   -0.11    0.76
   0  15  -1    1.05    0.48
   0  15  -1   -0.35    0.24
   0 -15  -1    0.94    0.49
   0 -15  -1    0.35    0.42
   0  15   1    0.45    0.39
   0  15   1    0.90    0.49
   0 -15   1    1.36    0.50
   0  15  -1    0.66    0.48
   0  15   1    0.67    0.44
   0  15  -1    0.83    0.41
   0 -15  -1    0.51    0.44
   0 -15  -1    0.56    0.36
   0 -15   1    0.04    0.40
   0  15   1   -0.10    0.39
   0 -15   1    0.49    0.38
   0 -15   1    1.45    0.61
  -1  15   1    1.25    0.54
   1  15  -1    2.08    0.57
   1 -15   1    0.23    0.39
  -1 -15  -1    1.45    0.61
  -1  15   1    1.49    0.52
   1 -15   1    1.44    0.54
   1 -15   1    2.24    0.62
  -1 -15  -1    2.16    0.51
   1  15  -1    1.00    0.47
   1 -15   1    1.28    0.55
   1  15  -1    1.12    0.49
  -1  15   1    2.00    0.61
   1  15  -1    1.61    0.56
  -1  15   1    0.58    0.48
   1  15  -1    1.26    0.52
  -1 -15  -1    0.86    0.49
   1 -15  -1    1.97    0.62
  -1 -15   1    1.04    0.45
   1 -15  -1    0.52    0.36
   1 -15  -1    1.83    0.61
  -1 -15   1   -0.04    0.53
   1  15   1    1.31    0.51
  -1  15  -1    1.71    0.58
  -1 -15   1    2.82    0.73
   1  15   1    2.06    0.63
  -1  15  -1    1.10    0.44
   1  15   1    1.63    0.48
  -1 -15   1    0.63    0.45
   1 -15  -1    1.70    0.60
  -1  15  -1    1.87    0.71
  -1  15  -1    2.03    0.63
   1  15   1    1.96    0.66
   2  15  -1   13.10    1.57
  -2  15   1   10.35    1.30
   2 -15   1   15.95    1.65
   2 -15   1   15.44    1.44
  -2 -15  -1   12.97    1.61
   2  15  -1   14.25    1.47
  -2  15   1   11.80    0.89
  -2 -15  -1   14.40    1.73
   2  15  -1    9.42    1.25
  -2  15   1   11.10    1.12
  -2  15   1   12.95    1.64
   2  15  -1   13.34    1.34
   2 -15   1   14.42    1.63
  -2 -15  -1   11.31    1.14
  -2 -15  -1   11.28    1.51
  -2  15   1   16.05    1.61
   2 -15  -1   11.15    1.47
   2  15   1   13.19    1.42
   2  15   1   10.62    1.14
   2 -15  -1   12.39    1.30
  -2 -15   1   15.58    1.86
  -2 -15   1   12.58    1.29
  -2  15  -1   12.39    1.42
  -2 -15   1   10.85    1.48
  -2  15  -1   11.71    1.32
  -2  15  -1   12.32    1.19
   2  15   1   11.54    0.86
   2 -15  -1   11.38    1.37
  -2  15  -1   13.16    1.65
  -2  15  -1   10.86    1.36
   2 -15  -1   10.08    1.32
  -2 -15   1   12.97    1.55
   2  15   1   11.10    1.49
   2  15   1   12.97    1.48
   3  15  -1   -0.01    0.40
   3 -15   1    0.12    0.49
   3 -15   1    0.90    0.63
   3 -15   1   -0.39    0.35
   3 -15   1    1.00    0.58
  -3 -15  -1    0.00    0.50
   3 -15   1    0.47    0.39
  -3  15   1    0.14    0.56
  -3  15   1    0.41    0.50
  -3  15   1    0.25    0.40
   3  15  -1    0.06    0.34
   3  15  -1    0.40    0.46
  -3 -15  -1    0.22    0.41
  -3 -15  -1    0.03    0.50
   3  15  -1    0.22    0.33
  -3  15   1    0.74    0.42
   3 -15  -1    0.49    0.48
  -3 -15   1   -0.38    0.42
   3 -15  -1    0.46    0.53
  -3  15  -1   -0.09    0.38
   3  15   1    0.11    0.35
  -3  15  -1    0.15    0.48
   3  15   1   -0.69    0.30
  -3  15  -1   -0.13    0.30
   3 -15  -1    0.43    0.52
  -3 -15   1   -0.10    0.36
   3  15   1    0.88    0.50
   3 -15  -1    0.39    0.42
   3  15   1   -0.01    0.44
   3 -15  -1    0.26    0.46
  -3 -15   1    0.37    0.52
  -3 -15   1    1.05    0.68
  -3  15  -1    0.28    0.32
  -3 -15   1   -0.42    0.43
  -4 -15  -1   -0.57    0.44
   4  15  -1    0.90    0.66
  -4 -15  -1    0.49    0.56
  -4 -15  -1   -0.19    0.49
  -4  15   1    0.50    0.46
   4 -15   1    0.49    0.51
   4  15  -1    0.59    0.45
  -4  15   1    0.52    0.53
   4  15  -1    0.41    0.67
   4 -15   1    0.78    0.52
   4 -15   1    0.31    0.39
  -4  15   1    0.66    0.49
   4  15  -1    1.05    0.64
   4 -15   1    1.52    0.72
  -4 -15  -1    0.98    0.67
  -4  15  -1    0.66    0.55
   4  15   1    0.17    0.52
  -4 -15   1    0.55    0.56
  -4  15  -1    0.52    0.54
   4 -15  -1    1.23    0.68
   4 -15  -1    0.52    0.50
  -4 -15   1    1.15    0.69
  -4 -15   1    1.19    0.74
   4 -15  -1    0.81    0.55
   4  15   1    0.92    0.65
   4 -15  -1    0.68    0.48
  -4  15  -1    0.38    0.45
   4  15   1    1.29    0.65
   4  15   1    0.02    0.43
   4 -15  -1    0.18    0.50
   5  15  -1    0.40    0.63
   5  15  -1    0.03    0.54
  -5  15   1    0.17    0.49
   5 -15   1    0.46    0.54
   5  15  -1    0.60    0.66
   5 -15   1   -0.42    0.36
  -5  15   1    0.40    0.58
   5  15  -1    0.04    0.50
  -5 -15  -1   -0.10    0.60
  -5 -15  -1   -0.36    0.50
   5 -15   1    1.16    0.79
  -5  15   1   -0.35    0.42
   5 -15   1   -0.29    0.42
  -5 -15  -1    0.05    0.59
   5  15   1   -0.17    0.51
  -5 -15   1    0.91    0.66
  -5 -15   1    0.61    0.66
   5 -15  -1   -0.44    0.45
   5 -15  -1    0.41    0.58
   5  15   1    0.13    0.61
  -5  15  -1   -0.95    0.39
  -5 -15   1   -0.12    0.56
  -5  15  -1    0.76    0.58
   5  15   1   -0.07    0.68
   5 -15  -1   -0.46    0.30
   5 -15  -1    0.52    0.51
  -5  15  -1   -0.32    0.53
   5  15   1   -0.17    0.54
   6 -15   1   -0.02    0.53
  -6 -15  -1    1.44    0.87
  -6  15   1    0.83    0.68
   6  15  -1    1.45    0.93
   6 -15   1    1.24    0.82
   6  15  -1    0.75    0.77
  -6  15   1    0.99    0.75
   6 -15   1    1.21    0.86
   6  15  -1   -0.37    0.57
  -6 -15  -1    0.46    0.79
   6  15  -1   -0.07    0.68
  -6 -15  -1    0.70    0.78
  -6  15   1    0.91    0.89
   6  15   1    0.88    0.79
   6  15   1    2.18    0.91
   6 -15  -1    2.57    0.94
  -6  15  -1    1.27    0.78
   6 -15  -1    0.83    0.63
  -6 -15   1    1.40    0.84
   6  15   1    1.11    0.82
   6  15   1   -0.16    0.70
  -6  15  -1   -0.01    0.51
   6 -15  -1    0.75    0.79
  -6  15  -1    1.02    0.74
   6 -15  -1    0.16    0.66
  -6 -15   1    0.74    0.78
  -6 -15   1    0.53    0.80
   0  16  -1    8.13    1.15
   0 -16   1    8.79    1.18
   0  16   1    9.24    0.98
   0 -16   1    8.99    1.25
   0  16   1    6.70    1.01
   0  16  -1    7.91    1.12
   0 -16  -1    6.77    0.91
   0  16  -1    8.53    1.14
   0 -16  -1    8.40    1.27
   0 -16   1    8.03    1.08
   0  16   1    7.24    1.18
   0 -16   1    9.16    1.32
   0 -16  -1    8.40    1.15
   0  16  -1   10.48    1.38
   0  16   1    7.17    1.10
   0  16   1    7.76    1.09
   0 -16  -1    7.88    1.16
  -1  16   1    0.57    0.47
  -1 -16  -1    0.33    0.50
   1  16  -1    0.33    0.44
   1 -16   1    0.46    0.47
  -1 -16  -1    1.47    0.63
   1 -16   1    0.59    0.44
  -1 -16  -1    0.44    0.35
  -1 -16  -1   -0.43    0.42
  -1  16   1    0.01    0.36
   1 -16   1    0.55    0.43
   1  16  -1    0.44    0.33
   1  16  -1    0.46    0.43
   1  16  -1    0.43    0.43
   1 -16   1    0.22    0.42
  -1  16   1    0.34    0.41
  -1  16   1    0.29    0.49
   1  16  -1   -0.04    0.44
   1  16   1    0.46    0.49
   1  16   1    0.27    0.40
   1  16   1    1.59    0.61
   1  16   1    0.14    0.31
  -1  16  -1    0.32    0.35
  -1 -16   1    1.06    0.60
  -1  16  -1   -0.04    0.42
   1 -16  -1    0.47    0.49
   1 -16  -1    0.28    0.50
  -1 -16   1    0.41    0.36
   1 -16  -1    0.50    0.44
  -1 -16   1    1.43    0.72
   1 -16  -1   -0.22    0.30
  -1  16  -1   -0.11    0.42
   1  16   1    0.23    0.34
  -1  16  -1    1.75    0.67
  -1 -16   1    0.09    0.47
  -2 -16  -1    0.98    0.68
  -2  16   1    1.43    0.51
  -2  16   1    1.56    0.71
   2  16  -1    1.47    0.65
   2 -16   1    1.27    0.60
  -2 -16  -1    1.76    0.54
   2 -16   1    0.73    0.50
   2  16  -1    1.43    0.59
   2 -16   1    0.95    0.56
   2  16  -1    1.30    0.59
   2  16  -1    2.12    0.62
  -2 -16  -1    1.28    0.68
  -2  16   1    1.37    0.59
   2 -16   1    3.74    0.93
  -2 -16  -1    0.81    0.54
   2  16   1    1.37    0.50
   2  16   1    2.23    0.67
   2  16   1    1.55    0.69
  -2 -16   1    2.06    0.61
  -2 -16   1    2.91    0.97
   2 -16  -1    1.91    0.69
  -2  16  -1    0.58    0.50
  -2  16  -1    1.09    0.55
   2 -16  -1    1.95    0.73
  -2  16  -1    1.76    0.54
  -2 -16   1    1.69    0.68
   2  16   1    0.54    0.50
  -2  16  -1    2.54    0.80
   2 -16  -1    1.18    0.61
  -2 -16   1    1.51    0.63
  -2  16  -1    1.91    0.68
   2 -16  -1    1.68    0.61
  -3 -16  -1    3.27    0.94
  -3 -16  -1    1.36    0.70
   3 -16   1    2.46    0.68
   3 -16   1    1.74    0.73
   3 -16   1    3.13    0.90
  -3  16   1    1.96    0.74
  -3 -16  -1    2.28    0.84
   3  16  -1    1.60    0.56
  -3  16   1    2.30    0.85
   3  16  -1    2.38    0.75
   3  16  -1    1.98    0.68
   3 -16   1    2.18    0.88
  -3 -16  -1    1.92    0.64
  -3  16   1    1.71    0.60
   3  16  -1    2.08    0.72
   3  16   1    2.45    0.73
   3  16   1    1.39    0.69
  -3  16  -1    1.96    0.57
   3 -16  -1    3.39    0.96
  -3  16  -1    2.43    0.89
  -3  16  -1    3.84    0.93
  -3 -16   1    2.38    0.83
   3 -16  -1    2.15    0.68
  -3 -16   1    2.68    0.89
  -3 -16   1    3.66    0.95
  -3  16  -1    2.51    0.77
  -3 -16   1    1.51    0.59
   3 -16  -1    1.21    0.67
  -3 -16   1    4.12    1.00
   3  16   1    3.64    1.00
   3 -16  -1    1.47    0.61
   3  16   1    1.13    0.52
   4  16  -1   -0.10    0.52
  -4 -16  -1   -0.31    0.45
  -4 -16  -1    0.33    0.54
   4  16  -1    0.08    0.54
   4  16  -1   -0.01    0.45
  -4  16   1    0.59    0.55
  -4 -16  -1    0.81    0.73
   4  16  -1    0.13    0.39
  -4  16   1    0.69    0.49
   4 -16   1   -0.30    0.33
   4 -16   1    0.38    0.51
  -4  16   1    0.01    0.58
   4 -16   1    1.00    0.70
   4 -16   1   -0.30    0.39
  -4  16   1    0.35    0.49
  -4 -16  -1    0.25    0.60
  -4  16  -1   -0.48    0.43
  -4 -16   1   -0.30    0.50
   4  16   1    0.59    0.59
   4 -16  -1    0.63    0.53
   4  16   1    0.35    0.49
   4 -16  -1    0.18    0.48
   4  16   1   -0.43    0.46
  -4 -16   1    0.27    0.56
  -4 -16   1    0.94    0.68
   4 -16  -1    0.55    0.46
   4 -16  -1   -0.03    0.44
   4  16   1   -0.01    0.57
  -4  16  -1   -0.13    0.36
   5  16  -1   -0.62    0.53
  -5 -16  -1   -0.75    0.52
   5 -16   1    1.38    0.76
   5 -16   1    0.67    0.53
  -5 -16  -1    0.17    0.72
   5 -16   1    1.02    0.80
  -5 -16  -1    0.08    0.59
  -5  16   1    0.90    0.65
  -5  16   1    0.05    0.49
   5 -16   1    0.23    0.52
  -5  16   1    0.74    0.61
   5  16  -1    0.51    0.56
   5  16  -1    0.10    0.61
   5  16  -1   -0.04    0.49
   5  16   1    0.20    0.71
   5 -16  -1    0.38    0.46
   5  16   1    0.66    0.63
   5  16   1   -0.02    0.55
  -5 -16   1   -0.48    0.55
   5 -16  -1   -0.02    0.54
   5  16   1    1.78    0.92
  -5  16  -1    0.49    0.55
  -5 -16   1    0.87    0.74
  -5  16  -1    1.02    0.77
   5 -16  -1   -0.09    0.43
  -5  16  -1    0.55    0.60
   5 -16  -1    1.05    0.75
  -5 -16   1    0.86    0.74
   6 -16   1    0.92    0.83
  -6 -16  -1   -0.32    0.86
  -6  16   1    0.20    0.69
  -6  16   1    0.16    0.52
   6  16  -1    1.08    0.82
   6  16  -1   -0.19    0.75
   6  16  -1    0.40    0.76
   6 -16   1   -0.26    0.55
  -6 -16  -1   -0.20    0.70
   6  16  -1    0.00    0.65
  -6  16   1    0.70    0.74
  -6 -16  -1   -0.15    1.19
   6 -16   1    0.19    0.70
  -6 -16   1    0.50    0.87
  -6 -16   1   -0.98    0.66
   6 -16  -1    1.51    0.69
   6  16   1   -0.21    0.73
   6 -16  -1   -0.33    0.58
  -6 -16   1    1.17    0.79
  -6  16  -1    0.29    0.62
   6  16   1    0.44    0.72
   6  16   1    0.14    0.61
   6  16   1   -0.28    1.02
  -6  16  -1    0.16    0.62
   6 -16  -1    0.24    0.69
   6 -16  -1    0.13    0.63
  -6  16  -1    0.42    0.83
   0  17  -1    1.02    0.52
   0 -17  -1    0.30    0.36
   0 -17  -1    0.81    0.58
   0 -17   1    0.64    0.53
   0 -17   1    1.15    0.61
   0  17  -1    0.61    0.49
   0 -17  -1    0.57    0.49
   0  17   1    0.22    0.45
   0 -17  -1    0.59    0.52
   0  17   1    1.14    0.42
   0  17   1    0.42    0.52
   0  17   1    0.97    0.54
   0  17   1    0.34    0.47
   0  17  -1    1.51    0.55
   0 -17   1    0.40    0.43
   0  17  -1    0.62    0.48
   1 -17   1    3.08    0.78
   1  17  -1    3.06    0.70
  -1 -17  -1    1.99    0.86
   1 -17   1    2.45    0.75
  -1 -17  -1    2.69    0.64
   1 -17   1    3.00    0.76
   1  17  -1    3.04    0.72
   1  17  -1    3.64    0.83
   1  17  -1    3.42    0.85
   1  17  -1    2.54    0.79
  -1 -17  -1    3.16    0.94
  -1  17   1    2.39    0.79
  -1  17   1    3.31    0.87
   1 -17   1    3.56    0.88
  -1  17   1    2.73    0.74
  -1  17   1    4.50    0.86
  -1 -17  -1    2.40    0.76
   1  17   1    3.93    0.86
  -1  17  -1    3.27    0.92
   1 -17  -1    2.17    0.72
   1 -17  -1    2.33    0.75
   1  17   1    3.35    0.96
   1 -17  -1    4.54    0.83
  -1  17  -1    4.46    0.94
  -1 -17   1    3.34    1.17
  -1  17  -1    3.97    0.79
  -1 -17   1    4.33    0.85
  -1 -17   1    2.61    0.88
  -1 -17   1    1.92    0.74
   1 -17  -1    4.42    0.94
  -1  17  -1    2.80    0.77
   1  17   1    2.34    0.61
   1  17   1    3.01    0.82
   1  17   1    4.19    0.72
  -2  17   1    0.73    0.60
  -2 -17  -1    1.46    0.51
   2  17  -1    1.29    0.68
  -2  17   1    1.12    0.51
  -2 -17  -1    0.53    0.66
   2  17  -1    1.53    0.64
   2  17  -1    0.31    0.41
   2 -17   1    2.20    0.77
  -2 -17  -1    0.90    0.63
   2 -17   1    1.29    0.60
  -2  17   1    0.76    0.52
   2 -17   1    1.83    0.72
   2 -17   1   -0.16    0.48
  -2 -17  -1    2.01    0.83
   2  17  -1    0.74    0.55
  -2 -17   1    1.17    0.71
   2 -17  -1    1.91    0.67
   2  17   1    0.51    0.40
   2 -17  -1    1.07    0.62
   2 -17  -1    2.11    0.79
  -2  17  -1    0.54    0.57
   2  17   1    0.82    0.60
  -2  17  -1    0.15    0.46
   2 -17  -1    1.26    0.57
  -2 -17   1    1.90    0.76
  -2 -17   1    0.36    0.39
   2  17   1    2.00    0.69
  -2 -17   1    0.88    0.62
  -2  17  -1    1.02    0.44
   2  17   1    1.15    0.60
   3  17  -1    0.06    0.55
  -3 -17  -1    0.21    0.60
   3 -17   1    1.48    0.58
   3  17  -1    1.24    0.55
   3 -17   1    1.15    0.64
  -3  17   1    1.24    0.64
   3 -17   1    1.00    0.71
  -3 -17  -1   -0.18    0.46
   3  17  -1    0.31    0.46
   3 -17   1    0.37    0.52
  -3  17   1    0.30    0.59
  -3 -17  -1    0.41    0.54
   3  17  -1    1.60    0.75
  -3  17  -1    0.34    0.54
  -3 -17   1    1.41    0.84
  -3  17  -1    0.31    0.52
   3  17   1    0.51    0.52
  -3  17  -1    0.73    0.67
   3 -17  -1    0.40    0.45
   3 -17  -1   -0.28    0.62
   3  17   1    0.70    0.54
   3 -17  -1    0.77    0.54
  -3 -17   1   -0.20    0.46
  -3 -17   1    0.77    0.65
   3 -17  -1    0.13    0.47
   3  17   1    0.19    0.55
  -3 -17   1   -0.53    0.41
   3  17   1    1.16    0.66
  -3 -17   1    0.43    0.54
   4  17  -1    0.25    0.52
  -4  17   1    0.21    0.63
  -4 -17  -1    0.23    0.63
   4 -17   1    0.23    0.51
   4 -17   1    0.60    0.50
   4  17  -1    1.04    0.64
   4  17  -1    1.05    0.62
  -4  17   1    0.80    0.53
  -4 -17  -1    0.62    0.74
   4 -17   1   -0.15    0.52
  -4 -17  -1   -0.04    0.67
   4 -17   1    0.36    0.55
   4 -17   1    0.18    0.72
   4  17  -1   -0.03    0.57
  -4 -17  -1    0.01    0.56
  -4  17  -1   -0.11    0.70
   4  17   1    0.10    0.61
  -4 -17   1    1.13    0.88
   4 -17  -1    0.14    0.55
  -4 -17   1    0.29    0.62
   4 -17  -1   -0.35    0.36
   4  17   1   -0.15    0.55
  -4  17  -1    0.83    0.59
   4  17   1    0.40    0.56
  -4  17  -1   -0.02    0.48
   4 -17  -1    0.03    0.51
  -4 -17   1    0.42    0.65
   4 -17  -1    0.06    0.47
   4  17   1   -0.15    0.42
   5 -17   1    0.16    0.57
  -5 -17  -1    0.76    0.74
   5 -17   1    0.23    0.57
   5  17  -1    0.35    0.65
   5 -17   1   -0.49    0.55
  -5  17   1    0.98    0.69
   5  17  -1    0.74    0.61
   5  17  -1    0.50    0.76
   5  17  -1   -0.89    0.45
  -5 -17  -1   -0.56    0.77
  -5 -17  -1    0.47    0.69
  -5  17   1    0.03    0.79
   5 -17   1    0.02    0.45
   5  17   1   -0.12    0.69
  -5  17  -1   -0.27    0.48
  -5 -17   1   -0.13    0.59
  -5  17  -1   -0.36    0.56
   5 -17  -1   -0.26    0.52
  -5 -17   1    0.02    0.65
   5  17   1   -0.01    0.58
   5  17   1    0.01    0.58
   5 -17  -1    0.22    0.59
  -5 -17   1    0.13    0.64
   5 -17  -1    0.49    0.69
   5 -17  -1    0.27    0.45
   5  17   1   -0.47    0.61
   0 -18   1   25.26    1.80
   0 -18   1   27.74    2.04
   0  18   1   22.15    1.73
   0 -18  -1   22.78    1.75
   0 -18  -1   19.58    1.44
   0  18  -1   25.89    1.87
   0  18   1   20.00    2.17
   0  18   1   20.76    1.90
   0  18  -1   22.14    2.24
   0  18   1   26.51    1.48
   0  18  -1   22.16    1.67
   0 -18   1   24.84    1.66
   0 -18  -1   21.35    2.23
   0  18  -1   22.23    1.75
   0  18   1   20.64    1.69
   1  18  -1    6.03    1.15
   1  18  -1    5.83    1.06
   1 -18   1    3.68    0.91
  -1 -18  -1    4.88    1.07
   1 -18   1    5.18    1.03
   1 -18   1    4.34    1.00
   1  18  -1    4.46    0.97
   1 -18   1    6.03    1.06
  -1  18   1    4.76    0.90
  -1  18   1    4.36    1.07
   1  18  -1    5.57    1.06
  -1 -18  -1    6.31    1.34
  -1  18   1    5.60    1.08
   1  18  -1    6.81    1.01
  -1 -18  -1    6.13    1.20
  -1 -18   1    4.92    1.09
  -1 -18   1    4.48    1.03
   1 -18  -1    4.86    1.06
  -1 -18   1    5.49    1.32
  -1  18  -1    3.46    0.85
   1  18   1    5.66    0.88
  -1  18  -1    6.23    1.10
  -1  18  -1    5.62    1.18
   1 -18  -1    4.13    0.92
   1 -18  -1    5.72    1.08
   1  18   1    3.91    0.73
  -1 -18   1    6.34    1.03
  -1  18  -1    3.81    0.83
   1 -18  -1    4.03    0.83
   1  18   1    5.94    1.03
   1  18   1    5.25    1.04
   1  18   1    5.56    1.14
   2  18  -1    0.92    0.53
   2 -18   1    2.19    0.87
   2  18  -1    0.84    0.63
  -2  18   1    0.77    0.54
   2 -18   1    1.74    0.64
   2  18  -1    0.01    0.44
   2 -18   1    1.96    0.72
   2 -18   1    0.97    0.67
   2  18  -1    1.33    0.64
  -2  18   1    1.46    0.54
  -2 -18  -1    1.63    0.83
  -2 -18  -1    0.52    0.56
  -2  18   1    0.77    0.64
  -2 -18  -1    1.57    0.84
   2  18   1    1.31    0.53
   2  18   1    1.50    0.70
  -2  18  -1    0.79    0.54
  -2  18  -1    2.02    0.83
   2  18   1    1.52    0.73
  -2 -18   1    1.47    0.72
  -2  18  -1    1.47    0.57
   2 -18  -1    1.24    0.68
   2  18   1    1.05    0.58
   2 -18  -1    0.91    0.57
  -2 -18   1    1.12    0.54
   2 -18  -1    1.28    0.60
  -2 -18   1    2.61    0.95
  -2 -18   1    1.47    0.72
   2 -18  -1    1.28    0.64
  -3 -18  -1   -0.52    0.44
  -3  18   1    0.29    0.54
   3 -18   1    0.16    0.54
   3  18  -1    0.42    0.41
  -3 -18  -1    0.62    0.67
  -3  18   1    0.82    0.71
   3  18  -1    0.44    0.56
  -3 -18  -1    0.19    0.56
   3 -18   1   -0.15    0.45
   3 -18   1    0.94    0.74
   3  18  -1   -0.25    0.42
   3  18  -1   -0.42    0.48
   3 -18   1    0.00    0.46
   3  18   1    1.23    0.67
  -3  18  -1   -0.26    0.40
  -3  18  -1    0.69    0.61
   3 -18  -1    0.10    0.46
   3  18   1    0.38    0.45
  -3 -18   1    0.43    0.60
   3 -18  -1   -0.44    0.39
   3 -18  -1    0.12    0.63
  -3 -18   1    0.51    0.62
   3  18   1   -0.08    0.44
  -3  18  -1    0.65    0.52
  -3 -18   1    0.27    0.52
  -3 -18   1   -0.16    0.58
  -3 -18   1    0.13    0.50
   3 -18  -1   -0.01    0.42
   3  18   1   -0.44    0.46
   4 -18   1    0.64    0.59
   4 -18   1    0.65    0.74
  -4 -18  -1    0.35    0.62
   4  18  -1    0.48    0.68
   4  18  -1    0.72    0.53
   4 -18   1    0.51    0.54
  -4 -18  -1    0.33    0.72
   4  18  -1    0.34    0.65
  -4 -18  -1    0.08    0.79
   4  18  -1    0.52    0.60
  -4  18   1    0.21    0.59
  -4  18   1    0.11    0.71
  -4 -18  -1    0.37    0.71
   4 -18   1    0.60    0.92
  -4 -18   1    1.17    0.73
  -4 -18   1    0.34    0.63
   4  18   1    0.12    0.53
   4 -18  -1    0.37    0.53
  -4  18  -1   -0.13    0.65
   4  18   1    1.87    0.82
   4 -18  -1    0.29    0.58
   4  18   1    1.20    0.81
  -4 -18   1   -0.40    0.67
   4 -18  -1    1.04    0.72
   4 -18  -1    1.94    0.96
   4  18   1    0.95    0.77
  -4  18  -1    0.62    0.61
  -4  18  -1    0.27    0.54
   5 -18   1    0.64    0.73
   5 -18   1    0.61    0.70
  -5  18   1   -0.11    0.93
  -5 -18  -1   -0.44    0.65
   5  18  -1    0.14    0.68
  -5 -18  -1    0.06    0.70
   5 -18   1    1.40    0.82
   5  18  -1    0.13    0.74
   5  18  -1    0.00    0.61
  -5 -18  -1    0.64    0.79
  -5  18   1   -0.06    0.53
   5  18  -1    2.37    1.01
  -5 -18   1   -0.08    0.71
   5 -18  -1   -0.31    0.50
  -5 -18   1    1.98    0.86
  -5  18  -1    0.34    0.88
   5 -18  -1    0.78    0.71
  -5  18  -1    0.86    0.69
   5 -18  -1    2.50    1.12
   5  18   1    0.78    0.74
   5 -18  -1    1.46    0.74
   5  18   1   -0.10    0.76
  -5  18  -1    0.04    0.67
   5  18   1    0.14    0.63
  -5 -18   1    2.87    1.14
   0 -19  -1   32.07    2.38
   0  19   1   32.46    2.06
   0  19  -1   33.95    2.16
   0  19   1   36.31    2.52
   0  19  -1   34.27    2.44
   0  19   1   31.65    2.10
   0 -19   1   33.28    2.03
   0  19  -1   32.84    2.23
   0  19  -1   33.28    2.19
   0 -19   1   33.57    2.24
   0 -19  -1   32.26    2.19
   0  19   1   36.31    2.33
   0 -19   1   28.42    2.24
   1  19  -1    1.21    0.66
   1 -19   1    0.07    0.44
  -1 -19  -1    0.52    0.65
   1  19  -1   -0.34    0.42
   1 -19   1    0.17    0.56
   1  19  -1   -0.13    0.42
  -1 -19  -1    0.51    0.61
  -1  19   1    0.76    0.61
  -1  19   1   -0.18    0.51
   1  19  -1    0.03    0.35
  -1 -19  -1    0.51    0.71
   1 -19   1    1.23    0.62
   1 -19   1   -0.13    0.43
  -1  19   1    1.59    0.65
   1 -19  -1    0.51    0.55
  -1 -19   1    1.53    0.76
   1  19   1   -0.10    0.39
   1 -19  -1    0.98    0.59
   1  19   1    1.04    0.71
   1 -19  -1    0.79    0.61
  -1  19  -1    0.95    0.67
  -1 -19   1   -0.13    0.55
  -1  19  -1    0.65    0.55
   1 -19  -1    0.07    0.54
  -1 -19   1    0.32    0.47
   1  19   1   -0.07    0.37
   1  19   1   -0.59    0.41
  -1 -19   1    0.05    0.83
   1  19   1    0.09    0.45
  -1  19  -1   -0.07    0.40
   2 -19   1    0.72    0.60
   2 -19   1    1.08    0.64
  -2  19   1    0.44    0.56
   2  19  -1    0.21    0.49
   2  19  -1   -0.17    0.42
   2 -19   1    0.04    0.52
  -2 -19  -1    0.77    0.68
   2 -19   1    1.07    0.58
  -2 -19  -1   -0.40    0.57
   2  19  -1   -0.24    0.45
  -2 -19  -1    0.66    0.57
   2  19  -1    0.15    0.47
  -2  19   1   -0.15    0.47
  -2  19   1    0.58    0.54
   2  19   1   -0.09    0.50
   2  19   1    0.15    0.51
   2 -19  -1    0.03    0.50
  -2  19  -1    0.54    0.52
  -2 -19   1    0.15    0.60
   2 -19  -1    0.76    0.59
   2 -19  -1    1.18    0.71
  -2 -19   1    0.13    0.56
   2  19   1    0.37    0.46
  -2  19  -1    0.57    0.72
  -2 -19   1    1.87    0.93
   2  19   1    1.35    0.67
  -2 -19   1    0.07    0.52
  -2  19  -1    0.55    0.57
   2 -19  -1   -0.66    0.44
  -3 -19  -1    0.87    0.77
   3  19  -1   -0.28    0.42
  -3 -19  -1    0.14    0.64
   3  19  -1    0.55    0.60
   3 -19   1    0.60    0.68
  -3  19   1   -0.32    0.46
  -3  19   1   -0.49    0.52
  -3 -19  -1    0.98    0.68
   3 -19   1   -0.70    0.43
   3  19  -1    0.56    0.63
   3 -19   1   -0.13    0.52
   3  19  -1   -0.09    0.46
   3 -19   1    0.36    0.67
  -3 -19   1    0.70    0.75
  -3  19  -1    1.45    0.83
   3 -19  -1    0.81    0.72
   3  19   1    0.45    0.55
  -3 -19   1   -0.11    0.59
   3 -19  -1    0.10    0.53
   3 -19  -1   -0.24    0.43
  -3  19  -1    0.22    0.55
  -3 -19   1   -0.68    0.53
   3 -19  -1    0.45    0.57
   3  19   1   -0.04    0.56
  -3 -19   1    0.04    0.58
   3  19   1    0.15    0.51
   3  19   1   -0.02    0.38
  -4  19   1   -0.26    0.60
   4 -19   1    2.15    0.93
  -4 -19  -1    1.22    0.85
   4  19  -1    2.34    0.93
   4 -19   1    0.85    0.98
  -4 -19  -1    0.57    0.89
  -4  19   1    1.13    0.73
   4  19  -1    1.00    0.76
   4  19  -1    1.94    0.75
  -4 -19  -1    0.91    0.80
   4  19  -1    1.10    0.78
  -4 -19  -1    0.81    0.85
   4 -19   1    1.23    0.71
   4 -19   1    1.30    0.84
  -4 -19   1    0.96    0.79
   4 -19  -1    0.05    0.64
  -4  19  -1    0.63    0.63
   4  19   1    1.09    0.76
   4 -19  -1    0.73    0.65
   4  19   1    1.29    0.86
  -4  19  -1    0.75    0.77
  -4 -19   1    0.11    0.62
  -4 -19   1    1.85    1.04
   4 -19  -1    1.71    0.75
   4 -19  -1    0.68    0.92
   4  19   1    1.00    0.85
  -5 -19  -1    0.81    0.87
   5  19  -1    3.19    1.00
   5 -19   1    2.26    1.01
   5  19  -1    2.97    1.18
   5  19  -1    3.51    1.18
   5 -19   1    2.63    1.08
  -5  19   1    0.70    0.78
   5 -19   1    1.42    0.88
  -5 -19  -1    0.99    0.89
  -5 -19  -1    0.90    0.90
  -5  19   1    0.74    0.88
   5  19  -1    2.26    1.03
   5 -19   1    1.83    1.27
  -5  19  -1    4.52    1.27
   5 -19  -1    1.33    0.82
  -5 -19   1    2.43    0.96
   5 -19  -1    0.75    1.07
  -5  19  -1    1.45    1.05
   5 -19  -1    0.43    0.73
   5  19   1    1.62    1.11
  -5  19  -1    1.88    0.83
   5 -19  -1    1.80    0.76
   5  19   1    1.37    0.94
  -5 -19   1    1.01    0.84
   5  19   1    0.59    0.79
  -5 -19   1    1.28    1.01
   0 -20   1    5.33    1.13
   0 -20   1    4.97    1.32
   0  20  -1    6.57    1.02
   0  20   1    4.05    1.00
   0 -20  -1    6.88    1.28
   0  20   1    7.14    1.14
   0  20  -1    5.18    1.13
   0  20  -1    5.43    1.36
   0  20   1    5.18    1.20
   0  20  -1    6.75    1.21
   0 -20   1    6.00    1.29
   0 -20   1    4.89    1.00
   0  20   1    5.09    1.08
   0 -20  -1    5.76    1.28
   0  20  -1    5.35    1.11
   1  20  -1    6.52    1.32
  -1  20   1    7.00    1.31
  -1 -20  -1    8.67    1.63
   1 -20   1    4.75    1.10
  -1 -20  -1    5.96    1.25
   1  20  -1    4.56    1.09
   1  20  -1    5.77    0.98
  -1 -20  -1    7.38    1.41
   1 -20   1    4.22    1.05
   1 -20   1    8.52    1.32
   1  20  -1    4.77    1.08
   1 -20   1    9.41    1.42
  -1  20   1    5.65    1.10
  -1  20   1    6.76    1.41
  -1  20  -1    6.40    1.28
  -1 -20   1    9.13    1.78
   1 -20  -1    6.55    1.33
   1  20   1    6.09    1.42
   1  20   1    7.17    1.23
   1  20   1    7.99    1.12
  -1  20  -1    8.19    1.24
  -1  20  -1    5.86    1.35
   1  20   1    8.18    1.54
   1 -20  -1    7.51    1.31
  -1 -20   1    6.03    1.31
   1 -20  -1    6.78    1.19
  -1 -20   1    6.05    1.32
   2  20  -1    0.51    0.59
  -2  20   1   -0.13    0.47
   2  20  -1    0.93    0.56
   2 -20   1   -0.09    0.53
   2  20  -1    0.16    0.53
   2 -20   1   -0.04    0.50
  -2 -20  -1   -0.41    0.53
  -2 -20  -1   -0.09    0.58
   2 -20   1    0.44    0.57
   2  20  -1   -0.51    0.49
   2 -20   1    0.35    0.57
  -2  20   1    0.20    0.50
  -2 -20  -1    0.92    0.75
  -2  20   1    0.38    0.67
  -2 -20   1   -0.64    0.46
  -2  20  -1   -0.04    0.45
   2 -20  -1   -0.59    0.44
  -2  20  -1   -0.21    0.42
   2 -20  -1    0.49    0.65
   2 -20  -1    0.39    0.57
   2  20   1    0.05    0.51
  -2 -20   1    0.06    0.58
  -2 -20   1    0.35    0.67
   2  20   1   -0.01    0.54
   2  20   1    0.13    0.44
   2 -20  -1    0.15    0.55
  -2  20  -1    0.44    0.66
  -3 -20  -1    0.81    0.75
   3 -20   1    1.46    0.73
  -3 -20  -1   -0.21    0.59
   3  20  -1    0.38    0.66
   3  20  -1    1.14    0.69
   3 -20   1    0.91    0.70
  -3  20   1    1.08    0.81
   3 -20   1    2.14    0.96
   3  20  -1    1.04    0.70
  -3 -20  -1    1.14    0.83
   3  20  -1    0.45    0.50
   3 -20   1    1.04    0.73
  -3  20   1    0.77    0.67
   3  20   1    0.29    0.73
   3 -20  -1    0.89    0.68
   3 -20  -1    0.97    0.75
  -3  20  -1    1.14    0.70
  -3 -20   1    0.28    0.66
  -3 -20   1    0.57    0.77
  -3  20  -1    0.58    0.74
   3 -20  -1    0.14    0.62
   3  20   1    1.23    0.62
  -3 -20   1    0.66    0.71
  -3 -20   1    0.56    0.76
   3  20   1    1.08    0.71
   3 -20  -1    0.02    0.58
   4 -20   1    0.18    0.68
  -4 -20  -1    0.08    0.73
   4  20  -1    0.14    0.66
  -4 -20  -1    1.20    0.87
   4  20  -1   -0.68    0.57
   4  20  -1   -0.39    0.74
  -4  20   1    1.11    0.94
  -4 -20  -1   -0.33    0.56
  -4 -20  -1   -0.20    0.74
   4 -20   1   -0.59    0.69
  -4  20   1    0.21    0.60
   4  20  -1   -0.29    0.56
   4 -20   1    0.21    0.76
   4 -20   1   -0.11    0.61
  -4 -20   1    0.75    0.80
   4 -20  -1   -0.48    0.72
   4  20   1   -0.58    0.57
  -4 -20   1    0.32    0.86
  -4  20  -1    0.73    0.92
  -4  20  -1    1.41    0.86
   4  20   1    0.35    0.70
   4 -20  -1    0.47    0.68
  -4 -20   1   -0.26    0.63
   4 -20  -1   -0.22    0.58
   4 -20  -1    0.89    0.67
   4  20   1   -0.56    0.50
   0  21   1    0.53    0.52
   0 -21   1    0.23    0.64
   0  21   1   -0.16    0.62
   0  21  -1    2.03    0.94
   0  21   1    0.68    0.63
   0 -21  -1    1.96    0.78
   0 -21   1    0.29    0.76
   0 -21  -1    1.04    0.75
   0  21  -1    0.81    0.57
   0 -21   1    1.57    0.77
   0  21  -1    2.74    0.90
   0  21   1    1.74    0.80
   1  21  -1    0.54    0.89
   1  21  -1    0.02    0.62
   1 -21   1    0.74    0.69
  -1 -21  -1   -0.02    0.58
   1 -21   1    0.25    0.54
  -1  21   1   -0.15    0.51
  -1  21   1   -0.43    0.47
   1  21  -1   -0.14    0.42
   1  21  -1   -0.15    0.50
  -1 -21  -1    1.19    0.78
   1 -21   1    1.23    0.65
  -1  21   1   -0.09    0.49
   1 -21   1    0.96    0.68
  -1 -21  -1    0.08    0.74
  -1  21  -1    0.23    0.56
   1  21   1    0.16    0.53
   1 -21  -1   -0.41    0.53
  -1 -21   1   -0.89    0.75
   1 -21  -1   -0.22    0.43
   1 -21  -1   -0.31    0.54
  -1  21  -1    0.83    0.72
  -1 -21   1    0.12    0.53
   1  21   1    0.41    0.63
  -1  21  -1    0.44    0.58
  -1 -21   1    0.22    0.67
   2 -21   1    0.62    0.65
  -2  21   1    0.90    0.80
   2 -21   1    0.65    0.61
  -2 -21  -1   -0.63    0.48
   2  21  -1    1.14    0.72
  -2 -21  -1    0.24    0.77
   2  21  -1    0.28    0.61
   2  21  -1    1.78    0.66
  -2  21   1   -0.46    0.54
   2 -21   1    1.07    0.67
   2  21  -1    0.04    0.58
   2 -21   1    1.44    0.80
  -2 -21  -1    0.17    0.69
  -2 -21   1    0.54    0.73
  -2 -21   1   -0.17    0.53
   2 -21  -1    1.41    0.88
   2  21   1   -0.52    0.47
   2 -21  -1    0.99    0.73
   2 -21  -1    0.74    0.70
  -2  21  -1    0.29    0.58
  -2  21  -1    0.15    0.56
  -2  21  -1    0.19    0.58
   2  21   1    0.90    0.63
  -2 -21   1    0.73    0.72
   3  21  -1    1.93    0.91
  -3  21   1    0.75    0.76
   3  21  -1    2.03    0.77
   3  21  -1    2.03    0.89
   3 -21   1    0.14    0.68
  -3 -21  -1    0.39    0.71
  -3 -21  -1    1.22    0.83
  -3 -21  -1    1.24    0.79
   3 -21   1    0.33    0.63
   3 -21   1    1.18    0.79
  -3  21   1    1.28    0.76
   3 -21   1    1.22    0.89
   3  21  -1    1.93    0.89
  -3  21  -1    0.36    0.67
  -3 -21   1    1.03    0.69
  -3  21  -1    0.75    0.78
  -3 -21   1   -0.28    0.70
   3 -21  -1    0.47    0.66
  -3 -21   1    0.06    0.61
   3  21   1    1.78    0.92
   3  21   1    2.32    0.97
   3  21   1    0.50    0.59
  -3 -21   1    0.53    0.80
   3 -21  -1    1.34    0.82
   3 -21  -1    2.40    1.04
   4 -21   1    0.75    0.88
  -4  21   1   -0.28    0.87
  -4 -21  -1    0.70    0.80
   4  21  -1   -0.27    0.72
  -4  21   1    0.34    0.59
   4  21  -1    0.01    0.78
  -4 -21  -1    0.01    0.84
   4  21  -1    1.86    0.82
   4 -21   1    0.44    0.68
  -4 -21  -1    0.10    0.83
   4 -21   1    1.30    0.88
  -4 -21  -1    0.92    0.88
   4 -21  -1    0.45    0.84
   4 -21  -1    0.59    0.73
   4  21   1   -0.85    0.58
  -4 -21   1   -0.42    0.77
   4  21   1   -0.01    0.76
  -4 -21   1    0.10    0.71
   4  21   1    0.55    0.66
  -4  21  -1    0.45    0.87
  -4  21  -1    0.32    0.67
   4 -21  -1    0.29    0.75
  -4 -21   1    1.05    0.88
   0 -22   1   13.37    1.93
   0 -22  -1    9.87    1.61
   0  22  -1   12.11    1.92
   0  22  -1    9.94    1.58
   0  22   1    7.47    1.34
   0  22   1    6.33    1.45
   0 -22  -1    9.58    1.76
   0  22  -1   12.30    1.70
   0 -22   1   11.84    1.79
   0 -22   1   12.82    2.22
   0  22   1    9.79    1.43
   1  22  -1    0.79    0.66
  -1 -22  -1    0.62    0.74
  -1 -22  -1    0.63    0.81
  -1 -22  -1    0.95    0.84
   1 -22   1    0.86    0.72
  -1  22   1    0.84    0.66
   1 -22   1    1.40    0.85
  -1  22   1    1.69    0.88
  -1  22   1    0.16    0.57
   1  22  -1    0.10    0.61
  -1  22   1    1.35    0.74
  -1  22  -1    0.60    0.65
  -1  22  -1    0.97    0.67
  -1  22  -1    1.58    0.92
  -1 -22   1    0.36    0.60
   1  22   1    0.68    0.75
  -1 -22   1    1.60    1.03
   1 -22  -1    0.88    0.69
  -1 -22   1    0.68    0.70
   1 -22  -1    0.98    0.79
   1  22   1    0.25    0.62
   1 -22  -1    0.44    0.64
  -2 -22  -1    0.29    0.77
  -2  22   1    0.46    0.59
   2  22  -1    0.10    0.54
   2 -22   1    1.06    0.77
  -2 -22  -1   -0.05    0.65
   2 -22   1    1.28    0.73
   2 -22   1    0.99    0.70
   2  22  -1    0.75    0.76
  -2  22   1    0.58    0.82
  -2 -22  -1    0.13    0.69
   2  22  -1    0.15    0.57
  -2 -22   1    0.25    0.77
  -2 -22   1    0.19    0.68
  -2 -22   1    1.47    0.88
  -2  22  -1   -0.44    0.55
   2 -22  -1    1.18    0.72
  -2  22  -1    0.40    0.65
   2  22   1    1.79    0.83
   2 -22  -1   -0.20    0.53
   2  22   1    1.05    0.78
  -2 -22   1    0.21    0.77
   2 -22  -1   -0.12    0.62
   3  22  -1   -0.38    0.58
  -3 -22  -1    0.49    0.73
   3  22  -1    1.67    0.92
   3 -22   1    0.01    0.66
  -3 -22  -1   -0.45    0.58
  -3  22   1    0.03    0.68
   3  22  -1    0.04    0.72
  -3 -22  -1    0.02    0.75
   3 -22   1    0.45    0.72
   3 -22   1    0.99    0.97
   3 -22   1   -0.46    0.60
  -3  22   1    0.21    0.72
  -3 -22   1    0.08    0.75
   3 -22  -1   -0.32    0.55
  -3  22  -1    0.14    0.59
   3 -22  -1   -0.26    0.72
  -3 -22   1   -0.17    0.82
   3  22   1   -0.58    0.65
  -3 -22   1    0.85    0.72
  -3 -22   1    0.41    0.82
  -3  22  -1   -0.44    0.71
   3  22   1    1.22    0.82
   3 -22  -1    0.46    0.71
   0 -23   1    8.65    1.64
   0  23  -1    7.85    1.45
   0  23  -1    8.29    1.54
   0 -23  -1   10.91    2.13
   0  23  -1    7.92    1.61
   0  23   1    8.53    1.64
   0 -23   1    8.53    1.67
   0 -23  -1    8.41    1.69
   0  23   1    7.62    1.31
   0 -23   1    9.46    2.01
   0 -23  -1    8.19    1.52
   0  23   1    9.11    1.53
   1 -23   1    1.52    0.88
   1 -23   1    2.45    1.04
  -1  23   1    0.94    0.80
  -1  23   1    2.88    0.98
  -1  23   1    2.15    1.10
  -1 -23  -1    0.49    0.72
  -1  23   1    2.16    0.87
  -1 -23  -1    0.91    0.79
  -1 -23  -1    0.22    0.83
   1  23  -1    3.17    1.07
   1  23  -1    2.65    1.05
   1 -23  -1    1.79    0.89
   1  23   1    2.11    0.98
   1 -23  -1    2.05    0.90
  -1 -23   1    0.65    0.73
  -1  23  -1    2.73    0.97
  -1  23  -1    1.61    0.89
  -1 -23   1    1.02    0.75
  -1 -23   1    4.30    1.48
   1  23   1    0.79    0.92
  -1  23  -1    1.47    1.04
  -2  23   1    0.29    0.71
   2  23  -1    0.41    0.69
  -2 -23  -1    1.46    0.81
   2 -23   1    1.96    0.91
  -2  23   1    1.39    1.00
   2 -23   1   -0.32    0.68
  -2 -23  -1    1.42    0.81
   2  23  -1    0.78    0.86
   2 -23   1    0.23    0.71
  -2 -23  -1    0.34    0.79
  -2  23   1   -0.62    0.58
  -2 -23   1    0.67    0.88
   2  23   1    1.56    0.87
   2 -23  -1    0.62    0.73
  -2 -23   1    0.38    0.71
   2 -23  -1    0.85    0.82
  -2 -23   1    0.52    0.68
  -2  23  -1    1.35    0.96
  -2 -23   1    1.54    0.99
   2 -23  -1    0.33    0.79
   2  23   1    0.32    0.65
  -2  23  -1    0.54    0.65
   0 -24  -1    4.24    1.44
   0  24   1    3.35    1.28
   0  24   1    2.05    0.86
   0  24  -1    2.06    1.05
   0 -24  -1    1.56    0.91
   0 -24  -1    3.42    1.20
   0  24  -1    3.84    1.11
   0 -24   1    1.90    1.04
   0 -24   1    3.87    1.54
   0 -24   1    2.15    0.92
   0   0  -2    0.03    0.02
   0   0  -2    0.05    0.03
   0   0   2    0.00    0.05
   0   0   2    0.05    0.05
   0   0   2   -0.01    0.02
   0   0   2   -0.04    0.03
   0   0  -2   -0.02    0.03
   0   0   2    0.02    0.04
   0   0  -2   -0.02    0.05
   0   0  -2   -0.02    0.03
   0   0   2   -0.08    0.04
  -2   0   2   33.36    1.44
   2   0   2   35.08    1.38
  -2   0   2   33.75    1.32
   2   0  -2   35.35    1.13
   2   0   2   36.01    1.44
   2   0   2   34.73    1.29
  -2   0  -2   36.85    1.37
  -2   0   2   34.37    1.46
  -2   0   2   33.40    1.41
  -2   0  -2   34.69    1.37
  -2   0   2   34.48    1.22
   2   0  -2   33.62    1.34
   2   0   2   33.40    1.48
   2   0  -2   36.63    1.42
  -2   0  -2   34.64    1.23
   2   0   2   33.35    1.38
   2   0  -2   36.29    1.40
  -2   0   2   33.93    1.29
   2   0  -2   34.67    1.28
  -2   0  -2   32.53    1.49
   3   0   2  155.70    4.83
   3   0   2  148.46    4.93
  -3   0   2  146.02    4.37
   3   0  -2  154.14    4.62
  -3   0   2  154.45    4.84
   3   0  -2  147.42    4.31
  -3   0  -2  151.55    4.92
   3   0   2  151.14    4.75
  -3   0   2  148.35    4.60
   3   0  -2  152.80    4.80
  -3   0   2  153.11    4.86
   3   0   2  157.85    4.67
   3   0  -2  155.20    4.74
  -3   0   2  150.52    4.80
   3   0  -2  151.67    4.74
  -3   0  -2  148.82    4.70
  -3   0   2  151.92    4.65
   3   0   2  149.27    4.59
  -3   0  -2  156.38    4.66
  -4   0   2   16.13    0.88
  -4   0  -2   17.19    1.29
   4   0  -2   15.12    1.11
  -4   0  -2   13.22    1.03
  -4   0  -2   14.51    1.09
   4   0  -2   16.30    1.14
   4   0   2   15.42    1.25
   4   0  -2   15.11    1.16
   4   0  -2   15.11    1.07
  -4   0   2   16.50    1.49
   4   0   2   16.07    1.14
  -4   0   2   16.63    1.25
  -4   0   2   15.90    1.08
   4   0  -2   14.30    0.83
   4   0   2   16.72    1.08
  -4   0   2   15.17    1.18
   4   0   2   15.67    1.18
  -4   0   2   15.21    1.06
   4   0   2   14.95    1.03
   5   0   2   13.79    1.47
   5   0  -2   15.31    1.50
  -5   0   2   13.22    0.92
  -5   0   2   12.59    1.29
   5   0   2   17.28    1.37
   5   0   2   15.50    1.39
  -5   0   2   14.21    1.16
   5   0  -2   14.07    1.38
   5   0   2   10.29    1.42
  -5   0   2   14.42    1.58
   5   0  -2   15.99    1.64
   5   0   2   14.11    1.13
  -5   0  -2   14.76    1.43
   5   0  -2   14.09    0.94
   5   0  -2   15.52    1.54
  -5   0   2   13.70    1.51
  -5   0  -2   16.97    1.68
  -5   0  -2   16.46    1.59
   6   0  -2   -0.03    0.50
  -6   0   2    1.23    0.70
   6   0  -2    0.59    0.55
   6   0  -2   -0.32    0.37
  -6   0  -2    0.11    0.50
   6   0   2    0.28    0.50
  -6   0   2    0.55    0.47
  -6   0   2    0.23    0.42
  -6   0   2    0.80    0.57
   6   0   2    1.07    0.61
   6   0   2    0.83    0.53
   6   0   2    0.23    0.38
  -6   0  -2    0.31    0.49
  -6   0  -2    0.49    0.51
   6   0  -2    1.06    0.53
  -7   0  -2    0.52    0.64
   7   0  -2   -0.13    0.49
  -7   0   2    0.65    0.55
   7   0   2   -0.29    0.57
   7   0   2    0.67    0.57
   7   0   2   -0.14    0.43
   7   0   2    0.61    0.66
  -7   0  -2   -0.56    0.40
   7   0  -2    0.57    0.52
  -7   0  -2    1.21    0.59
  -7   0   2    0.58    0.63
   7   0  -2    0.06    0.47
  -7   0   2    0.28    0.48
  -7   0   2   -0.19    0.51
  -7   0  -2    0.19    0.60
   7   0  -2   -0.18    0.50
   8   0  -2    2.22    0.99
  -8   0   2    0.73    0.61
   8   0   2   -0.18    0.66
  -8   0   2    0.51    0.74
   8   0  -2    0.91    0.74
   8   0  -2    0.83    0.74
   8   0   2    0.73    0.72
  -8   0  -2    0.46    0.71
  -8   0  -2    0.66    0.66
   8   0   2    1.26    0.89
  -8   0  -2    1.15    0.81
  -8   0   2    0.80    0.91
   8   0  -2    2.15    0.88
  -8   0  -2    1.19    0.84
  -8   0   2    0.88    0.67
   0   1   2   -0.08    0.04
   0   1   2   -0.10    0.03
   0   1  -2   -0.04    0.04
   0   1   2   -0.11    0.05
   0  -1   2   -0.06    0.05
   0   1  -2   -0.04    0.04
   0  -1   2   -0.11    0.04
   0   1  -2   -0.05    0.03
   0  -1   2   -0.09    0.03
   0   1   2   -0.02    0.03
   0  -1  -2   -0.07    0.03
   0  -1  -2   -0.13    0.03
   0  -1  -2   -0.08    0.03
   0  -1  -2    0.00    0.04
   0  -1  -2   -0.03    0.04
   0  -1  -2   -0.09    0.05
   0   1   2   -0.12    0.04
   0   1  -2   -0.08    0.04
   0   1   2   -0.04    0.03
   0  -1   2   -0.10    0.05
   0   1   2   -0.08    0.03
   0  -1   2   -0.09    0.02
   0  -1   2   -0.06    0.02
   0  -1   2   -0.05    0.04
   0   1   2   -0.07    0.04
   0  -1   2   -0.01    0.05
   0  -1  -2   -0.09    0.04
   0   1   2    0.01    0.06
   2  -1   2   32.21    1.34
   2   1  -2   30.53    1.19
  -2  -1  -2   28.91    1.22
   2  -1   2   33.38    1.39
  -2  -1  -2   32.72    1.18
   2   1  -2   34.32    1.33
  -2   1   2   31.74    1.24
  -2   1   2   30.88    1.39
  -2   1   2   33.00    1.21
  -2   1   2   33.48    1.39
  -2   1   2   33.75    1.33
   2   1  -2   31.82    1.35
  -2  -1  -2   33.26    1.48
   2   1  -2   31.48    1.12
  -2   1   2   34.09    1.41
   2   1  -2   32.00    1.30
   2  -1   2   32.03    1.44
   2  -1   2   32.09    1.24
   2  -1  -2   32.82    1.27
   2   1   2   32.27    1.33
  -2   1  -2   28.79    1.39
  -2   1  -2   30.21    1.28
   2   1   2   33.61    1.23
   2  -1  -2   30.29    1.29
   2   1   2   30.53    1.40
   2  -1  -2   33.56    0.99
  -2   1  -2   33.69    1.25
  -2  -1   2   31.25    1.20
  -2  -1   2   32.23    1.41
  -2  -1   2   31.89    1.23
   2  -1  -2   33.27    1.24
   2   1   2   31.42    1.31
  -2  -1   2   31.45    1.40
  -2  -1   2   32.85    1.10
   2   1   2   31.31    1.33
  -2  -1   2   31.04    1.32
   2  -1  -2   30.31    1.30
   3   1  -2    2.88    0.51
   3   1  -2    2.70    0.53
   3  -1   2    2.12    0.51
  -3   1   2    2.19    0.47
  -3   1   2    2.41    0.51
   3   1  -2    2.29    0.41
  -3  -1  -2    2.50    0.52
   3   1  -2    4.22    0.63
   3  -1   2    3.34    0.57
  -3   1   2    3.44    0.56
   3  -1   2    3.65    0.55
   3  -1   2    2.54    0.46
  -3  -1  -2    2.14    0.52
  -3  -1  -2    3.42    0.50
   3  -1   2    2.41    0.47
  -3   1   2    3.79    0.63
  -3   1   2    2.83    0.39
  -3   1   2    2.15    0.45
  -3  -1   2    3.24    0.58
  -3  -1   2    3.42    0.60
  -3  -1   2    3.34    0.59
   3   1   2    3.04    0.52
  -3  -1   2    2.94    0.36
  -3   1  -2    3.80    0.57
   3   1   2    2.95    0.53
   3   1   2    2.49    0.46
   3  -1  -2    3.34    0.56
  -3   1  -2    4.40    0.59
   3  -1  -2    2.62    0.32
  -3  -1   2    3.10    0.51
   3   1   2    2.85    0.57
  -3   1  -2    2.63    0.56
   3  -1  -2    2.31    0.42
   3   1   2    4.12    0.56
   3  -1  -2    2.39    0.49
   3  -1  -2    2.50    0.48
  -4  -1  -2   40.44    2.13
   4   1  -2   41.13    1.98
  -4  -1  -2   41.13    2.00
   4  -1   2   39.03    1.94
   4   1  -2   39.91    2.03
   4  -1   2   39.06    1.83
  -4  -1  -2   38.33    1.81
  -4   1   2   39.54    1.88
   4  -1   2   41.97    2.17
  -4   1   2   42.34    1.68
   4  -1   2   40.27    2.02
   4   1  -2   40.41    1.94
  -4   1   2   41.06    2.06
   4   1  -2   38.82    1.62
  -4   1   2   41.72    1.90
   4   1  -2   43.31    1.91
  -4  -1  -2   39.35    1.79
  -4   1   2   44.62    2.08
  -4   1  -2   40.04    1.90
   4   1   2   39.03    1.82
  -4  -1   2   39.39    1.52
  -4  -1   2   39.96    1.80
  -4  -1   2   39.74    2.03
   4   1   2   41.10    2.15
   4  -1  -2   39.57    2.01
   4  -1  -2   39.85    1.52
   4  -1  -2   44.91    2.01
   4  -1  -2   39.70    1.89
  -4  -1   2   38.22    1.86
  -4  -1   2   41.93    2.11
  -4   1  -2   42.63    2.13
   4   1   2   43.35    2.02
  -4   1  -2   38.72    1.88
   4  -1  -2   39.08    1.90
  -4  -1   2   43.83    2.07
   4   1   2   42.98    1.91
   4   1   2   42.49    2.06
   5  -1   2    3.09    0.69
  -5   1   2    3.24    0.78
  -5   1   2    3.22    0.73
   5  -1   2    2.66    0.68
   5  -1   2    2.87    0.71
  -5  -1  -2    3.90    0.85
   5  -1   2    2.20    0.70
  -5   1   2    2.24    0.61
  -5   1   2    3.04    0.54
   5   1  -2    3.36    0.76
   5   1  -2    4.77    0.83
  -5   1   2    3.17    0.79
   5   1  -2    2.97    0.74
   5   1  -2    3.12    0.55
  -5  -1  -2    2.93    0.67
  -5  -1  -2    2.85    0.76
   5   1  -2    1.44    0.52
   5   1   2    3.22    0.68
   5   1   2    2.61    0.77
   5   1   2    2.45    0.60
  -5  -1   2    2.75    0.67
   5   1   2    3.21    0.77
   5   1   2    3.79    0.78
   5  -1  -2    3.97    0.79
  -5   1  -2    3.38    0.76
   5  -1  -2    1.77    0.63
  -5  -1   2    3.53    0.87
  -5  -1   2    3.31    0.84
  -5  -1   2    3.38    0.52
   5  -1  -2    2.53    0.61
   5  -1  -2    3.92    0.55
   5  -1  -2    2.57    0.68
  -5  -1   2    4.42    0.90
  -5   1  -2    2.42    0.65
  -5   1  -2    2.39    0.75
  -5  -1   2    1.35    0.50
  -6   1   2    3.22    0.89
   6  -1   2    2.89    0.81
  -6  -1  -2    2.52    0.84
  -6   1   2    3.95    0.86
   6  -1   2    2.86    0.74
  -6  -1  -2    3.35    0.81
   6   1  -2    3.64    0.88
   6   1  -2    4.11    0.90
  -6   1   2    3.28    0.80
   6  -1   2    2.68    0.80
   6   1  -2    2.46    0.84
   6   1  -2    3.11    0.83
  -6   1   2    4.30    0.68
   6  -1   2    4.16    1.05
  -6  -1  -2    2.47    0.80
  -6   1   2    1.91    0.77
   6   1   2    1.49    0.55
   6   1   2    4.16    1.04
   6   1   2    2.21    0.71
  -6  -1   2    3.93    0.93
  -6  -1   2    1.76    0.73
  -6   1  -2    2.95    0.86
   6   1   2    3.51    0.92
  -6   1  -2    3.36    0.86
   6  -1  -2    2.58    0.74
  -6  -1   2    2.46    0.69
   6  -1  -2    3.04    0.82
  -6  -1   2    3.65    0.80
   6   1   2    5.08    0.96
   6  -1  -2    2.39    0.76
   6  -1  -2    3.57    0.84
  -6   1  -2    2.75    0.82
  -7   1   2   -0.28    0.41
   7  -1   2    1.66    0.73
   7  -1   2    0.14    0.49
  -7   1   2   -0.17    0.56
  -7  -1  -2    0.23    0.49
   7  -1   2    0.24    0.50
  -7  -1  -2    0.71    0.63
  -7  -1  -2    0.02    0.56
   7   1  -2    0.31    0.51
   7  -1   2    0.90    0.68
   7   1  -2    0.31    0.54
   7   1  -2    0.13    0.50
  -7   1   2    0.90    0.58
  -7   1   2    1.04    0.61
   7   1  -2   -0.22    0.47
  -7  -1  -2    0.62    0.61
  -7  -1   2    0.02    0.57
  -7  -1   2    0.00    0.45
  -7  -1   2    0.17    0.53
   7   1   2   -0.12    0.47
   7   1   2    0.30    0.53
   7   1   2    0.25    0.50
  -7  -1   2   -0.23    0.46
   7   1   2   -0.82    0.45
  -7   1  -2    0.52    0.63
  -7   1  -2    0.13    0.55
  -7   1  -2    0.62    0.59
  -7   1  -2    0.03    0.48
   7  -1  -2    0.67    0.57
   7  -1  -2    0.13    0.54
   7  -1  -2    1.27    0.72
   7  -1  -2    0.30    0.61
   8   1  -2    0.72    0.82
   8  -1   2    0.74    0.83
  -8  -1  -2    0.60    0.89
  -8  -1  -2    1.24    0.73
  -8  -1  -2    0.23    0.63
  -8   1   2   -0.07    0.58
  -8   1   2    1.02    0.77
   8   1  -2    1.25    0.69
  -8   1   2   -0.22    0.64
  -8  -1  -2    2.05    1.03
   8  -1   2    1.52    0.72
   8   1  -2    1.83    0.91
   8   1  -2    0.84    0.77
   8  -1   2    0.61    0.79
  -8   1   2    0.72    0.82
   8  -1  -2    1.54    0.75
   8  -1  -2    1.07    0.87
   8   1   2    1.70    0.90
  -8   1  -2    0.49    1.05
   8  -1  -2    1.37    0.91
  -8   1  -2    1.34    0.72
   8  -1  -2    0.98    0.78
  -8  -1   2    0.17    0.61
   8   1   2    1.61    0.73
  -8   1  -2    0.29    0.65
  -8  -1   2    0.40    0.70
  -8  -1   2    1.02    0.91
  -8   1  -2   -0.07    0.67
   8   1   2    0.93    0.74
   1   2  -2   44.76    1.34
   1   2   2   70.97    2.22
  -1  -2   2   74.57    2.08
   2  -2   2   80.49    2.58
  -2   2   2   80.90    2.65
  -2   2   2   75.80    2.57
   2   2  -2   73.89    2.49
   2  -2   2   74.44    2.59
  -2   2   2   78.50    2.58
   2   2  -2   76.08    2.37
   2   2  -2   77.73    2.54
   2  -2   2   77.42    2.69
  -2  -2  -2   73.33    2.37
  -2  -2  -2   77.05    2.42
  -2  -2  -2   78.95    2.75
   2   2  -2   75.47    2.39
  -2   2   2   77.70    2.47
   2  -2   2   80.03    2.48
  -2   2  -2   78.93    2.41
   2  -2  -2   76.09    2.56
  -2   2  -2   76.23    2.69
  -2  -2   2   77.85    2.68
  -2  -2   2   77.98    2.48
  -2  -2   2   77.66    2.25
  -2  -2   2   76.99    2.37
   2   2   2   80.16    2.45
  -2   2  -2   77.55    2.57
   2   2   2   80.44    2.73
   2  -2  -2   77.49    2.60
  -2  -2   2   75.14    2.55
  -2  -2   2   76.15    2.70
   2   2   2   81.92    2.59
   2  -2  -2   79.16    2.48
   2  -2  -2   79.52    2.50
   2   2   2   74.69    2.57
   2   2   2   79.68    2.61
  -3   2   2   17.00    1.04
  -3  -2  -2   16.94    0.94
   3   2  -2   16.00    1.03
  -3   2   2   16.92    1.06
   3  -2   2   17.47    1.09
   3  -2   2   17.92    1.01
   3   2  -2   17.95    1.09
  -3  -2  -2   18.52    0.96
   3   2  -2   17.12    1.05
  -3  -2  -2   16.30    1.08
   3  -2   2   16.37    1.14
  -3   2   2   16.66    1.12
   3   2  -2   16.31    0.86
  -3  -2  -2   17.41    1.18
   3   2  -2   16.28    0.95
  -3   2   2   16.17    0.99
   3  -2   2   16.29    1.03
   3  -2  -2   14.57    1.01
  -3  -2   2   17.85    1.01
   3  -2  -2   17.94    0.67
  -3  -2   2   14.79    1.09
   3   2   2   17.57    0.97
  -3   2  -2   17.64    0.97
  -3  -2   2   18.49    0.93
   3   2   2   16.30    1.13
   3  -2  -2   16.83    0.99
  -3   2  -2   17.87    1.16
   3  -2  -2   17.27    1.04
  -3  -2   2   16.95    1.09
   3   2   2   16.67    1.02
   3  -2  -2   16.18    0.97
  -3   2  -2   16.73    1.04
   3   2   2   15.87    1.03
  -3  -2   2   16.90    0.73
  -3  -2   2   15.97    1.09
   3   2   2   15.31    1.04
  -4  -2  -2    4.62    0.80
   4  -2   2    3.29    0.62
  -4  -2  -2    3.13    0.72
  -4   2   2    3.52    0.72
   4  -2   2    2.58    0.55
   4   2  -2    2.91    0.50
  -4  -2  -2    5.10    0.71
  -4   2   2    3.76    0.74
   4   2  -2    3.08    0.56
  -4   2   2    3.94    0.68
   4  -2   2    3.11    0.71
  -4   2   2    3.72    0.67
   4   2  -2    3.69    0.70
   4   2  -2    5.12    0.76
   4   2  -2    3.37    0.65
  -4  -2  -2    3.76    0.63
   4  -2   2    2.78    0.62
   4   2   2    3.49    0.76
   4   2   2    3.42    0.67
   4   2   2    3.88    0.65
   4  -2  -2    3.17    0.61
  -4  -2   2    3.31    0.56
   4   2   2    3.54    0.58
  -4   2  -2    2.77    0.61
   4  -2  -2    4.89    0.73
  -4   2  -2    3.97    0.81
  -4   2  -2    3.79    0.64
  -4  -2   2    3.89    0.43
  -4  -2   2    4.04    0.79
   4   2   2    3.95    0.70
   4  -2  -2    4.08    0.69
  -4  -2   2    4.05    0.66
  -4  -2   2    3.92    0.72
   4  -2  -2    3.56    0.70
  -4  -2   2    4.80    0.82
  -5   2   2   28.17    1.79
  -5  -2  -2   25.67    1.77
   5   2  -2   26.73    1.85
  -5  -2  -2   26.71    1.62
   5   2  -2   26.38    1.76
  -5  -2  -2   27.39    1.62
   5   2  -2   29.29    1.72
  -5   2   2   32.79    1.84
  -5  -2  -2   29.31    1.92
   5  -2   2   30.39    1.84
   5   2  -2   26.82    1.71
  -5   2   2   28.77    1.88
   5   2  -2   29.05    1.50
   5  -2   2   29.02    1.84
   5  -2   2   27.01    1.91
   5  -2   2   27.56    1.64
  -5   2   2   28.21    1.69
  -5   2   2   29.41    1.50
  -5   2  -2   29.32    1.78
   5   2   2   27.67    1.67
   5  -2  -2   30.24    1.78
  -5  -2   2   28.90    1.25
   5   2   2   31.27    1.71
  -5   2  -2   28.91    1.72
   5   2   2   27.60    1.78
  -5  -2   2   30.02    1.74
  -5  -2   2   27.44    1.88
  -5   2  -2   28.95    1.88
  -5  -2   2   29.62    1.87
   5  -2  -2   26.43    1.68
   5   2   2   30.78    2.03
   5  -2  -2   29.00    1.78
   5   2   2   28.38    1.85
   5  -2  -2   25.02    1.78
  -5  -2   2   26.69    1.79
  -5  -2   2   28.78    1.60
  -6  -2  -2    6.09    1.11
   6  -2   2    4.54    0.98
   6   2  -2    7.08    1.16
  -6   2   2    5.74    1.12
  -6   2   2    6.18    1.02
   6   2  -2    5.40    1.11
   6  -2   2    7.03    1.31
   6   2  -2    6.59    1.22
  -6   2   2    8.28    1.25
  -6   2   2    8.07    0.98
  -6  -2  -2    5.68    1.16
  -6  -2  -2    7.20    1.11
   6  -2   2    6.28    1.03
   6   2  -2    5.91    1.03
  -6   2   2    6.12    1.25
   6  -2   2    6.59    1.13
   6   2   2    4.37    1.06
   6   2   2    4.71    0.95
   6   2   2    4.87    0.97
   6  -2  -2    6.60    1.08
  -6  -2   2    6.79    1.05
  -6  -2   2    5.85    1.13
   6  -2  -2    5.13    1.04
  -6   2  -2    5.08    0.96
  -6   2  -2    5.96    1.07
  -6   2  -2    4.76    1.02
  -6  -2   2    7.16    1.22
   6  -2  -2    7.15    1.18
   6   2   2    5.74    0.96
  -6  -2   2    9.46    1.17
  -6   2  -2    6.01    1.16
  -6  -2   2    8.35    1.40
   6   2   2    7.68    1.28
   6  -2  -2    4.19    0.91
  -7   2   2    0.55    0.53
  -7   2   2    0.53    0.68
  -7   2   2    0.13    0.50
   7  -2   2   -0.36    0.45
  -7  -2  -2   -0.04    0.55
  -7  -2  -2   -0.04    0.47
  -7  -2  -2    0.08    0.48
   7   2  -2    0.49    0.60
   7   2  -2    0.41    0.58
   7  -2   2    0.70    0.55
   7  -2   2   -0.61    0.49
   7   2  -2   -0.03    0.55
   7  -2   2    0.34    0.59
  -7  -2  -2   -0.27    0.53
   7   2  -2    0.08    0.47
  -7   2   2   -0.45    0.47
  -7   2  -2   -0.34    0.50
   7   2   2    0.09    0.42
  -7  -2   2    0.21    0.47
  -7  -2   2    0.16    0.43
  -7  -2   2    0.53    0.60
  -7   2  -2   -0.06    0.56
   7   2   2    0.67    0.62
   7   2   2    0.65    0.67
  -7   2  -2    0.39    0.51
   7  -2  -2   -0.25    0.46
  -7   2  -2    0.31    0.56
   7  -2  -2    0.32    0.60
   7  -2  -2   -0.38    0.47
   7  -2  -2    0.51    0.56
   7   2   2    0.53    0.61
  -7  -2   2   -0.78    0.50
  -8   2   2   -0.58    0.66
   8  -2   2    0.16    0.64
   8   2  -2    1.09    0.87
  -8   2   2   -0.23    0.56
   8   2  -2    0.76    0.70
  -8  -2  -2   -1.27    0.54
  -8  -2  -2   -0.08    0.58
  -8   2   2    0.86    0.68
  -8   2   2    0.45    0.78
   8   2  -2   -0.32    0.62
  -8  -2  -2   -0.53    0.72
   8  -2   2    0.09    0.63
   8   2  -2   -0.56    0.53
   8  -2   2   -0.16    0.70
  -8  -2   2    0.22    0.81
  -8   2  -2   -0.41    0.59
  -8  -2   2   -0.44    0.59
  -8  -2   2    0.09    0.76
   8  -2  -2   -0.13    0.68
   8  -2  -2    0.53    0.59
   8  -2  -2    0.09    0.65
   8  -2  -2    0.05    0.62
  -8   2  -2   -0.18    0.45
   8   2   2    0.07    0.54
   8   2   2    0.00    0.76
   8   2   2   -0.25    0.63
  -8   2  -2    0.11    0.78
   0   3   2  131.22    3.65
   1  -3   2   40.12    1.43
  -1   3   2   38.18    1.38
  -1  -3  -2   38.90    1.35
   1   3  -2   38.42    1.24
   1  -3   2   38.35    1.08
  -1   3   2   35.65    1.12
   1   3  -2   40.00    1.33
   1  -3   2   39.84    1.18
  -1  -3  -2   39.14    1.49
  -1   3   2   37.22    1.41
   1   3  -2   39.41    1.26
  -1   3   2   38.12    1.33
  -1   3   2   39.48    1.37
   1  -3   2   37.45    1.34
   1  -3   2   37.49    1.36
  -1  -3  -2   38.50    1.30
   1   3  -2   39.13    1.35
   1   3  -2   38.37    1.09
  -1  -3  -2   37.09    1.28
   1   3   2   41.35    1.47
  -1  -3   2   38.12    1.33
  -1  -3   2   37.58    1.43
   1  -3  -2   40.79    1.23
   1  -3  -2   40.40    1.38
  -1  -3   2   40.06    1.30
   1   3   2   39.76    1.50
  -1  -3   2   38.89    1.47
  -1   3  -2   39.27    1.47
   1  -3  -2   38.54    1.41
   1   3   2   39.63    1.40
  -1  -3   2   37.83    1.50
  -1   3  -2   39.94    1.11
   1  -3  -2   38.84    1.42
   1  -3  -2   39.74    1.15
   1  -3  -2   39.93    1.41
   1  -3  -2   41.19    1.38
  -1   3  -2   46.12    1.45
   1   3   2   40.00    1.24
   1   3   2   38.32    1.36
   2   3  -2    6.75    0.50
  -2   3   2    6.26    0.65
   2   3  -2    6.17    0.61
  -2  -3  -2    6.94    0.60
  -2   3   2    6.19    0.60
   2  -3   2    6.90    0.64
  -2   3   2    7.56    0.61
   2   3  -2    7.89    0.52
  -2  -3  -2    6.98    0.56
   2  -3   2    6.87    0.75
  -2  -3  -2    5.82    0.46
  -2   3   2    6.36    0.63
  -2  -3  -2    6.79    0.78
   2   3  -2    7.05    0.67
   2  -3   2    5.75    0.64
   2  -3   2    6.43    0.46
   2  -3   2    7.00    0.70
   2  -3  -2    6.53    0.49
   2  -3  -2    7.00    0.54
  -2   3  -2    6.54    0.44
  -2  -3   2    6.93    0.63
   2   3   2    6.73    0.77
   2  -3  -2    6.69    0.67
  -2   3  -2    7.41    0.71
  -2  -3   2    6.52    0.33
  -2  -3   2    7.42    0.78
   2   3   2    6.07    0.64
   2   3   2    6.06    0.61
   2   3   2    6.56    0.66
  -2  -3   2    7.00    0.41
  -2   3  -2    6.19    0.70
  -2  -3   2    6.80    0.71
  -2  -3   2    6.71    0.64
   2  -3  -2    4.84    0.55
  -2  -3   2    4.57    0.59
   3   3  -2    1.85    0.42
   3  -3   2    2.23    0.48
   3  -3   2    1.25    0.43
  -3   3   2    1.49    0.44
  -3  -3  -2    0.86    0.41
  -3   3   2    1.26    0.38
  -3  -3  -2    2.42    0.43
  -3   3   2    1.52    0.40
   3   3  -2    1.46    0.36
  -3   3   2    2.78    0.53
   3   3  -2    1.86    0.44
  -3  -3  -2    2.03    0.51
   3  -3   2    2.30    0.50
  -3  -3  -2    1.35    0.35
   3  -3   2    2.00    0.42
   3   3  -2    2.48    0.42
  -3  -3   2    1.93    0.44
  -3   3  -2    1.63    0.44
   3  -3  -2    1.96    0.45
   3  -3  -2    2.43    0.46
  -3   3  -2    1.81    0.38
  -3   3  -2    2.31    0.53
   3   3   2    1.69    0.42
   3   3   2    1.74    0.36
   3   3   2    1.22    0.39
   3   3   2    1.74    0.49
   3  -3  -2    1.68    0.45
  -3  -3   2    2.39    0.51
  -3  -3   2    2.84    0.57
  -3  -3   2    2.31    0.59
   3  -3  -2    2.11    0.44
  -3  -3   2    1.97    0.24
  -3  -3   2    2.04    0.36
   3   3   2    1.80    0.46
  -4  -3  -2    2.83    0.70
  -4   3   2    1.76    0.55
   4  -3   2    2.65    0.60
  -4   3   2    2.30    0.58
   4   3  -2    1.52    0.50
   4   3  -2    1.76    0.54
   4   3  -2    2.51    0.47
   4  -3   2    2.84    0.68
   4   3  -2    2.51    0.58
  -4  -3  -2    2.62    0.67
   4  -3   2    2.75    0.58
   4   3  -2    3.64    0.62
  -4   3   2    0.91    0.38
  -4  -3  -2    3.17    0.58
   4  -3   2    2.39    0.58
  -4  -3  -2    2.33    0.48
  -4   3   2    2.07    0.57
   4   3   2    2.79    0.59
   4  -3  -2    2.55    0.59
  -4   3  -2    2.39    0.50
  -4  -3   2    2.11    0.52
   4   3   2    3.44    0.79
   4   3   2    2.14    0.56
  -4   3  -2    2.30    0.61
  -4  -3   2    2.00    0.55
   4  -3  -2    2.48    0.55
  -4  -3   2    2.30    0.45
  -4  -3   2    1.90    0.58
   4  -3  -2    2.13    0.53
   4   3   2    1.95    0.54
  -4   3  -2    2.05    0.62
  -4  -3   2    2.64    0.33
  -4  -3   2    3.33    0.70
   4   3   2    2.57    0.54
   4  -3  -2    2.39    0.56
   5  -3   2    7.47    1.03
  -5  -3  -2    7.13    0.96
  -5  -3  -2    6.29    0.89
   5  -3   2    8.05    1.15
   5   3  -2    5.63    1.00
   5   3  -2    7.18    0.98
   5   3  -2    4.67    0.75
  -5  -3  -2    7.83    1.18
  -5   3   2    7.63    1.08
  -5  -3  -2    6.11    1.11
   5  -3   2    6.55    0.93
   5  -3   2    7.08    1.13
   5   3  -2    5.47    0.95
  -5   3   2    6.84    0.98
  -5   3   2    7.38    0.89
  -5   3   2    8.20    1.13
   5   3  -2    5.87    1.01
  -5   3   2    6.42    1.08
   5   3   2    8.76    1.29
   5   3   2    6.26    0.96
  -5   3  -2    8.51    1.17
  -5   3  -2    5.96    0.90
   5  -3  -2    6.65    0.98
  -5  -3   2    6.77    1.07
   5  -3  -2    6.15    0.94
   5  -3  -2    7.48    1.01
  -5  -3   2    7.87    0.92
  -5  -3   2    4.93    0.84
   5   3   2    7.58    1.14
  -5  -3   2    5.81    0.98
  -5  -3   2    7.02    1.14
  -5   3  -2    5.83    1.01
   5   3   2    8.20    1.06
   5  -3  -2    4.65    0.91
   5   3   2    6.73    0.91
   6   3  -2    5.46    1.07
  -6  -3  -2    6.16    1.17
  -6   3   2    7.14    0.96
  -6  -3  -2    5.32    1.09
   6   3  -2    5.35    0.99
   6  -3   2    4.76    1.10
   6   3  -2    4.43    0.92
   6  -3   2    7.28    1.24
  -6   3   2    5.21    1.05
  -6  -3  -2    6.85    1.03
  -6   3   2    5.40    0.96
   6   3  -2    5.43    1.10
   6   3  -2    4.03    0.89
  -6   3   2    4.76    0.97
  -6   3   2    6.05    1.16
   6  -3   2    4.17    0.96
   6  -3   2    6.41    1.03
  -6  -3   2    4.32    0.90
  -6   3  -2    4.23    0.91
  -6  -3   2    7.27    1.32
  -6   3  -2    4.06    1.04
  -6  -3   2    6.53    0.97
  -6   3  -2    6.89    1.13
  -6  -3   2    3.33    0.94
   6  -3  -2    4.59    0.98
   6  -3  -2    7.80    1.20
  -6  -3   2    5.78    1.11
   6  -3  -2    5.92    1.09
   6   3   2    4.16    0.89
   6   3   2    3.58    0.89
   6   3   2    5.23    0.92
  -6   3  -2    5.56    1.11
   6  -3  -2    6.49    1.25
   6   3   2    6.25    1.19
   6   3   2    7.26    1.38
  -7   3   2    0.65    0.58
   7  -3   2    2.45    0.76
   7  -3   2    0.11    0.57
   7   3  -2    0.87    0.66
  -7  -3  -2    0.83    0.67
  -7  -3  -2    1.83    0.96
  -7  -3  -2    0.60    0.53
  -7   3   2    0.57    0.51
   7  -3   2    1.70    0.79
   7   3  -2    0.14    0.59
   7   3  -2    1.63    0.74
  -7   3   2    0.78    0.72
  -7   3   2    0.81    0.67
   7  -3   2    0.52    0.63
   7   3  -2    0.08    0.55
  -7  -3  -2    2.09    0.91
   7   3   2    1.24    0.74
   7   3   2    0.12    0.60
  -7  -3   2    0.95    0.67
   7  -3  -2    0.32    0.56
   7  -3  -2    0.36    0.53
   7  -3  -2    1.68    0.72
  -7   3  -2    0.46    0.65
  -7   3  -2    1.66    0.72
  -7  -3   2    0.84    0.73
  -7  -3   2    0.59    0.54
  -7   3  -2    1.10    0.68
  -7   3  -2    0.97    0.73
   7  -3  -2    1.67    0.72
   7   3   2   -0.37    0.41
   7   3   2    0.59    0.70
  -7  -3   2    1.05    0.63
   8  -3   2    1.32    0.91
  -8  -3  -2    1.67    0.96
  -8   3   2    1.62    0.98
  -8   3   2    1.15    0.82
   8   3  -2    0.87    0.73
  -8   3   2    0.71    0.82
  -8  -3  -2    1.85    0.99
   8   3  -2    0.65    0.70
  -8  -3  -2    0.57    0.76
   8  -3   2    0.32    0.60
   8  -3   2    0.02    0.71
   8   3  -2    0.84    0.75
  -8   3   2    1.50    0.71
   8   3  -2    1.38    0.88
   8  -3  -2    1.36    0.75
   8  -3  -2    1.29    0.73
  -8  -3   2    0.70    0.89
   8   3   2    1.25    0.68
  -8   3  -2    0.41    0.68
  -8   3  -2    2.29    0.87
  -8  -3   2    1.18    0.87
  -8   3  -2   -0.03    0.73
   8   3   2    1.13    0.90
   8   3   2    0.58    0.76
   8  -3  -2    0.31    0.82
   8  -3  -2    0.40    0.77
   8  -3  -2    0.83    0.76
   0  -4   2  462.26   14.03
   0   4   2  539.72   13.94
   0   4   2  532.57   14.01
   0   4  -2  537.32   14.02
   0   4   2  552.28   13.79
   0  -4  -2  539.85   14.13
   0   4  -2  535.89   13.87
   0   4  -2  526.31   14.07
   0   4   2  529.88   14.02
   0   4   2  537.51   14.05
   0   4   2  533.60   14.00
   0  -4  -2  540.47   14.03
   0  -4   2  533.84   13.96
   0  -4  -2  539.42   13.80
   0   4   2  521.01   14.12
   0   4  -2  534.23   13.99
   0  -4  -2  527.99   13.93
   0   4  -2  517.03   13.74
   0  -4   2  545.23   14.12
  -1  -4  -2  128.94    3.62
   1  -4   2  124.93    3.36
  -1  -4  -2  124.59    3.87
   1   4  -2  124.41    3.70
  -1   4   2  124.62    3.45
   1   4  -2  125.95    3.61
  -1   4   2  124.72    3.68
   1  -4   2  130.05    3.71
   1  -4   2  123.85    3.77
   1   4  -2  128.60    3.69
  -1  -4  -2  125.51    3.70
  -1   4   2  125.28    3.77
   1  -4   2  127.24    3.78
   1   4  -2  125.76    3.59
   1  -4   2  125.82    3.71
   1  -4   2  126.44    3.50
  -1   4   2  127.14    3.70
   1  -4   2  126.19    3.81
   1  -4  -2  122.30    3.70
   1  -4  -2  127.10    3.45
   1  -4  -2  121.75    3.63
  -1   4  -2  126.61    3.66
   1   4   2  123.59    3.79
  -1  -4   2  125.47    3.46
  -1   4  -2  125.22    3.76
  -1  -4   2  119.39    3.71
  -1  -4   2  125.36    3.77
  -1  -4   2  124.79    3.82
  -1  -4   2  127.38    3.75
   1  -4  -2  125.84    3.74
   1   4   2  126.66    3.68
   1  -4  -2  127.64    3.68
   1   4   2  127.32    3.46
   1   4   2  121.40    3.59
   1  -4  -2  125.18    3.66
  -1  -4   2  124.24    3.64
   1   4   2  124.49    3.74
   2  -4   2   74.86    2.44
   2   4  -2   70.36    2.32
  -2   4   2   75.22    2.45
   2   4  -2   67.95    2.36
   2   4  -2   70.86    2.46
   2  -4   2   70.89    2.23
  -2  -4  -2   72.20    2.47
  -2   4   2   70.77    2.52
  -2  -4  -2   73.67    2.25
   2  -4   2   68.79    2.49
   2   4  -2   73.88    2.50
  -2   4   2   72.04    2.51
  -2  -4  -2   71.87    2.38
   2  -4   2   71.49    2.49
  -2   4   2   69.89    2.41
  -2  -4  -2   68.59    2.63
   2  -4   2   71.32    2.61
  -2   4  -2   72.37    2.48
   2   4   2   71.91    2.46
  -2  -4   2   67.17    2.33
  -2  -4   2   68.50    2.06
   2  -4  -2   74.05    2.48
  -2  -4   2   68.70    2.59
   2  -4  -2   70.73    2.29
  -2  -4   2   72.94    2.60
   2   4   2   71.22    2.47
  -2   4  -2   74.51    2.59
  -2  -4   2   73.39    2.54
   2   4   2   71.18    2.60
  -2  -4   2   69.98    2.41
   2   4   2   72.47    2.52
   2  -4  -2   71.80    2.54
  -2   4  -2   70.23    2.14
   2  -4  -2   72.93    2.44
   2  -4  -2   71.46    2.44
  -3   4   2   78.01    2.83
   3  -4   2   82.12    3.12
   3  -4   2   80.05    2.83
   3  -4   2   78.36    2.94
   3  -4   2   77.81    2.66
  -3   4   2   78.34    2.96
   3   4  -2   77.27    2.71
  -3   4   2   83.63    2.99
   3  -4   2   80.64    2.92
   3   4  -2   75.58    2.87
   3   4  -2   79.40    2.90
  -3  -4  -2   79.16    2.61
  -3  -4  -2   78.84    3.10
   3   4  -2   80.60    2.76
  -3   4   2   77.89    2.81
  -3  -4  -2   83.81    2.78
   3  -4  -2   83.48    2.92
  -3  -4   2   80.12    2.53
  -3   4  -2   84.64    3.09
   3   4   2   76.92    2.87
  -3  -4   2   80.96    2.87
   3   4   2   80.37    2.78
  -3   4  -2   80.86    2.65
   3  -4  -2   77.79    2.78
  -3  -4   2   79.67    2.24
  -3  -4   2   79.05    2.86
   3   4   2   81.27    2.96
   3   4   2   79.46    2.91
   3  -4  -2   78.13    2.89
   3   4   2   83.25    3.11
   3  -4  -2   80.42    3.00
   3  -4  -2   79.78    2.87
  -3  -4   2   82.10    3.05
  -3  -4   2   79.97    3.09
  -3   4  -2   80.91    2.93
   4  -4   2    5.90    0.88
  -4  -4  -2    7.48    1.09
  -4  -4  -2    6.39    1.01
  -4   4   2    7.00    0.88
   4  -4   2    6.36    0.82
   4   4  -2    6.25    0.90
  -4  -4  -2    7.68    0.80
  -4   4   2    5.34    0.77
   4   4  -2    6.05    0.87
  -4   4   2    3.98    0.77
   4  -4   2    6.70    1.02
  -4   4   2    6.04    0.91
   4  -4   2    6.75    0.90
   4   4  -2    6.88    0.96
   4   4  -2    5.91    0.80
   4   4  -2    5.18    0.71
  -4  -4  -2    5.51    0.78
   4   4   2    4.98    0.77
  -4   4  -2    8.10    0.97
  -4  -4   2    5.53    0.88
  -4   4  -2    5.99    0.75
  -4  -4   2    5.26    0.84
  -4  -4   2    8.30    1.15
  -4  -4   2    6.05    0.34
  -4  -4   2    7.92    0.96
  -4   4  -2    6.87    0.98
   4   4   2    4.80    0.85
   4   4   2    6.37    0.90
   4  -4  -2    5.71    0.83
   4   4   2    6.00    0.87
   4  -4  -2    5.86    0.81
  -4  -4   2    5.04    0.62
   4   4   2    4.74    0.69
   4  -4  -2    4.78    0.75
   4  -4  -2    5.04    0.83
  -5   4   2    0.20    0.34
   5  -4   2    0.21    0.36
  -5  -4  -2    0.22    0.44
   5   4  -2    0.32    0.38
   5  -4   2    0.53    0.48
  -5  -4  -2    0.52    0.44
  -5  -4  -2   -0.44    0.34
  -5   4   2    0.30    0.42
   5   4  -2    0.27    0.44
   5   4  -2    0.22    0.35
  -5   4   2    1.75    0.68
  -5   4   2    0.23    0.33
  -5  -4  -2    0.11    0.40
   5   4  -2    0.17    0.34
   5  -4   2    0.09    0.31
   5  -4   2   -0.19    0.29
   5   4  -2   -0.31    0.37
  -5  -4   2    0.18    0.45
   5  -4  -2    0.69    0.42
   5   4   2    0.60    0.50
   5  -4  -2    0.64    0.48
  -5   4  -2   -0.09    0.35
  -5  -4   2    0.17    0.28
   5   4   2    0.32    0.33
  -5   4  -2    0.31    0.41
   5  -4  -2   -0.36    0.31
  -5  -4   2    1.26    0.60
   5   4   2    0.04    0.35
   5  -4  -2    0.95    0.45
   5   4   2    0.15    0.36
  -5  -4   2    0.27    0.42
  -5  -4   2    0.45    0.43
   5   4   2    0.10    0.36
  -5   4  -2    0.60    0.50
   6   4  -2    3.21    0.91
  -6   4   2    5.46    1.12
   6   4  -2    5.09    0.95
  -6   4   2    4.36    0.95
  -6   4   2    5.40    0.90
  -6   4   2    5.71    0.98
  -6  -4  -2    4.98    0.97
  -6  -4  -2    4.42    1.07
   6   4  -2    3.58    0.77
  -6   4   2    4.59    0.99
  -6  -4  -2    4.12    1.00
   6  -4   2    3.44    0.82
  -6  -4  -2    5.37    0.92
   6   4  -2    5.00    1.12
   6  -4   2    4.30    0.93
   6   4  -2    3.51    0.89
   6  -4   2    3.19    0.88
   6  -4   2    4.51    1.06
   6  -4  -2    4.29    0.99
  -6   4  -2    5.70    1.17
   6   4   2    5.45    1.09
  -6  -4   2    2.38    0.85
  -6   4  -2    4.84    1.03
   6   4   2    4.12    0.87
  -6   4  -2    6.85    1.27
  -6  -4   2    5.41    0.97
   6   4   2    7.50    1.24
  -6  -4   2    5.39    0.87
   6   4   2    5.16    1.19
  -6   4  -2    6.27    1.06
   6  -4  -2    5.23    1.01
   6  -4  -2    5.64    1.10
   6   4   2    5.87    1.04
   6  -4  -2    6.50    1.14
  -6  -4   2    3.67    0.96
  -6  -4   2    7.25    1.32
  -7   4   2    3.39    1.01
  -7   4   2    4.73    1.10
   7   4  -2    4.21    0.99
   7   4  -2    5.04    1.27
   7   4  -2    5.60    1.26
   7   4  -2    4.07    1.03
  -7   4   2    4.35    0.94
   7  -4   2    3.99    0.94
  -7  -4  -2    5.48    1.00
  -7  -4  -2    3.44    1.04
   7  -4   2    3.68    0.99
  -7  -4  -2    5.35    1.21
  -7  -4  -2    3.85    1.04
  -7   4   2    5.57    1.16
   7  -4   2    4.84    1.09
   7  -4   2    3.79    0.92
   7  -4   2    3.47    1.10
   7   4   2    7.56    1.23
  -7  -4   2    4.58    1.14
  -7  -4   2    4.31    1.12
  -7   4  -2    3.16    1.05
  -7   4  -2    3.57    0.95
   7  -4  -2    7.13    1.33
   7  -4  -2    4.60    1.00
   7   4   2    3.19    0.93
   7  -4  -2    5.82    1.17
   7  -4  -2    3.49    0.97
  -7   4  -2    4.26    1.06
  -7  -4   2    3.44    0.85
   7   4   2    4.39    1.15
   7  -4  -2    6.30    1.38
  -7  -4   2    3.42    1.10
   7   4   2    5.95    1.41
   8   4  -2    0.64    0.70
  -8   4   2    2.11    0.97
   8  -4   2    3.46    1.08
  -8  -4  -2    1.21    0.94
   8   4  -2    2.29    0.93
  -8  -4  -2    2.20    1.01
   8   4  -2    3.00    1.07
   8  -4   2    4.30    1.29
   8   4  -2    1.63    0.95
  -8   4   2    2.10    1.01
  -8   4   2    3.24    1.05
  -8   4   2    2.44    0.90
   8  -4   2    1.71    0.92
  -8  -4  -2    1.91    0.95
   8   4   2    2.11    1.12
   8  -4  -2    2.30    0.91
   8  -4  -2    1.75    0.93
   8  -4  -2    3.14    1.07
  -8   4  -2    3.24    1.21
   8   4   2    1.32    0.75
  -8  -4   2    3.54    1.14
   8  -4  -2    2.84    1.04
  -8  -4   2    3.92    1.29
  -8   4  -2    3.38    0.97
   8  -4  -2    0.97    0.70
   8   4   2    1.96    0.96
  -8   4  -2    1.92    0.90
   0   5  -2  198.42    5.40
   0  -5   2  203.30    5.85
   0   5   2  200.84    5.73
   0  -5  -2  204.16    5.69
   0  -5  -2  205.21    5.89
   0   5  -2  211.29    5.91
   0   5   2  208.36    5.64
   0  -5  -2  209.92    5.78
   0   5  -2  200.79    5.77
   0  -5   2  207.20    5.72
   0  -5  -2  209.01    5.55
   0   5  -2  211.50    5.60
   0   5  -2  206.58    5.79
   0   5   2  212.11    5.53
   0   5   2  204.85    5.90
   0   5   2  210.51    5.83
   0   5   2  199.90    5.74
   0  -5   2  214.42    5.87
   0   5  -2  211.92    5.76
   0  -5   2  209.35    5.82
  -1  -5  -2  152.15    4.40
   1  -5   2  147.48    4.17
  -1  -5  -2  143.95    4.54
   1  -5   2  157.74    4.41
   1  -5   2  149.91    4.46
  -1   5   2  149.96    4.37
   1  -5   2  147.00    4.48
   1  -5   2  145.16    4.38
   1   5  -2  148.52    4.30
  -1   5   2  145.70    4.43
  -1   5   2  152.66    4.14
   1   5  -2  151.63    4.40
  -1  -5  -2  154.40    4.16
   1   5  -2  144.86    4.37
  -1   5   2  153.25    4.34
   1   5  -2  147.81    4.28
   1   5   2  150.50    4.54
   1   5   2  152.44    4.31
   1  -5  -2  150.67    4.41
  -1  -5   2  151.21    4.46
   1   5   2  151.81    4.43
   1   5   2  149.48    4.47
  -1   5  -2  151.57    4.50
  -1  -5   2  152.04    4.48
  -1  -5   2  146.15    4.48
   1  -5  -2  152.27    4.38
  -1   5  -2  151.01    4.38
  -1  -5   2  148.98    4.57
   1  -5  -2  149.39    4.39
   1   5   2  150.49    4.18
  -1  -5   2  151.03    4.42
   1  -5  -2  149.79    4.50
   1  -5  -2  155.61    4.50
  -1  -5   2  153.05    4.11
   2  -5   2   60.98    2.30
   2  -5   2   62.74    2.26
   2  -5   2   62.54    2.03
  -2  -5  -2   60.72    2.00
   2   5  -2   60.25    2.12
   2  -5   2   59.78    2.21
  -2   5   2   63.23    2.34
  -2   5   2   62.50    2.17
  -2   5   2   65.57    2.30
  -2   5   2   59.05    2.21
   2   5  -2   62.27    2.20
   2   5  -2   64.17    2.28
   2   5  -2   64.39    2.28
  -2   5   2   63.75    1.74
  -2  -5  -2   59.00    2.18
   2  -5   2   64.17    2.44
  -2  -5  -2   60.88    2.44
  -2  -5  -2   60.85    2.26
  -2  -5   2   60.06    2.38
  -2  -5   2   62.62    2.30
  -2   5  -2   58.50    2.32
  -2   5  -2   60.39    1.87
   2  -5  -2   59.73    2.20
   2  -5  -2   63.43    2.34
   2   5   2   65.20    2.27
  -2  -5   2   63.96    2.41
  -2  -5   2   63.09    2.09
   2  -5  -2   61.52    2.21
  -2  -5   2   60.43    2.22
   2   5   2   60.87    2.21
  -2   5  -2   56.20    2.21
   2   5   2   62.90    1.78
   2   5   2   58.98    2.27
   2  -5  -2   60.86    2.05
   2  -5  -2   62.24    2.21
   2   5   2   67.43    2.46
   3   5  -2   10.28    0.99
  -3  -5  -2    8.78    0.63
   3  -5   2    9.08    0.97
   3  -5   2    8.35    0.85
   3  -5   2    8.53    0.91
  -3   5   2    9.56    0.91
   3   5  -2    9.45    0.96
   3  -5   2    8.38    0.65
   3   5  -2   11.42    0.80
   3  -5   2    9.03    1.04
  -3   5   2   10.35    0.81
  -3  -5  -2    9.69    1.10
   3   5  -2   10.24    0.76
  -3   5   2   10.08    1.04
  -3   5   2   10.14    1.04
  -3  -5  -2    9.21    0.86
   3   5   2    9.62    0.98
  -3   5  -2    8.71    0.93
  -3  -5   2    9.88    0.79
   3   5   2    9.74    1.01
   3  -5  -2    8.93    0.88
  -3  -5   2    9.45    1.03
  -3   5  -2    9.06    0.63
   3   5   2    9.45    0.93
   3  -5  -2   10.59    0.83
   3  -5  -2    9.29    0.72
   3  -5  -2    8.08    0.93
  -3  -5   2    8.60    0.53
   3   5   2    9.78    1.12
  -3   5  -2    8.58    0.97
  -3  -5   2    8.30    1.00
   3  -5  -2    9.36    0.95
  -3  -5   2   10.04    0.96
  -4  -5  -2    9.61    1.23
  -4  -5  -2   10.96    1.10
   4  -5   2   10.56    1.12
  -4  -5  -2    8.86    0.85
   4  -5   2    8.60    0.87
   4  -5   2    8.45    1.04
   4   5  -2   11.83    0.90
  -4   5   2    8.66    1.00
  -4   5   2    8.57    0.98
   4   5  -2    8.47    1.04
   4   5  -2    8.23    0.93
   4  -5   2    9.48    1.04
  -4   5   2    8.67    1.09
  -4  -5  -2    9.01    1.18
  -4   5   2    9.60    1.16
   4  -5   2   10.21    1.23
   4   5  -2   10.69    1.20
  -4   5  -2   10.87    1.27
  -4  -5   2   10.39    1.30
  -4   5  -2   10.05    0.94
   4  -5  -2    8.90    1.05
  -4  -5   2    9.67    0.69
   4   5   2    9.72    1.02
  -4  -5   2   10.88    1.11
   4   5   2    8.50    1.15
   4  -5  -2    9.49    1.02
   4  -5  -2    9.57    1.07
   4  -5  -2    7.93    0.98
   4   5   2   11.14    1.18
   4   5   2   10.95    1.21
   4  -5  -2    8.70    1.10
  -4  -5   2    8.46    1.10
  -4   5  -2   10.80    1.24
   4   5   2    8.83    1.10
  -4  -5   2   10.33    1.15
  -5  -5  -2    1.83    0.69
   5  -5   2    2.66    0.76
   5   5  -2    3.22    0.77
  -5  -5  -2    3.41    0.72
   5  -5   2    4.49    0.85
  -5  -5  -2    3.66    0.92
  -5   5   2    2.20    0.75
   5   5  -2    2.87    0.70
   5  -5   2    2.69    0.75
  -5   5   2    3.57    0.80
   5   5  -2    3.47    0.72
   5   5  -2    3.61    0.85
   5   5  -2    3.97    0.92
  -5   5   2    3.16    0.83
  -5   5   2    3.16    0.70
  -5  -5  -2    3.24    0.66
   5  -5   2    2.44    0.65
   5  -5   2    3.27    0.65
   5  -5  -2    4.28    0.86
  -5   5  -2    4.42    0.97
  -5  -5   2    3.00    0.80
   5  -5  -2    3.98    0.89
  -5   5  -2    5.00    0.96
  -5  -5   2    2.62    0.84
  -5  -5   2    3.89    0.64
   5   5   2    3.67    0.78
  -5   5  -2    2.44    0.60
  -5  -5   2    3.72    0.78
   5   5   2    2.93    0.63
   5   5   2    1.43    0.64
   5   5   2    2.73    0.74
   5  -5  -2    4.47    0.84
   5  -5  -2    4.56    0.87
  -5  -5   2    3.16    0.71
   5  -5  -2    4.14    0.86
   5   5   2    3.01    0.72
   6  -5   2    6.61    1.19
  -6  -5  -2    4.29    0.90
  -6   5   2    8.54    1.14
   6  -5   2    8.00    1.37
  -6  -5  -2    7.03    1.26
  -6   5   2    6.17    1.11
   6  -5   2    4.87    0.94
  -6  -5  -2    6.20    1.29
  -6  -5  -2    7.14    1.03
  -6   5   2    8.45    1.40
   6  -5   2    5.57    0.94
   6   5  -2    6.48    1.26
   6  -5   2    6.79    1.17
  -6   5   2    7.39    1.12
  -6   5   2    6.96    1.21
   6   5  -2    7.01    1.16
   6   5  -2    6.42    1.03
   6   5  -2    5.31    1.04
   6   5  -2    4.35    1.02
  -6  -5   2    7.33    0.95
   6  -5  -2    6.28    1.21
   6   5   2    5.80    0.99
  -6   5  -2    5.96    1.22
   6   5   2    4.36    0.95
   6  -5  -2    6.46    1.10
   6  -5  -2    8.06    1.21
  -6  -5   2    6.42    1.15
  -6  -5   2    5.82    1.25
  -6  -5   2    5.68    1.13
  -6  -5   2    6.62    1.05
   6   5   2    5.17    1.07
   6   5   2    7.20    1.27
  -6   5  -2    8.26    1.15
   6   5   2    6.74    1.27
  -6   5  -2    6.53    1.28
  -6   5  -2    4.24    0.96
   6  -5  -2    5.25    1.03
   6  -5  -2    4.07    0.87
  -7   5   2    2.46    0.82
   7  -5   2    1.94    0.83
  -7   5   2    4.16    0.98
   7   5  -2    3.17    0.88
   7  -5   2    3.83    1.12
  -7  -5  -2    2.74    1.02
  -7  -5  -2    2.43    0.89
   7   5  -2    3.68    1.08
   7  -5   2    3.86    0.97
   7   5  -2    2.64    0.92
  -7  -5  -2    2.64    0.91
  -7   5   2    3.91    1.11
   7   5  -2    2.79    0.91
  -7   5   2    2.33    0.82
   7  -5   2    3.08    0.84
  -7   5   2    3.29    0.91
   7  -5  -2    3.86    1.12
  -7  -5   2    2.43    0.99
  -7   5  -2    5.35    1.18
   7  -5  -2    2.94    0.86
   7   5   2    4.24    1.05
   7  -5  -2    2.77    0.84
  -7  -5   2    3.59    0.88
   7   5   2    3.42    1.02
   7  -5  -2    4.33    1.09
  -7  -5   2    4.08    1.13
   7   5   2    3.07    0.79
   7   5   2    0.63    0.82
  -7   5  -2    4.32    1.13
   7  -5  -2    4.05    1.06
  -7   5  -2    4.45    1.21
  -7  -5   2    2.24    0.89
   8  -5   2    1.27    0.75
   8  -5   2    1.36    0.85
   8   5  -2    0.49    0.65
  -8   5   2    1.95    0.84
  -8   5   2    1.53    1.00
  -8  -5  -2    0.80    0.73
   8  -5   2    1.45    0.90
  -8  -5  -2    0.86    0.89
  -8  -5  -2    1.57    0.88
  -8   5   2    1.19    0.73
   8   5  -2    0.58    0.77
   8   5  -2    0.59    0.77
   8   5  -2    1.79    0.95
  -8  -5   2    2.61    1.16
   8  -5  -2    2.01    0.86
   8  -5  -2    0.43    0.76
   8   5   2    1.08    0.89
   8  -5  -2    1.04    0.85
  -8   5  -2    0.90    0.85
  -8   5  -2    3.74    1.05
  -8  -5   2    1.70    0.93
   8   5   2    2.30    1.13
  -8   5  -2    1.19    0.85
   8  -5  -2    0.24    0.66
   8  -5  -2    3.12    1.17
   8   5   2    0.62    0.69
   0   6  -2   -0.32    0.13
   0   6   2   -0.10    0.11
   0   6   2    0.05    0.20
   0   6  -2   -0.01    0.17
   0  -6  -2   -0.04    0.15
   0  -6   2    0.12    0.20
   0  -6  -2   -0.07    0.12
   0   6  -2   -0.10    0.13
   0   6  -2   -0.14    0.13
   0   6   2   -0.07    0.13
   0   6   2    0.05    0.18
   0  -6   2   -0.09    0.17
   0   6   2    0.03    0.16
   0  -6  -2    0.02    0.15
   0   6  -2   -0.19    0.18
   0  -6   2    0.00    0.16
   0  -6   2   -0.15    0.16
   0  -6  -2   -0.03    0.17
  -1   6   2    0.18    0.18
  -1  -6  -2    0.25    0.21
  -1   6   2    0.15    0.15
  -1  -6  -2    0.21    0.13
  -1   6   2   -0.08    0.15
   1   6  -2    0.12    0.16
   1  -6   2    0.00    0.17
  -1  -6  -2   -0.06    0.22
   1   6  -2    0.00    0.15
  -1   6   2    0.23    0.27
   1  -6   2   -0.01    0.17
   1  -6   2    0.05    0.20
  -1   6   2   -0.02    0.14
   1   6  -2   -0.25    0.18
   1  -6   2    0.14    0.15
   1   6  -2    0.36    0.21
  -1   6   2   -0.03    0.17
   1  -6   2    0.13    0.19
  -1  -6   2    0.00    0.09
   1  -6  -2    0.00    0.17
   1   6   2    0.30    0.15
  -1  -6   2    0.00    0.18
  -1   6  -2   -0.21    0.16
   1  -6  -2   -0.15    0.16
   1   6   2    0.06    0.22
   1   6   2    0.30    0.17
  -1   6  -2   -0.16    0.15
  -1   6  -2   -0.32    0.15
   1  -6  -2    0.19    0.19
  -1  -6   2   -0.55    0.12
   1   6   2    0.11    0.18
   1  -6  -2    0.16    0.18
  -1  -6   2    0.39    0.25
   1  -6  -2    0.14    0.20
  -1  -6   2    0.18    0.20
   1   6   2   -0.19    0.16
   2   6  -2   59.43    2.27
   2  -6   2   61.93    2.29
  -2  -6  -2   62.99    2.02
   2   6  -2   65.11    2.36
  -2  -6  -2   61.00    2.35
   2  -6   2   63.50    2.37
   2   6  -2   61.20    2.21
  -2   6   2   64.27    2.21
  -2  -6  -2   66.47    2.60
  -2   6   2   63.64    1.84
  -2   6   2   63.15    2.39
  -2   6   2   61.30    2.30
  -2   6   2   64.83    2.34
   2   6  -2   64.22    2.34
   2  -6   2   59.19    2.45
  -2  -6  -2   64.95    2.31
   2  -6   2   62.52    2.07
   2  -6   2   61.69    2.43
   2  -6   2   63.32    2.35
  -2   6  -2   63.88    2.38
   2   6   2   63.53    2.32
   2   6   2   64.98    2.54
   2  -6  -2   63.01    2.45
   2  -6  -2   63.19    2.35
   2   6   2   62.24    2.41
   2   6   2   64.05    1.88
   2  -6  -2   62.98    2.30
  -2   6  -2   64.94    2.48
  -2  -6   2   62.96    2.53
  -2  -6   2   62.93    2.13
   2  -6  -2   66.88    2.17
  -2  -6   2   67.54    2.57
   2  -6  -2   67.64    2.37
   2   6   2   67.99    2.39
  -2  -6   2   61.55    2.38
  -2  -6   2   61.49    2.36
   2  -6  -2   65.34    2.45
  -3  -6  -2    1.52    0.45
   3   6  -2    1.58    0.44
  -3   6   2    0.81    0.41
   3   6  -2    1.10    0.33
   3  -6   2    1.91    0.56
   3  -6   2    1.14    0.40
  -3   6   2    1.73    0.46
   3  -6   2    1.24    0.41
   3   6  -2    1.56    0.42
  -3  -6  -2    1.14    0.36
   3   6  -2    1.30    0.43
  -3  -6  -2    1.38    0.49
   3  -6   2    0.93    0.41
  -3   6   2    1.13    0.35
   3  -6   2    1.47    0.34
  -3   6   2    2.07    0.47
  -3  -6  -2    1.39    0.32
   3  -6  -2    1.55    0.43
   3   6   2    1.44    0.49
  -3   6  -2    1.70    0.32
   3  -6  -2    0.92    0.34
   3   6   2    1.75    0.48
  -3  -6   2    1.36    0.24
  -3   6  -2    1.21    0.47
   3   6   2    1.60    0.45
  -3  -6   2    1.99    0.52
  -3  -6   2    0.88    0.33
   3  -6  -2    1.27    0.34
  -3  -6   2    1.28    0.41
  -3  -6   2    0.76    0.41
  -3   6  -2    0.78    0.38
   3  -6  -2    1.26    0.44
   3   6   2    1.51    0.50
   3  -6  -2    1.88    0.43
   4  -6   2    6.72    1.08
   4  -6   2    7.46    0.85
   4  -6   2    7.92    1.05
  -4  -6  -2    6.29    0.86
  -4   6   2    9.10    1.03
   4   6  -2    9.24    1.04
  -4  -6  -2    9.35    1.22
  -4  -6  -2    8.27    0.80
   4   6  -2    6.68    0.85
   4  -6   2    9.75    1.09
  -4  -6  -2    5.80    0.98
  -4   6   2    7.89    0.95
  -4   6   2    9.09    1.15
   4   6  -2    8.33    1.06
   4   6  -2    7.83    1.04
  -4   6   2    5.87    0.95
   4  -6   2    7.87    1.01
   4   6   2    7.49    0.95
  -4  -6   2    6.20    1.03
   4   6   2    6.54    1.04
  -4  -6   2    7.08    0.56
   4   6   2    7.06    0.98
   4  -6  -2    7.43    0.98
  -4   6  -2    8.85    0.85
   4  -6  -2    8.13    0.97
   4   6   2    7.81    0.93
  -4   6  -2    6.85    1.02
   4   6   2    7.60    1.02
  -4  -6   2    7.25    0.92
  -4   6  -2    7.87    1.11
  -4  -6   2    6.83    0.92
  -4  -6   2    7.82    1.09
   4  -6  -2    6.16    0.97
   4  -6  -2    5.71    0.87
   4  -6  -2    8.59    1.02
  -5  -6  -2    1.97    0.61
   5   6  -2    2.57    0.79
   5   6  -2    2.08    0.63
  -5   6   2    2.67    0.72
   5   6  -2    2.64    0.63
  -5  -6  -2    1.01    0.59
   5  -6   2    3.27    0.86
  -5  -6  -2    2.86    0.81
   5  -6   2    2.67    0.63
   5  -6   2    2.90    0.73
  -5   6   2    1.48    0.58
   5   6  -2    3.79    0.88
  -5   6   2    2.57    0.66
  -5  -6  -2    3.27    0.64
   5  -6   2    2.72    0.71
   5   6  -2    4.21    0.82
  -5   6   2    3.15    0.71
   5  -6   2    4.78    0.94
   5  -6  -2    1.99    0.60
  -5  -6   2    2.46    0.69
   5  -6  -2    3.96    0.80
   5   6   2    2.87    0.74
   5   6   2    3.52    0.89
   5   6   2    0.30    0.43
  -5   6  -2    1.59    0.67
   5  -6  -2    2.65    0.76
  -5  -6   2    2.67    0.69
  -5  -6   2    2.43    0.75
   5  -6  -2    2.63    0.67
  -5   6  -2    3.01    0.84
   5   6   2    2.63    0.72
  -5  -6   2    2.84    0.84
   5   6   2    2.88    0.69
  -5   6  -2    1.95    0.54
   5  -6  -2    2.90    0.70
  -5  -6   2    2.81    0.54
  -5   6  -2    2.04    0.66
   6   6  -2    4.90    1.07
  -6  -6  -2    7.03    1.28
   6  -6   2    5.94    0.92
  -6   6   2    5.82    1.01
  -6   6   2    4.57    1.00
  -6  -6  -2    4.31    1.01
  -6  -6  -2    5.23    1.00
   6   6  -2    2.96    0.81
   6  -6   2    4.23    1.00
   6   6  -2    7.96    1.15
  -6   6   2    6.84    1.06
  -6   6   2    5.30    0.99
   6  -6   2    6.01    1.07
  -6   6   2    7.51    1.31
   6  -6   2    6.89    1.31
   6  -6   2    6.58    1.19
   6   6  -2    5.88    1.07
  -6  -6  -2    7.26    0.99
   6   6  -2    6.17    1.27
  -6  -6   2    4.94    1.10
   6  -6  -2    6.63    1.14
  -6   6  -2    6.93    1.35
  -6  -6   2    7.67    1.26
  -6   6  -2    4.78    1.07
   6   6   2    3.59    0.86
  -6   6  -2    4.37    0.98
   6  -6  -2    3.29    0.78
   6   6   2    4.27    1.02
   6  -6  -2    4.34    1.03
   6   6   2    5.33    1.23
  -6  -6   2    5.28    0.99
   6   6   2    5.72    1.00
  -6   6  -2    4.66    0.86
   6  -6  -2    5.25    1.03
  -6  -6   2    3.94    1.02
   6   6   2    4.89    1.02
   6  -6  -2    5.00    1.02
   7  -6   2    0.02    0.45
  -7   6   2   -0.50    0.47
   7  -6   2   -0.51    0.51
   7   6  -2    0.38    0.57
   7   6  -2   -0.08    0.50
   7   6  -2    0.55    0.58
  -7   6   2   -0.01    0.45
  -7  -6  -2    1.10    0.75
   7  -6   2    0.50    0.59
   7   6  -2    0.44    0.70
  -7  -6  -2   -0.26    0.53
  -7   6   2    0.66    0.62
  -7   6   2    0.29    0.51
   7  -6   2    0.10    0.60
  -7   6   2    0.27    0.58
  -7  -6  -2    0.92    0.70
  -7   6  -2    0.68    0.67
   7   6   2    0.01    0.61
  -7  -6   2   -0.07    0.60
  -7   6  -2    1.45    0.76
  -7  -6   2    0.42    0.67
  -7  -6   2    1.24    0.64
   7  -6  -2    0.70    0.53
   7  -6  -2    0.29    0.53
   7  -6  -2    0.09    0.47
   7   6   2   -0.10    0.42
  -7  -6   2   -0.15    0.73
   7   6   2    1.49    0.78
   7   6   2   -0.36    0.65
   7   6   2    0.35    0.71
   7  -6  -2    0.46    0.69
   7  -6  -2    0.39    0.55
  -7   6  -2    1.09    0.67
   0   7  -2    0.12    0.15
   0  -7  -2   -0.13    0.14
   0  -7  -2    0.03    0.13
   0  -7   2   -0.32    0.17
   0   7  -2    0.17    0.20
   0   7  -2   -0.14    0.15
   0   7   2   -0.03    0.18
   0  -7  -2   -0.07    0.17
   0   7   2   -0.06    0.17
   0   7  -2   -0.20    0.16
   0  -7   2   -0.04    0.18
   0  -7   2   -0.12    0.16
   0  -7  -2   -0.19    0.17
   0   7   2   -0.02    0.11
   0   7   2   -0.15    0.16
   0  -7   2   -0.18    0.17
   0   7   2   -0.24    0.18
   0   7  -2    0.03    0.19
   1   7  -2    4.57    0.56
  -1   7   2    2.61    0.53
   1  -7   2    4.07    0.57
   1  -7   2    4.18    0.47
  -1  -7  -2    3.39    0.58
  -1   7   2    4.68    0.50
   1   7  -2    3.55    0.51
  -1   7   2    4.34    0.56
   1   7  -2    4.88    0.56
  -1  -7  -2    3.43    0.53
  -1   7   2    4.31    0.45
  -1   7   2    4.41    0.55
   1  -7   2    4.01    0.57
  -1  -7  -2    4.95    0.45
   1  -7   2    3.23    0.53
   1   7  -2    3.98    0.57
   1  -7   2    4.23    0.54
  -1  -7   2    4.31    0.59
  -1  -7   2    3.40    0.49
   1  -7  -2    3.34    0.48
  -1  -7   2    4.14    0.23
   1  -7  -2    3.77    0.56
   1  -7  -2    3.25    0.52
   1   7   2    4.42    0.48
   1   7   2    4.63    0.65
   1   7   2    3.87    0.41
   1  -7  -2    3.70    0.52
  -1  -7   2    3.78    0.20
  -1   7  -2    3.64    0.57
   1   7   2    3.59    0.53
  -1   7  -2    3.97    0.48
  -1  -7   2    5.10    0.71
  -1  -7   2    3.67    0.61
  -1   7  -2    3.99    0.51
   1   7   2    4.48    0.56
   1  -7  -2    3.36    0.47
  -2   7   2   40.13    1.82
   2  -7   2   44.97    1.85
   2  -7   2   42.12    1.55
  -2  -7  -2   41.85    1.85
   2   7  -2   42.53    1.79
   2  -7   2   41.77    1.89
  -2   7   2   39.72    1.72
  -2   7   2   40.08    1.76
   2  -7   2   41.26    1.79
  -2  -7  -2   38.21    1.93
   2   7  -2   42.51    1.79
   2   7  -2   42.16    1.69
  -2  -7  -2   40.19    1.75
  -2  -7  -2   40.30    1.45
   2  -7   2   43.96    1.95
   2  -7   2   41.57    1.78
  -2   7   2   41.91    1.37
   2   7  -2   42.52    1.82
  -2  -7   2   38.79    1.84
  -2  -7   2   42.12    1.79
  -2   7  -2   41.69    1.86
   2   7   2   40.34    1.81
   2  -7  -2   39.68    1.73
   2   7   2   39.63    1.74
  -2  -7   2   43.36    1.52
   2   7   2   42.18    1.72
   2   7   2   41.00    1.94
   2  -7  -2   40.38    1.55
   2  -7  -2   40.57    1.70
   2  -7  -2   42.05    1.91
   2   7   2   39.58    1.31
  -2   7  -2   41.92    1.59
  -2  -7   2   41.88    1.81
   2  -7  -2   40.27    1.76
  -2  -7   2   40.24    1.90
   2  -7  -2   42.04    1.85
  -2  -7   2   43.51    1.96
  -2   7  -2   40.67    1.78
   3   7  -2    0.90    0.37
  -3  -7  -2    1.14    0.28
  -3   7   2    0.53    0.35
   3   7  -2    1.09    0.39
   3  -7   2    0.66    0.32
   3  -7   2    1.26    0.33
   3   7  -2    1.04    0.35
   3  -7   2    1.34    0.46
  -3   7   2    0.80    0.33
  -3   7   2    0.89    0.13
  -3  -7  -2    0.99    0.44
  -3   7   2    0.69    0.35
   3  -7   2    1.00    0.39
  -3  -7  -2    0.11    0.39
  -3  -7  -2    0.60    0.33
   3  -7   2    0.93    0.45
   3   7  -2    0.49    0.30
  -3   7   2    0.34    0.33
  -3  -7   2    0.63    0.41
  -3  -7   2    0.13    0.30
   3  -7  -2    0.82    0.32
  -3  -7   2    0.32    0.31
   3   7   2    0.74    0.38
   3  -7  -2    0.51    0.31
   3   7   2    0.63    0.32
  -3   7  -2    0.73    0.25
   3   7   2   -0.09    0.29
   3   7   2    1.57    0.48
  -3   7  -2    0.98    0.41
   3  -7  -2    0.49    0.33
   3  -7  -2    0.77    0.37
  -3   7  -2    0.93    0.45
   3  -7  -2    0.70    0.30
  -3  -7   2    1.13    0.44
  -3  -7   2    0.85    0.33
   3  -7  -2    0.05    0.27
  -4   7   2    0.34    0.39
  -4   7   2    1.05    0.50
   4   7  -2    1.50    0.51
   4  -7   2    0.75    0.44
   4  -7   2    0.91    0.54
  -4  -7  -2    0.82    0.41
   4  -7   2    0.57    0.39
   4   7  -2    0.58    0.36
   4   7  -2    0.44    0.37
  -4  -7  -2    0.91    0.50
  -4   7   2    0.83    0.39
  -4  -7  -2    0.64    0.31
  -4   7   2    0.60    0.45
   4  -7   2    0.67    0.44
   4   7  -2    1.00    0.43
  -4  -7  -2    0.92    0.48
   4  -7   2    0.71    0.33
   4   7   2    0.71    0.42
   4   7   2    1.42    0.53
   4  -7  -2    0.74    0.40
  -4   7  -2    0.95    0.36
   4   7   2    0.80    0.39
  -4  -7   2    0.59    0.50
   4  -7  -2    0.25    0.41
  -4  -7   2    0.30    0.36
  -4  -7   2    0.88    0.26
  -4   7  -2    0.65    0.43
   4  -7  -2    0.45    0.34
  -4  -7   2    0.39    0.37
  -4  -7   2   -0.07    0.31
  -4   7  -2    0.70    0.49
   4   7   2    1.03    0.54
  -4   7  -2    0.24    0.38
   4  -7  -2    1.18    0.44
   4  -7  -2    1.53    0.50
  -5  -7  -2    1.35    0.65
  -5  -7  -2    0.33    0.41
   5  -7   2    0.29    0.46
  -5   7   2    0.77    0.44
  -5   7   2    0.03    0.38
  -5   7   2    0.30    0.39
   5  -7   2    0.33    0.34
  -5  -7  -2    0.88    0.53
   5  -7   2    1.25    0.65
   5   7  -2   -0.18    0.39
   5   7  -2    0.11    0.37
  -5   7   2    0.43    0.46
   5   7  -2    1.30    0.59
   5   7  -2    1.12    0.49
   5  -7   2    0.72    0.45
   5  -7   2    0.56    0.43
  -5  -7  -2    0.22    0.38
   5   7  -2    0.82    0.44
   5   7   2    0.37    0.44
  -5   7  -2    0.41    0.52
  -5   7  -2    0.49    0.33
   5  -7  -2    1.14    0.47
   5   7   2    0.49    0.39
   5   7   2    0.82    0.54
  -5   7  -2    0.47    0.51
  -5  -7   2    0.69    0.58
  -5  -7   2    0.76    0.46
  -5  -7   2    0.25    0.46
   5  -7  -2   -0.06    0.34
   5  -7  -2    0.52    0.43
   5  -7  -2    0.70    0.44
  -5  -7   2    0.23    0.41
   5   7   2    0.24    0.42
   5   7   2    0.36    0.43
  -5   7  -2   -0.11    0.35
   5  -7  -2    0.11    0.34
   6   7  -2    0.23    0.46
  -6   7   2    0.78    0.62
   6  -7   2    0.03    0.35
  -6  -7  -2   -0.24    0.48
  -6   7   2   -0.44    0.42
   6   7  -2    0.02    0.45
   6   7  -2    0.46    0.56
  -6   7   2    1.17    0.59
  -6   7   2    0.27    0.45
   6  -7   2    0.69    0.56
  -6  -7  -2    0.41    0.55
  -6  -7  -2    0.65    0.64
   6  -7   2   -0.17    0.43
   6  -7   2    0.72    0.60
   6   7  -2    0.41    0.45
  -6   7   2    0.43    0.50
   6  -7   2    0.60    0.56
   6   7  -2    0.95    0.62
  -6  -7   2    0.66    0.57
  -6  -7   2    0.07    0.42
   6  -7  -2    0.12    0.39
   6  -7  -2    0.05    0.37
  -6   7  -2    0.50    0.56
  -6  -7   2    0.70    0.66
   6   7   2    0.10    0.46
   6   7   2    0.04    0.38
   6  -7  -2    0.04    0.44
   6   7   2    0.14    0.52
   6  -7  -2    0.81    0.55
   6   7   2    0.46    0.53
   6  -7  -2    0.52    0.52
  -6  -7   2    0.62    0.63
  -6   7  -2    0.68    0.57
   6   7   2    0.11    0.41
  -6   7  -2   -0.45    0.45
   7   7  -2    0.87    0.70
  -7   7   2    1.53    0.73
   7   7  -2    0.38    0.52
   7   7  -2    2.30    0.97
  -7  -7  -2    1.09    0.75
  -7  -7  -2    0.36    0.67
  -7   7   2    0.83    0.63
  -7  -7  -2   -0.18    0.76
   7  -7   2    0.25    0.67
   7   7  -2    1.24    0.72
  -7   7   2    1.54    0.87
   7  -7   2   -0.03    0.49
  -7   7   2    0.93    0.72
   7  -7   2    0.83    0.75
  -7   7   2    1.22    0.70
  -7  -7   2   -0.52    0.75
   7   7   2    0.85    0.74
   7  -7  -2    0.27    0.53
  -7   7  -2    1.13    0.84
  -7  -7   2    0.47    0.56
  -7   7  -2    1.85    0.78
   7   7   2    0.92    0.81
  -7  -7   2   -0.06    0.61
   7   7   2    0.58    0.61
   7   7   2    1.46    0.69
   7  -7  -2    0.64    0.68
  -7   7  -2    0.03    0.54
   7   7   2    0.01    0.66
   7  -7  -2    0.82    0.72
   7  -7  -2    1.39    0.88
  -7  -7   2    0.56    0.59
   7  -7  -2    0.50    0.50
   0  -8  -2    2.30    0.42
   0   8  -2    2.60    0.48
   0  -8   2    2.43    0.43
   0   8  -2    2.11    0.43
   0  -8   2    2.06    0.43
   0   8   2    2.01    0.46
   0  -8   2    1.91    0.42
   0   8  -2    2.13    0.33
   0   8   2    1.92    0.38
   0   8   2    1.61    0.38
   0  -8   2    2.73    0.47
   0   8  -2    2.37    0.50
   0   8   2    2.03    0.41
   0  -8  -2    2.15    0.39
   0  -8  -2    1.87    0.31
   0   8  -2    2.33    0.45
   0   8   2    2.40    0.31
   0  -8  -2    1.78    0.44
   1  -8   2    4.30    0.67
  -1   8   2    4.99    0.63
   1  -8   2    3.86    0.57
   1   8  -2    3.07    0.47
  -1  -8  -2    4.15    0.60
   1  -8   2    4.91    0.54
   1  -8   2    3.19    0.54
  -1  -8  -2    4.38    0.70
   1   8  -2    3.77    0.56
  -1   8   2    4.50    0.50
   1   8  -2    3.89    0.59
  -1   8   2    4.05    0.66
   1  -8   2    3.85    0.56
   1   8  -2    3.16    0.51
   1  -8   2    4.47    0.66
  -1  -8  -2    4.10    0.43
  -1   8   2    4.79    0.62
  -1   8   2    3.96    0.48
  -1  -8   2    3.43    0.56
   1  -8  -2    3.76    0.52
  -1   8  -2    4.99    0.65
  -1  -8   2    3.53    0.61
  -1  -8   2    4.25    0.57
  -1   8  -2    3.09    0.47
  -1   8  -2    4.10    0.53
   1  -8  -2    3.73    0.59
   1   8   2    3.39    0.51
   1  -8  -2    4.16    0.55
   1   8   2    3.78    0.44
   1   8   2    4.65    0.51
  -1   8  -2    4.94    0.46
   1  -8  -2    4.36    0.60
   1   8   2    4.25    0.61
  -1  -8   2    4.65    0.73
   1   8   2    2.80    0.55
   2  -8   2    7.83    0.59
   2  -8   2    8.04    0.85
  -2  -8  -2    6.09    0.82
  -2   8   2    9.62    0.90
  -2   8   2    8.10    0.50
   2  -8   2    7.70    0.89
  -2   8   2    7.25    0.78
  -2  -8  -2    8.41    0.90
  -2   8   2    7.59    0.88
   2   8  -2    7.04    0.81
   2  -8   2    7.61    0.94
  -2  -8  -2    6.33    0.92
   2  -8   2    7.15    0.81
   2   8  -2    8.28    0.80
   2   8  -2    7.38    0.85
  -2   8   2    7.60    0.83
  -2  -8  -2    7.78    0.52
   2   8  -2    7.65    0.87
   2  -8  -2    9.10    1.00
   2   8   2    7.91    0.46
   2   8   2    6.82    0.78
  -2  -8   2    7.62    0.90
   2   8   2    8.23    0.93
   2   8   2    8.68    1.00
  -2   8  -2    6.84    0.85
  -2  -8   2    8.95    0.91
   2  -8  -2    7.69    0.79
  -2  -8   2    7.87    0.99
  -2   8  -2    7.43    0.76
   2   8   2    6.52    0.73
  -2   8  -2    8.75    0.76
  -2  -8   2    6.81    0.92
   2  -8  -2    7.07    0.88
   2  -8  -2    8.45    0.62
  -2  -8   2    7.31    0.88
  -2   8  -2    8.27    0.88
   2  -8  -2    8.65    0.91
   2  -8  -2    8.45    0.88
  -2  -8   2    8.21    0.54
  -3   8   2    5.12    0.82
  -3   8   2    6.48    0.74
   3  -8   2    5.09    0.61
  -3   8   2    5.28    0.78
  -3   8   2    4.99    0.32
   3  -8   2    4.55    0.71
   3   8  -2    5.25    0.80
  -3  -8  -2    5.24    0.52
  -3  -8  -2    5.48    0.79
   3   8  -2    4.46    0.76
  -3  -8  -2    5.56    0.94
   3   8  -2    6.24    0.89
  -3   8   2    5.16    0.76
  -3  -8  -2    4.85    0.79
   3  -8   2    5.12    0.77
   3  -8   2    5.07    0.85
   3  -8   2    4.63    0.74
   3  -8   2    5.53    0.90
   3   8  -2    4.63    0.67
   3  -8  -2    5.65    0.78
   3  -8  -2    4.86    0.73
  -3   8  -2    5.53    0.86
   3  -8  -2    5.01    0.80
  -3   8  -2    5.30    0.60
   3   8   2    4.51    0.78
  -3  -8   2    5.93    0.84
  -3  -8   2    5.59    0.93
   3  -8  -2    5.38    0.89
   3  -8  -2    5.98    0.84
  -3   8  -2    4.91    0.74
   3   8   2    4.77    0.78
  -3  -8   2    4.00    0.70
   3   8   2    7.12    0.89
  -3  -8   2    4.61    0.62
   3   8   2    5.95    0.81
   3  -8  -2    5.87    0.73
  -3   8  -2    4.96    0.82
  -3  -8   2    5.44    0.89
  -4  -8  -2    8.38    1.04
  -4  -8  -2    7.85    0.75
   4  -8   2   10.21    1.38
  -4  -8  -2    7.59    1.22
   4  -8   2    8.07    0.87
  -4   8   2   10.02    1.22
   4   8  -2   10.08    1.23
   4  -8   2    8.39    1.06
  -4   8   2    8.91    0.96
  -4   8   2    9.68    1.12
   4   8  -2    6.82    0.99
  -4   8   2    8.15    1.17
   4   8  -2    8.12    0.98
   4  -8   2    7.66    1.04
  -4  -8  -2   11.77    1.46
   4  -8   2    7.78    1.08
   4   8  -2    7.94    1.02
   4   8   2    8.25    1.07
   4  -8  -2    8.26    1.03
  -4  -8   2    7.72    1.15
   4  -8  -2    6.62    1.07
   4  -8  -2    7.21    0.93
  -4   8  -2    7.40    1.10
  -4   8  -2    6.77    1.08
   4   8   2    7.57    1.11
  -4  -8   2    9.43    1.33
   4  -8  -2    7.83    1.05
  -4  -8   2    7.48    0.94
  -4   8  -2    8.06    1.10
   4  -8  -2    8.86    1.03
  -4   8  -2    7.66    0.75
  -4  -8   2   10.78    1.24
   4   8   2   10.62    1.40
   5  -8   2    2.01    0.76
   5   8  -2    1.51    0.58
  -5  -8  -2    1.29    0.54
  -5  -8  -2    1.87    0.74
  -5   8   2    1.54    0.63
   5  -8   2    0.43    0.48
   5   8  -2    1.73    0.65
   5   8  -2    0.94    0.51
  -5   8   2    1.86    0.68
   5  -8   2    1.35    0.65
   5  -8   2    0.58    0.38
  -5   8   2    1.66    0.57
  -5   8   2    1.98    0.71
  -5  -8  -2    1.67    0.50
   5  -8   2    1.13    0.50
  -5  -8  -2    1.67    0.72
   5   8  -2    1.94    0.64
   5   8   2    2.55    0.62
   5  -8  -2    0.41    0.36
  -5   8  -2    0.22    0.51
  -5  -8   2    1.36    0.54
  -5   8  -2    2.16    0.69
  -5  -8   2    1.07    0.71
   5   8   2    0.80    0.52
   5   8   2    1.02    0.56
   5  -8  -2    1.18    0.52
  -5  -8   2    0.70    0.55
   5   8   2    1.63    0.64
   5  -8  -2    0.94    0.48
   5  -8  -2    1.24    0.58
   5  -8  -2    0.77    0.56
   5   8   2    0.53    0.50
  -5   8  -2    0.44    0.53
  -5  -8   2    1.97    0.61
  -5   8  -2    1.17    0.45
   6   8  -2    0.89    0.60
  -6   8   2    0.27    0.51
   6   8  -2    2.33    0.86
  -6  -8  -2    1.40    0.75
  -6  -8  -2    0.73    0.62
   6  -8   2    1.97    0.62
   6  -8   2    1.22    0.64
   6   8  -2    1.35    0.78
  -6   8   2    0.58    0.52
   6  -8   2    1.78    0.66
  -6   8   2    0.60    0.59
   6  -8   2    1.12    0.67
   6   8  -2    1.20    0.63
  -6   8   2    0.13    0.45
  -6  -8  -2    1.57    0.69
   6   8  -2    0.98    0.65
   6  -8   2    0.94    0.69
  -6   8   2    0.60    0.60
   6  -8  -2    0.14    0.40
  -6  -8   2    0.93    0.66
  -6  -8   2    0.98    0.62
  -6  -8   2    1.08    0.70
  -6   8  -2    0.73    0.58
   6  -8  -2    1.80    0.83
  -6   8  -2    0.64    0.56
  -6  -8   2    1.36    0.62
   6  -8  -2    0.38    0.54
   6   8   2    1.14    0.55
   6  -8  -2    0.47    0.57
   6   8   2    0.97    0.62
  -6   8  -2    0.28    0.51
   6   8   2    1.12    0.67
   6  -8  -2    0.27    0.43
   6   8   2    1.14    0.65
   6   8   2   -0.12    0.51
  -7   8   2    0.25    0.51
   7   8  -2    0.35    0.65
  -7  -8  -2   -0.01    0.64
   7  -8   2    0.50    0.78
  -7  -8  -2    1.02    0.73
   7   8  -2    0.56    0.71
  -7   8   2   -0.01    0.47
  -7   8   2    0.13    0.58
   7   8  -2    1.39    0.66
   7  -8   2    0.21    0.67
  -7  -8  -2    0.37    0.62
   7  -8   2    0.68    0.57
   7   8  -2   -0.48    0.43
  -7   8   2    0.48    0.67
  -7  -8   2    1.15    0.68
  -7   8  -2    1.34    0.86
   7  -8  -2    1.65    0.89
  -7  -8   2   -0.64    0.66
   7  -8  -2    0.35    0.52
  -7  -8   2    0.76    0.66
   7   8   2    0.66    0.61
   7  -8  -2   -0.33    0.61
  -7  -8   2   -0.40    0.76
   7   8   2    0.67    0.67
   7   8   2    0.73    0.68
  -7   8  -2    0.23    0.69
  -7   8  -2   -0.10    0.50
   7   8   2   -0.01    0.56
   7  -8  -2    1.52    0.79
   7  -8  -2    0.14    0.54
   7   8   2    0.68    0.68
   0   9   2    2.82    0.47
   0  -9  -2    3.00    0.55
   0   9  -2    3.37    0.52
   0  -9  -2    3.37    0.51
   0   9   2    3.08    0.36
   0   9  -2    2.41    0.54
   0  -9  -2    2.65    0.49
   0   9  -2    3.45    0.56
   0   9   2    3.67    0.64
   0  -9   2    3.70    0.59
   0  -9   2    3.44    0.57
   0   9   2    2.98    0.54
   0   9  -2    2.67    0.48
   0  -9   2    2.60    0.47
   0   9  -2    3.50    0.43
   0  -9   2    2.57    0.51
   0   9   2    2.96    0.50
   0  -9  -2    2.86    0.39
   1   9  -2   15.80    1.08
   1  -9   2   18.64    1.08
   1  -9   2   15.75    1.07
   1   9  -2   17.32    1.05
   1  -9   2   18.19    0.97
  -1  -9  -2   18.26    1.11
  -1  -9  -2   18.49    0.87
  -1   9   2   17.86    0.89
  -1   9   2   17.95    0.93
  -1  -9  -2   17.08    1.17
   1   9  -2   17.79    1.09
   1  -9   2   18.24    1.12
   1  -9   2   18.97    1.18
  -1   9   2   18.44    1.11
  -1   9   2   15.54    1.03
  -1   9   2   17.87    1.21
   1   9  -2   16.65    1.02
   1  -9   2   17.90    1.14
   1   9   2   17.72    0.92
  -1   9  -2   16.85    1.10
  -1  -9   2   17.00    1.10
  -1  -9   2   18.57    1.25
  -1   9  -2   18.43    1.02
   1   9   2   16.06    0.86
   1  -9  -2   17.80    1.07
  -1   9  -2   17.30    0.78
  -1  -9   2   15.42    1.06
   1   9   2   17.99    1.22
   1   9   2   18.76    1.09
  -1   9  -2   16.86    0.99
  -1  -9   2   17.49    1.03
   1   9   2   16.31    1.05
   1  -9  -2   16.57    1.02
   1  -9  -2   17.72    1.04
   1  -9  -2   18.43    1.17
  -2   9   2   43.43    1.55
   2  -9   2   42.08    2.07
   2  -9   2   44.52    2.06
   2   9  -2   42.85    1.93
   2   9  -2   40.77    1.87
   2   9  -2   43.66    1.86
   2  -9   2   43.43    1.71
   2   9  -2   42.84    1.99
  -2  -9  -2   43.27    1.96
  -2   9   2   43.10    1.92
  -2  -9  -2   42.11    1.69
  -2  -9  -2   42.86    1.52
  -2   9   2   40.50    1.95
   2  -9   2   43.79    1.94
  -2  -9  -2   42.77    2.00
  -2   9   2   40.42    1.78
   2  -9   2   43.99    1.96
  -2  -9  -2   45.00    2.18
  -2   9   2   42.30    1.94
  -2  -9   2   41.56    2.00
   2  -9  -2   41.76    2.02
   2   9   2   43.99    1.84
   2  -9  -2   41.58    2.04
   2  -9  -2   42.04    1.88
   2   9   2   44.63    2.04
  -2   9  -2   43.48    1.71
   2  -9  -2   39.85    1.88
   2   9   2   42.54    1.47
  -2  -9   2   42.11    1.49
   2  -9  -2   43.43    1.83
  -2   9  -2   46.42    1.78
  -2   9  -2   43.50    2.03
  -2  -9   2   40.43    1.88
   2   9   2   42.84    1.93
   2   9   2   42.08    2.07
  -2  -9   2   42.87    1.99
  -2  -9   2   44.42    2.14
  -2   9  -2   43.07    1.92
   3  -9   2    2.85    0.49
  -3   9   2    3.24    0.34
   3  -9   2    3.44    0.66
   3  -9   2    3.21    0.68
   3   9  -2    2.61    0.60
   3   9  -2    1.48    0.48
  -3  -9  -2    3.24    0.69
   3   9  -2    2.58    0.53
   3   9  -2    2.05    0.56
  -3  -9  -2    2.63    0.59
  -3   9   2    3.25    0.61
  -3   9   2    2.76    0.61
   3  -9   2    2.59    0.63
  -3  -9  -2    2.63    0.38
   3  -9   2    2.68    0.67
  -3  -9  -2    3.11    0.79
   3  -9   2    2.32    0.63
  -3   9   2    3.58    0.70
   3  -9  -2    2.66    0.51
   3   9   2    4.71    0.77
  -3  -9   2    2.39    0.46
  -3  -9   2    3.38    0.65
   3   9   2    2.07    0.59
  -3  -9   2    2.32    0.58
  -3  -9   2    3.01    0.70
  -3   9  -2    3.57    0.65
   3   9   2    3.78    0.69
  -3  -9   2    2.59    0.70
   3  -9  -2    1.41    0.46
   3   9   2    1.94    0.61
   3  -9  -2    2.89    0.58
  -3   9  -2    2.47    0.45
   3  -9  -2    3.21    0.72
   3  -9  -2    3.38    0.66
  -3   9  -2    2.54    0.64
   3  -9  -2    2.70    0.64
  -3   9  -2    2.60    0.65
   4   9  -2    6.14    0.95
  -4  -9  -2    5.22    0.87
  -4   9   2    4.71    0.82
   4  -9   2    4.92    0.88
   4   9  -2    4.87    0.85
  -4   9   2    5.73    0.93
   4  -9   2    6.52    1.07
   4  -9   2    6.70    0.97
   4  -9   2    5.37    0.73
   4   9  -2    5.24    0.83
  -4   9   2    5.15    0.75
  -4   9   2    4.89    0.93
   4  -9   2    7.61    1.21
  -4  -9  -2    4.30    0.89
  -4  -9  -2    6.55    0.67
   4  -9   2    5.64    0.92
   4   9  -2    7.78    1.14
  -4  -9   2    6.43    0.87
  -4   9  -2    6.16    0.65
   4  -9  -2    5.27    0.87
  -4   9  -2    5.78    0.64
  -4   9  -2    4.90    0.93
  -4  -9   2    4.12    0.87
   4   9   2    5.46    0.89
   4  -9  -2    4.95    0.97
   4  -9  -2    4.89    0.94
   4   9   2    2.64    0.79
   4   9   2    7.09    1.12
   4  -9  -2    5.05    0.79
  -4   9  -2    5.54    0.90
  -4   9  -2    6.24    0.99
   4  -9  -2    5.45    0.91
  -4  -9   2    7.06    1.14
   4   9   2    5.20    0.92
  -4  -9   2    6.49    0.98
   4  -9  -2    4.74    0.78
   5  -9   2    0.39    0.49
   5   9  -2   -0.02    0.42
   5  -9   2    0.17    0.48
  -5  -9  -2    0.24    0.50
  -5   9   2    0.11    0.40
   5  -9   2    0.23    0.39
   5  -9   2    0.80    0.52
  -5  -9  -2   -0.12    0.37
   5   9  -2    0.28    0.46
  -5   9   2    0.22    0.40
   5  -9   2    0.55    0.35
  -5  -9  -2   -0.61    0.40
   5   9  -2   -0.12    0.40
  -5   9   2   -0.01    0.43
   5   9  -2    0.74    0.48
  -5   9   2    0.34    0.47
  -5  -9   2   -0.06    0.40
   5  -9  -2   -0.18    0.30
  -5   9  -2    0.81    0.51
  -5  -9   2   -0.09    0.34
   5   9   2    1.10    0.65
   5  -9  -2    0.39    0.46
   5   9   2    0.21    0.36
   5   9   2   -0.26    0.46
   5   9   2    0.20    0.43
   5  -9  -2   -0.04    0.46
   5  -9  -2    0.02    0.35
   5  -9  -2   -0.37    0.33
  -5   9  -2    0.20    0.41
  -5  -9   2   -0.11    0.42
  -5   9  -2   -0.28    0.40
   5   9   2   -0.36    0.27
   5  -9  -2   -0.15    0.44
  -5  -9   2    0.09    0.51
  -6  -9  -2    2.26    0.92
   6   9  -2    1.58    0.73
  -6   9   2    2.82    0.87
   6   9  -2    1.71    0.68
   6   9  -2    2.24    0.77
  -6  -9  -2    2.00    0.77
   6  -9   2    2.83    0.99
  -6   9   2    1.29    0.68
  -6   9   2    2.59    0.86
   6   9  -2    2.59    0.86
   6  -9   2    3.79    0.99
  -6   9   2    1.86    0.79
   6  -9   2    1.84    0.59
  -6  -9  -2    1.60    0.73
   6  -9   2    2.28    0.88
  -6   9   2    0.94    0.50
   6   9  -2    0.93    0.64
  -6  -9   2    0.97    0.80
  -6  -9   2    2.74    0.84
  -6   9  -2    2.18    0.79
   6  -9  -2    2.07    0.76
   6  -9  -2    1.78    0.71
  -6   9  -2    2.38    0.82
   6  -9  -2    2.03    0.80
   6   9   2    1.62    0.72
   6   9   2    2.08    0.79
  -6  -9   2    3.44    1.02
   6   9   2    3.44    0.91
  -6   9  -2    0.81    0.63
  -6  -9   2    2.05    0.77
   6  -9  -2    2.03    0.68
   6   9   2    1.40    0.77
   6   9   2    2.70    0.76
   6  -9  -2    2.28    0.79
   7  -9   2    1.02    0.87
   7   9  -2    1.97    0.82
  -7   9   2    1.88    0.88
  -7   9   2    0.31    0.62
  -7  -9  -2    1.48    0.85
   7   9  -2    0.84    0.79
   7  -9   2    2.00    0.92
   7   9  -2    0.99    0.65
  -7   9   2    1.47    0.69
  -7  -9  -2    1.70    1.08
  -7   9   2    0.70    0.61
   7   9  -2    2.14    0.89
   7  -9   2    2.31    0.92
  -7  -9  -2    1.77    0.88
   7  -9  -2    1.14    0.86
  -7  -9   2    0.43    0.83
   7   9   2    2.63    0.99
   7  -9  -2    3.17    0.88
   7  -9  -2    0.41    0.71
   7  -9  -2    1.49    0.87
  -7  -9   2    1.89    0.81
  -7   9  -2    1.85    0.82
  -7   9  -2    2.36    1.00
   7  -9  -2    1.02    0.76
   7   9   2    1.78    0.84
   7   9   2    0.52    0.72
   7   9   2    2.96    0.97
   7   9   2    2.32    0.80
  -7   9  -2    1.04    0.77
  -7  -9   2    0.06    0.65
  -7  -9   2    2.43    0.83
   0 -10   2   71.43    2.67
   0 -10   2   68.98    2.70
   0  10   2   72.78    2.24
   0 -10  -2   69.28    2.38
   0  10  -2   72.84    2.68
   0  10  -2   72.26    2.85
   0  10   2   71.55    2.72
   0 -10   2   72.77    2.60
   0 -10  -2   69.07    2.61
   0  10  -2   73.76    2.68
   0  10  -2   68.07    2.32
   0  10   2   69.11    2.58
   0  10   2   70.67    2.82
   0 -10   2   66.21    2.69
   0  10   2   65.65    2.60
   0 -10  -2   70.61    2.82
   0 -10  -2   71.99    2.60
   0  10  -2   74.08    2.64
   1  10  -2   27.72    1.39
   1  10  -2   26.08    1.37
   1 -10   2   23.17    1.36
   1 -10   2   24.06    1.21
  -1  10   2   23.10    1.08
  -1 -10  -2   22.39    1.32
   1 -10   2   23.11    1.31
  -1 -10  -2   23.37    1.07
   1 -10   2   22.51    1.33
   1 -10   2   21.65    1.35
  -1 -10  -2   22.38    1.42
  -1  10   2   25.37    1.37
   1  10  -2   25.42    1.43
  -1  10   2   22.39    1.29
  -1  10   2   24.71    1.50
   1  10  -2   22.82    1.27
  -1  10   2   21.38    1.12
   1  10   2   21.50    1.09
  -1 -10   2   21.42    1.40
  -1 -10   2   24.22    1.39
  -1  10  -2   22.98    0.93
  -1  10  -2   22.26    1.33
  -1  10  -2   23.88    1.22
   1 -10  -2   22.30    1.30
  -1 -10   2   23.55    1.28
   1  10   2   23.73    1.32
   1 -10  -2   22.93    1.26
  -1  10  -2   26.17    1.28
   1 -10  -2   21.88    1.37
   1  10   2   21.08    1.28
   1 -10  -2   23.35    1.26
  -1 -10   2   22.64    1.35
   1  10   2   23.25    1.10
   1  10   2   22.68    1.43
   2  10  -2   46.83    2.04
   2 -10   2   40.04    1.71
   2 -10   2   40.47    2.10
   2 -10   2   44.27    2.03
   2  10  -2   42.58    1.92
  -2  10   2   40.24    1.78
  -2 -10  -2   42.41    2.04
   2  10  -2   44.03    1.94
  -2  10   2   41.65    1.95
  -2 -10  -2   42.72    1.52
  -2 -10  -2   40.40    2.15
  -2  10   2   38.85    1.91
  -2  10   2   43.04    1.61
   2 -10   2   40.36    1.94
  -2 -10  -2   42.67    2.06
  -2 -10  -2   42.32    1.72
   2 -10   2   43.51    2.11
  -2  10   2   42.00    2.01
   2  10  -2   42.94    2.06
  -2  10  -2   40.48    1.69
   2 -10  -2   41.17    2.05
  -2 -10   2   42.13    2.05
   2 -10  -2   38.73    2.02
   2  10   2   38.37    1.97
   2  10   2   38.72    1.78
   2  10   2   40.97    1.48
  -2  10  -2   42.89    2.06
  -2  10  -2   43.25    1.76
  -2 -10   2   45.20    2.21
   2 -10  -2   42.78    1.86
   2  10   2   44.18    1.98
  -2 -10   2   44.56    2.08
  -2  10  -2   40.51    1.91
   2  10   2   38.43    2.05
  -2 -10   2   40.67    1.90
   2 -10  -2   41.17    1.95
  -2 -10   2   40.65    1.41
   2 -10  -2   41.82    1.93
   3 -10   2    6.89    0.77
  -3  10   2    7.41    0.92
   3  10  -2    6.33    0.93
   3 -10   2    6.08    0.91
   3 -10   2    6.64    0.91
  -3 -10  -2    5.25    0.87
   3 -10   2    6.71    0.98
  -3  10   2    9.08    1.12
  -3 -10  -2    5.98    0.47
   3  10  -2    6.44    0.90
  -3  10   2    7.67    0.95
   3  10  -2    6.84    1.00
  -3 -10  -2    4.84    0.94
   3  10  -2    5.93    0.81
  -3  10   2    6.39    0.92
  -3 -10  -2    5.17    0.88
   3 -10   2    6.35    0.99
  -3  10   2    6.01    0.45
  -3 -10   2    7.52    1.13
   3  10   2    6.46    0.90
  -3 -10   2    6.17    0.89
  -3  10  -2    8.24    0.98
   3  10   2    6.68    0.91
   3 -10  -2    6.80    0.86
  -3  10  -2    7.54    1.02
  -3  10  -2    6.02    0.67
   3 -10  -2    6.06    0.87
   3 -10  -2    6.75    1.03
   3 -10  -2    6.68    0.79
  -3 -10   2    5.62    0.95
   3  10   2    5.77    1.02
  -3 -10   2    5.97    0.67
  -3 -10   2    5.36    0.87
  -3  10  -2    7.14    1.03
   3 -10  -2    5.64    0.90
   3 -10  -2    5.90    0.88
   3  10   2    6.55    1.00
   4 -10   2    1.71    0.57
   4 -10   2    3.65    0.64
   4 -10   2    1.90    0.62
  -4 -10  -2    1.77    0.67
  -4 -10  -2    2.18    0.64
   4  10  -2    2.21    0.63
   4  10  -2    2.42    0.72
  -4  10   2    3.00    0.75
   4 -10   2    1.45    0.54
  -4  10   2    3.01    0.75
   4  10  -2    1.63    0.55
   4  10  -2    1.60    0.54
   4 -10   2    2.02    0.65
  -4  10   2    3.06    0.78
   4 -10   2    0.29    0.43
   4 -10  -2    1.84    0.64
   4  10   2    3.15    0.76
   4 -10  -2    2.57    0.68
  -4 -10   2    2.33    0.70
  -4  10  -2    1.97    0.42
   4  10   2    2.41    0.71
  -4  10  -2    1.28    0.59
   4  10   2    3.28    0.85
   4 -10  -2    1.34    0.47
  -4  10  -2    1.68    0.59
   4 -10  -2    3.54    0.87
  -4 -10   2    1.22    0.62
   4 -10  -2    1.92    0.53
  -4 -10   2    1.44    0.48
   4 -10  -2    2.46    0.70
  -4  10  -2    3.08    0.78
   4  10   2    3.80    0.86
  -4 -10   2    1.20    0.52
   5  10  -2   10.64    1.32
   5 -10   2    9.87    1.53
   5  10  -2   10.05    1.40
  -5  10   2    8.58    1.09
   5 -10   2    8.32    1.25
   5 -10   2   10.67    1.59
   5  10  -2    9.95    1.38
  -5  10   2    9.06    1.30
  -5 -10  -2    7.63    1.41
   5 -10   2    9.28    1.05
  -5 -10  -2   10.06    1.33
   5 -10   2    8.93    1.24
   5 -10   2   10.02    1.42
  -5 -10  -2    7.62    1.34
  -5  10   2    8.11    1.17
  -5  10   2   11.49    1.59
   5  10  -2    8.71    1.29
  -5 -10   2   11.69    1.42
   5  10   2    8.30    1.31
   5  10   2   10.20    1.35
   5 -10  -2   10.55    1.49
   5 -10  -2   10.30    1.30
  -5 -10   2    8.79    1.40
  -5  10  -2    7.09    1.20
   5  10   2    9.11    1.39
   5 -10  -2    8.62    1.23
   5 -10  -2    8.15    1.33
   5  10   2    9.25    1.49
  -5  10  -2    8.73    1.28
   5 -10  -2   10.67    1.34
   5 -10  -2    8.86    1.28
  -5 -10   2    9.58    1.20
  -5  10  -2    9.19    1.36
  -5 -10   2    6.28    1.24
   6 -10   2    0.45    0.42
   6  10  -2    0.36    0.61
   6  10  -2   -0.35    0.37
   6 -10   2   -0.20    0.53
  -6  10   2    0.32    0.46
   6 -10   2    0.49    0.49
  -6 -10  -2    0.02    0.50
  -6  10   2   -0.23    0.39
  -6  10   2   -0.18    0.51
  -6 -10  -2    0.04    0.49
   6  10  -2   -0.24    0.54
   6  10  -2    0.33    0.52
   6 -10   2    0.06    0.54
  -6  10   2   -0.12    0.46
   6 -10   2   -0.85    0.46
   6  10  -2   -0.24    0.55
  -6 -10  -2    0.69    0.67
   6  10   2    0.02    0.45
  -6 -10   2    1.06    0.77
  -6 -10   2   -0.08    0.51
   6  10   2    0.47    0.59
   6 -10  -2    0.01    0.32
  -6  10  -2   -0.44    0.44
   6 -10  -2    0.18    0.64
  -6 -10   2    0.55    0.54
   6  10   2   -0.37    0.54
  -6  10  -2    1.06    0.73
   6 -10  -2   -0.31    0.40
   6 -10  -2   -0.27    0.48
   6  10   2   -0.15    0.49
  -6 -10   2   -0.25    0.57
   6  10   2   -0.09    0.52
  -6  10  -2    0.47    0.58
   6 -10  -2    0.13    0.49
   6 -10  -2    0.31    0.58
  -7  10   2    0.61    0.66
   7 -10   2    0.25    0.69
  -7  10   2    0.35    0.65
   7  10  -2   -0.29    0.56
   7  10  -2    0.79    0.68
   7  10  -2    0.74    0.67
  -7 -10  -2    0.90    0.73
  -7 -10  -2    0.16    0.63
   7 -10   2    0.35    0.66
  -7  10   2    0.08    0.55
  -7  10   2    0.35    0.64
  -7 -10  -2    0.72    0.70
   7  10  -2   -0.13    0.57
   7 -10   2    0.11    0.71
   7  10  -2    0.65    0.72
   7 -10   2    0.02    0.72
  -7  10  -2   -0.20    0.57
  -7 -10   2    0.59    0.87
  -7  10  -2    0.13    0.61
   7  10   2    0.59    0.61
  -7 -10   2    0.21    0.66
   7  10   2    0.70    0.65
   7  10   2    0.79    0.79
  -7  10  -2    0.21    0.63
   7 -10  -2   -0.21    0.57
   7 -10  -2   -0.07    0.71
   7  10   2    1.55    0.70
  -7 -10   2   -0.25    0.57
  -7 -10   2    0.72    0.87
   7  10   2    0.80    0.67
   7 -10  -2    1.56    0.83
   7 -10  -2    0.50    0.69
   7 -10  -2    0.19    0.50
   7 -10  -2    1.11    0.84
   0  11  -2    2.05    0.51
   0  11   2    2.58    0.56
   0 -11   2    1.88    0.47
   0  11  -2    1.86    0.34
   0  11  -2    2.11    0.47
   0  11   2    2.15    0.58
   0  11   2    1.46    0.41
   0 -11   2    1.71    0.46
   0  11  -2    1.10    0.40
   0  11   2    1.73    0.44
   0 -11  -2    2.39    0.56
   0 -11  -2    2.23    0.50
   0 -11   2    1.98    0.48
   0 -11   2    1.71    0.45
   0  11  -2    1.63    0.50
   0 -11  -2    1.78    0.52
   0 -11  -2    1.51    0.36
  -1  11   2   57.59    2.45
   1 -11   2   61.16    2.50
   1 -11   2   56.10    2.44
   1 -11   2   56.29    2.25
  -1  11   2   60.89    2.25
   1  11  -2   54.70    2.38
   1  11  -2   59.92    2.55
  -1 -11  -2   57.96    2.63
  -1  11   2   58.06    2.07
  -1  11   2   57.68    2.64
   1  11  -2   56.83    2.40
   1 -11   2   57.02    2.51
  -1 -11  -2   61.76    2.50
  -1  11   2   59.49    2.43
  -1 -11  -2   60.51    2.11
   1  11  -2   60.26    2.40
   1  11   2   55.06    2.56
  -1 -11   2   58.67    2.36
  -1  11  -2   56.65    2.44
  -1 -11   2   57.94    2.61
  -1  11  -2   59.06    2.28
   1  11   2   58.81    2.14
  -1  11  -2   58.12    1.87
  -1 -11   2   57.34    2.46
   1 -11  -2   61.34    2.40
   1 -11  -2   58.48    2.58
   1  11   2   57.15    2.15
   1 -11  -2   58.65    2.28
   1  11   2   60.20    2.45
   1 -11  -2   55.85    2.31
  -1 -11   2   55.53    2.47
  -1  11  -2   58.29    2.29
  -1  11  -2   61.32    2.51
   1  11   2   60.40    2.47
  -1  11  -2   62.02    2.76
   2 -11   2    0.78    0.38
  -2  11   2    0.32    0.32
  -2  11   2    0.55    0.48
  -2 -11  -2    0.44    0.43
  -2  11   2    0.59    0.39
  -2 -11  -2    1.08    0.50
  -2  11   2    0.65    0.26
  -2  11   2    0.51    0.39
  -2 -11  -2    0.69    0.31
   2  11  -2    0.58    0.32
   2  11  -2    0.90    0.39
  -2 -11  -2    0.51    0.24
  -2 -11  -2   -0.02    0.36
   2  11  -2    0.15    0.31
  -2  11   2    0.26    0.24
   2  11  -2    0.67    0.36
   2 -11   2    0.77    0.41
   2 -11   2    1.48    0.51
   2 -11   2    0.07    0.25
   2 -11   2   -0.03    0.27
   2 -11  -2    0.27    0.31
   2  11   2    0.35    0.27
  -2  11  -2    0.74    0.32
   2 -11  -2    0.20    0.29
   2  11   2   -0.24    0.26
   2  11   2    0.68    0.43
  -2 -11   2    0.59    0.42
   2  11   2    0.10    0.22
  -2  11  -2    0.61    0.27
  -2 -11   2    0.28    0.25
   2  11   2    0.83    0.24
  -2 -11   2    0.82    0.41
  -2 -11   2    0.62    0.42
   2 -11  -2    0.67    0.37
  -2  11  -2    0.83    0.41
  -2 -11   2    0.33    0.16
   2 -11  -2    0.99    0.37
  -2  11  -2    0.80    0.40
   2 -11  -2    0.90    0.42
   3  11  -2    1.92    0.55
  -3  11   2    1.85    0.64
  -3  11   2    1.33    0.47
  -3 -11  -2    2.06    0.34
  -3 -11  -2    1.35    0.57
  -3  11   2    2.45    0.62
   3  11  -2    1.46    0.51
   3  11  -2    1.52    0.53
   3 -11   2    2.61    0.65
   3 -11   2    1.97    0.61
   3 -11   2    2.05    0.44
  -3  11   2    1.81    0.59
  -3 -11  -2    1.68    0.60
   3  11  -2    1.92    0.54
  -3  11   2    2.25    0.36
   3 -11   2    1.28    0.60
   3 -11   2    1.45    0.52
  -3 -11  -2    2.54    0.65
  -3  11  -2    1.62    0.50
  -3  11  -2    2.35    0.67
   3 -11  -2    3.09    0.61
  -3  11  -2    2.74    0.67
  -3 -11   2    2.07    0.59
  -3 -11   2    1.93    0.41
   3  11   2    1.36    0.47
   3  11   2    1.43    0.57
   3  11   2    2.75    0.61
  -3 -11   2    1.84    0.61
   3 -11  -2    3.13    0.79
   3 -11  -2    1.88    0.57
   3 -11  -2    4.31    0.87
   3  11   2    1.40    0.56
  -3 -11   2    1.77    0.62
  -3  11  -2    1.74    0.44
  -3 -11   2    0.59    0.50
   3 -11  -2    2.11    0.59
   4  11  -2    6.47    1.12
   4 -11   2    4.18    0.94
  -4  11   2    6.09    1.00
  -4 -11  -2    7.51    1.25
  -4 -11  -2    7.21    1.12
   4 -11   2    6.31    1.15
   4 -11   2    6.89    1.09
   4 -11   2    5.35    0.95
   4 -11   2    6.62    0.86
   4 -11   2    6.38    1.03
   4  11  -2    6.20    0.92
   4  11  -2    6.11    1.02
  -4  11   2    8.32    1.22
   4  11  -2    8.41    1.16
  -4  11   2    7.08    1.06
   4 -11  -2    5.65    0.87
  -4  11  -2    6.06    1.07
   4 -11  -2    6.72    1.08
   4  11   2    5.41    1.08
   4  11   2    7.64    1.19
   4 -11  -2    5.09    0.95
  -4  11  -2    7.22    1.07
  -4 -11   2    5.89    0.80
   4  11   2    6.80    1.02
  -4 -11   2    8.10    1.20
   4  11   2    7.34    1.09
   4 -11  -2    6.01    1.13
  -4  11  -2    4.69    0.94
  -4 -11   2    5.92    1.15
   4 -11  -2    7.17    0.95
  -4  11  -2    6.38    0.72
  -4 -11   2    5.72    1.07
   4 -11  -2    5.50    1.05
   5  11  -2    2.34    0.82
   5 -11   2    1.81    0.68
  -5 -11  -2    1.19    0.71
  -5  11   2    3.53    0.90
  -5 -11  -2    2.57    0.91
  -5  11   2    1.38    0.66
  -5  11   2    1.82    0.65
  -5 -11  -2    1.51    0.64
   5  11  -2    1.68    0.72
   5 -11   2    2.04    0.71
   5  11  -2    2.97    0.77
   5  11  -2    2.14    0.76
   5 -11   2    2.43    0.58
   5 -11   2    1.56    0.73
   5 -11   2    2.85    0.86
   5 -11   2    2.92    0.95
  -5  11  -2    3.47    0.90
  -5 -11   2    3.68    0.97
  -5  11  -2    3.62    0.90
   5 -11  -2    2.22    0.67
   5  11   2    1.43    0.76
   5  11   2    2.06    0.75
  -5 -11   2    2.52    0.89
  -5 -11   2    2.52    0.78
  -5  11  -2    2.30    0.79
   5  11   2    2.07    0.72
   5 -11  -2    1.77    0.68
   5  11   2    3.01    0.93
   5 -11  -2    2.47    0.87
   5 -11  -2    1.53    0.69
   5 -11  -2    1.98    0.66
   5 -11  -2    2.02    0.67
  -5 -11   2    1.85    0.61
   6  11  -2    0.06    0.45
   6  11  -2    0.50    0.69
  -6  11   2   -0.69    0.39
   6 -11   2   -0.14    0.54
   6 -11   2   -0.39    0.39
  -6 -11  -2    0.79    0.74
   6 -11   2    0.50    0.68
   6 -11   2    0.05    0.49
  -6 -11  -2    0.68    0.78
   6  11  -2    0.23    0.62
  -6  11   2    0.02    0.52
  -6 -11  -2   -0.43    0.52
   6  11  -2   -0.33    0.50
  -6  11   2    0.80    0.63
   6  11  -2   -0.19    0.47
  -6  11   2    1.07    0.77
   6 -11   2   -0.09    0.64
  -6  11  -2   -0.04    0.52
  -6 -11   2    1.10    0.56
   6  11   2    0.66    0.62
  -6 -11   2   -0.28    0.55
   6 -11  -2   -0.18    0.55
   6 -11  -2    0.57    0.51
   6 -11  -2   -0.39    0.52
   6  11   2    1.26    0.81
   6  11   2    0.34    0.54
   6  11   2    0.56    0.54
   6 -11  -2    0.43    0.58
   6  11   2   -0.46    0.40
  -6  11  -2   -0.15    0.45
   6 -11  -2    0.41    0.41
  -6 -11   2    0.07    0.46
  -6  11  -2   -0.28    0.45
  -6 -11   2    0.32    0.64
   6 -11  -2    0.86    0.69
  -7  11   2    0.81    0.64
   7  11  -2    1.58    0.88
  -7  11   2    1.59    0.86
   7 -11   2   -0.15    0.56
  -7 -11  -2    2.34    0.97
   7 -11   2    1.62    0.96
   7  11  -2    0.85    0.69
   7  11  -2    1.60    0.83
   7  11  -2    0.20    0.81
  -7 -11  -2    1.70    0.99
  -7  11   2    1.13    0.88
   7 -11   2    0.57    0.85
   7 -11   2    1.46    0.83
   7  11  -2    1.14    0.83
  -7 -11  -2    2.19    0.92
  -7  11   2    0.00    0.62
   7 -11  -2    1.35    0.76
  -7 -11   2    0.53    0.85
  -7  11  -2    0.51    0.76
   7  11   2    1.03    0.80
   7  11   2    0.90    0.66
  -7 -11   2    0.83    1.01
   7  11   2    1.45    0.75
   7 -11  -2   -0.05    0.70
   7 -11  -2    1.25    0.94
   7 -11  -2    0.61    0.50
  -7  11  -2    1.88    0.94
  -7  11  -2    0.98    0.76
   7  11   2    1.02    0.87
   0  12   2    1.82    0.49
   0  12   2    2.65    0.54
   0 -12  -2    0.66    0.35
   0  12  -2    1.80    0.52
   0  12  -2    2.32    0.54
   0  12  -2    1.76    0.39
   0 -12   2    2.13    0.54
   0 -12   2    1.68    0.52
   0  12  -2    2.29    0.53
   0  12  -2    2.73    0.67
   0 -12  -2    1.73    0.54
   0  12   2    2.20    0.53
   0  12   2    3.25    0.70
   0 -12   2    2.27    0.56
   0 -12  -2    2.35    0.56
   0 -12   2    1.04    0.39
   0 -12  -2    1.58    0.38
  -1  12   2    3.79    0.49
  -1 -12  -2    3.33    0.74
   1  12  -2    2.92    0.66
   1 -12   2    3.99    0.67
  -1 -12  -2    3.92    0.77
   1 -12   2    3.09    0.67
   1 -12   2    3.49    0.68
  -1  12   2    2.73    0.59
  -1  12   2    2.74    0.57
   1  12  -2    2.71    0.61
  -1 -12  -2    3.51    0.50
   1 -12   2    4.08    0.74
  -1  12   2    4.12    0.62
   1  12  -2    3.09    0.61
   1  12  -2    3.16    0.61
  -1  12   2    2.86    0.71
  -1 -12   2    2.50    0.63
   1 -12  -2    2.87    0.59
  -1  12  -2    3.56    0.37
  -1  12  -2    4.04    0.72
   1 -12  -2    4.58    0.67
  -1 -12   2    3.48    0.87
   1  12   2    5.31    0.64
  -1  12  -2    3.40    0.74
   1  12   2    3.53    0.68
   1 -12  -2    3.68    0.76
   1  12   2    1.60    0.56
  -1 -12   2    4.72    0.81
  -1  12  -2    3.07    0.62
  -1  12  -2    3.37    0.58
   1  12   2    3.34    0.52
   1  12   2    3.48    0.63
  -1  12  -2    3.22    0.59
  -1 -12   2    3.02    0.59
   1 -12  -2    3.30    0.63
   2 -12   2    8.70    1.03
  -2 -12  -2    8.86    1.24
  -2 -12  -2    7.84    0.58
  -2  12   2    9.23    0.86
   2  12  -2    8.16    0.97
   2 -12   2    9.19    1.19
   2 -12   2    9.12    1.21
  -2 -12  -2    9.04    1.18
   2  12  -2    8.52    1.11
   2  12  -2    8.78    1.08
   2  12  -2    9.54    1.06
  -2  12   2    8.58    1.22
   2 -12   2    8.78    0.94
  -2  12   2    9.10    0.89
   2 -12   2    9.31    1.17
  -2 -12  -2    8.85    1.20
  -2  12   2    4.93    0.81
  -2 -12  -2    9.16    0.88
   2 -12   2    7.33    0.99
  -2  12   2    9.43    1.10
  -2 -12   2    7.99    0.40
   2  12   2    7.81    0.96
  -2 -12   2    8.36    1.00
  -2  12  -2    8.47    0.88
  -2 -12   2   11.37    1.28
  -2 -12   2    9.95    1.30
   2  12   2    8.27    0.93
   2 -12  -2    7.63    0.93
  -2  12  -2    9.15    1.14
  -2  12  -2   10.06    0.73
   2  12   2    7.95    1.10
   2  12   2    6.15    0.96
   2  12   2    7.97    0.61
  -2 -12   2    8.10    1.09
   2 -12  -2    7.13    1.05
  -2  12  -2    9.91    1.10
   2 -12  -2    8.51    1.06
   2 -12  -2    6.93    0.93
  -3 -12  -2    0.17    0.41
   3  12  -2    0.26    0.38
   3  12  -2   -0.03    0.34
   3 -12   2   -0.06    0.30
   3 -12   2    0.03    0.34
  -3  12   2   -0.07    0.35
  -3  12   2   -0.24    0.20
   3  12  -2   -0.07    0.27
   3 -12   2   -0.02    0.34
   3 -12   2    0.75    0.45
   3  12  -2    0.07    0.28
  -3  12   2    0.50    0.39
   3 -12   2   -0.11    0.23
  -3 -12  -2   -0.02    0.45
  -3 -12  -2    0.63    0.51
  -3  12   2    0.06    0.29
  -3  12  -2   -0.06    0.25
   3  12   2    0.25    0.36
  -3  12  -2    0.16    0.39
  -3  12  -2   -0.16    0.31
   3  12   2    0.26    0.39
   3 -12  -2    0.48    0.36
   3  12   2    0.01    0.30
   3 -12  -2   -0.31    0.23
   3 -12  -2   -0.44    0.21
  -3 -12   2    0.26    0.22
  -3  12  -2    0.63    0.33
   3  12   2    0.29    0.38
  -3 -12   2    0.11    0.38
  -3 -12   2    0.73    0.50
   3 -12  -2   -0.12    0.32
  -3 -12   2    0.45    0.50
   3 -12  -2    0.03    0.40
  -3 -12   2   -0.15    0.37
  -3 -12   2   -0.01    0.40
  -4  12   2    3.36    0.79
   4 -12   2    3.89    0.88
  -4 -12  -2    3.98    1.02
   4 -12   2    4.65    0.91
  -4  12   2    2.75    0.82
   4  12  -2    4.37    0.91
   4 -12   2    1.99    0.51
   4 -12   2    4.30    0.98
   4  12  -2    3.85    0.85
  -4 -12  -2    4.40    0.94
   4  12  -2    3.90    0.81
   4 -12   2    3.99    0.92
  -4  12   2    4.13    0.87
  -4 -12  -2    2.63    0.78
   4  12  -2    3.60    0.84
  -4 -12   2    3.48    0.87
   4 -12  -2    4.59    1.01
   4 -12  -2    3.07    0.77
   4  12   2    4.31    0.86
   4  12   2    4.31    0.97
  -4 -12   2    3.36    0.95
  -4 -12   2    4.67    0.73
   4 -12  -2    4.11    0.90
  -4  12  -2    4.21    0.95
   4 -12  -2    2.86    0.64
  -4 -12   2    3.83    0.96
  -4  12  -2    4.09    0.90
   4  12   2    4.02    0.95
  -4  12  -2    5.58    0.97
   4 -12  -2    3.81    0.92
   4  12   2    3.13    0.82
  -5 -12  -2    2.61    0.85
   5  12  -2    1.25    0.58
   5 -12   2    2.09    0.56
  -5  12   2    1.04    0.62
   5 -12   2    1.55    0.75
   5 -12   2    1.97    0.76
   5  12  -2    1.57    0.74
  -5  12   2    2.26    0.74
   5 -12   2    2.00    0.82
   5  12  -2    2.01    0.72
  -5 -12  -2    2.13    0.88
  -5 -12  -2    2.32    0.76
  -5  12   2    1.50    0.66
   5 -12   2    0.59    0.51
   5  12  -2    1.55    0.61
   5 -12  -2    1.59    0.70
   5 -12  -2    2.87    0.81
   5  12   2    2.89    0.89
   5 -12  -2    1.81    0.79
  -5 -12   2    2.65    0.68
  -5 -12   2    2.05    0.77
   5 -12  -2    1.27    0.57
  -5  12  -2    3.31    0.99
  -5  12  -2    2.66    0.80
   5  12   2    2.09    0.81
  -5 -12   2    3.51    0.99
   5  12   2    1.86    0.75
   5 -12  -2    2.66    0.74
  -5  12  -2    1.64    0.70
   5 -12  -2    2.35    0.78
  -5 -12   2    3.09    1.01
   5  12   2    3.38    0.98
   6 -12   2    0.18    0.58
  -6 -12  -2    0.61    0.70
  -6  12   2    1.10    0.66
   6  12  -2    1.16    0.71
  -6  12   2    1.36    0.78
  -6  12   2    0.85    0.68
   6 -12   2    0.27    0.63
  -6 -12  -2    0.44    0.59
   6  12  -2    1.31    0.84
   6  12  -2    0.12    0.52
  -6 -12  -2    1.28    0.94
  -6  12   2    0.44    0.58
  -6 -12  -2    0.73    0.81
   6  12  -2    1.16    0.64
   6 -12   2    0.52    0.69
   6 -12   2    1.14    0.62
   6  12  -2    0.38    0.70
  -6 -12   2    0.40    0.62
   6 -12  -2    1.11    0.58
  -6  12  -2    0.53    0.58
   6 -12  -2    1.06    0.64
  -6 -12   2   -0.15    0.62
   6 -12  -2    1.85    0.84
   6  12   2    0.57    0.64
   6 -12  -2    0.02    0.61
  -6 -12   2    1.50    0.89
   6  12   2    0.67    0.52
   6  12   2    0.81    0.66
   6  12   2    0.30    0.62
  -6  12  -2    0.00    0.57
   6  12   2    1.00    0.65
  -6  12  -2    0.49    0.66
   6 -12  -2    1.11    0.71
   7  12  -2    0.17    0.73
   7  12  -2    0.20    0.57
  -7 -12  -2    0.61    0.81
   7 -12   2   -0.19    0.54
  -7  12   2    0.31    0.63
   7 -12   2    1.03    0.82
   7  12  -2    0.02    0.75
  -7  12   2    0.76    0.77
   7  12  -2   -0.42    0.62
  -7 -12  -2    1.53    0.96
   7  12  -2    1.17    0.78
  -7  12   2   -0.11    0.60
  -7  12   2    1.50    0.84
   7 -12   2    0.22    0.75
   7 -12   2   -0.09    0.80
  -7  12  -2    0.07    0.65
  -7  12  -2    1.03    0.80
   7 -12  -2    0.41    0.72
   7 -12  -2    0.64    0.65
  -7  12  -2    1.30    0.84
   7  12   2    0.13    0.70
  -7 -12   2    0.58    0.89
  -7 -12   2    0.34    0.88
   7  12   2    0.59    0.66
   7  12   2    1.29    0.72
   7 -12  -2   -0.22    0.51
   7 -12  -2    0.94    0.80
   7  12   2   -0.18    0.66
   0  13  -2    4.92    0.77
   0 -13  -2    4.90    0.85
   0 -13   2    5.92    0.90
   0 -13  -2    4.22    0.75
   0  13   2    6.09    0.92
   0 -13  -2    4.61    0.62
   0  13   2    5.16    0.93
   0 -13  -2    3.75    0.67
   0  13  -2    5.26    0.81
   0 -13   2    6.09    0.85
   0  13  -2    4.44    0.82
   0 -13   2    3.87    0.75
   0  13   2    3.31    0.64
   0  13  -2    5.32    0.82
   0  13   2    3.64    0.65
   0 -13   2    5.03    0.83
   0  13   2    5.35    0.64
   1  13  -2    3.18    0.68
  -1  13   2    3.65    0.73
   1 -13   2    4.21    0.77
  -1  13   2    3.17    0.65
   1  13  -2    5.86    0.90
  -1  13   2    2.11    0.66
   1  13  -2    3.99    0.79
   1 -13   2    4.07    0.80
   1 -13   2    3.82    0.75
   1 -13   2    4.76    0.73
  -1 -13  -2    3.86    0.78
   1  13  -2    3.49    0.66
  -1  13   2    4.31    0.55
  -1 -13  -2    4.39    0.60
  -1 -13  -2    3.84    0.78
  -1  13   2    4.70    0.68
  -1 -13   2    4.46    0.71
   1  13   2    2.81    0.67
   1  13   2    5.67    0.98
  -1  13  -2    4.25    0.39
   1 -13  -2    3.06    0.66
   1  13   2    3.07    0.64
   1  13   2    5.31    0.69
  -1  13  -2    5.01    0.91
   1  13   2    4.69    0.65
  -1 -13   2    3.82    0.75
  -1  13  -2    4.29    0.69
   1 -13  -2    2.20    0.65
  -1 -13   2    3.72    0.88
  -1  13  -2    3.08    0.59
  -1 -13   2    3.39    0.74
  -1  13  -2    4.88    0.82
  -1  13  -2    3.54    0.70
   1 -13  -2    5.00    0.81
  -2 -13  -2    0.29    0.41
   2 -13   2    2.16    0.56
  -2  13   2    2.11    0.46
  -2 -13  -2    1.99    0.67
  -2  13   2    1.09    0.56
  -2  13   2    1.57    0.54
   2  13  -2    2.15    0.59
  -2  13   2    2.11    0.46
  -2  13   2    1.77    0.59
   2  13  -2    1.13    0.44
   2 -13   2    2.63    0.70
   2 -13   2    1.54    0.46
   2 -13   2    2.11    0.72
   2  13  -2    2.03    0.65
   2 -13   2    1.80    0.60
  -2 -13  -2    0.51    0.44
  -2 -13  -2    1.31    0.41
   2 -13   2    1.48    0.51
   2  13  -2    1.63    0.49
  -2 -13  -2    2.25    0.38
  -2  13  -2    2.46    0.56
  -2 -13   2    0.37    0.36
  -2 -13   2    2.47    0.71
  -2  13  -2    2.13    0.60
  -2 -13   2    1.52    0.60
   2 -13  -2    0.75    0.41
   2  13   2    2.16    0.44
   2  13   2    0.86    0.41
   2 -13  -2    1.74    0.59
   2 -13  -2    2.22    0.59
   2 -13  -2    2.30    0.61
  -2  13  -2    1.50    0.57
  -2  13  -2    1.85    0.63
  -2  13  -2    2.04    0.42
   2  13   2    1.41    0.46
  -2 -13   2    2.00    0.74
   2  13   2    0.62    0.48
   2  13   2    2.56    0.72
   3 -13   2    7.88    1.13
  -3  13   2   10.80    1.49
  -3  13   2   10.16    1.24
   3  13  -2   10.27    1.38
   3 -13   2    8.29    1.32
  -3 -13  -2   10.35    1.39
   3 -13   2   10.12    1.04
   3  13  -2   10.02    1.27
   3 -13   2   10.02    1.24
  -3 -13  -2    9.59    1.30
  -3  13   2   11.11    1.38
   3  13  -2    9.65    1.19
   3 -13   2    8.22    1.23
   3  13  -2    9.20    1.13
  -3 -13  -2    8.36    1.32
  -3  13   2    8.83    0.82
  -3  13   2    9.94    1.09
   3 -13  -2    9.20    1.09
  -3 -13   2    9.00    1.33
   3 -13  -2    7.45    1.19
   3  13   2   10.14    1.20
  -3 -13   2   11.46    1.27
  -3  13  -2   13.10    1.50
  -3 -13   2    9.08    1.23
   3 -13  -2    9.88    1.38
   3  13   2    9.46    1.34
  -3  13  -2   11.27    1.06
  -3 -13   2    8.26    1.25
  -3  13  -2   10.51    1.34
   3  13   2    9.96    1.20
   3 -13  -2    8.72    1.15
  -3 -13   2   11.64    1.47
   3 -13  -2    9.86    1.24
  -3  13  -2   13.02    1.23
   3  13   2   11.87    1.44
   4 -13   2    0.14    0.44
  -4  13   2   -0.11    0.34
  -4 -13  -2    0.83    0.59
  -4  13   2    0.47    0.52
   4  13  -2   -0.04    0.41
   4 -13   2   -0.13    0.44
   4 -13   2    0.64    0.48
   4  13  -2    1.00    0.60
  -4 -13  -2    0.46    0.48
   4  13  -2    0.29    0.41
   4  13  -2    0.39    0.43
  -4 -13  -2    0.06    0.55
   4 -13   2    1.44    0.46
  -4  13   2    0.30    0.38
  -4  13  -2    0.08    0.41
  -4  13  -2    0.57    0.45
   4  13   2    0.79    0.43
  -4 -13   2    0.93    0.62
   4 -13  -2    0.22    0.46
  -4 -13   2    0.21    0.45
  -4 -13   2   -0.05    0.50
  -4  13  -2    0.16    0.46
   4 -13  -2   -0.10    0.43
   4 -13  -2    0.21    0.40
   4  13   2    0.27    0.45
   4  13   2    0.14    0.41
   4 -13  -2    0.27    0.45
   4 -13  -2    0.65    0.48
   4  13   2    0.98    0.60
  -5  13   2    0.54    0.55
  -5 -13  -2    0.25    0.55
   5 -13   2   -0.20    0.34
  -5 -13  -2    0.36    0.64
   5  13  -2    0.24    0.49
   5 -13   2   -0.16    0.44
   5  13  -2    0.70    0.53
   5 -13   2    0.15    0.54
  -5  13   2    0.87    0.57
  -5  13   2   -0.18    0.45
  -5 -13  -2    0.21    0.59
   5  13  -2   -0.38    0.45
   5 -13   2    0.31    0.45
   5  13  -2   -0.20    0.47
  -5 -13   2   -0.24    0.51
   5  13   2    0.65    0.55
  -5  13  -2    0.86    0.63
   5  13   2    0.96    0.63
   5  13   2   -0.67    0.45
   5 -13  -2    0.39    0.41
   5 -13  -2   -0.31    0.49
  -5  13  -2    0.52    0.54
  -5 -13   2    0.10    0.51
   5 -13  -2    0.07    0.50
   5 -13  -2   -0.32    0.37
  -5  13  -2    0.42    0.49
  -5 -13   2    0.69    0.57
   5  13   2    0.06    0.59
   5 -13  -2    0.77    0.65
  -6 -13  -2    0.28    0.77
   6 -13   2    1.32    0.82
  -6  13   2    0.69    0.66
   6 -13   2    1.50    0.74
  -6  13   2   -0.31    0.44
   6 -13   2    1.12    0.87
  -6  13   2    1.34    0.75
   6  13  -2    1.06    0.87
   6  13  -2    2.14    0.92
   6 -13   2    1.22    0.74
   6  13  -2    0.71    0.59
   6  13  -2    0.69    0.77
  -6  13   2    0.84    0.71
  -6 -13  -2    0.76    0.80
  -6 -13   2    0.09    0.68
  -6  13  -2    0.77    0.71
   6  13   2   -0.10    0.72
   6 -13  -2    1.29    0.83
  -6  13  -2    0.49    0.67
   6  13   2    0.53    0.74
   6  13   2    0.52    0.64
  -6  13  -2    1.24    0.69
   6 -13  -2    0.81    0.59
   6 -13  -2    1.45    0.85
   6  13   2    0.98    0.63
   6  13   2    1.31    0.83
   6 -13  -2    1.52    0.80
   6 -13  -2    0.85    0.61
  -6 -13   2    0.57    0.62
  -6 -13   2    1.43    0.92
   0  14   2    0.78    0.41
   0 -14  -2    0.11    0.25
   0  14  -2    0.54    0.35
   0  14   2    0.37    0.28
   0 -14   2    0.86    0.46
   0  14  -2    0.44    0.40
   0  14   2    0.28    0.34
   0 -14   2    0.34    0.37
   0 -14   2    0.50    0.41
   0 -14  -2    0.41    0.42
   0 -14   2   -0.11    0.33
   0  14   2    0.21    0.38
   0 -14  -2   -0.02    0.33
   0  14  -2   -0.31    0.29
   0  14   2   -0.49    0.29
   0 -14  -2   -0.18    0.26
   0  14  -2    0.08    0.31
  -1 -14  -2    0.04    0.25
   1 -14   2    1.62    0.55
  -1  14   2    0.53    0.35
  -1 -14  -2    0.02    0.43
   1  14  -2    0.03    0.33
  -1  14   2    0.56    0.36
  -1  14   2    0.17    0.37
   1  14  -2    0.56    0.45
   1 -14   2    0.48    0.46
   1  14  -2    0.77    0.44
  -1 -14  -2    0.34    0.40
   1 -14   2    0.01    0.38
   1 -14   2    0.30    0.33
   1  14  -2    0.74    0.39
  -1  14   2    0.62    0.26
  -1  14   2   -0.03    0.31
   1  14   2    0.42    0.41
  -1 -14   2    0.68    0.53
   1  14   2    0.32    0.34
  -1  14  -2    0.21    0.29
   1  14   2   -0.04    0.23
   1  14   2    0.48    0.31
   1  14   2    0.43    0.42
  -1  14  -2    0.36    0.38
  -1  14  -2    0.59    0.41
   1 -14  -2    1.40    0.58
   1 -14  -2    0.51    0.47
   1 -14  -2    0.61    0.37
  -1 -14   2    0.88    0.42
  -1  14  -2    0.37    0.33
  -1  14  -2    0.90    0.54
  -1 -14   2    0.12    0.53
  -1 -14   2    0.62    0.46
   1 -14  -2    0.71    0.46
  -2  14   2    7.94    1.11
   2 -14   2    8.07    1.00
   2  14  -2    7.03    1.07
  -2  14   2    7.39    1.07
   2  14  -2    6.55    1.03
   2 -14   2    8.13    1.15
  -2 -14  -2    7.15    1.19
   2  14  -2    5.09    0.83
  -2 -14  -2    4.84    0.72
  -2  14   2    6.39    1.13
   2 -14   2    6.56    1.05
   2 -14   2    5.98    1.02
  -2  14   2    7.99    0.87
   2 -14   2    7.64    1.14
  -2 -14  -2    6.78    1.11
   2  14  -2    8.10    1.08
  -2  14   2    5.39    0.72
  -2 -14  -2    6.21    1.14
   2 -14  -2    6.68    1.10
  -2  14  -2    6.27    0.86
   2 -14  -2    7.23    1.02
  -2 -14   2    5.40    1.01
   2  14   2    4.51    0.81
  -2 -14   2    5.41    1.09
   2 -14  -2    5.72    0.95
  -2  14  -2    6.78    0.97
   2 -14  -2    7.70    1.05
  -2  14  -2    5.24    1.09
  -2  14  -2    6.85    1.07
   2  14   2    6.79    0.89
   2  14   2    4.70    0.94
   2 -14  -2    7.16    0.99
  -2 -14   2    7.02    1.10
  -2  14  -2    5.68    0.95
   2  14   2    5.61    0.99
  -2 -14   2    5.16    0.86
   2  14   2    7.21    0.77
  -2  14  -2    7.55    0.75
   3 -14   2    0.80    0.57
   3  14  -2    3.03    0.80
   3  14  -2    1.99    0.60
   3 -14   2    1.66    0.48
  -3 -14  -2    3.50    0.84
   3  14  -2    2.67    0.72
  -3  14   2    2.79    0.66
  -3 -14  -2    3.66    0.85
   3 -14   2    4.47    0.88
   3 -14   2    2.43    0.83
  -3 -14  -2    3.29    0.89
  -3  14   2    2.83    0.75
  -3  14   2    1.10    0.61
   3  14  -2    1.77    0.57
  -3  14  -2    2.68    0.74
  -3 -14   2    2.48    0.78
   3 -14  -2    3.61    0.75
   3 -14  -2    3.06    0.80
   3 -14  -2    2.80    0.71
  -3 -14   2    3.45    0.76
   3  14   2    2.47    0.79
  -3 -14   2    2.15    0.76
  -3 -14   2    1.99    0.74
   3  14   2    4.56    0.91
   3 -14  -2    2.12    0.71
  -3  14  -2    4.03    0.67
   3  14   2    1.60    0.57
  -3 -14   2    3.04    0.81
   3  14   2    4.14    0.92
  -3  14  -2    3.21    0.82
   3 -14  -2    1.89    0.68
  -3  14  -2    2.87    0.60
  -4  14   2    0.12    0.40
   4 -14   2    0.53    0.52
  -4  14   2    1.38    0.57
   4  14  -2    0.21    0.38
   4  14  -2   -0.36    0.34
   4 -14   2   -0.08    0.31
   4 -14   2   -0.85    0.37
  -4 -14  -2    0.80    0.63
  -4 -14  -2    0.20    0.43
   4  14  -2    0.50    0.43
   4 -14   2    0.72    0.56
  -4 -14  -2    0.45    0.56
  -4  14   2    0.56    0.47
   4  14  -2    0.22    0.59
   4 -14  -2    0.58    0.49
  -4  14  -2   -0.03    0.45
   4 -14  -2    0.43    0.53
   4  14   2    1.20    0.54
  -4  14  -2    0.93    0.57
   4 -14  -2    0.09    0.36
   4  14   2   -0.05    0.37
   4  14   2   -0.04    0.53
  -4 -14   2    0.75    0.63
   4 -14  -2    0.35    0.48
  -4  14  -2    0.58    0.44
  -4 -14   2   -0.05    0.46
   4 -14  -2    0.86    0.57
   4  14   2    0.34    0.43
  -4 -14   2   -0.16    0.38
   5 -14   2    0.11    0.54
  -5 -14  -2    1.06    0.70
  -5  14   2   -0.30    0.42
  -5  14   2    0.44    0.52
  -5 -14  -2   -0.01    0.56
   5 -14   2    0.70    0.47
  -5  14   2    0.07    0.47
   5  14  -2    0.48    0.50
  -5 -14  -2    1.60    0.87
   5  14  -2    0.18    0.55
   5 -14   2    0.01    0.51
   5  14  -2   -0.29    0.44
   5 -14   2   -0.11    0.51
   5  14  -2   -0.74    0.38
   5  14   2   -0.08    0.49
  -5  14  -2    0.79    0.66
   5 -14  -2    0.49    0.54
  -5 -14   2    0.96    0.61
  -5 -14   2    0.31    0.62
   5  14   2    0.51    0.70
  -5 -14   2    0.31    0.62
   5 -14  -2    0.37    0.64
   5 -14  -2    0.07    0.50
   5 -14  -2    0.70    0.48
   5 -14  -2    0.05    0.52
  -5  14  -2   -0.23    0.41
  -5  14  -2    1.69    0.71
   5  14   2   -0.02    0.52
   5  14   2   -0.74    0.40
  -6  14   2    1.31    0.83
   6  14  -2    0.88    0.66
  -6  14   2    2.26    0.83
  -6 -14  -2    1.53    0.94
   6 -14   2    1.19    0.71
   6  14  -2    0.62    0.76
  -6 -14  -2    0.28    0.73
   6 -14   2    0.12    0.73
  -6  14   2    1.34    0.78
   6  14  -2    0.28    0.70
  -6  14   2    0.97    0.77
   6  14  -2   -0.16    0.63
   6 -14   2    0.37    0.62
   6 -14  -2    0.78    0.56
  -6 -14   2    0.51    0.66
  -6 -14   2    0.11    0.77
  -6  14  -2    0.35    0.61
   6  14   2    1.57    0.83
  -6  14  -2    1.65    0.91
  -6  14  -2    1.27    0.79
   6  14   2    1.42    0.75
   6  14   2   -0.58    0.63
   6  14   2    2.14    1.00
   6  14   2    0.53    0.61
   6 -14  -2    1.15    0.74
   6 -14  -2    0.88    0.72
  -6 -14   2    0.72    0.86
   6 -14  -2    0.16    0.68
   0  15  -2    9.69    1.30
   0 -15   2    8.99    1.27
   0  15  -2   10.38    1.24
   0  15  -2    6.41    1.01
   0 -15  -2    7.35    1.05
   0 -15   2    8.04    1.10
   0 -15   2    8.50    1.20
   0 -15  -2    8.67    1.27
   0 -15  -2    8.76    1.11
   0  15   2    8.99    1.14
   0 -15   2    9.73    1.17
   0  15   2   10.11    1.40
   0  15   2    9.33    0.89
   0  15   2    9.16    1.11
   0  15  -2    9.14    1.13
   0  15   2    6.62    1.02
   0 -15  -2    9.60    0.99
   1  15  -2    1.57    0.58
   1  15  -2    1.51    0.58
   1 -15   2    0.52    0.42
  -1  15   2    2.39    0.77
  -1 -15  -2    2.15    0.67
   1 -15   2    2.91    0.69
   1 -15   2    2.53    0.67
   1  15  -2    1.39    0.52
  -1  15   2    2.47    0.67
  -1 -15  -2    1.40    0.63
   1  15  -2    1.58    0.54
  -1  15   2    2.71    0.59
   1 -15   2    1.21    0.54
  -1  15   2    2.16    0.60
  -1 -15  -2    2.17    0.49
  -1  15   2    1.97    0.58
   1  15  -2    2.17    0.59
   1 -15  -2    2.18    0.57
   1  15   2    2.37    0.64
  -1  15  -2    2.71    0.69
   1  15   2    2.24    0.51
  -1 -15   2    1.88    0.64
   1  15   2    1.83    0.51
   1  15   2    1.65    0.61
  -1 -15   2    1.57    0.63
   1  15   2    1.20    0.56
  -1  15  -2    2.24    0.60
  -1  15  -2    1.12    0.46
  -1 -15   2    3.27    1.03
  -1  15  -2    3.98    0.86
   1 -15  -2    0.52    0.51
   1 -15  -2    1.63    0.55
  -1 -15   2    3.14    0.68
  -1  15  -2    1.68    0.66
   1 -15  -2    1.48    0.56
   2  15  -2    4.92    0.87
  -2  15   2    4.78    0.75
  -2 -15  -2    3.96    1.01
  -2 -15  -2    5.90    1.12
   2  15  -2    3.29    0.80
  -2 -15  -2    5.16    0.74
   2 -15   2    3.37    0.82
   2  15  -2    5.18    0.88
  -2 -15  -2    4.87    1.10
  -2  15   2    4.33    0.85
   2 -15   2    5.24    0.88
   2 -15   2    4.16    0.92
  -2  15   2    2.51    0.77
   2  15  -2    3.30    0.80
  -2  15   2    4.32    0.67
   2 -15   2    5.64    1.07
   2  15   2    4.46    0.63
   2  15   2    4.79    0.77
  -2 -15   2    4.86    1.12
   2  15   2    3.75    0.90
   2 -15  -2    5.28    0.96
   2  15   2    5.44    0.97
   2  15   2    4.58    1.00
  -2  15  -2    3.72    0.84
  -2 -15   2    4.06    0.93
   2 -15  -2    4.47    0.96
  -2  15  -2    6.26    1.24
  -2  15  -2    4.64    0.90
  -2  15  -2    3.81    0.79
   2 -15  -2    4.38    0.84
  -2  15  -2    4.98    0.79
   2 -15  -2    3.56    0.73
  -2 -15   2    5.61    1.07
  -2 -15   2    5.25    0.91
   3  15  -2    1.65    0.55
   3 -15   2   -0.03    0.38
   3  15  -2    0.54    0.45
   3  15  -2    0.41    0.43
   3 -15   2    1.30    0.63
  -3  15   2    1.20    0.45
  -3 -15  -2    1.16    0.60
   3 -15   2    0.90    0.68
   3  15  -2    0.92    0.55
  -3 -15  -2    0.79    0.56
   3 -15   2    1.31    0.65
  -3 -15  -2    1.14    0.63
  -3  15   2    0.35    0.43
   3 -15   2    1.26    0.49
  -3  15   2    0.44    0.55
   3  15   2    0.21    0.37
   3 -15  -2    0.57    0.49
  -3  15  -2    0.82    0.49
   3 -15  -2    0.07    0.42
  -3 -15   2    0.68    0.51
  -3 -15   2    0.19    0.47
  -3  15  -2    0.90    0.55
   3 -15  -2    0.47    0.55
   3  15   2    0.65    0.54
  -3 -15   2    0.79    0.54
   3  15   2    1.40    0.61
   3  15   2    0.55    0.56
  -3  15  -2    1.13    0.45
  -3 -15   2    0.34    0.47
   3 -15  -2    0.11    0.32
  -3  15  -2    0.48    0.35
  -3 -15   2    0.16    0.48
   4 -15   2    0.14    0.33
  -4 -15  -2   -0.66    0.44
   4  15  -2   -0.33    0.37
   4  15  -2   -0.76    0.43
  -4  15   2    0.67    0.50
  -4  15   2    0.24    0.45
  -4 -15  -2    0.36    0.64
   4  15  -2   -0.35    0.44
  -4  15   2   -0.37    0.46
   4 -15   2   -0.10    0.45
   4 -15   2    0.30    0.57
   4 -15   2    0.22    0.49
  -4 -15  -2   -0.15    0.45
   4  15  -2   -0.03    0.38
   4 -15  -2   -0.40    0.44
  -4  15  -2   -0.05    0.41
   4 -15  -2   -0.02    0.46
  -4 -15   2    0.99    0.57
  -4 -15   2    0.02    0.60
   4  15   2   -0.43    0.42
  -4 -15   2    0.09    0.49
   4  15   2    0.17    0.41
   4  15   2    0.84    0.60
   4 -15  -2   -0.49    0.32
   4 -15  -2    0.52    0.37
   4  15   2    0.33    0.56
  -4  15  -2   -0.05    0.44
   4 -15  -2   -0.51    0.40
  -4  15  -2    0.45    0.52
  -5  15   2    0.02    0.50
  -5  15   2    0.59    0.56
  -5 -15  -2    0.91    0.69
   5 -15   2    0.83    0.67
  -5 -15  -2    0.38    0.72
   5  15  -2    1.26    0.72
   5  15  -2   -0.03    0.52
   5 -15   2   -0.14    0.36
   5 -15   2    0.70    0.74
   5  15  -2    0.92    0.66
  -5 -15  -2    0.49    0.60
   5 -15   2   -0.03    0.56
  -5  15   2    0.13    0.52
   5  15  -2   -0.26    0.52
  -5  15  -2    0.29    0.50
   5  15   2    0.07    0.57
   5  15   2    0.39    0.81
   5 -15  -2    0.03    0.45
  -5 -15   2    1.24    0.72
   5 -15  -2    0.58    0.66
  -5 -15   2    0.78    0.73
  -5 -15   2    1.35    0.72
  -5  15  -2    0.16    0.51
   5  15   2   -0.25    0.57
   5  15   2    1.11    0.67
  -5  15  -2    0.36    0.65
   5 -15  -2    1.20    0.69
   5 -15  -2   -0.24    0.52
   6  15  -2    2.89    1.16
   6 -15   2    3.31    1.09
   6 -15   2    2.97    0.92
   6  15  -2    2.18    0.90
  -6 -15  -2    2.53    1.09
  -6  15   2    3.70    1.18
   6  15  -2    0.64    0.74
  -6  15   2    2.77    1.00
   6 -15   2    2.44    1.11
   6  15  -2    1.14    0.82
  -6 -15  -2    2.71    1.11
  -6  15   2    3.65    1.00
   6 -15  -2    2.46    0.79
   6  15   2    1.26    0.89
  -6  15  -2    3.64    1.15
   6 -15  -2    3.16    1.09
   6 -15  -2    1.72    0.90
  -6 -15   2    1.37    0.94
  -6  15  -2    3.79    1.04
   6 -15  -2    3.17    1.10
   6  15   2    2.66    0.99
  -6  15  -2    3.34    1.01
  -6 -15   2    3.78    1.40
  -6 -15   2    1.98    0.85
   6  15   2    3.76    1.28
   6  15   2    4.63    1.12
   0 -16  -2    1.99    0.69
   0 -16   2    4.11    0.85
   0 -16  -2    1.48    0.64
   0 -16  -2    1.24    0.54
   0  16  -2    1.28    0.62
   0  16  -2    1.82    0.63
   0  16   2    0.91    0.49
   0 -16  -2    2.03    0.51
   0  16   2    1.77    0.45
   0  16   2    1.39    0.52
   0  16  -2    2.27    0.65
   0 -16   2    2.20    0.73
   0 -16   2    2.34    0.66
   0  16   2    0.84    0.62
   0  16   2    1.55    0.58
   0  16  -2    1.77    0.63
  -1  16   2   16.69    1.86
  -1  16   2   17.19    1.70
  -1  16   2   16.39    1.26
  -1 -16  -2   15.92    1.09
   1  16  -2   15.30    1.43
  -1 -16  -2   13.36    1.68
   1 -16   2   15.30    1.58
   1  16  -2   15.42    1.56
  -1  16   2   15.72    1.58
   1 -16   2   20.53    1.44
   1  16  -2   14.26    1.63
   1  16  -2   16.05    1.66
   1 -16   2   14.65    1.61
  -1 -16  -2   15.06    1.65
   1  16  -2   17.95    1.42
   1 -16   2   15.87    1.74
  -1  16  -2   14.85    1.57
   1 -16  -2   14.82    1.16
   1  16   2   16.62    1.63
   1  16   2   16.09    1.14
   1 -16  -2   16.41    1.78
   1  16   2   16.03    1.12
   1 -16  -2   16.22    1.64
  -1  16  -2   16.75    1.52
  -1 -16   2   12.10    1.52
  -1 -16   2   16.04    1.51
  -1  16  -2   19.44    1.83
  -1 -16   2   17.38    1.73
  -1 -16   2   17.62    2.06
  -1  16  -2   13.49    1.68
   1  16   2   16.39    1.60
   1  16   2   14.52    1.75
   1 -16  -2   12.98    1.45
  -2  16   2    8.69    1.26
  -2 -16  -2   12.98    1.74
   2 -16   2   11.48    1.43
  -2  16   2    9.26    1.45
  -2 -16  -2    9.13    1.40
  -2  16   2   10.78    1.13
   2 -16   2   10.16    1.21
  -2 -16  -2   10.34    1.15
  -2 -16  -2   10.09    1.50
   2 -16   2    9.19    1.35
   2  16  -2    9.82    1.30
   2  16  -2    9.41    1.21
   2  16  -2    9.25    1.17
   2  16  -2    9.92    1.46
   2 -16   2    9.33    1.28
  -2 -16   2   11.34    1.52
  -2 -16   2   14.98    1.96
  -2  16  -2   12.07    1.67
   2 -16  -2    9.42    1.31
   2  16   2   11.68    1.54
  -2  16  -2    9.06    1.28
   2 -16  -2   11.50    1.33
  -2  16  -2   13.64    1.45
  -2 -16   2    9.15    1.16
   2 -16  -2   11.76    1.55
   2 -16  -2   12.04    1.37
  -2  16  -2   11.47    1.24
  -2 -16   2    8.69    1.38
   2  16   2   10.06    1.12
   2  16   2    9.95    1.43
  -2  16  -2    9.07    1.27
   2  16   2    9.52    1.28
  -3  16   2   10.26    1.35
  -3  16   2    9.70    1.61
   3  16  -2    8.14    1.35
  -3 -16  -2    5.77    1.19
   3 -16   2    7.62    1.27
   3 -16   2    9.74    1.17
   3  16  -2    9.88    1.35
   3 -16   2    9.28    1.43
  -3 -16  -2   10.47    1.60
   3 -16   2    7.90    1.34
   3  16  -2   10.18    1.42
   3  16  -2   10.77    1.37
  -3  16   2   11.33    1.21
  -3 -16  -2    8.52    1.37
   3 -16   2    7.79    1.34
  -3 -16   2    8.36    1.20
  -3  16  -2    9.85    1.36
   3  16   2    9.23    1.45
  -3 -16   2    8.14    1.40
  -3 -16   2    9.13    1.49
  -3  16  -2    7.74    1.45
  -3  16  -2    8.77    1.35
   3 -16  -2    7.92    1.12
   3  16   2    8.89    1.28
  -3  16  -2    9.00    1.05
   3  16   2    8.81    1.17
   3  16   2   10.67    1.61
   3 -16  -2    9.15    1.31
  -3 -16   2    8.89    1.37
   3 -16  -2    7.43    1.22
   3 -16  -2    9.88    1.50
  -3 -16   2    7.02    1.34
  -4 -16  -2    4.87    1.23
   4  16  -2    4.85    1.15
   4  16  -2    4.36    1.07
  -4  16   2    3.63    0.82
   4 -16   2    5.51    1.22
  -4 -16  -2    4.06    1.07
   4  16  -2    3.42    0.89
  -4  16   2    2.87    0.84
   4  16  -2    3.96    0.96
  -4 -16  -2    4.51    1.10
   4 -16   2    4.71    0.85
  -4  16   2    3.47    1.11
   4 -16   2    5.71    1.17
   4 -16   2    5.71    1.22
  -4  16  -2    3.50    0.96
   4  16   2    2.93    1.04
   4  16   2    6.49    1.14
  -4 -16   2    4.57    1.04
  -4  16  -2    6.06    1.24
  -4 -16   2    2.50    0.99
   4  16   2    4.31    1.00
   4  16   2    6.03    1.27
   4 -16  -2    4.07    1.06
   4 -16  -2    3.11    0.90
  -4 -16   2    4.55    1.21
   4 -16  -2    5.37    1.01
   4 -16  -2    4.88    1.16
   5 -16   2    3.45    1.08
   5 -16   2    2.51    0.91
   5 -16   2    2.70    1.06
   5  16  -2    4.24    1.15
   5  16  -2    4.28    1.21
   5  16  -2    3.35    1.03
  -5  16   2    5.20    1.45
  -5 -16  -2    1.45    0.97
  -5 -16  -2    4.57    1.16
  -5  16   2    3.74    0.96
  -5  16   2    3.68    0.93
   5  16  -2    4.38    1.07
  -5 -16  -2    5.33    1.31
  -5 -16   2    3.92    1.04
   5  16   2    3.19    0.95
   5  16   2    3.60    1.03
  -5  16  -2    4.47    1.15
   5 -16  -2    4.83    1.24
   5 -16  -2    1.82    0.70
   5 -16  -2    3.08    0.99
   5  16   2    3.42    1.07
  -5 -16   2    3.74    1.11
  -5 -16   2    3.59    1.15
   5  16   2    2.29    0.94
   5 -16  -2    4.24    1.17
  -5  16  -2    4.84    1.19
   6  16  -2    4.43    1.19
   6 -16   2    1.34    0.81
   6 -16   2    3.54    1.27
   6  16  -2    5.35    1.37
  -6 -16  -2    4.46    1.42
   6 -16   2    2.03    0.94
  -6 -16  -2    2.73    1.00
   6  16  -2    4.22    1.31
  -6  16   2    3.23    0.99
  -6  16   2    2.79    1.05
  -6  16   2    4.62    1.19
   6  16  -2    2.44    1.06
   6 -16  -2    3.67    1.25
   6  16   2    4.03    1.14
   6  16   2    4.65    1.40
  -6 -16   2    3.28    1.46
  -6  16  -2    3.65    1.15
   6  16   2    2.49    1.07
   6 -16  -2    2.32    0.99
  -6  16  -2    3.82    1.13
   6 -16  -2    1.85    0.76
  -6 -16   2    4.47    1.34
  -6 -16   2    1.83    1.03
   6 -16  -2    3.23    1.10
   0  17   2   17.65    1.92
   0  17  -2   18.75    1.80
   0  17  -2   14.26    1.62
   0 -17   2   16.91    1.75
   0  17  -2   17.20    1.88
   0  17   2   14.94    1.06
   0 -17  -2   15.33    1.62
   0  17  -2   15.20    1.57
   0 -17  -2   15.80    1.16
   0 -17  -2   17.08    1.66
   0  17   2   13.34    1.43
   0 -17   2   16.61    1.62
   0  17   2   16.34    1.63
   0  17   2   15.38    1.62
   0 -17   2   16.19    1.82
   0 -17  -2   17.56    1.90
   0  17   2   17.20    1.76
   1 -17   2   17.74    1.76
  -1  17   2   17.89    2.05
   1  17  -2   12.59    1.50
   1  17  -2   13.60    1.56
   1  17  -2   15.81    1.69
   1 -17   2   20.07    1.97
   1  17  -2   19.22    1.99
  -1  17   2   15.08    1.66
  -1 -17  -2   18.32    2.01
  -1 -17  -2   16.81    1.77
   1 -17   2   16.31    1.84
   1  17  -2   17.70    1.31
  -1  17   2   18.73    1.39
   1 -17   2   21.95    1.51
  -1  17  -2   20.08    1.90
   1  17   2   17.22    1.21
   1 -17  -2   18.18    1.80
  -1 -17   2   20.39    2.09
  -1 -17   2   20.01    2.30
   1  17   2   18.27    1.84
   1 -17  -2   17.28    1.72
  -1  17  -2   20.01    1.95
   1 -17  -2   17.00    1.94
  -1 -17   2   19.01    1.93
   1  17   2   19.42    1.56
   1  17   2   15.01    1.18
   1 -17  -2   16.12    1.26
  -1  17  -2   17.62    1.65
   1  17   2   17.68    1.98
  -1  17  -2   18.71    2.00
  -1 -17   2   15.19    1.52
  -2 -17  -2    0.56    0.59
   2 -17   2    0.39    0.44
   2  17  -2    1.55    0.63
   2 -17   2    1.08    0.65
  -2  17   2    0.88    0.68
  -2  17   2    0.97    0.48
  -2 -17  -2    0.78    0.74
   2 -17   2    0.55    0.51
   2  17  -2    1.60    0.67
   2 -17   2    2.26    0.77
   2  17  -2    2.06    0.64
   2  17  -2    0.81    0.58
  -2  17   2    1.83    0.70
  -2 -17  -2    1.02    0.71
   2 -17  -2   -0.37    0.41
  -2  17  -2    1.15    0.61
  -2  17  -2    0.42    0.45
  -2  17  -2    0.79    0.52
   2  17   2    1.45    0.55
   2 -17  -2    0.66    0.53
   2 -17  -2    1.55    0.70
  -2 -17   2    1.85    0.73
  -2 -17   2    1.41    0.56
   2  17   2    0.35    0.50
  -2 -17   2    1.06    0.61
  -2 -17   2    1.28    0.77
   2  17   2    0.85    0.52
   2  17   2    0.66    0.61
   2 -17  -2    0.77    0.54
  -2  17  -2    0.82    0.46
  -2  17  -2   -0.04    0.50
  -3  17   2    1.07    0.63
  -3 -17  -2    1.56    0.74
  -3 -17  -2    1.79    0.80
   3 -17   2    1.23    0.57
  -3 -17  -2    2.07    0.87
   3  17  -2    1.93    0.72
   3 -17   2    0.49    0.66
  -3  17   2    2.14    0.84
   3  17  -2    1.41    0.69
   3  17  -2    1.41    0.63
   3 -17   2    1.66    0.71
   3  17  -2    2.42    0.80
   3 -17   2    1.45    0.65
   3  17   2    1.19    0.71
  -3 -17   2    1.30    0.74
   3 -17  -2    0.97    0.60
  -3 -17   2    1.09    0.66
   3 -17  -2    0.95    0.68
  -3 -17   2    1.01    0.58
  -3  17  -2    2.67    1.02
   3 -17  -2    2.14    0.88
  -3  17  -2    1.95    0.57
  -3 -17   2    1.38    0.72
   3  17   2    2.10    0.74
   3 -17  -2    1.43    0.57
  -3  17  -2    1.64    0.68
  -3  17  -2    1.32    0.64
   3  17   2    1.86    0.61
   3  17   2    1.24    0.70
  -3 -17   2    1.46    0.81
   4 -17   2    0.95    0.72
  -4 -17  -2    0.98    0.69
   4 -17   2    0.54    0.57
   4  17  -2    1.76    0.81
   4 -17   2    0.79    0.54
   4  17  -2    1.09    0.61
   4 -17   2    0.88    0.67
   4  17  -2    2.62    0.92
   4  17  -2    1.54    0.67
  -4  17   2    0.71    0.74
  -4 -17  -2    1.56    0.85
   4 -17   2    1.92    1.03
  -4 -17  -2    0.77    0.68
  -4  17   2    1.85    0.71
   4  17   2    1.40    0.80
   4  17   2    0.51    0.71
   4  17   2    1.61    0.73
  -4 -17   2    0.22    0.60
  -4 -17   2    2.53    0.94
   4 -17  -2    0.48    0.52
   4  17   2    2.17    0.70
   4 -17  -2    2.02    0.77
   4 -17  -2    0.80    0.71
  -4  17  -2    1.59    0.80
  -4  17  -2    0.85    0.63
  -4 -17   2    0.27    0.58
   5  17  -2    0.92    0.67
   5 -17   2    3.42    1.04
   5  17  -2    1.79    0.92
   5  17  -2    2.29    0.97
  -5 -17  -2    3.20    1.05
  -5  17   2    0.96    0.73
   5 -17   2    0.65    0.79
  -5 -17  -2    1.30    0.88
  -5 -17  -2    2.65    1.03
   5 -17   2    1.35    0.85
  -5  17   2    2.34    1.10
   5  17  -2    1.38    0.81
   5 -17  -2    2.75    0.91
  -5  17  -2    2.42    0.96
  -5 -17   2    1.15    0.80
   5 -17  -2    3.42    1.10
  -5 -17   2    0.31    0.73
  -5  17  -2    2.00    0.83
   5  17   2    1.35    0.98
  -5 -17   2    3.06    1.05
   5  17   2    2.43    1.05
   5 -17  -2    2.43    1.03
   5 -17  -2    1.46    0.70
   5  17   2    1.64    0.89
   0 -18   2    1.05    0.60
   0 -18  -2    0.85    0.62
   0  18  -2    1.34    0.63
   0 -18  -2    0.63    0.56
   0  18  -2    0.68    0.59
   0  18   2    0.93    0.54
   0  18   2   -0.31    0.42
   0 -18   2    0.19    0.41
   0  18   2    0.08    0.40
   0 -18   2    0.67    0.61
   0  18  -2   -0.13    0.38
   0  18  -2    1.17    0.57
   0 -18  -2    0.68    0.49
   0  18   2    0.95    0.51
   0 -18   2    1.03    0.63
   0  18   2    0.54    0.54
  -1  18   2    4.69    1.09
  -1  18   2    4.58    0.90
  -1  18   2    3.51    0.86
   1  18  -2    3.18    0.74
  -1 -18  -2    3.34    0.92
   1 -18   2    3.41    0.95
   1 -18   2    3.45    0.88
   1  18  -2    4.83    0.99
   1  18  -2    5.03    1.00
  -1 -18  -2    4.55    1.11
  -1 -18  -2    4.16    1.07
   1 -18   2    4.27    0.93
   1  18  -2    3.60    0.98
   1  18  -2    4.75    0.99
   1 -18  -2    3.97    0.89
  -1 -18   2    1.91    0.77
   1  18   2    4.56    0.83
   1 -18  -2    4.62    0.84
  -1  18  -2    2.85    0.90
  -1 -18   2    4.11    1.10
  -1  18  -2    3.38    0.75
  -1 -18   2    4.77    0.91
   1  18   2    3.44    0.95
   1  18   2    3.54    0.71
   1 -18  -2    4.23    1.02
  -1 -18   2    3.07    0.91
   1  18   2    5.43    1.07
  -1  18  -2    3.39    0.89
  -1  18  -2    2.58    0.80
   1 -18  -2    4.40    0.99
   1  18   2    4.62    0.95
   2 -18   2   -0.34    0.45
   2 -18   2   -0.07    0.49
   2 -18   2    0.23    0.43
  -2 -18  -2    0.28    0.63
  -2 -18  -2   -0.16    0.56
  -2  18   2    0.05    0.41
   2  18  -2    0.28    0.44
  -2  18   2   -0.21    0.38
   2 -18   2    0.24    0.60
   2  18  -2    0.20    0.44
   2  18  -2   -0.14    0.41
  -2  18   2    0.90    0.66
   2  18  -2    0.13    0.53
  -2 -18  -2    0.14    0.51
   2 -18  -2    0.47    0.50
   2 -18  -2   -0.23    0.47
   2 -18  -2    0.07    0.44
   2 -18  -2    0.78    0.58
  -2 -18   2   -0.09    0.54
  -2 -18   2    0.11    0.44
  -2 -18   2   -0.17    0.44
  -2 -18   2    1.25    0.73
  -2  18  -2   -0.18    0.41
  -2  18  -2   -0.08    0.54
  -2  18  -2    0.28    0.44
   2  18   2    0.07    0.48
   2  18   2    0.09    0.40
   2  18   2    0.17    0.45
   2  18   2   -0.45    0.35
   3 -18   2    0.26    0.74
  -3 -18  -2    0.35    0.58
   3  18  -2    1.66    0.74
  -3  18   2    1.54    0.74
  -3  18   2    1.06    0.72
   3  18  -2    2.13    0.81
   3 -18   2    1.23    0.68
  -3 -18  -2    1.52    0.78
   3 -18   2    0.33    0.57
   3  18  -2    0.08    0.44
   3 -18   2    1.93    0.84
  -3 -18  -2    2.70    0.94
   3  18  -2    0.14    0.50
  -3  18  -2    0.83    0.69
   3 -18  -2    1.88    0.72
  -3 -18   2    0.96    0.70
   3 -18  -2    0.50    0.55
   3 -18  -2    0.52    0.57
   3 -18  -2    1.16    0.74
  -3  18  -2    1.58    0.71
  -3 -18   2    0.93    0.74
  -3 -18   2    0.51    0.61
  -3 -18   2    0.68    0.63
  -3  18  -2    1.19    0.65
   3  18   2    1.37    0.61
  -3 -18   2    0.23    0.56
   3  18   2    0.85    0.52
   3  18   2    1.10    0.76
  -4  18   2   -0.90    0.54
   4 -18   2   -0.19    0.47
   4  18  -2   -0.25    0.50
   4 -18   2   -0.28    0.68
   4  18  -2    0.32    0.57
  -4 -18  -2   -0.09    0.56
   4  18  -2   -0.28    0.52
  -4 -18  -2    0.38    0.70
   4 -18   2   -0.01    0.53
   4 -18   2    0.26    0.55
   4  18  -2   -0.03    0.54
   4 -18   2    0.23    0.60
  -4 -18  -2    0.55    0.64
  -4  18   2    0.18    0.55
   4 -18  -2   -0.22    0.41
  -4  18  -2   -0.25    0.45
  -4  18  -2    0.09    0.75
  -4 -18   2    0.04    0.63
   4  18   2    0.30    0.72
   4  18   2    0.18    0.55
   4 -18  -2    0.40    0.55
  -4 -18   2    0.00    0.53
   4 -18  -2    0.09    0.45
  -4 -18   2   -0.24    0.59
  -4  18  -2    0.52    0.56
   4  18   2   -0.55    0.55
   5 -18   2   -0.11    1.03
   5 -18   2    1.72    1.00
   5  18  -2    1.50    0.96
   5 -18   2    1.82    0.87
   5 -18   2    2.04    0.95
  -5 -18  -2    2.02    0.97
  -5  18   2    0.62    0.70
  -5 -18  -2    3.62    1.28
   5  18  -2    1.97    0.91
   5  18  -2    2.66    1.05
  -5  18   2    1.69    0.77
   5  18  -2    1.11    0.78
  -5  18   2    3.61    1.23
  -5 -18  -2    1.31    0.82
  -5  18  -2    1.27    0.76
   5 -18  -2    0.64    0.72
   5  18   2    1.93    0.88
   5 -18  -2    1.48    0.89
   5 -18  -2    2.21    0.91
  -5  18  -2    2.16    0.91
  -5 -18   2    1.38    0.92
   5 -18  -2    2.73    0.89
   5  18   2    1.40    0.98
   5  18   2    1.83    1.08
  -5 -18   2    4.00    1.16
  -5 -18   2    2.72    1.07
   0  19  -2   12.28    1.73
   0 -19   2    9.60    1.69
   0 -19   2    9.64    1.53
   0  19   2   10.45    1.45
   0 -19  -2   13.91    1.66
   0 -19  -2   11.47    1.71
   0  19  -2   10.76    1.41
   0  19   2   11.36    1.70
   0  19  -2   11.90    1.54
   0  19  -2   11.66    1.56
   0 -19   2   11.90    1.61
   0  19   2   12.01    1.52
   0 -19   2    9.87    1.33
   0  19   2   11.49    1.36
  -1 -19  -2    0.60    0.65
   1  19  -2    0.80    0.66
   1  19  -2   -0.02    0.42
   1  19  -2    0.36    0.39
  -1  19   2    0.39    0.45
   1 -19   2    1.02    0.64
  -1  19   2   -0.05    0.45
   1 -19   2    0.55    0.61
   1 -19   2    0.35    0.57
  -1 -19  -2    0.93    0.66
   1  19  -2    1.58    0.66
  -1  19   2    0.41    0.51
   1  19  -2    0.25    0.53
   1 -19   2    0.83    0.63
  -1 -19  -2    0.44    0.77
  -1  19   2    0.62    0.58
  -1  19  -2    0.20    0.51
  -1  19  -2    0.32    0.53
   1  19   2    0.51    0.41
  -1 -19   2    0.39    0.52
  -1 -19   2    0.01    0.53
  -1 -19   2   -0.04    0.72
   1  19   2    0.71    0.68
  -1 -19   2   -0.01    0.64
  -1  19  -2    0.16    0.45
   1 -19  -2    0.82    0.68
   1  19   2    0.56    0.50
   1 -19  -2    0.75    0.51
   1  19   2    1.31    0.75
  -1  19  -2    0.57    0.43
   1 -19  -2    0.97    0.61
  -2 -19  -2    0.16    0.60
   2 -19   2    0.73    0.64
  -2 -19  -2    2.25    0.91
   2 -19   2    0.75    0.64
  -2 -19  -2    1.41    0.77
   2  19  -2    1.65    0.63
   2  19  -2    2.60    0.87
   2 -19   2   -0.35    0.49
   2 -19   2    1.33    0.65
  -2  19   2    1.35    0.58
   2  19  -2    1.93    0.81
  -2  19   2    0.63    0.69
   2  19  -2    2.21    0.72
  -2  19   2    0.69    0.58
   2 -19  -2    2.27    0.73
  -2 -19   2    0.35    0.68
   2 -19  -2    0.65    0.57
   2 -19  -2    0.46    0.58
  -2 -19   2    0.82    0.79
   2  19   2    0.17    0.52
  -2 -19   2    1.32    0.59
   2  19   2    1.48    0.68
   2 -19  -2    0.43    0.58
  -2  19  -2    1.73    0.60
  -2 -19   2    1.50    0.77
  -2  19  -2    0.21    0.63
   2  19   2    0.62    0.51
  -2 -19   2   -0.07    0.54
  -2  19  -2    0.34    0.55
   3  19  -2    0.09    0.51
   3 -19   2    0.02    0.54
  -3 -19  -2    1.10    0.83
  -3 -19  -2    0.37    0.60
  -3 -19  -2    0.13    0.59
   3 -19   2    0.15    0.56
  -3  19   2    0.89    0.65
   3  19  -2    1.02    0.64
   3  19  -2    0.23    0.50
   3 -19   2   -0.01    0.48
   3 -19   2    0.99    0.78
  -3  19   2    0.46    0.74
   3  19  -2    0.70    0.55
  -3 -19   2    1.50    0.83
   3 -19  -2    0.11    0.53
  -3  19  -2    0.55    0.70
  -3 -19   2   -0.37    0.45
  -3 -19   2   -0.08    0.55
  -3 -19   2   -0.33    0.57
   3 -19  -2   -0.09    0.46
   3  19   2    0.06    0.62
   3 -19  -2    0.47    0.59
  -3 -19   2    0.39    0.65
   3 -19  -2    0.98    0.74
  -3  19  -2    0.51    0.56
  -3  19  -2    0.31    0.60
   3  19   2    0.53    0.54
   3  19   2    0.10    0.63
  -4 -19  -2    2.52    1.07
   4 -19   2    3.14    0.89
  -4  19   2    5.30    1.34
   4 -19   2    2.88    1.03
  -4 -19  -2    4.26    1.29
   4  19  -2    5.67    1.20
  -4  19   2    3.82    1.06
   4  19  -2    4.45    1.20
   4  19  -2    3.30    1.17
  -4 -19  -2    3.08    1.23
   4  19  -2    2.02    0.84
   4 -19   2    3.86    1.25
   4 -19   2    3.68    1.10
  -4 -19  -2    3.10    1.03
   4 -19  -2    3.58    0.99
   4 -19  -2    1.09    0.98
  -4  19  -2    3.48    1.20
   4  19   2    2.37    1.05
  -4 -19   2    3.71    1.19
  -4  19  -2    4.39    1.19
   4 -19  -2    2.35    1.00
  -4 -19   2    2.38    0.90
   4  19   2    2.97    1.07
  -4 -19   2    3.71    1.21
  -4  19  -2    1.37    0.79
   4  19   2    3.76    0.96
   4 -19  -2    3.73    0.98
   5  19  -2    1.43    0.88
   5 -19   2    0.83    0.77
   5 -19   2    3.45    1.39
  -5  19   2    2.04    0.87
  -5 -19  -2    4.39    1.30
   5  19  -2    3.51    1.06
  -5  19   2    4.54    1.26
   5 -19   2    3.39    1.16
   5 -19   2    2.48    0.93
   5  19  -2    1.15    0.87
  -5 -19  -2    3.99    1.35
   5  19  -2    3.38    1.34
  -5  19   2    2.42    1.13
  -5 -19  -2    2.68    1.12
  -5  19  -2    1.78    0.88
   5  19   2    3.18    1.28
   5 -19  -2    1.86    0.83
  -5 -19   2    1.22    0.99
  -5 -19   2    4.30    1.21
   5 -19  -2    0.74    0.73
   5  19   2    2.35    1.23
   5 -19  -2    3.55    1.27
  -5  19  -2    1.35    0.75
  -5 -19   2    1.77    0.93
   5  19   2    2.92    1.12
  -5  19  -2    2.92    1.29
   0 -20   2   11.60    1.64
   0  20   2   12.71    1.85
   0  20  -2   10.87    1.54
   0 -20   2   11.89    1.50
   0  20  -2   13.65    1.91
   0 -20  -2   13.01    1.74
   0  20   2   10.01    1.35
   0 -20  -2   10.53    1.71
   0 -20   2   11.86    2.00
   0 -20   2   12.49    1.77
   0  20   2   12.05    1.53
   0  20  -2    9.09    1.36
   0  20  -2   13.31    1.76
  -1  20   2    1.87    0.74
  -1  20   2    2.71    0.80
  -1 -20  -2    0.74    0.84
   1  20  -2    2.03    0.68
  -1 -20  -2    1.01    0.79
   1  20  -2    1.37    0.69
  -1  20   2    1.41    0.65
  -1 -20  -2    1.91    0.82
  -1  20   2    1.23    0.77
   1 -20   2    1.29    0.67
   1  20  -2    1.28    0.71
   1 -20   2    2.94    0.86
   1  20  -2    0.44    0.54
   1  20  -2    0.98    0.61
   1 -20   2    2.35    0.82
   1 -20   2    0.89    0.69
  -1 -20   2    1.57    0.75
   1 -20  -2    2.41    0.92
   1  20   2    2.92    0.93
   1  20   2    0.80    0.61
  -1  20  -2    3.08    0.93
  -1 -20   2    1.90    0.98
  -1 -20   2    1.56    0.79
   1  20   2    0.21    0.45
  -1 -20   2    0.51    0.63
  -1  20  -2    0.45    0.65
   1 -20  -2    2.77    0.86
   1 -20  -2    1.31    0.74
  -1  20  -2    2.20    0.70
  -2  20   2    0.24    0.44
  -2  20   2   -0.08    0.50
   2 -20   2    0.31    0.55
   2 -20   2   -0.39    0.47
  -2 -20  -2    0.10    0.65
   2  20  -2   -0.51    0.51
   2 -20   2   -0.61    0.46
   2  20  -2    0.16    0.46
   2  20  -2    0.08    0.47
  -2 -20  -2    0.27    0.66
   2  20  -2    0.04    0.52
   2 -20   2    0.54    0.59
  -2 -20  -2    0.29    0.70
   2  20   2    0.50    0.57
   2 -20  -2    0.01    0.53
   2 -20  -2    0.21    0.55
   2  20   2   -0.11    0.47
  -2 -20   2    0.32    0.70
   2  20   2   -0.11    0.46
  -2 -20   2    0.52    0.60
   2 -20  -2   -0.28    0.50
  -2  20  -2   -0.61    0.39
  -2 -20   2   -0.10    0.66
  -2  20  -2    1.05    0.70
  -2 -20   2   -0.53    0.49
  -2  20  -2   -0.77    0.56
   3 -20   2    3.23    1.10
  -3 -20  -2    3.01    1.06
   3 -20   2    3.07    1.03
   3  20  -2    2.17    0.77
  -3  20   2    2.71    0.92
  -3 -20  -2    2.77    1.02
   3  20  -2    1.02    0.78
   3  20  -2    2.06    0.91
   3 -20   2    1.98    0.70
   3 -20   2    2.54    0.91
  -3 -20  -2    2.65    1.09
  -3  20   2    1.77    0.89
   3  20  -2    3.62    0.99
  -3 -20   2    2.74    1.02
   3 -20  -2    2.82    0.94
  -3 -20   2    2.67    1.06
   3 -20  -2    2.10    0.92
   3  20   2    4.00    0.96
   3  20   2    1.84    0.89
  -3  20  -2    2.07    0.88
  -3  20  -2    2.92    1.08
  -3 -20   2    2.19    1.10
  -3 -20   2    1.16    0.76
   3  20   2    0.48    0.66
   3 -20  -2    3.04    0.91
   4  20  -2    1.86    0.88
  -4 -20  -2    1.08    1.00
   4  20  -2    1.78    0.93
   4 -20   2   -0.04    0.81
   4  20  -2    0.32    0.50
   4 -20   2    1.29    0.90
   4 -20   2    1.66    0.87
  -4 -20  -2    1.38    0.84
  -4 -20  -2    1.44    0.91
   4  20  -2    0.47    0.71
  -4  20   2    2.02    0.88
  -4  20   2    1.04    0.95
  -4  20   2    2.25    0.89
  -4 -20  -2    0.81    0.81
   4 -20  -2    0.19    0.80
  -4 -20   2    0.54    0.72
  -4 -20   2    0.60    0.71
   4  20   2    0.88    0.92
   4 -20  -2    1.34    0.97
  -4 -20   2    1.89    1.03
  -4  20  -2    0.04    0.56
   4  20   2    0.95    0.71
   4 -20  -2    1.16    0.74
  -4  20  -2    0.08    0.61
   4 -20  -2    1.54    0.68
  -4  20  -2    1.01    0.85
   4  20   2    0.75    0.88
   0  21  -2    0.50    0.61
   0 -21  -2   -0.42    0.58
   0  21  -2    0.79    0.72
   0  21  -2    0.53    0.54
   0  21  -2    1.12    0.70
   0 -21  -2    0.88    0.71
   0 -21   2    2.03    0.87
   0 -21   2    0.33    0.98
   0  21   2    1.11    0.62
   0 -21   2    1.25    0.81
   0 -21   2    0.33    0.64
   0  21   2    1.56    0.90
   0  21   2    0.50    0.63
  -1  21   2    3.88    1.14
   1 -21   2    4.04    1.12
   1 -21   2    3.28    0.98
  -1 -21  -2    2.75    1.06
   1  21  -2    4.87    1.12
  -1  21   2    3.10    0.92
  -1 -21  -2    4.33    1.34
  -1  21   2    2.33    0.80
   1  21  -2    4.21    0.93
   1  21  -2    3.44    1.01
  -1 -21  -2    3.21    1.02
   1  21  -2    2.77    0.95
  -1  21   2    1.05    0.69
   1 -21   2    1.84    0.79
   1 -21   2    3.46    0.98
   1 -21  -2    2.30    0.86
  -1  21  -2    3.49    1.10
   1  21   2    4.78    1.15
   1 -21  -2    4.15    1.05
   1  21   2    3.62    1.07
   1 -21  -2    3.26    1.01
  -1 -21   2    2.38    1.22
  -1  21  -2    4.25    1.10
  -1 -21   2    2.91    1.01
  -1  21  -2    2.91    0.83
  -1 -21   2    3.84    1.09
   2  21  -2    0.32    0.57
  -2  21   2   -0.40    0.56
  -2 -21  -2    0.28    0.68
   2  21  -2    0.09    0.53
   2  21  -2   -0.15    0.52
   2 -21   2    0.65    0.62
  -2 -21  -2    0.13    0.72
  -2 -21  -2   -0.57    0.52
  -2  21   2    0.68    0.59
  -2  21   2   -0.25    0.53
   2 -21   2    0.05    0.56
   2 -21   2    0.59    0.70
   2  21  -2    0.23    0.53
   2 -21   2    0.02    0.47
  -2 -21   2    0.00    0.53
   2 -21  -2   -0.57    0.48
   2 -21  -2    0.45    0.64
   2  21   2    0.21    0.61
  -2  21  -2    0.07    0.56
   2 -21  -2    0.16    0.59
  -2 -21   2    0.23    0.64
  -2 -21   2    0.71    0.69
  -2 -21   2   -0.05    0.68
  -2  21  -2    0.12    0.53
   2  21   2   -0.35    0.59
  -2  21  -2   -0.40    0.53
   3  21  -2   -0.82    0.53
   3 -21   2   -0.10    0.68
  -3 -21  -2    0.07    0.51
   3  21  -2    0.88    0.72
  -3  21   2    0.90    0.75
   3  21  -2    0.11    0.61
  -3 -21  -2   -0.19    0.61
  -3  21   2    0.47    0.59
   3 -21   2   -0.81    0.46
  -3  21   2   -0.32    0.65
   3 -21   2   -0.12    0.61
   3  21  -2   -0.78    0.47
   3 -21   2    0.48    0.71
  -3 -21  -2    0.11    0.69
   3 -21  -2   -0.10    0.69
   3  21   2    1.13    0.84
  -3 -21   2   -0.31    0.71
   3 -21  -2    0.11    0.61
  -3 -21   2    0.06    0.54
   3 -21  -2   -0.79    0.51
  -3 -21   2    0.30    0.69
  -3  21  -2    0.21    0.68
  -3 -21   2   -0.09    0.69
   3  21   2    0.20    0.71
  -3  21  -2    0.22    0.57
   4  21  -2    1.04    0.90
   4 -21  -2    0.20    0.65
   4  21   2   -0.39    0.76
   0  22   2   23.34    2.65
   0 -22   2   18.84    2.33
   0  22  -2   20.37    2.30
   0 -22   2   24.22    2.91
   0  22  -2   21.65    2.24
   0  22   2   22.90    2.26
   0  22   2   21.45    2.07
   0  22  -2   20.32    2.44
   0 -22   2   23.10    2.39
   0 -22  -2   21.15    2.53
   0 -22  -2   20.81    2.28
  -1 -22  -2   -0.53    0.64
   1 -22   2    2.57    0.97
   1 -22   2    1.33    0.80
  -1  22   2    0.56    0.60
  -1 -22  -2    0.13    0.87
   1  22  -2    0.41    0.52
   1  22  -2    0.98    0.79
   1  22  -2    2.45    0.89
  -1  22   2    2.04    0.82
  -1 -22  -2    1.20    0.80
  -1  22   2   -0.49    0.59
  -1  22   2    1.02    0.67
  -1  22  -2    0.86    0.63
   1 -22  -2    1.08    0.70
  -1 -22   2    0.39    0.63
   1  22   2    1.01    0.79
  -1 -22   2    0.79    0.69
  -1  22  -2    0.36    0.63
   1 -22  -2    2.00    0.81
  -1  22  -2    1.49    0.86
   1  22   2    1.39    0.77
  -1 -22   2    0.35    0.97
   1 -22  -2    1.76    0.94
  -2 -22  -2    0.61    0.84
  -2  22   2   -0.27    0.49
   2  22  -2    0.10    0.69
   2 -22   2    0.52    0.77
  -2  22   2    0.91    0.63
   2  22  -2    0.29    0.66
  -2 -22  -2    0.16    0.71
  -2 -22  -2   -0.02    0.71
  -2  22   2   -0.89    0.49
   2 -22   2   -0.10    0.52
   2  22  -2    0.30    0.58
   2 -22   2    0.26    0.78
   2 -22   2    0.59    0.72
   2  22  -2    1.46    0.77
  -2  22  -2    0.37    0.60
  -2  22  -2   -0.23    0.59
   2 -22  -2   -0.04    0.59
  -2 -22   2    0.05    0.67
  -2  22  -2   -0.26    0.64
  -2 -22   2    0.88    0.89
  -2 -22   2    0.32    0.75
   2  22   2   -0.01    0.64
   2 -22  -2    1.07    0.74
  -2 -22   2    1.35    0.84
   2  22   2   -0.01    0.64
   2 -22  -2    0.38    0.73
  -3 -22  -2   -0.04    0.74
  -3 -22  -2    1.58    0.89
   3  22  -2    0.60    0.80
  -3  22   2   -0.16    0.65
   3  22  -2    0.12    0.69
   3 -22   2    0.19    0.62
   3 -22   2    0.61    0.72
  -3 -22  -2   -0.43    0.68
  -3  22   2   -0.43    0.54
   3  22  -2    0.25    0.64
   3  22  -2   -0.42    0.67
   3 -22   2    2.04    0.97
   3 -22   2    2.33    0.99
  -3  22   2    0.20    0.72
   3  22   2   -0.31    0.63
  -3 -22   2    0.24    0.80
  -3 -22   2   -0.22    0.70
  -3 -22   2    0.30    0.68
   3 -22  -2    0.49    0.64
  -3 -22   2    0.25    0.81
   3  22   2    1.06    0.83
   3 -22  -2    1.53    0.92
  -3  22  -2    1.19    0.83
   3 -22  -2   -0.56    0.68
  -3  22  -2   -0.26    0.71
   0  23  -2    1.75    0.94
   0 -23   2    2.14    1.30
   0 -23  -2    0.19    0.67
   0  23  -2    0.71    0.63
   0 -23   2    1.07    0.84
   0  23   2    2.44    0.94
   0  23   2    0.50    0.66
   0  23  -2    2.02    0.90
   0 -23  -2    2.51    1.06
   0  23   2    2.09    0.96
   0 -23   2    1.95    1.00
  -1  23   2    1.28    0.77
   1  23  -2    0.62    0.79
  -1  23   2    0.93    0.65
  -1 -23  -2    0.03    0.89
  -1 -23  -2    2.11    0.96
  -1 -23  -2    2.63    1.07
   1 -23   2    0.42    0.75
   1  23  -2   -0.79    0.50
   1 -23   2    0.51    0.91
   1 -23   2   -0.13    0.61
  -1  23   2    1.36    0.87
  -1  23   2    2.72    1.06
   1 -23  -2    1.07    0.77
   1 -23  -2    1.03    0.76
  -1  23  -2    1.02    0.79
  -1  23  -2    0.55    0.66
   1  23   2    1.11    0.85
  -1  23  -2    1.84    0.85
  -1 -23   2    0.67    0.93
   1  23   2    0.82    0.92
  -1 -23   2   -0.02    0.57
  -1 -23   2    0.50    0.73
  -2  23   2    0.40    0.92
   2  23  -2    0.41    0.71
   2 -23   2   -0.43    0.58
  -2 -23  -2   -0.09    0.71
  -2  23   2    0.09    0.67
  -2 -23  -2   -0.01    0.74
   2  23  -2    0.54    0.71
   2 -23   2   -0.20    0.71
  -2  23   2    1.01    0.79
   2 -23   2   -0.20    0.70
  -2 -23  -2    0.74    0.91
   2  23  -2    0.08    0.61
  -2 -23   2   -0.52    0.70
   2 -23  -2   -0.53    0.44
  -2  23  -2    0.06    0.72
  -2 -23   2    0.37    0.75
  -2  23  -2    0.26    0.66
   2 -23  -2   -0.42    0.62
   2  23   2    0.51    0.82
   2 -23  -2    0.38    0.72
  -2 -23   2    0.13    0.93
   2  23   2    0.49    0.73
  -2 -23   2    0.18    0.69
   0 -24  -2    0.20    0.68
   0 -24   2   -0.31    0.92
   0  24   2   -0.17    0.72
   0  24  -2   -0.55    0.61
   0  24  -2   -0.02    0.64
   0  24  -2   -0.56    0.62
   0 -24   2   -0.14    0.76
   0 -24   2    0.83    0.83
   0  24   2   -0.63    0.66
   0 -24  -2   -1.83    0.99
   0 -24  -2   -0.28    0.67
   0   0  -3   -0.04    0.05
   0   0   3   -0.05    0.03
   0   0   3   -0.08    0.07
   0   0  -3   -0.06    0.03
   0   0  -3    0.02    0.06
   0   0   3   -0.01    0.08
   0   0   3   -0.02    0.07
   0   0   3   -0.08    0.08
   0   0  -3    0.03    0.07
   0   0   3    0.00    0.07
  -1   0  -3    3.76    0.36
   1   0   3    3.43    0.22
  -1   0  -3    1.95    0.30
   1   0   3    2.56    0.37
  -1   0  -3    4.91    0.49
   2   0   3   17.08    0.77
   2   0  -3   15.70    0.82
  -2   0  -3   14.27    0.94
   2   0   3   16.61    0.90
  -2   0   3   16.34    0.72
  -2   0   3   17.28    0.85
   2   0   3   17.17    0.93
   2   0  -3   17.07    0.91
   2   0  -3   16.68    0.76
   2   0  -3   17.04    0.83
   2   0   3   16.60    0.98
  -2   0   3   17.12    0.96
  -2   0  -3   17.12    0.89
  -2   0   3   14.81    0.88
   2   0  -3   16.48    0.64
   2   0   3   17.04    0.94
  -2   0   3   16.41    0.78
  -2   0   3   15.88    0.98
  -3   0  -3   16.57    1.01
  -3   0   3   17.11    1.00
   3   0  -3   17.02    1.05
  -3   0   3   17.06    0.93
  -3   0   3   18.66    1.14
  -3   0  -3   19.11    1.23
  -3   0  -3   17.44    1.05
  -3   0   3   19.65    1.20
   3   0  -3   17.79    1.09
   3   0   3   16.93    0.93
   3   0   3   18.25    1.13
   3   0   3   16.43    1.17
  -3   0   3   18.48    1.17
  -3   0   3   18.21    0.88
   3   0   3   16.20    1.03
   3   0   3   17.25    1.05
   3   0  -3   16.72    0.75
   3   0  -3   17.15    1.02
   3   0  -3   15.83    0.93
   4   0   3    0.37    0.33
  -4   0   3   -0.28    0.34
   4   0  -3   -0.31    0.16
   4   0  -3   -0.03    0.21
   4   0   3    0.19    0.29
   4   0  -3   -0.03    0.26
   4   0   3   -0.38    0.18
  -4   0   3    0.04    0.24
  -4   0   3   -0.07    0.28
   4   0  -3    0.12    0.32
  -4   0  -3   -0.10    0.28
  -4   0  -3   -0.03    0.26
   4   0   3    0.16    0.34
   4   0  -3    0.46    0.32
  -4   0  -3    0.25    0.34
  -4   0   3   -0.11    0.18
  -4   0   3    0.00    0.29
   4   0   3    0.22    0.22
  -4   0   3   -0.17    0.18
   5   0  -3    8.25    1.17
  -5   0   3    5.46    0.86
  -5   0  -3    7.39    1.04
   5   0  -3    7.97    1.10
   5   0   3    5.31    0.90
   5   0  -3    8.47    1.06
  -5   0   3    7.45    1.16
   5   0   3    7.15    0.94
  -5   0  -3    6.16    0.98
   5   0   3    6.21    1.09
  -5   0   3    7.59    0.81
  -5   0   3    6.21    1.07
   5   0  -3    6.28    0.69
   5   0  -3    7.78    1.10
   5   0   3    6.98    1.10
  -5   0   3    5.39    0.84
  -5   0  -3    6.13    1.08
   6   0   3   -0.20    0.41
   6   0  -3    0.27    0.43
   6   0  -3   -0.14    0.38
  -6   0  -3   -0.30    0.39
   6   0   3   -0.06    0.46
   6   0  -3   -0.01    0.38
   6   0   3   -0.16    0.28
  -6   0   3   -0.49    0.31
  -6   0  -3    0.11    0.48
  -6   0   3    0.22    0.40
  -6   0   3   -0.26    0.41
   6   0  -3   -0.05    0.39
  -6   0  -3   -0.33    0.44
   6   0   3   -0.01    0.45
  -6   0   3   -0.07    0.45
   7   0   3   -0.25    0.52
   7   0  -3   -0.20    0.47
   7   0   3    0.10    0.40
  -7   0  -3   -0.26    0.45
   7   0  -3   -0.07    0.44
   7   0   3    0.83    0.67
   7   0  -3    0.26    0.61
   7   0   3    0.84    0.69
   7   0  -3    0.08    0.46
  -7   0   3   -0.04    0.45
  -7   0   3    0.05    0.50
  -7   0  -3   -0.22    0.55
  -7   0  -3   -0.71    0.49
  -7   0   3    0.27    0.56
  -7   0  -3    0.34    0.57
  -7   0   3    0.37    0.57
   8   0   3    0.80    0.69
  -8   0  -3    0.65    0.76
  -8   0   3    0.34    0.76
  -8   0  -3    0.47    0.84
   8   0  -3    2.31    0.89
   8   0  -3   -0.38    0.54
  -8   0  -3    1.52    0.89
  -8   0   3    0.73    0.86
   8   0   3    0.92    0.80
   8   0  -3    0.79    0.85
   8   0  -3    0.35    0.56
   8   0   3   -0.10    0.67
  -8   0  -3    1.79    0.84
  -1   1   3   36.51    1.11
   1   1  -3   39.37    1.27
  -1  -1  -3   41.00    1.35
  -1  -1  -3   41.52    1.47
  -1  -1  -3   35.65    1.33
  -1  -1  -3   40.34    1.22
   1   1  -3   39.16    1.30
   1   1  -3   39.04    1.07
  -1   1   3   29.72    1.33
   1   1  -3   40.06    1.17
  -1  -1  -3   39.01    1.06
  -1  -1   3   15.79    0.87
   1   1   3   20.33    0.91
  -1  -1   3   24.85    0.85
  -2  -1  -3    4.83    0.63
  -2  -1  -3    6.71    0.62
  -2  -1  -3    5.19    0.36
   2   1  -3    4.87    0.35
   2   1  -3    4.65    0.48
   2  -1   3    4.76    0.47
  -2   1   3    4.55    0.49
  -2   1   3    4.96    0.39
   2   1  -3    5.50    0.40
  -2   1   3    4.91    0.60
  -2   1   3    3.84    0.55
  -2   1   3    5.31    0.65
  -2   1   3    5.52    0.59
   2  -1   3    3.91    0.52
   2  -1   3    5.01    0.64
   2  -1   3    6.71    0.65
   2   1  -3    5.33    0.54
   2  -1  -3    5.52    0.55
   2   1   3    5.37    0.58
  -2   1  -3    4.70    0.62
  -2  -1   3    4.41    0.36
   2  -1  -3    4.81    0.48
   2   1   3    4.73    0.58
   2  -1  -3    5.15    0.41
  -2   1  -3    4.53    0.46
  -2  -1   3    4.19    0.57
  -2  -1   3    4.68    0.48
  -2   1  -3    5.14    0.57
  -2  -1   3    4.66    0.42
   2   1   3    4.81    0.57
   2   1   3    4.89    0.46
  -2  -1   3    4.97    0.62
   2  -1  -3    4.45    0.25
   2   1   3    5.33    0.66
   2  -1  -3    5.85    0.61
  -2  -1   3    4.81    0.57
  -3  -1  -3   83.84    3.05
  -3   1   3   89.10    3.17
  -3  -1  -3   87.33    2.78
   3  -1   3   86.74    3.08
  -3  -1  -3   85.34    2.95
  -3   1   3   89.19    3.03
   3   1  -3   86.95    3.10
   3   1  -3   90.50    2.71
   3   1  -3   90.58    2.93
   3   1  -3   87.76    3.04
   3   1  -3   85.66    3.03
  -3  -1  -3   89.00    3.30
   3  -1   3   91.74    2.93
  -3   1   3   85.61    2.88
   3  -1   3   88.86    3.29
   3  -1   3   91.68    3.19
  -3   1   3   86.64    2.84
  -3   1   3   86.71    3.16
  -3   1   3   82.52    3.14
  -3   1  -3   90.44    3.29
  -3  -1   3   84.65    2.69
  -3  -1   3   86.61    3.18
  -3   1  -3   87.88    2.94
   3  -1  -3   85.24    2.96
  -3  -1   3   86.36    3.21
  -3  -1   3   91.72    3.14
   3   1   3   87.60    3.06
   3   1   3   86.89    3.25
   3   1   3   91.92    3.17
   3  -1  -3   84.76    2.51
   3   1   3   85.20    2.85
   3  -1  -3   86.86    2.91
  -3   1  -3   88.30    3.01
  -3  -1   3   87.34    2.89
   3  -1  -3   87.25    3.05
   3   1   3   85.08    3.06
   3  -1  -3   86.18    3.06
  -3  -1   3   84.84    2.84
  -4   1   3    9.01    0.83
   4  -1   3    7.64    1.00
  -4  -1  -3    7.71    0.91
   4   1  -3    8.58    0.66
   4   1  -3    9.33    0.95
  -4   1   3    7.06    0.83
   4  -1   3    8.64    0.92
   4   1  -3    6.93    0.92
  -4   1   3    9.51    1.17
  -4  -1  -3    9.10    1.06
   4   1  -3    7.38    1.00
  -4   1   3    8.06    1.05
   4  -1   3    9.66    1.08
  -4   1   3    6.20    0.83
  -4  -1  -3    8.79    1.15
   4  -1   3    7.44    1.06
   4   1  -3    6.98    0.91
   4   1   3    9.09    1.04
  -4  -1   3    8.74    0.89
   4   1   3    8.29    0.89
   4   1   3    7.48    0.92
   4  -1  -3    6.23    0.86
  -4   1  -3    8.24    1.07
  -4  -1   3    8.59    1.12
   4  -1  -3    7.25    0.50
   4  -1  -3    8.74    0.99
  -4   1  -3    6.31    0.84
  -4  -1   3    9.29    1.14
  -4  -1   3    7.80    0.88
  -4  -1   3    7.33    0.67
   4   1   3    6.72    0.94
   4   1   3    6.22    0.97
   4  -1  -3    7.29    0.86
  -4   1  -3    7.77    0.95
  -4  -1   3    8.90    1.06
   4  -1  -3    7.87    0.99
   5   1  -3    1.21    0.55
   5   1  -3    2.34    0.68
  -5  -1  -3    2.59    0.70
  -5   1   3    2.70    0.54
   5   1  -3    2.15    0.57
  -5   1   3    2.99    0.81
   5  -1   3    1.61    0.61
   5  -1   3    1.68    0.63
   5   1  -3    2.03    0.46
  -5  -1  -3    2.08    0.69
   5   1  -3    2.81    0.70
   5  -1   3    2.00    0.63
  -5  -1  -3    3.17    0.77
   5  -1   3    2.78    0.61
  -5   1   3    1.07    0.53
  -5   1   3    2.82    0.64
  -5   1   3    1.04    0.45
   5   1   3    1.91    0.68
  -5   1  -3    1.89    0.58
   5   1   3    1.80    0.68
  -5  -1   3    0.84    0.51
   5  -1  -3    1.57    0.59
  -5   1  -3    2.02    0.63
   5  -1  -3    2.21    0.65
  -5  -1   3    1.54    0.60
   5  -1  -3    1.88    0.56
   5   1   3    2.43    0.64
   5   1   3    0.93    0.48
   5  -1  -3    2.35    0.62
  -5  -1   3    1.94    0.70
  -5   1  -3    1.07    0.56
  -5  -1   3    0.97    0.46
   5   1   3    2.55    0.59
  -5  -1   3    1.86    0.54
  -5  -1   3    2.03    0.45
  -6   1   3    3.59    0.67
   6   1  -3    2.72    0.79
   6  -1   3    3.12    0.90
  -6   1   3    4.53    1.02
   6  -1   3    3.47    0.98
  -6  -1  -3    3.10    0.82
   6  -1   3    3.43    0.95
  -6   1   3    3.84    0.84
  -6   1   3    3.47    0.90
   6  -1   3    3.82    0.78
  -6   1   3    4.94    0.87
  -6  -1  -3    3.20    0.85
  -6  -1  -3    3.00    0.81
   6   1  -3    3.59    0.85
   6   1  -3    4.66    0.93
   6   1  -3    3.44    0.90
  -6   1  -3    3.95    0.96
  -6  -1   3    4.67    0.86
   6  -1  -3    2.83    0.79
   6  -1  -3    3.38    0.84
  -6   1  -3    2.63    0.82
  -6   1  -3    4.03    0.89
   6  -1  -3    4.17    0.86
  -6  -1   3    3.11    0.96
   6   1   3    3.11    0.74
   6   1   3    3.34    0.84
   6   1   3    3.19    0.93
   6  -1  -3    5.42    1.08
   6   1   3    3.89    0.94
  -6  -1   3    3.20    0.89
  -6  -1   3    3.62    0.76
  -7   1   3    0.44    0.64
   7   1  -3   -0.01    0.45
   7  -1   3   -0.41    0.40
  -7   1   3   -0.35    0.53
   7   1  -3    0.40    0.59
   7  -1   3   -0.31    0.50
  -7  -1  -3    0.57    0.64
  -7   1   3    0.45    0.57
  -7  -1  -3    0.02    0.47
   7  -1   3   -0.34    0.42
   7   1  -3    0.36    0.53
  -7  -1  -3   -0.52    0.43
   7  -1   3    0.73    0.63
  -7  -1  -3   -0.06    0.46
   7   1  -3   -0.09    0.43
  -7   1   3    0.13    0.45
   7  -1  -3   -0.25    0.42
   7  -1  -3   -0.25    0.39
  -7  -1   3   -0.11    0.43
   7   1   3   -0.16    0.53
  -7   1  -3    0.81    0.64
   7   1   3    0.11    0.60
   7   1   3    0.08    0.40
  -7  -1   3    0.12    0.53
  -7   1  -3    0.20    0.55
  -7   1  -3   -0.37    0.52
  -7  -1   3    0.24    0.56
  -7   1  -3    0.00    0.57
   7  -1  -3    0.32    0.54
   7  -1  -3   -0.62    0.39
   7   1   3   -0.03    0.49
  -7  -1   3    0.43    0.63
   8  -1   3   -0.03    0.64
   8   1  -3    0.25    0.72
   8  -1   3   -0.14    0.45
  -8   1   3   -0.15    0.73
  -8  -1  -3    0.17    0.59
   8  -1   3    0.00    0.77
  -8  -1  -3   -0.45    0.57
  -8   1   3    0.80    0.71
   8   1  -3   -0.03    0.63
   8   1  -3    0.15    0.58
  -8   1   3    0.89    0.88
  -8  -1  -3    0.46    0.63
  -8  -1  -3    0.27    0.73
   8   1  -3    0.39    0.67
  -8  -1   3    0.27    0.64
   8   1   3    0.22    0.63
   8   1   3   -0.75    0.59
   8  -1  -3    0.13    0.62
  -8   1  -3    0.11    0.64
   8  -1  -3   -0.19    0.60
   8  -1  -3    0.31    0.67
  -8   1  -3   -0.48    0.62
  -8   1  -3    0.00    0.57
   8   1   3    0.20    0.72
  -8  -1   3    0.36    0.76
   8  -1  -3    0.24    0.65
   0   2  -3   76.79    2.24
  -1  -2  -3  161.13    4.49
   1  -2   3  157.32    4.50
  -1   2   3  161.47    4.42
   1   2  -3  162.68    4.54
   1   2  -3  165.05    4.34
   1  -2   3  162.09    4.67
  -1   2   3  167.13    4.66
   1   2  -3  159.69    4.41
  -1   2   3  165.84    4.66
   1   2  -3  162.94    4.35
   1  -2   3  161.45    4.69
  -1  -2  -3  160.91    4.60
  -1   2   3  165.29    4.60
  -1  -2  -3  166.64    4.75
  -1   2  -3  164.78    4.58
  -1  -2   3  166.01    4.69
   1  -2  -3  170.06    4.39
  -1  -2   3  160.18    4.49
   1   2   3  163.39    4.70
  -1  -2   3  159.63    4.67
   1   2   3  164.10    4.59
  -1  -2   3  161.01    4.54
   1   2   3  163.00    4.58
  -1   2  -3  161.49    4.69
   1  -2  -3  164.87    4.57
   1   2   3  159.98    4.50
  -1  -2   3  161.43    4.73
  -1   2  -3  168.77    4.62
   1  -2  -3  156.80    4.62
   1  -2  -3  160.51    4.52
   1  -2  -3  165.06    4.46
   1   2   3  160.40    4.70
  -2  -2  -3  109.85    3.33
   2   2  -3  109.16    3.23
  -2   2   3  108.16    3.45
  -2  -2  -3  109.04    3.14
  -2  -2  -3  108.65    3.32
   2  -2   3  105.21    3.29
   2  -2   3  113.96    3.45
  -2   2   3  115.76    3.36
  -2   2   3  113.10    3.49
   2   2  -3  108.14    3.31
   2  -2   3  111.42    3.59
   2   2  -3  107.81    3.39
  -2   2   3  105.96    3.23
  -2   2   3  109.05    3.50
   2   2  -3  106.15    3.19
  -2  -2  -3  109.58    3.63
   2  -2   3  108.82    3.51
   2  -2  -3  106.43    3.26
  -2  -2   3  108.88    3.40
  -2  -2   3  106.03    3.17
  -2   2  -3  108.91    3.19
   2   2   3  112.13    3.46
  -2   2  -3  108.96    3.42
   2   2   3  105.34    3.47
   2   2   3  109.03    3.43
   2  -2  -3  111.58    3.39
  -2  -2   3  113.42    3.60
  -2  -2   3  107.94    3.14
   2  -2  -3  108.86    3.42
  -2  -2   3  109.93    3.53
   2   2   3  110.26    3.21
  -2  -2   3  105.67    3.55
   2   2   3  108.92    3.58
  -2   2  -3  111.01    3.59
   2  -2  -3  112.57    3.29
  -3  -2  -3   91.71    2.92
   3   2  -3   93.73    3.02
  -3   2   3   95.68    3.32
   3  -2   3   90.23    3.28
   3  -2   3   88.54    3.36
   3   2  -3   91.07    2.89
   3   2  -3   90.22    3.17
  -3   2   3   93.12    3.03
  -3  -2  -3   93.52    3.46
   3   2  -3   89.85    3.16
   3  -2   3   92.42    3.22
   3  -2   3   91.85    3.05
  -3  -2  -3   95.42    3.07
   3   2  -3   91.20    3.25
  -3   2   3   92.88    3.03
  -3   2   3   89.42    3.17
  -3   2   3   93.99    3.30
   3  -2  -3   92.78    2.57
  -3   2  -3   93.82    3.43
   3  -2  -3   95.64    3.11
   3   2   3   90.48    3.26
  -3   2  -3   94.89    3.23
   3  -2  -3   94.03    3.13
   3   2   3   92.35    3.43
   3   2   3   92.56    3.24
  -3  -2   3   95.64    3.03
   3  -2  -3   98.70    3.27
  -3  -2   3   91.80    2.99
  -3  -2   3   85.73    3.19
  -3  -2   3   90.73    2.80
   3   2   3   92.05    3.02
  -3  -2   3   92.46    3.40
   3   2   3   96.92    3.29
  -3  -2   3   96.74    3.44
  -3   2  -3   94.32    3.06
   3  -2  -3   90.88    3.22
  -4   2   3    0.14    0.29
   4   2  -3    0.03    0.27
[truncated: 1,506,102 more chars]
