# Supplementary material for: Gold(I) α‐Trifluoromethyl Carbenes: Synthesis, Characterization and Reactivity Studies
Source: Angew Chem Int Ed Engl. 2022 May 3;61(25):e202204781. doi: 10.1002/anie.202204781 (PMC9323441; doi:10.1002/anie.202204781)
Supplement: Supplementary file 3 — Supporting Information [file ANIE-61-0-s003.cif]

data_MR634
 
#----------------------------------------------------------------------------#
#                   CHEMICAL INFORMATION                                     #
#----------------------------------------------------------------------------#

_chemical_formula_moiety	'2(C32 H55 Au B10 F3 N4 P2), 2(C2 F6 N O4 S2),C H2 Cl2' 
_chemical_formula_sum                   'C69 H112 Au2 B20 Cl2 F18 N10 O8 P4 S4'
_chemical_formula_weight                2484.85
 
#----------------------------------------------------------------------------#
#                   UNIT CELL INFORMATION                                    #
#----------------------------------------------------------------------------#
 
_symmetry_cell_setting                  triclinic
_symmetry_space_group_name_H-M          'P -1'
_symmetry_space_group_name_Hall         '-P 1'
_symmetry_Int_Tables_number             2
loop_
    _symmetry_equiv_pos_as_xyz
'x, y, z'
'-x, -y, -z'
 
_cell_length_a                          12.9747(7)
_cell_length_b                          19.5323(11)
_cell_length_c                          20.5359(11)
_cell_angle_alpha                       89.793(2)
_cell_angle_beta                        87.456(2)
_cell_angle_gamma                       80.079(2)
_cell_volume                            5121.4(5)
_cell_formula_units_Z                   2
_cell_measurement_temperature           193(2)
_cell_measurement_reflns_used      9654
_cell_measurement_theta_min        2.60
_cell_measurement_theta_max       23.40
 
#----------------------------------------------------------------------------#
#                   CRYSTAL INFORMATION                                      #
#----------------------------------------------------------------------------#

_exptl_crystal_description       'block'
_exptl_crystal_colour            'blue' 
_exptl_crystal_size_max                 0.18
_exptl_crystal_size_mid                 0.12
_exptl_crystal_size_min                 0.08
_exptl_crystal_density_diffrn           1.611
_exptl_crystal_density_method           'not measured'
_exptl_crystal_F_000                    2476
 
#----------------------------------------------------------------------------#
#                   ABSORPTION CORRECTION                                    #
#----------------------------------------------------------------------------#
 
_exptl_absorpt_coefficient_mu           3.144
_exptl_absorpt_correction_type          multi-scan
_exptl_absorpt_process_details         'SADABS (Bruker-AXS)'
_exptl_absorpt_correction_T_min       0.6609    
_exptl_absorpt_correction_T_max         0.7457
 
#----------------------------------------------------------------------------#
#                   DATA COLLECTION                                          #
#----------------------------------------------------------------------------#
 
_diffrn_ambient_temperature             193(2)
_diffrn_radiation_wavelength            0.71073
_diffrn_radiation_type                  MoK\a
_diffrn_radiation_source          'microfocus sealed tube'
_diffrn_radiation_monochromator   'multilayer optics'
_diffrn_measurement_device_type   'Bruker Kappa APEX II Quazar'
_diffrn_measurement_method        'phi and omega scans'
_diffrn_standards_number          0
_diffrn_standards_interval_count  0
_diffrn_standards_interval_time   0
_diffrn_standards_decay_%         0
_diffrn_reflns_av_R_equivalents         0.0587
_diffrn_reflns_av_unetI/netI            0.0387
_diffrn_reflns_number                   124878
_diffrn_reflns_limit_h_min              -15
_diffrn_reflns_limit_h_max              15
_diffrn_reflns_limit_k_min              -23
_diffrn_reflns_limit_k_max              23
_diffrn_reflns_limit_l_min              -24
_diffrn_reflns_limit_l_max              24
_diffrn_reflns_theta_min                5.1
_diffrn_reflns_theta_max                25.027
_diffrn_reflns_theta_full               25.027
_diffrn_measured_fraction_theta_full
                                        0.991
_diffrn_measured_fraction_theta_max
                                        0.991
_diffrn_reflns_Laue_measured_fraction_full
                                        0.991
_diffrn_reflns_Laue_measured_fraction_max
                                        0.991
_diffrn_reflns_point_group_measured_fraction_full
                                        0.991
_diffrn_reflns_point_group_measured_fraction_max
                                        0.991
_reflns_Friedel_coverage                0
_reflns_number_total                    17950
_reflns_number_gt                       14501
_reflns_threshold_expression            'I > 2\s(I)'
 
#----------------------------------------------------------------------------#
#                   COMPUTER PROGRAMS USED                                   #
#----------------------------------------------------------------------------#
 
_computing_data_collection       'Bruker APEX2'
_computing_cell_refinement       'Bruker SAINT'
_computing_data_reduction        'Bruker SAINT'
_computing_structure_solution     'SHELXT (Sheldrick 2015)'
_computing_structure_refinement         'SHELXL-2018/3 (Sheldrick, 2015)'
_computing_molecular_graphics           'Ortep-3 for Windows (Farrugia, 1997)'
_computing_publication_material
                                   'WinGX publication routines (Farrugia, 1999)'
 
#----------------------------------------------------------------------------#
#                   STRUCTURE SOLUTION                                       #
#----------------------------------------------------------------------------#
 
_atom_sites_solution_hydrogens          geom
 
#----------------------------------------------------------------------------#
#                   REFINEMENT INFORMATION                                   #
#----------------------------------------------------------------------------#
 
_refine_ls_structure_factor_coef        Fsqd
_refine_ls_matrix_type                  full
_refine_ls_weighting_scheme             calc
_refine_ls_weighting_details
              'w=1/[\s^2^(Fo^2^)+(0.0346P)^2^+6.1309P] where P=(Fo^2^+2Fc^2^)/3'
_refine_ls_hydrogen_treatment           constr
_refine_ls_extinction_method            none
_refine_ls_number_reflns                17950
_refine_ls_number_parameters            1250
_refine_ls_number_restraints            0
_refine_ls_R_factor_all                 0.0476
_refine_ls_R_factor_gt                  0.032
_refine_ls_wR_factor_ref                0.0766
_refine_ls_wR_factor_gt                 0.0705
_refine_ls_goodness_of_fit_ref          1.049
_refine_ls_restrained_S_all             1.049
_refine_ls_shift/su_max                 0.004
_refine_ls_shift/su_mean                0
_refine_diff_density_max                1.446
_refine_diff_density_min                -1.099
_refine_diff_density_rms                0.092
 
#----------------------------------------------------------------------------#
#                   CONSTRAINTS AND RESTRAINTS                               #
#----------------------------------------------------------------------------#
 
 
#----------------------------------------------------------------------------#
#                   ATOMIC TYPES, COORDINATES AND THERMAL PARAMETERS         #
#----------------------------------------------------------------------------#
 
loop_
    _atom_type_symbol
    _atom_type_description
    _atom_type_scat_dispersion_real
    _atom_type_scat_dispersion_imag
    _atom_type_scat_source
C C 0.0033 0.0016 'International Tables Vol C Tables 4.2.6.8 and 6.1.1.4'
H H 0 0 'International Tables Vol C Tables 4.2.6.8 and 6.1.1.4'
B B 0.0013 0.0007 'International Tables Vol C Tables 4.2.6.8 and 6.1.1.4'
N N 0.0061 0.0033 'International Tables Vol C Tables 4.2.6.8 and 6.1.1.4'
O O 0.0106 0.006 'International Tables Vol C Tables 4.2.6.8 and 6.1.1.4'
F F 0.0171 0.0103 'International Tables Vol C Tables 4.2.6.8 and 6.1.1.4'
P P 0.1023 0.0942 'International Tables Vol C Tables 4.2.6.8 and 6.1.1.4'
S S 0.1246 0.1234 'International Tables Vol C Tables 4.2.6.8 and 6.1.1.4'
Au Au -2.0133 8.8022 'International Tables Vol C Tables 4.2.6.8 and 6.1.1.4'
Cl Cl 0.1484 0.1585 'International Tables Vol C Tables 4.2.6.8 and 6.1.1.4'
 
loop_
    _atom_site_label
    _atom_site_type_symbol
    _atom_site_fract_x
    _atom_site_fract_y
    _atom_site_fract_z
    _atom_site_U_iso_or_equiv
    _atom_site_adp_type
    _atom_site_occupancy
    _atom_site_site_symmetry_order
    _atom_site_calc_flag
    _atom_site_refinement_flags_posn
    _atom_site_refinement_flags_adp
    _atom_site_refinement_flags_occupancy
    _atom_site_disorder_assembly
    _atom_site_disorder_group
C1 C 0.1123(3) 0.7600(2) 0.6644(2) 0.0241(9) Uani 1 1 d . . . . .
C2 C 0.1903(3) 0.8095(2) 0.62646(19) 0.0229(9) Uani 1 1 d . . . . .
C3 C 0.0055(5) 0.5954(3) 0.6944(3) 0.0558(15) Uani 1 1 d . . . . .
H3A H 0.008231 0.54864 0.67532 0.067 Uiso 1 1 calc R U . . .
H3B H -0.060595 0.607687 0.721033 0.067 Uiso 1 1 calc R U . . .
C4 C 0.0994(5) 0.5967(3) 0.7359(3) 0.0524(14) Uani 1 1 d . . . . .
H4A H 0.080255 0.630414 0.772164 0.063 Uiso 1 1 calc R U . . .
H4B H 0.122984 0.550161 0.754646 0.063 Uiso 1 1 calc R U . . .
C5 C -0.0617(4) 0.6527(3) 0.5889(3) 0.0517(14) Uani 1 1 d . . . . .
H5 H -0.046559 0.691674 0.560337 0.062 Uiso 1 1 calc R U . . .
C6 C -0.1761(4) 0.6720(4) 0.6143(4) 0.077(2) Uani 1 1 d . . . . .
H6A H -0.195782 0.633335 0.639646 0.115 Uiso 1 1 calc R U . . .
H6B H -0.221623 0.68165 0.577329 0.115 Uiso 1 1 calc R U . . .
H6C H -0.183825 0.713466 0.642032 0.115 Uiso 1 1 calc R U . . .
C7 C -0.0450(5) 0.5876(4) 0.5467(3) 0.073(2) Uani 1 1 d . . . . .
H7A H 0.028703 0.576647 0.531453 0.109 Uiso 1 1 calc R U . . .
H7B H -0.089355 0.595588 0.509041 0.109 Uiso 1 1 calc R U . . .
H7C H -0.063417 0.548708 0.572257 0.109 Uiso 1 1 calc R U . . .
C8 C 0.2783(4) 0.5642(2) 0.6767(3) 0.0468(13) Uani 1 1 d . . . . .
H8 H 0.32068 0.584873 0.642429 0.056 Uiso 1 1 calc R U . . .
C9 C 0.2520(6) 0.4978(3) 0.6480(3) 0.074(2) Uani 1 1 d . . . . .
H9A H 0.21116 0.47555 0.680463 0.111 Uiso 1 1 calc R U . . .
H9B H 0.316891 0.466051 0.635754 0.111 Uiso 1 1 calc R U . . .
H9C H 0.210893 0.509223 0.609299 0.111 Uiso 1 1 calc R U . . .
C10 C 0.3459(6) 0.5498(4) 0.7352(3) 0.083(2) Uani 1 1 d . . . . .
H10A H 0.367595 0.59291 0.749124 0.124 Uiso 1 1 calc R U . . .
H10B H 0.40798 0.51525 0.723439 0.124 Uiso 1 1 calc R U . . .
H10C H 0.305647 0.531918 0.770999 0.124 Uiso 1 1 calc R U . . .
C11 C 0.3734(4) 0.8591(3) 0.5054(3) 0.0493(14) Uani 1 1 d . . . . .
H11A H 0.351645 0.905297 0.526108 0.059 Uiso 1 1 calc R U . . .
H11B H 0.403097 0.865768 0.461061 0.059 Uiso 1 1 calc R U . . .
C12 C 0.4534(4) 0.8158(3) 0.5446(3) 0.0484(14) Uani 1 1 d . . . . .
H12A H 0.50884 0.789202 0.515466 0.058 Uiso 1 1 calc R U . . .
H12B H 0.486103 0.845682 0.573294 0.058 Uiso 1 1 calc R U . . .
C13 C 0.2196(4) 0.8274(3) 0.4424(2) 0.0380(11) Uani 1 1 d . . . . .
H13 H 0.15759 0.8046 0.452998 0.046 Uiso 1 1 calc R U . . .
C14 C 0.1792(4) 0.9022(3) 0.4247(3) 0.0539(15) Uani 1 1 d . . . . .
H14A H 0.135314 0.925174 0.461098 0.081 Uiso 1 1 calc R U . . .
H14B H 0.137567 0.903484 0.385907 0.081 Uiso 1 1 calc R U . . .
H14C H 0.238464 0.926332 0.415679 0.081 Uiso 1 1 calc R U . . .
C15 C 0.2829(5) 0.7870(3) 0.3865(3) 0.0609(16) Uani 1 1 d . . . . .
H15A H 0.341985 0.809988 0.373256 0.091 Uiso 1 1 calc R U . . .
H15B H 0.238206 0.785559 0.349458 0.091 Uiso 1 1 calc R U . . .
H15C H 0.309448 0.739557 0.40067 0.091 Uiso 1 1 calc R U . . .
C16 C 0.4617(4) 0.7132(2) 0.6218(2) 0.0365(11) Uani 1 1 d . . . . .
H16 H 0.411102 0.686658 0.644192 0.044 Uiso 1 1 calc R U . . .
C17 C 0.5364(4) 0.6621(3) 0.5796(3) 0.0648(17) Uani 1 1 d . . . . .
H17A H 0.497396 0.642981 0.546257 0.097 Uiso 1 1 calc R U . . .
H17B H 0.57075 0.624223 0.606678 0.097 Uiso 1 1 calc R U . . .
H17C H 0.589431 0.685838 0.558388 0.097 Uiso 1 1 calc R U . . .
C18 C 0.5190(4) 0.7435(3) 0.6747(3) 0.0509(14) Uani 1 1 d . . . . .
H18A H 0.571797 0.768124 0.654498 0.076 Uiso 1 1 calc R U . . .
H18B H 0.553336 0.705828 0.702011 0.076 Uiso 1 1 calc R U . . .
H18C H 0.468792 0.775923 0.701599 0.076 Uiso 1 1 calc R U . . .
C19 C 0.2517(3) 0.5941(2) 0.4616(2) 0.0293(10) Uani 1 1 d . . . . .
C20 C 0.3441(4) 0.5370(3) 0.4660(3) 0.0436(13) Uani 1 1 d . . . . .
C21 C 0.1891(3) 0.5926(2) 0.4057(2) 0.0274(10) Uani 1 1 d . . . . .
C22 C 0.0961(4) 0.6419(2) 0.4027(2) 0.0340(11) Uani 1 1 d . . . . .
H22 H 0.078703 0.675258 0.436664 0.041 Uiso 1 1 calc R U . . .
C23 C 0.0302(4) 0.6431(2) 0.3523(2) 0.0374(11) Uani 1 1 d . . . . .
H23 H -0.032081 0.676791 0.352625 0.045 Uiso 1 1 calc R U . . .
C24 C 0.0522(3) 0.5958(2) 0.3001(2) 0.0313(10) Uani 1 1 d . . . . .
C25 C 0.1442(3) 0.5471(2) 0.3028(2) 0.0333(11) Uani 1 1 d . . . . .
H25 H 0.161653 0.514193 0.268328 0.04 Uiso 1 1 calc R U . . .
C26 C 0.2102(3) 0.5449(2) 0.3534(2) 0.0318(10) Uani 1 1 d . . . . .
H26 H 0.271605 0.510469 0.353196 0.038 Uiso 1 1 calc R U . . .
C27 C -0.0206(4) 0.5980(3) 0.2461(2) 0.0379(12) Uani 1 1 d . . . . .
C28 C -0.1100(4) 0.6485(4) 0.2445(3) 0.0657(18) Uani 1 1 d . . . . .
H28 H -0.12301 0.6831 0.277706 0.079 Uiso 1 1 calc R U . . .
C29 C -0.1798(5) 0.6496(5) 0.1961(3) 0.086(2) Uani 1 1 d . . . . .
H29 H -0.241177 0.684079 0.196856 0.103 Uiso 1 1 calc R U . . .
C30 C -0.1622(5) 0.6017(4) 0.1470(3) 0.0665(19) Uani 1 1 d . . . . .
H30 H -0.211446 0.602409 0.114002 0.08 Uiso 1 1 calc R U . . .
C31 C -0.0733(5) 0.5527(3) 0.1455(3) 0.0621(17) Uani 1 1 d . . . . .
H31 H -0.059783 0.519771 0.110918 0.074 Uiso 1 1 calc R U . . .
C32 C -0.0025(5) 0.5512(3) 0.1947(3) 0.0510(14) Uani 1 1 d . . . . .
H32 H 0.059529 0.517259 0.19301 0.061 Uiso 1 1 calc R U . . .
C33 C 0.3394(3) 0.6903(2) 0.0938(2) 0.0236(9) Uani 1 1 d . . . . .
C34 C 0.4063(3) 0.7414(2) 0.13464(19) 0.0233(9) Uani 1 1 d . . . . .
C35 C 0.1385(4) 0.6591(3) -0.0177(4) 0.073(2) Uani 1 1 d . . . . .
H35A H 0.117028 0.621903 0.009921 0.087 Uiso 1 1 calc R U . . .
H35B H 0.08176 0.675337 -0.047626 0.087 Uiso 1 1 calc R U . . .
C36 C 0.2339(5) 0.6318(3) -0.0551(3) 0.0604(17) Uani 1 1 d . . . . .
H36A H 0.220924 0.635356 -0.102224 0.073 Uiso 1 1 calc R U . . .
H36B H 0.256465 0.582149 -0.044506 0.073 Uiso 1 1 calc R U . . .
C37 C 0.0660(4) 0.7696(3) 0.0468(3) 0.0448(13) Uani 1 1 d . . . . .
H37 H 0.09476 0.806127 0.070692 0.054 Uiso 1 1 calc R U . . .
C38 C 0.0055(4) 0.8043(3) -0.0096(3) 0.0611(16) Uani 1 1 d . . . . .
H38A H 0.054413 0.819664 -0.041949 0.092 Uiso 1 1 calc R U . . .
H38B H -0.044734 0.844562 0.006643 0.092 Uiso 1 1 calc R U . . .
H38C H -0.032091 0.771119 -0.029815 0.092 Uiso 1 1 calc R U . . .
C39 C -0.0046(4) 0.7367(3) 0.0948(3) 0.0654(17) Uani 1 1 d . . . . .
H39A H -0.025971 0.696461 0.074186 0.098 Uiso 1 1 calc R U . . .
H39B H -0.066881 0.770884 0.107099 0.098 Uiso 1 1 calc R U . . .
H39C H 0.033826 0.721591 0.133792 0.098 Uiso 1 1 calc R U . . .
C40 C 0.4029(4) 0.6755(2) -0.0877(2) 0.0367(11) Uani 1 1 d . . . . .
H40 H 0.449091 0.705001 -0.067892 0.044 Uiso 1 1 calc R U . . .
C41 C 0.3627(4) 0.7108(3) -0.1501(2) 0.0499(14) Uani 1 1 d . . . . .
H41A H 0.320275 0.681616 -0.171887 0.075 Uiso 1 1 calc R U . . .
H41B H 0.422252 0.71739 -0.179047 0.075 Uiso 1 1 calc R U . . .
H41C H 0.319815 0.756038 -0.139427 0.075 Uiso 1 1 calc R U . . .
C42 C 0.4679(4) 0.6037(3) -0.1002(3) 0.0546(15) Uani 1 1 d . . . . .
H42A H 0.500243 0.585933 -0.059923 0.082 Uiso 1 1 calc R U . . .
H42B H 0.522803 0.606929 -0.133931 0.082 Uiso 1 1 calc R U . . .
H42C H 0.422673 0.572069 -0.114965 0.082 Uiso 1 1 calc R U . . .
C43 C 0.4590(4) 0.9036(3) 0.1927(3) 0.0556(15) Uani 1 1 d . . . . .
H43A H 0.446298 0.953812 0.203284 0.067 Uiso 1 1 calc R U . . .
H43B H 0.471032 0.877216 0.233785 0.067 Uiso 1 1 calc R U . . .
C44 C 0.5511(4) 0.8865(3) 0.1476(3) 0.0568(16) Uani 1 1 d . . . . .
H44A H 0.56845 0.929611 0.127875 0.068 Uiso 1 1 calc R U . . .
H44B H 0.61201 0.863742 0.171719 0.068 Uiso 1 1 calc R U . . .
C45 C 0.2633(4) 0.9289(2) 0.1695(2) 0.0388(12) Uani 1 1 d . . . . .
H45 H 0.21258 0.906013 0.14584 0.047 Uiso 1 1 calc R U . . .
C46 C 0.2289(5) 0.9328(3) 0.2412(3) 0.0619(16) Uani 1 1 d . . . . .
H46A H 0.233409 0.885704 0.25874 0.093 Uiso 1 1 calc R U . . .
H46B H 0.156375 0.957322 0.246163 0.093 Uiso 1 1 calc R U . . .
H46C H 0.274535 0.957969 0.265081 0.093 Uiso 1 1 calc R U . . .
C47 C 0.2616(6) 1.0003(3) 0.1408(3) 0.0671(18) Uani 1 1 d . . . . .
H47A H 0.30412 1.02599 0.16667 0.101 Uiso 1 1 calc R U . . .
H47B H 0.189355 1.025382 0.141413 0.101 Uiso 1 1 calc R U . . .
H47C H 0.290348 0.995897 0.095799 0.101 Uiso 1 1 calc R U . . .
C48 C 0.5960(4) 0.8311(3) 0.0355(2) 0.0393(12) Uani 1 1 d . . . . .
H48 H 0.568138 0.798078 0.006656 0.047 Uiso 1 1 calc R U . . .
C49 C 0.7068(4) 0.7991(3) 0.0508(3) 0.0652(17) Uani 1 1 d . . . . .
H49A H 0.736033 0.830732 0.078883 0.098 Uiso 1 1 calc R U . . .
H49B H 0.749739 0.791081 0.010165 0.098 Uiso 1 1 calc R U . . .
H49C H 0.706508 0.754795 0.073248 0.098 Uiso 1 1 calc R U . . .
C50 C 0.5907(5) 0.8994(3) -0.0002(3) 0.0577(15) Uani 1 1 d . . . . .
H50A H 0.517463 0.918668 -0.008195 0.086 Uiso 1 1 calc R U . . .
H50B H 0.630665 0.891677 -0.041947 0.086 Uiso 1 1 calc R U . . .
H50C H 0.620406 0.932136 0.02629 0.086 Uiso 1 1 calc R U . . .
C51 C 0.2648(3) 0.9173(2) -0.0561(2) 0.0263(9) Uani 1 1 d . . . . .
C52 C 0.1631(4) 0.9650(2) -0.0407(2) 0.0335(11) Uani 1 1 d . . . . .
C53 C 0.3212(3) 0.9294(2) -0.11605(19) 0.0229(9) Uani 1 1 d . . . . .
C54 C 0.2871(3) 0.9818(2) -0.1616(2) 0.0271(10) Uani 1 1 d . . . . .
H54 H 0.223415 1.013053 -0.152466 0.033 Uiso 1 1 calc R U . . .
C55 C 0.3436(3) 0.9889(2) -0.2187(2) 0.0271(10) Uani 1 1 d . . . . .
H55 H 0.31888 1.025452 -0.247678 0.033 Uiso 1 1 calc R U . . .
C56 C 0.4362(3) 0.9436(2) -0.23491(19) 0.0247(9) Uani 1 1 d . . . . .
C57 C 0.4704(3) 0.8913(2) -0.1908(2) 0.0327(10) Uani 1 1 d . . . . .
H57 H 0.533219 0.859632 -0.20076 0.039 Uiso 1 1 calc R U . . .
C58 C 0.4154(3) 0.8843(2) -0.1330(2) 0.0304(10) Uani 1 1 d . . . . .
H58 H 0.44156 0.848243 -0.103884 0.037 Uiso 1 1 calc R U . . .
C59 C 0.4965(3) 0.9505(2) -0.2973(2) 0.0276(10) Uani 1 1 d . . . . .
C60 C 0.4520(4) 0.9892(2) -0.3485(2) 0.0377(11) Uani 1 1 d . . . . .
H60 H 0.3813 1.012254 -0.343984 0.045 Uiso 1 1 calc R U . . .
C61 C 0.5092(5) 0.9949(3) -0.4068(2) 0.0506(14) Uani 1 1 d . . . . .
H61 H 0.477909 1.022666 -0.441119 0.061 Uiso 1 1 calc R U . . .
C62 C 0.6097(4) 0.9608(3) -0.4146(3) 0.0475(13) Uani 1 1 d . . . . .
H62 H 0.647567 0.963342 -0.454918 0.057 Uiso 1 1 calc R U . . .
C63 C 0.6561(4) 0.9232(3) -0.3646(3) 0.0552(15) Uani 1 1 d . . . . .
H63 H 0.726695 0.900089 -0.370026 0.066 Uiso 1 1 calc R U . . .
C64 C 0.6008(4) 0.9184(3) -0.3059(2) 0.0436(12) Uani 1 1 d . . . . .
H64 H 0.634533 0.892802 -0.271028 0.052 Uiso 1 1 calc R U . . .
C65 C 0.6435(5) 0.7209(4) 0.3745(4) 0.0700(19) Uani 1 1 d . . . . .
C66 C 0.8516(4) 0.9025(3) 0.4455(3) 0.0532(14) Uani 1 1 d . . . . .
C67 C 0.7864(5) 0.7721(4) 0.8266(4) 0.082(2) Uani 1 1 d . . . . .
C68 C 0.7841(6) 0.5491(3) 0.9453(4) 0.0715(19) Uani 1 1 d . . . . .
C69 C 0.9352(6) 0.8530(4) 0.2457(4) 0.095(3) Uani 1 1 d . . . . .
H69A H 0.881538 0.825655 0.233229 0.114 Uiso 1 1 calc R U . . .
H69B H 0.904068 0.885306 0.281158 0.114 Uiso 1 1 calc R U . . .
B1 B 0.2157(4) 0.7823(3) 0.7051(2) 0.0275(11) Uani 1 1 d . . . . .
H1 H 0.286351 0.74444 0.718919 0.033 Uiso 1 1 calc R U . . .
B2 B 0.0600(4) 0.8215(3) 0.6096(2) 0.0273(11) Uani 1 1 d . . . . .
H2 H 0.029961 0.808918 0.561604 0.033 Uiso 1 1 calc R U . . .
B3 B 0.0893(4) 0.7843(3) 0.7439(3) 0.0322(12) Uani 1 1 d . . . . .
H3 H 0.076515 0.747888 0.784579 0.039 Uiso 1 1 calc R U . . .
B4 B 0.2237(4) 0.8682(3) 0.6791(3) 0.0318(12) Uani 1 1 d . . . . .
H4 H 0.300149 0.887577 0.676443 0.038 Uiso 1 1 calc R U . . .
B5 B -0.0066(4) 0.8085(3) 0.6850(3) 0.0346(12) Uani 1 1 d . . . . .
H5A H -0.082421 0.78841 0.686808 0.042 Uiso 1 1 calc R U . . .
B6 B 0.1273(4) 0.8932(3) 0.6201(3) 0.0306(12) Uani 1 1 d . . . . .
H6 H 0.140003 0.929103 0.579008 0.037 Uiso 1 1 calc R U . . .
B7 B 0.1578(4) 0.8542(3) 0.7546(3) 0.0379(13) Uani 1 1 d . . . . .
H7 H 0.190391 0.864698 0.802434 0.045 Uiso 1 1 calc R U . . .
B8 B 0.0211(4) 0.8702(3) 0.7423(3) 0.0387(13) Uani 1 1 d . . . . .
H8A H -0.036958 0.891606 0.78227 0.046 Uiso 1 1 calc R U . . .
B9 B 0.1038(4) 0.9223(3) 0.7026(3) 0.0393(13) Uani 1 1 d . . . . .
H9 H 0.100359 0.97814 0.716305 0.047 Uiso 1 1 calc R U . . .
B10 B 0.0013(4) 0.8941(3) 0.6584(3) 0.0365(13) Uani 1 1 d . . . . .
H10 H -0.069218 0.930869 0.64277 0.044 Uiso 1 1 calc R U . . .
B11 B 0.2869(4) 0.7270(3) 0.1662(2) 0.0296(11) Uani 1 1 d . . . . .
H11 H 0.21483 0.76784 0.170281 0.036 Uiso 1 1 calc R U . . .
B12 B 0.4742(4) 0.6729(3) 0.0905(3) 0.0286(11) Uani 1 1 d . . . . .
H12 H 0.524009 0.678439 0.045489 0.034 Uiso 1 1 calc R U . . .
B13 B 0.2815(4) 0.6389(3) 0.1466(3) 0.0354(13) Uani 1 1 d . . . . .
H13A H 0.20556 0.620974 0.138677 0.042 Uiso 1 1 calc R U . . .
B14 B 0.3957(4) 0.7274(3) 0.2165(3) 0.0353(13) Uani 1 1 d . . . . .
H14 H 0.395266 0.768308 0.254639 0.042 Uiso 1 1 calc R U . . .
B15 B 0.3980(4) 0.6052(3) 0.0994(3) 0.0316(12) Uani 1 1 d . . . . .
H15 H 0.398592 0.56516 0.060404 0.038 Uiso 1 1 calc R U . . .
B16 B 0.3179(5) 0.6615(3) 0.2256(3) 0.0420(14) Uani 1 1 d . . . . .
H16A H 0.265885 0.658524 0.270145 0.05 Uiso 1 1 calc R U . . .
B17 B 0.3872(5) 0.5854(3) 0.1837(3) 0.0425(14) Uani 1 1 d . . . . .
H17 H 0.381203 0.531667 0.200826 0.051 Uiso 1 1 calc R U . . .
B18 B 0.4568(5) 0.6400(3) 0.2274(3) 0.0452(15) Uani 1 1 d . . . . .
H18 H 0.496375 0.621975 0.273344 0.054 Uiso 1 1 calc R U . . .
B19 B 0.5074(5) 0.6060(3) 0.1487(3) 0.0389(13) Uani 1 1 d . . . . .
H19 H 0.580537 0.566307 0.142522 0.047 Uiso 1 1 calc R U . . .
B20 B 0.5108(4) 0.6939(3) 0.1699(3) 0.0361(13) Uani 1 1 d . . . . .
H20 H 0.586297 0.712578 0.17765 0.043 Uiso 1 1 calc R U . . .
N1 N 0.0114(3) 0.6472(2) 0.64250(19) 0.0370(9) Uani 1 1 d . . . . .
N2 N 0.1845(3) 0.61739(19) 0.69320(18) 0.0376(9) Uani 1 1 d . . . . .
N3 N 0.2828(3) 0.82379(19) 0.50159(17) 0.0287(8) Uani 1 1 d . . . . .
N4 N 0.4005(3) 0.76787(19) 0.58394(17) 0.0296(8) Uani 1 1 d . . . . .
N5 N 0.1547(3) 0.71672(19) 0.02344(19) 0.0350(9) Uani 1 1 d . . . . .
N6 N 0.3157(3) 0.67074(18) -0.04005(17) 0.0313(9) Uani 1 1 d . . . . .
N7 N 0.3679(3) 0.88497(19) 0.16095(18) 0.0325(9) Uani 1 1 d . . . . .
N8 N 0.5294(3) 0.84002(19) 0.09640(18) 0.0314(9) Uani 1 1 d . . . . .
N9 N 0.7938(3) 0.7977(2) 0.3821(2) 0.0473(11) Uani 1 1 d . . . . .
N10 N 0.7471(4) 0.6813(2) 0.9159(2) 0.0534(12) Uani 1 1 d . . . . .
O1 O 0.6708(4) 0.8189(3) 0.2958(2) 0.0989(17) Uani 1 1 d . . . . .
O2 O 0.6033(3) 0.8498(2) 0.4072(3) 0.0867(15) Uani 1 1 d . . . . .
O3 O 0.9355(4) 0.7744(2) 0.4562(2) 0.0893(16) Uani 1 1 d . . . . .
O4 O 0.7595(4) 0.8122(2) 0.5055(2) 0.0887(16) Uani 1 1 d . . . . .
O5 O 0.6051(4) 0.7453(3) 0.8576(4) 0.143(3) Uani 1 1 d . . . . .
O6 O 0.7272(5) 0.6552(3) 0.7981(3) 0.121(2) Uani 1 1 d . . . . .
O7 O 0.9166(3) 0.6051(2) 0.8734(2) 0.0767(13) Uani 1 1 d . . . . .
O8 O 0.8861(4) 0.6381(3) 0.9883(2) 0.1037(19) Uani 1 1 d . . . . .
F1 F 0.3971(2) 0.54116(16) 0.52024(15) 0.0610(9) Uani 1 1 d . . . . .
F2 F 0.3159(3) 0.47347(15) 0.46813(16) 0.0633(9) Uani 1 1 d . . . . .
F3 F 0.4141(2) 0.53602(18) 0.41619(15) 0.0634(9) Uani 1 1 d . . . . .
F4 F 0.1173(2) 0.94960(14) 0.01640(13) 0.0458(7) Uani 1 1 d . . . . .
F5 F 0.09187(19) 0.96153(15) -0.08597(13) 0.0458(7) Uani 1 1 d . . . . .
F6 F 0.1741(2) 1.03166(13) -0.03596(14) 0.0474(7) Uani 1 1 d . . . . .
F7 F 0.6910(4) 0.6769(2) 0.3325(2) 0.1142(17) Uani 1 1 d . . . . .
F8 F 0.5429(3) 0.7233(3) 0.3688(3) 0.147(2) Uani 1 1 d . . . . .
F9 F 0.6648(5) 0.6969(2) 0.4328(3) 0.1229(18) Uani 1 1 d . . . . .
F10 F 0.7643(3) 0.94528(16) 0.43537(18) 0.0674(9) Uani 1 1 d . . . . .
F11 F 0.8869(4) 0.9219(2) 0.5010(2) 0.1017(15) Uani 1 1 d . . . . .
F12 F 0.9204(3) 0.9108(2) 0.3989(2) 0.0947(13) Uani 1 1 d . . . . .
F13 F 0.7701(5) 0.8228(3) 0.8679(3) 0.153(3) Uani 1 1 d . . . . .
F14 F 0.7581(4) 0.7983(3) 0.7689(3) 0.149(3) Uani 1 1 d . . . . .
F15 F 0.8842(3) 0.7463(2) 0.8217(2) 0.1125(18) Uani 1 1 d . . . . .
F16 F 0.7424(4) 0.5280(2) 0.8949(2) 0.1014(14) Uani 1 1 d . . . . .
F17 F 0.7129(3) 0.5596(2) 0.9927(2) 0.0894(12) Uani 1 1 d . . . . .
F18 F 0.8583(4) 0.4979(2) 0.9654(3) 0.143(2) Uani 1 1 d . . . . .
P1 P 0.12896(9) 0.66787(6) 0.63469(5) 0.0260(2) Uani 1 1 d . . . . .
P2 P 0.28172(8) 0.76646(6) 0.55953(5) 0.0232(2) Uani 1 1 d . . . . .
P3 P 0.27659(8) 0.72806(6) 0.01820(5) 0.0244(2) Uani 1 1 d . . . . .
P4 P 0.40576(8) 0.83062(6) 0.10084(5) 0.0233(2) Uani 1 1 d . . . . .
S1 S 0.67537(11) 0.80710(8) 0.36400(7) 0.0528(4) Uani 1 1 d . . . . .
S2 S 0.83158(12) 0.81250(7) 0.45175(7) 0.0540(4) Uani 1 1 d . . . . .
S3 S 0.70685(12) 0.70573(9) 0.84853(9) 0.0668(5) Uani 1 1 d . . . . .
S4 S 0.84542(11) 0.62419(7) 0.92760(7) 0.0513(4) Uani 1 1 d . . . . .
Au1 Au 0.22704(2) 0.66106(2) 0.53458(2) 0.02469(5) Uani 1 1 d . . . . .
Au2 Au 0.30774(2) 0.84249(2) 0.00684(2) 0.02298(5) Uani 1 1 d . . . . .
Cl1 Cl 1.04336(13) 0.79651(9) 0.27449(9) 0.0756(5) Uani 1 1 d . . . . .
Cl2 Cl 0.96941(15) 0.90083(9) 0.17875(9) 0.0832(5) Uani 1 1 d . . . . .
 
loop_
    _atom_site_aniso_label
    _atom_site_aniso_U_11
    _atom_site_aniso_U_22
    _atom_site_aniso_U_33
    _atom_site_aniso_U_23
    _atom_site_aniso_U_13
    _atom_site_aniso_U_12
C1 0.021(2) 0.028(2) 0.024(2) -0.0005(18) 0.0007(17) -0.0059(18)
C2 0.022(2) 0.022(2) 0.026(2) -0.0036(17) 0.0032(17) -0.0075(17)
C3 0.070(4) 0.051(3) 0.053(3) 0.015(3) 0.004(3) -0.033(3)
C4 0.074(4) 0.049(3) 0.039(3) 0.018(3) 0.000(3) -0.024(3)
C5 0.044(3) 0.064(4) 0.057(3) 0.013(3) -0.012(3) -0.034(3)
C6 0.040(3) 0.103(5) 0.096(5) 0.007(4) -0.011(3) -0.036(4)
C7 0.070(4) 0.102(5) 0.060(4) -0.014(4) -0.007(3) -0.050(4)
C8 0.064(4) 0.030(3) 0.044(3) 0.003(2) -0.017(3) 0.003(2)
C9 0.123(6) 0.026(3) 0.073(4) -0.003(3) -0.018(4) -0.011(3)
C10 0.100(6) 0.065(4) 0.073(5) 0.004(4) -0.039(4) 0.022(4)
C11 0.043(3) 0.060(4) 0.052(3) 0.018(3) -0.006(3) -0.030(3)
C12 0.036(3) 0.055(3) 0.060(4) 0.007(3) -0.002(3) -0.022(3)
C13 0.040(3) 0.051(3) 0.026(2) 0.002(2) 0.002(2) -0.016(2)
C14 0.053(3) 0.072(4) 0.034(3) 0.011(3) -0.002(3) -0.002(3)
C15 0.084(5) 0.064(4) 0.031(3) -0.005(3) -0.005(3) -0.001(3)
C16 0.027(2) 0.035(3) 0.047(3) -0.002(2) -0.003(2) -0.002(2)
C17 0.047(4) 0.061(4) 0.078(4) -0.024(3) -0.006(3) 0.013(3)
C18 0.040(3) 0.062(4) 0.052(3) -0.001(3) -0.015(3) -0.009(3)
C19 0.022(2) 0.031(2) 0.035(3) -0.002(2) 0.0012(19) -0.0040(19)
C20 0.042(3) 0.041(3) 0.044(3) -0.017(2) -0.011(3) 0.005(2)
C21 0.030(2) 0.026(2) 0.028(2) -0.0016(18) -0.0003(19) -0.0085(19)
C22 0.039(3) 0.027(2) 0.034(3) -0.011(2) -0.005(2) 0.003(2)
C23 0.035(3) 0.036(3) 0.041(3) 0.000(2) -0.009(2) -0.002(2)
C24 0.032(3) 0.036(3) 0.030(3) 0.006(2) -0.005(2) -0.016(2)
C25 0.033(3) 0.041(3) 0.028(2) -0.009(2) 0.005(2) -0.015(2)
C26 0.025(2) 0.032(3) 0.038(3) -0.006(2) 0.003(2) -0.0055(19)
C27 0.038(3) 0.055(3) 0.026(3) 0.008(2) -0.003(2) -0.023(2)
C28 0.033(3) 0.121(6) 0.039(3) -0.012(3) -0.005(3) -0.002(3)
C29 0.036(3) 0.171(8) 0.045(4) -0.014(4) -0.011(3) 0.001(4)
C30 0.047(4) 0.121(6) 0.039(3) 0.012(4) -0.014(3) -0.035(4)
C31 0.085(5) 0.074(4) 0.035(3) 0.002(3) -0.019(3) -0.032(4)
C32 0.062(4) 0.051(3) 0.044(3) 0.001(3) -0.017(3) -0.017(3)
C33 0.022(2) 0.024(2) 0.026(2) 0.0007(18) 0.0010(18) -0.0084(17)
C34 0.024(2) 0.028(2) 0.020(2) 0.0021(17) -0.0039(17) -0.0099(18)
C35 0.041(3) 0.047(4) 0.132(6) -0.032(4) -0.015(4) -0.013(3)
C36 0.065(4) 0.072(4) 0.054(4) -0.024(3) 0.012(3) -0.042(3)
C37 0.026(3) 0.048(3) 0.062(4) -0.016(3) 0.001(2) -0.011(2)
C38 0.038(3) 0.050(3) 0.095(5) 0.005(3) -0.012(3) -0.002(3)
C39 0.039(3) 0.091(5) 0.070(4) -0.008(4) 0.011(3) -0.027(3)
C40 0.038(3) 0.037(3) 0.034(3) -0.003(2) 0.002(2) -0.001(2)
C41 0.064(4) 0.056(3) 0.030(3) 0.007(2) 0.000(3) -0.010(3)
C42 0.053(3) 0.053(3) 0.051(3) -0.008(3) 0.004(3) 0.008(3)
C43 0.051(3) 0.067(4) 0.052(3) -0.024(3) -0.010(3) -0.016(3)
C44 0.051(3) 0.084(4) 0.045(3) -0.012(3) -0.001(3) -0.039(3)
C45 0.046(3) 0.032(3) 0.038(3) -0.007(2) 0.008(2) -0.006(2)
C46 0.066(4) 0.070(4) 0.048(3) -0.011(3) 0.025(3) -0.016(3)
C47 0.103(5) 0.037(3) 0.056(4) 0.002(3) 0.001(4) 0.002(3)
C48 0.029(3) 0.048(3) 0.044(3) -0.001(2) 0.005(2) -0.016(2)
C49 0.035(3) 0.084(5) 0.073(4) -0.009(4) 0.007(3) -0.003(3)
C50 0.054(4) 0.070(4) 0.054(4) 0.013(3) 0.010(3) -0.028(3)
C51 0.027(2) 0.024(2) 0.030(2) 0.0006(18) -0.0044(19) -0.0098(18)
C52 0.034(3) 0.033(3) 0.031(3) 0.006(2) 0.003(2) -0.004(2)
C53 0.026(2) 0.022(2) 0.022(2) 0.0001(17) -0.0017(18) -0.0076(18)
C54 0.026(2) 0.023(2) 0.033(2) 0.0008(18) -0.0016(19) -0.0035(18)
C55 0.030(2) 0.025(2) 0.027(2) 0.0031(18) -0.0035(19) -0.0069(19)
C56 0.030(2) 0.026(2) 0.022(2) 0.0001(17) -0.0028(18) -0.0121(19)
C57 0.029(2) 0.034(3) 0.034(3) 0.001(2) 0.005(2) -0.002(2)
C58 0.030(2) 0.033(3) 0.027(2) 0.0068(19) -0.0028(19) -0.001(2)
C59 0.032(2) 0.029(2) 0.026(2) -0.0005(19) -0.0005(19) -0.0160(19)
C60 0.044(3) 0.037(3) 0.030(3) 0.007(2) 0.005(2) -0.005(2)
C61 0.074(4) 0.039(3) 0.036(3) 0.010(2) 0.011(3) -0.007(3)
C62 0.053(3) 0.051(3) 0.039(3) 0.004(3) 0.022(3) -0.017(3)
C63 0.033(3) 0.079(4) 0.051(3) 0.004(3) 0.014(3) -0.007(3)
C64 0.035(3) 0.057(3) 0.037(3) 0.009(2) 0.001(2) -0.006(2)
C65 0.054(4) 0.073(5) 0.084(5) -0.017(4) 0.021(4) -0.020(3)
C66 0.047(3) 0.055(4) 0.052(4) -0.012(3) -0.003(3) 0.006(3)
C67 0.055(4) 0.067(5) 0.109(6) 0.048(4) 0.039(4) 0.016(3)
C68 0.073(5) 0.050(4) 0.098(6) 0.023(4) -0.013(4) -0.026(4)
C69 0.077(5) 0.124(7) 0.070(5) 0.013(5) 0.023(4) 0.017(5)
B1 0.024(3) 0.031(3) 0.027(3) -0.004(2) -0.002(2) -0.005(2)
B2 0.024(3) 0.027(3) 0.030(3) 0.002(2) -0.002(2) -0.001(2)
B3 0.032(3) 0.037(3) 0.027(3) -0.003(2) 0.007(2) -0.007(2)
B4 0.033(3) 0.028(3) 0.036(3) -0.009(2) 0.002(2) -0.009(2)
B5 0.024(3) 0.039(3) 0.039(3) -0.004(2) 0.008(2) -0.002(2)
B6 0.034(3) 0.025(3) 0.033(3) -0.003(2) 0.004(2) -0.005(2)
B7 0.041(3) 0.041(3) 0.033(3) -0.011(2) 0.004(3) -0.011(3)
B8 0.037(3) 0.039(3) 0.036(3) -0.012(2) 0.011(2) 0.003(2)
B9 0.043(3) 0.032(3) 0.042(3) -0.009(3) 0.007(3) -0.003(3)
B10 0.033(3) 0.030(3) 0.042(3) -0.005(2) 0.002(2) 0.008(2)
B11 0.034(3) 0.032(3) 0.025(3) 0.001(2) 0.007(2) -0.016(2)
B12 0.025(3) 0.029(3) 0.032(3) 0.001(2) -0.006(2) -0.003(2)
B13 0.043(3) 0.030(3) 0.037(3) 0.009(2) 0.000(3) -0.018(2)
B14 0.050(3) 0.035(3) 0.024(3) 0.007(2) -0.005(2) -0.014(3)
B15 0.038(3) 0.022(3) 0.036(3) 0.004(2) -0.007(2) -0.006(2)
B16 0.055(4) 0.041(3) 0.033(3) 0.009(3) 0.003(3) -0.018(3)
B17 0.061(4) 0.029(3) 0.041(3) 0.011(3) -0.011(3) -0.015(3)
B18 0.070(4) 0.033(3) 0.036(3) 0.010(3) -0.016(3) -0.016(3)
B19 0.039(3) 0.034(3) 0.044(3) 0.010(3) -0.014(3) -0.004(2)
B20 0.040(3) 0.036(3) 0.034(3) 0.005(2) -0.013(2) -0.007(2)
N1 0.037(2) 0.040(2) 0.040(2) 0.0063(18) -0.0006(18) -0.0227(19)
N2 0.052(3) 0.027(2) 0.036(2) 0.0100(17) -0.0064(19) -0.0102(18)
N3 0.026(2) 0.038(2) 0.0246(19) 0.0026(16) 0.0030(15) -0.0155(17)
N4 0.0197(19) 0.037(2) 0.034(2) -0.0008(17) -0.0005(16) -0.0107(16)
N5 0.022(2) 0.038(2) 0.047(2) -0.0008(19) -0.0070(17) -0.0104(17)
N6 0.036(2) 0.031(2) 0.028(2) -0.0035(16) -0.0045(17) -0.0081(17)
N7 0.035(2) 0.032(2) 0.033(2) -0.0068(17) -0.0018(17) -0.0106(17)
N8 0.025(2) 0.038(2) 0.036(2) -0.0015(17) -0.0019(16) -0.0169(17)
N9 0.041(3) 0.057(3) 0.041(2) -0.005(2) 0.003(2) 0.000(2)
N10 0.060(3) 0.045(3) 0.053(3) 0.006(2) 0.014(2) -0.004(2)
O1 0.097(4) 0.145(5) 0.063(3) 0.034(3) -0.035(3) -0.036(3)
O2 0.050(3) 0.058(3) 0.144(5) -0.009(3) 0.021(3) 0.005(2)
O3 0.093(3) 0.066(3) 0.092(3) -0.030(3) -0.042(3) 0.043(3)
O4 0.145(5) 0.065(3) 0.046(3) 0.003(2) 0.027(3) 0.004(3)
O5 0.042(3) 0.132(5) 0.241(7) 0.127(5) 0.021(4) 0.013(3)
O6 0.175(6) 0.115(5) 0.072(4) 0.002(3) -0.040(4) -0.016(4)
O7 0.068(3) 0.056(3) 0.096(3) 0.020(2) 0.028(3) 0.006(2)
O8 0.112(4) 0.153(5) 0.073(3) 0.022(3) -0.048(3) -0.086(4)
F1 0.0484(18) 0.064(2) 0.060(2) -0.0252(16) -0.0237(16) 0.0250(15)
F2 0.078(2) 0.0293(16) 0.077(2) -0.0092(15) -0.0207(18) 0.0114(15)
F3 0.0296(16) 0.094(3) 0.060(2) -0.0224(18) 0.0018(15) 0.0095(16)
F4 0.0383(16) 0.0499(17) 0.0426(16) 0.0121(13) 0.0146(13) 0.0063(13)
F5 0.0249(14) 0.0612(19) 0.0493(17) 0.0103(14) -0.0046(13) -0.0010(13)
F6 0.0545(18) 0.0255(15) 0.0587(19) -0.0027(13) 0.0141(15) -0.0006(13)
F7 0.121(4) 0.084(3) 0.136(4) -0.054(3) 0.062(3) -0.027(3)
F8 0.061(3) 0.134(4) 0.255(7) -0.065(4) 0.037(4) -0.051(3)
F9 0.198(6) 0.078(3) 0.104(4) 0.013(3) 0.021(4) -0.060(3)
F10 0.058(2) 0.0473(19) 0.092(3) 0.0126(18) -0.0045(18) 0.0047(16)
F11 0.131(4) 0.075(3) 0.096(3) -0.032(2) -0.060(3) 0.005(2)
F12 0.071(3) 0.097(3) 0.119(3) -0.026(3) 0.029(2) -0.030(2)
F13 0.175(5) 0.061(3) 0.213(6) 0.018(4) 0.102(5) -0.024(3)
F14 0.091(3) 0.180(5) 0.149(4) 0.132(4) 0.046(3) 0.035(3)
F15 0.051(2) 0.109(3) 0.165(4) 0.084(3) 0.036(3) 0.008(2)
F16 0.119(4) 0.062(3) 0.137(4) -0.020(2) -0.022(3) -0.050(2)
F17 0.087(3) 0.095(3) 0.095(3) 0.036(2) 0.002(2) -0.041(2)
F18 0.099(3) 0.075(3) 0.253(7) 0.104(4) -0.013(4) -0.006(3)
P1 0.0289(6) 0.0222(6) 0.0286(6) 0.0021(5) -0.0014(5) -0.0091(5)
P2 0.0207(5) 0.0247(6) 0.0247(6) -0.0041(4) 0.0024(4) -0.0065(4)
P3 0.0223(6) 0.0257(6) 0.0265(6) 0.0007(5) -0.0025(5) -0.0075(5)
P4 0.0240(6) 0.0237(6) 0.0243(6) -0.0002(4) -0.0001(5) -0.0098(5)
S1 0.0408(8) 0.0554(9) 0.0601(9) 0.0050(7) -0.0031(7) -0.0022(7)
S2 0.0729(10) 0.0428(8) 0.0389(8) -0.0049(6) -0.0139(7) 0.0136(7)
S3 0.0438(9) 0.0737(11) 0.0789(12) 0.0379(10) -0.0014(8) -0.0001(8)
S4 0.0508(8) 0.0468(8) 0.0620(9) 0.0173(7) -0.0157(7) -0.0218(7)
Au1 0.02362(9) 0.02232(9) 0.02781(10) -0.00527(7) -0.00360(7) -0.00234(7)
Au2 0.02198(9) 0.02369(9) 0.02344(9) 0.00300(7) 0.00037(7) -0.00489(7)
Cl1 0.0673(11) 0.0813(12) 0.0753(11) 0.0259(9) -0.0030(9) -0.0053(9)
Cl2 0.0954(13) 0.0723(11) 0.0701(11) 0.0104(9) -0.0036(10) 0.0184(10)
 
 
#----------------------------------------------------------------------------#
#                   MOLECULAR GEOMETRY                                       #
#----------------------------------------------------------------------------#
 
_geom_special_details
;
 All esds (except the esd in the dihedral angle between two l.s. planes)
 are estimated using the full covariance matrix.  The cell esds are taken
 into account individually in the estimation of esds in distances, angles
 and torsion angles; correlations between esds in cell parameters are only
 used when they are defined by crystal symmetry.  An approximate (isotropic)
 treatment of cell esds is used for estimating esds involving l.s. planes.
;
loop_
    _geom_bond_atom_site_label_1
    _geom_bond_atom_site_label_2
    _geom_bond_distance
    _geom_bond_site_symmetry_2
    _geom_bond_publ_flag
C1 C2 1.682(5) . ?
C1 B3 1.702(6) . ?
C1 B5 1.702(6) . ?
C1 B2 1.716(6) . ?
C1 B1 1.730(6) . ?
C1 P1 1.876(4) . ?
C2 B4 1.701(6) . ?
C2 B6 1.704(6) . ?
C2 B2 1.717(6) . ?
C2 B1 1.726(6) . ?
C2 P2 1.877(4) . ?
C3 N1 1.474(6) . ?
C3 C4 1.522(8) . ?
C3 H3A 0.99 . ?
C3 H3B 0.99 . ?
C4 N2 1.489(6) . ?
C4 H4A 0.99 . ?
C4 H4B 0.99 . ?
C5 N1 1.477(6) . ?
C5 C7 1.520(8) . ?
C5 C6 1.534(8) . ?
C5 H5 1 . ?
C6 H6A 0.98 . ?
C6 H6B 0.98 . ?
C6 H6C 0.98 . ?
C7 H7A 0.98 . ?
C7 H7B 0.98 . ?
C7 H7C 0.98 . ?
C8 N2 1.485(6) . ?
C8 C10 1.516(7) . ?
C8 C9 1.524(7) . ?
C8 H8 1 . ?
C9 H9A 0.98 . ?
C9 H9B 0.98 . ?
C9 H9C 0.98 . ?
C10 H10A 0.98 . ?
C10 H10B 0.98 . ?
C10 H10C 0.98 . ?
C11 N3 1.466(6) . ?
C11 C12 1.485(7) . ?
C11 H11A 0.99 . ?
C11 H11B 0.99 . ?
C12 N4 1.472(6) . ?
C12 H12A 0.99 . ?
C12 H12B 0.99 . ?
C13 N3 1.492(6) . ?
C13 C14 1.513(7) . ?
C13 C15 1.522(7) . ?
C13 H13 1 . ?
C14 H14A 0.98 . ?
C14 H14B 0.98 . ?
C14 H14C 0.98 . ?
C15 H15A 0.98 . ?
C15 H15B 0.98 . ?
C15 H15C 0.98 . ?
C16 N4 1.460(6) . ?
C16 C17 1.513(7) . ?
C16 C18 1.519(7) . ?
C16 H16 1 . ?
C17 H17A 0.98 . ?
C17 H17B 0.98 . ?
C17 H17C 0.98 . ?
C18 H18A 0.98 . ?
C18 H18B 0.98 . ?
C18 H18C 0.98 . ?
C19 C21 1.438(6) . ?
C19 C20 1.496(6) . ?
C19 Au1 1.972(4) . ?
C20 F3 1.335(6) . ?
C20 F1 1.345(5) . ?
C20 F2 1.352(6) . ?
C21 C26 1.411(6) . ?
C21 C22 1.411(6) . ?
C22 C23 1.369(6) . ?
C22 H22 0.95 . ?
C23 C24 1.404(6) . ?
C23 H23 0.95 . ?
C24 C25 1.396(6) . ?
C24 C27 1.484(6) . ?
C25 C26 1.372(6) . ?
C25 H25 0.95 . ?
C26 H26 0.95 . ?
C27 C32 1.384(7) . ?
C27 C28 1.389(8) . ?
C28 C29 1.373(8) . ?
C28 H28 0.95 . ?
C29 C30 1.363(9) . ?
C29 H29 0.95 . ?
C30 C31 1.365(9) . ?
C30 H30 0.95 . ?
C31 C32 1.393(7) . ?
C31 H31 0.95 . ?
C32 H32 0.95 . ?
C33 C34 1.679(5) . ?
C33 B13 1.710(6) . ?
C33 B15 1.711(6) . ?
C33 B11 1.713(6) . ?
C33 B12 1.722(6) . ?
C33 P3 1.875(4) . ?
C34 B20 1.694(7) . ?
C34 B14 1.705(6) . ?
C34 B12 1.708(6) . ?
C34 B11 1.720(6) . ?
C34 P4 1.873(4) . ?
C35 C36 1.448(8) . ?
C35 N5 1.458(6) . ?
C35 H35A 0.99 . ?
C35 H35B 0.99 . ?
C36 N6 1.453(6) . ?
C36 H36A 0.99 . ?
C36 H36B 0.99 . ?
C37 N5 1.471(6) . ?
C37 C38 1.519(8) . ?
C37 C39 1.531(7) . ?
C37 H37 1 . ?
C38 H38A 0.98 . ?
C38 H38B 0.98 . ?
C38 H38C 0.98 . ?
C39 H39A 0.98 . ?
C39 H39B 0.98 . ?
C39 H39C 0.98 . ?
C40 N6 1.477(6) . ?
C40 C41 1.522(7) . ?
C40 C42 1.523(7) . ?
C40 H40 1 . ?
C41 H41A 0.98 . ?
C41 H41B 0.98 . ?
C41 H41C 0.98 . ?
C42 H42A 0.98 . ?
C42 H42B 0.98 . ?
C42 H42C 0.98 . ?
C43 C44 1.471(7) . ?
C43 N7 1.475(6) . ?
C43 H43A 0.99 . ?
C43 H43B 0.99 . ?
C44 N8 1.459(6) . ?
C44 H44A 0.99 . ?
C44 H44B 0.99 . ?
C45 N7 1.479(6) . ?
C45 C47 1.509(7) . ?
C45 C46 1.519(7) . ?
C45 H45 1 . ?
C46 H46A 0.98 . ?
C46 H46B 0.98 . ?
C46 H46C 0.98 . ?
C47 H47A 0.98 . ?
C47 H47B 0.98 . ?
C47 H47C 0.98 . ?
C48 N8 1.482(6) . ?
C48 C50 1.512(7) . ?
C48 C49 1.512(7) . ?
C48 H48 1 . ?
C49 H49A 0.98 . ?
C49 H49B 0.98 . ?
C49 H49C 0.98 . ?
C50 H50A 0.98 . ?
C50 H50B 0.98 . ?
C50 H50C 0.98 . ?
C51 C53 1.443(6) . ?
C51 C52 1.501(6) . ?
C51 Au2 1.972(4) . ?
C52 F6 1.338(5) . ?
C52 F4 1.348(5) . ?
C52 F5 1.349(5) . ?
C53 C58 1.408(6) . ?
C53 C54 1.412(6) . ?
C54 C55 1.375(6) . ?
C54 H54 0.95 . ?
C55 C56 1.393(6) . ?
C55 H55 0.95 . ?
C56 C57 1.391(6) . ?
C56 C59 1.488(6) . ?
C57 C58 1.375(6) . ?
C57 H57 0.95 . ?
C58 H58 0.95 . ?
C59 C60 1.383(6) . ?
C59 C64 1.394(6) . ?
C60 C61 1.394(7) . ?
C60 H60 0.95 . ?
C61 C62 1.362(7) . ?
C61 H61 0.95 . ?
C62 C63 1.361(7) . ?
C62 H62 0.95 . ?
C63 C64 1.387(7) . ?
C63 H63 0.95 . ?
C64 H64 0.95 . ?
C65 F7 1.281(7) . ?
C65 F8 1.308(7) . ?
C65 F9 1.308(8) . ?
C65 S1 1.811(7) . ?
C66 F12 1.307(7) . ?
C66 F10 1.311(6) . ?
C66 F11 1.328(6) . ?
C66 S2 1.825(6) . ?
C67 F15 1.283(7) . ?
C67 F13 1.289(9) . ?
C67 F14 1.331(8) . ?
C67 S3 1.834(7) . ?
C68 F16 1.289(8) . ?
C68 F17 1.304(8) . ?
C68 F18 1.342(7) . ?
C68 S4 1.814(6) . ?
C69 Cl2 1.744(7) . ?
C69 Cl1 1.752(7) . ?
C69 H69A 0.99 . ?
C69 H69B 0.99 . ?
B1 B7 1.775(7) . ?
B1 B4 1.778(7) . ?
B1 B3 1.787(7) . ?
B1 H1 1.12 . ?
B2 B5 1.778(7) . ?
B2 B10 1.779(7) . ?
B2 B6 1.791(7) . ?
B2 H2 1.12 . ?
B3 B8 1.758(8) . ?
B3 B7 1.772(7) . ?
B3 B5 1.777(8) . ?
B3 H3 1.12 . ?
B4 B9 1.772(7) . ?
B4 B7 1.780(8) . ?
B4 B6 1.786(7) . ?
B4 H4 1.12 . ?
B5 B10 1.775(8) . ?
B5 B8 1.778(8) . ?
B5 H5A 1.12 . ?
B6 B10 1.780(7) . ?
B6 B9 1.785(7) . ?
B6 H6 1.12 . ?
B7 B9 1.771(8) . ?
B7 B8 1.776(8) . ?
B7 H7 1.12 . ?
B8 B9 1.773(8) . ?
B8 B10 1.801(8) . ?
B8 H8A 1.12 . ?
B9 B10 1.804(8) . ?
B9 H9 1.12 . ?
B10 H10 1.12 . ?
B11 B16 1.772(7) . ?
B11 B13 1.783(7) . ?
B11 B14 1.786(7) . ?
B11 H11 1.12 . ?
B12 B19 1.778(7) . ?
B12 B15 1.787(7) . ?
B12 B20 1.787(7) . ?
B12 H12 1.12 . ?
B13 B17 1.774(8) . ?
B13 B15 1.785(8) . ?
B13 B16 1.788(8) . ?
B13 H13A 1.12 . ?
B14 B20 1.765(8) . ?
B14 B16 1.773(8) . ?
B14 B18 1.773(8) . ?
B14 H14 1.12 . ?
B15 B17 1.778(8) . ?
B15 B19 1.782(7) . ?
B15 H15 1.12 . ?
B16 B18 1.780(9) . ?
B16 B17 1.800(8) . ?
B16 H16A 1.12 . ?
B17 B18 1.780(8) . ?
B17 B19 1.796(8) . ?
B17 H17 1.12 . ?
B18 B20 1.781(8) . ?
B18 B19 1.803(9) . ?
B18 H18 1.12 . ?
B19 B20 1.782(8) . ?
B19 H19 1.12 . ?
B20 H20 1.12 . ?
N1 P1 1.645(4) . ?
N2 P1 1.661(4) . ?
N3 P2 1.632(4) . ?
N4 P2 1.646(3) . ?
N5 P3 1.633(4) . ?
N6 P3 1.644(4) . ?
N7 P4 1.633(4) . ?
N8 P4 1.644(3) . ?
N9 S1 1.576(4) . ?
N9 S2 1.577(4) . ?
N10 S3 1.546(5) . ?
N10 S4 1.570(5) . ?
O1 S1 1.422(5) . ?
O2 S1 1.421(4) . ?
O3 S2 1.430(4) . ?
O4 S2 1.415(5) . ?
O5 S3 1.415(5) . ?
O6 S3 1.417(6) . ?
O7 S4 1.423(4) . ?
O8 S4 1.421(4) . ?
P1 Au1 2.3610(11) . ?
P2 Au1 2.3552(10) . ?
P3 Au2 2.3479(11) . ?
P4 Au2 2.3473(11) . ?
 
loop_
    _geom_angle_atom_site_label_1
    _geom_angle_atom_site_label_2
    _geom_angle_atom_site_label_3
    _geom_angle
    _geom_angle_site_symmetry_1
    _geom_angle_site_symmetry_3
    _geom_angle_publ_flag
C2 C1 B3 110.3(3) . . ?
C2 C1 B5 110.4(3) . . ?
B3 C1 B5 63.0(3) . . ?
C2 C1 B2 60.7(3) . . ?
B3 C1 B2 114.5(3) . . ?
B5 C1 B2 62.7(3) . . ?
C2 C1 B1 60.8(3) . . ?
B3 C1 B1 62.8(3) . . ?
B5 C1 B1 114.7(3) . . ?
B2 C1 B1 113.7(3) . . ?
C2 C1 P1 115.4(3) . . ?
B3 C1 P1 124.2(3) . . ?
B5 C1 P1 123.1(3) . . ?
B2 C1 P1 114.9(3) . . ?
B1 C1 P1 116.3(3) . . ?
C1 C2 B4 110.7(3) . . ?
C1 C2 B6 110.9(3) . . ?
B4 C2 B6 63.3(3) . . ?
C1 C2 B2 60.6(2) . . ?
B4 C2 B2 115.2(3) . . ?
B6 C2 B2 63.1(3) . . ?
C1 C2 B1 61.0(2) . . ?
B4 C2 B1 62.5(3) . . ?
B6 C2 B1 114.8(3) . . ?
B2 C2 B1 113.8(3) . . ?
C1 C2 P2 116.4(3) . . ?
B4 C2 P2 123.1(3) . . ?
B6 C2 P2 121.6(3) . . ?
B2 C2 P2 114.8(3) . . ?
B1 C2 P2 117.1(3) . . ?
N1 C3 C4 106.3(4) . . ?
N1 C3 H3A 110.5 . . ?
C4 C3 H3A 110.5 . . ?
N1 C3 H3B 110.5 . . ?
C4 C3 H3B 110.5 . . ?
H3A C3 H3B 108.7 . . ?
N2 C4 C3 107.8(4) . . ?
N2 C4 H4A 110.2 . . ?
C3 C4 H4A 110.2 . . ?
N2 C4 H4B 110.2 . . ?
C3 C4 H4B 110.2 . . ?
H4A C4 H4B 108.5 . . ?
N1 C5 C7 112.3(5) . . ?
N1 C5 C6 111.6(5) . . ?
C7 C5 C6 111.6(5) . . ?
N1 C5 H5 107 . . ?
C7 C5 H5 107 . . ?
C6 C5 H5 107 . . ?
C5 C6 H6A 109.5 . . ?
C5 C6 H6B 109.5 . . ?
H6A C6 H6B 109.5 . . ?
C5 C6 H6C 109.5 . . ?
H6A C6 H6C 109.5 . . ?
H6B C6 H6C 109.5 . . ?
C5 C7 H7A 109.5 . . ?
C5 C7 H7B 109.5 . . ?
H7A C7 H7B 109.5 . . ?
C5 C7 H7C 109.5 . . ?
H7A C7 H7C 109.5 . . ?
H7B C7 H7C 109.5 . . ?
N2 C8 C10 110.4(4) . . ?
N2 C8 C9 113.3(5) . . ?
C10 C8 C9 112.1(5) . . ?
N2 C8 H8 106.9 . . ?
C10 C8 H8 106.9 . . ?
C9 C8 H8 106.9 . . ?
C8 C9 H9A 109.5 . . ?
C8 C9 H9B 109.5 . . ?
H9A C9 H9B 109.5 . . ?
C8 C9 H9C 109.5 . . ?
H9A C9 H9C 109.5 . . ?
H9B C9 H9C 109.5 . . ?
C8 C10 H10A 109.5 . . ?
C8 C10 H10B 109.5 . . ?
H10A C10 H10B 109.5 . . ?
C8 C10 H10C 109.5 . . ?
H10A C10 H10C 109.5 . . ?
H10B C10 H10C 109.5 . . ?
N3 C11 C12 108.7(4) . . ?
N3 C11 H11A 109.9 . . ?
C12 C11 H11A 109.9 . . ?
N3 C11 H11B 109.9 . . ?
C12 C11 H11B 109.9 . . ?
H11A C11 H11B 108.3 . . ?
N4 C12 C11 107.9(4) . . ?
N4 C12 H12A 110.1 . . ?
C11 C12 H12A 110.1 . . ?
N4 C12 H12B 110.1 . . ?
C11 C12 H12B 110.1 . . ?
H12A C12 H12B 108.4 . . ?
N3 C13 C14 110.7(4) . . ?
N3 C13 C15 110.3(4) . . ?
C14 C13 C15 112.5(4) . . ?
N3 C13 H13 107.7 . . ?
C14 C13 H13 107.7 . . ?
C15 C13 H13 107.7 . . ?
C13 C14 H14A 109.5 . . ?
C13 C14 H14B 109.5 . . ?
H14A C14 H14B 109.5 . . ?
C13 C14 H14C 109.5 . . ?
H14A C14 H14C 109.5 . . ?
H14B C14 H14C 109.5 . . ?
C13 C15 H15A 109.5 . . ?
C13 C15 H15B 109.5 . . ?
H15A C15 H15B 109.5 . . ?
C13 C15 H15C 109.5 . . ?
H15A C15 H15C 109.5 . . ?
H15B C15 H15C 109.5 . . ?
N4 C16 C17 112.6(4) . . ?
N4 C16 C18 111.4(4) . . ?
C17 C16 C18 111.1(4) . . ?
N4 C16 H16 107.1 . . ?
C17 C16 H16 107.1 . . ?
C18 C16 H16 107.1 . . ?
C16 C17 H17A 109.5 . . ?
C16 C17 H17B 109.5 . . ?
H17A C17 H17B 109.5 . . ?
C16 C17 H17C 109.5 . . ?
H17A C17 H17C 109.5 . . ?
H17B C17 H17C 109.5 . . ?
C16 C18 H18A 109.5 . . ?
C16 C18 H18B 109.5 . . ?
H18A C18 H18B 109.5 . . ?
C16 C18 H18C 109.5 . . ?
H18A C18 H18C 109.5 . . ?
H18B C18 H18C 109.5 . . ?
C21 C19 C20 116.4(4) . . ?
C21 C19 Au1 127.4(3) . . ?
C20 C19 Au1 116.2(3) . . ?
F3 C20 F1 105.9(4) . . ?
F3 C20 F2 106.9(4) . . ?
F1 C20 F2 105.2(4) . . ?
F3 C20 C19 113.4(4) . . ?
F1 C20 C19 112.7(4) . . ?
F2 C20 C19 112.1(4) . . ?
C26 C21 C22 115.8(4) . . ?
C26 C21 C19 126.1(4) . . ?
C22 C21 C19 118.1(4) . . ?
C23 C22 C21 122.1(4) . . ?
C23 C22 H22 118.9 . . ?
C21 C22 H22 118.9 . . ?
C22 C23 C24 121.7(4) . . ?
C22 C23 H23 119.1 . . ?
C24 C23 H23 119.1 . . ?
C25 C24 C23 116.4(4) . . ?
C25 C24 C27 122.8(4) . . ?
C23 C24 C27 120.8(4) . . ?
C26 C25 C24 122.3(4) . . ?
C26 C25 H25 118.9 . . ?
C24 C25 H25 118.9 . . ?
C25 C26 C21 121.6(4) . . ?
C25 C26 H26 119.2 . . ?
C21 C26 H26 119.2 . . ?
C32 C27 C28 116.8(5) . . ?
C32 C27 C24 122.3(5) . . ?
C28 C27 C24 120.9(5) . . ?
C29 C28 C27 121.4(6) . . ?
C29 C28 H28 119.3 . . ?
C27 C28 H28 119.3 . . ?
C30 C29 C28 120.8(7) . . ?
C30 C29 H29 119.6 . . ?
C28 C29 H29 119.6 . . ?
C29 C30 C31 119.6(6) . . ?
C29 C30 H30 120.2 . . ?
C31 C30 H30 120.2 . . ?
C30 C31 C32 119.9(6) . . ?
C30 C31 H31 120.1 . . ?
C32 C31 H31 120.1 . . ?
C27 C32 C31 121.4(6) . . ?
C27 C32 H32 119.3 . . ?
C31 C32 H32 119.3 . . ?
C34 C33 B13 110.6(3) . . ?
C34 C33 B15 110.2(3) . . ?
B13 C33 B15 62.9(3) . . ?
C34 C33 B11 60.9(2) . . ?
B13 C33 B11 62.8(3) . . ?
B15 C33 B11 114.5(3) . . ?
C34 C33 B12 60.3(2) . . ?
B13 C33 B12 114.5(3) . . ?
B15 C33 B12 62.7(3) . . ?
B11 C33 B12 113.3(3) . . ?
C34 C33 P3 116.4(3) . . ?
B13 C33 P3 122.9(3) . . ?
B15 C33 P3 122.8(3) . . ?
B11 C33 P3 116.2(3) . . ?
B12 C33 P3 116.0(3) . . ?
C33 C34 B20 111.3(3) . . ?
C33 C34 B14 110.8(3) . . ?
B20 C34 B14 62.6(3) . . ?
C33 C34 B12 61.1(2) . . ?
B20 C34 B12 63.4(3) . . ?
B14 C34 B12 114.9(3) . . ?
C33 C34 B11 60.5(2) . . ?
B20 C34 B11 114.4(3) . . ?
B14 C34 B11 62.9(3) . . ?
B12 C34 B11 113.6(3) . . ?
C33 C34 P4 116.1(3) . . ?
B20 C34 P4 123.6(3) . . ?
B14 C34 P4 121.5(3) . . ?
B12 C34 P4 117.4(3) . . ?
B11 C34 P4 114.6(3) . . ?
C36 C35 N5 110.4(4) . . ?
C36 C35 H35A 109.6 . . ?
N5 C35 H35A 109.6 . . ?
C36 C35 H35B 109.6 . . ?
N5 C35 H35B 109.6 . . ?
H35A C35 H35B 108.1 . . ?
C35 C36 N6 109.8(4) . . ?
C35 C36 H36A 109.7 . . ?
N6 C36 H36A 109.7 . . ?
C35 C36 H36B 109.7 . . ?
N6 C36 H36B 109.7 . . ?
H36A C36 H36B 108.2 . . ?
N5 C37 C38 111.4(4) . . ?
N5 C37 C39 109.7(4) . . ?
C38 C37 C39 111.7(4) . . ?
N5 C37 H37 108 . . ?
C38 C37 H37 108 . . ?
C39 C37 H37 108 . . ?
C37 C38 H38A 109.5 . . ?
C37 C38 H38B 109.5 . . ?
H38A C38 H38B 109.5 . . ?
C37 C38 H38C 109.5 . . ?
H38A C38 H38C 109.5 . . ?
H38B C38 H38C 109.5 . . ?
C37 C39 H39A 109.5 . . ?
C37 C39 H39B 109.5 . . ?
H39A C39 H39B 109.5 . . ?
C37 C39 H39C 109.5 . . ?
H39A C39 H39C 109.5 . . ?
H39B C39 H39C 109.5 . . ?
N6 C40 C41 111.1(4) . . ?
N6 C40 C42 110.1(4) . . ?
C41 C40 C42 112.5(4) . . ?
N6 C40 H40 107.7 . . ?
C41 C40 H40 107.7 . . ?
C42 C40 H40 107.7 . . ?
C40 C41 H41A 109.5 . . ?
C40 C41 H41B 109.5 . . ?
H41A C41 H41B 109.5 . . ?
C40 C41 H41C 109.5 . . ?
H41A C41 H41C 109.5 . . ?
H41B C41 H41C 109.5 . . ?
C40 C42 H42A 109.5 . . ?
C40 C42 H42B 109.5 . . ?
H42A C42 H42B 109.5 . . ?
C40 C42 H42C 109.5 . . ?
H42A C42 H42C 109.5 . . ?
H42B C42 H42C 109.5 . . ?
C44 C43 N7 108.1(4) . . ?
C44 C43 H43A 110.1 . . ?
N7 C43 H43A 110.1 . . ?
C44 C43 H43B 110.1 . . ?
N7 C43 H43B 110.1 . . ?
H43A C43 H43B 108.4 . . ?
N8 C44 C43 109.9(4) . . ?
N8 C44 H44A 109.7 . . ?
C43 C44 H44A 109.7 . . ?
N8 C44 H44B 109.7 . . ?
C43 C44 H44B 109.7 . . ?
H44A C44 H44B 108.2 . . ?
N7 C45 C47 111.8(4) . . ?
N7 C45 C46 109.8(4) . . ?
C47 C45 C46 111.5(4) . . ?
N7 C45 H45 107.9 . . ?
C47 C45 H45 107.9 . . ?
C46 C45 H45 107.9 . . ?
C45 C46 H46A 109.5 . . ?
C45 C46 H46B 109.5 . . ?
H46A C46 H46B 109.5 . . ?
C45 C46 H46C 109.5 . . ?
H46A C46 H46C 109.5 . . ?
H46B C46 H46C 109.5 . . ?
C45 C47 H47A 109.5 . . ?
C45 C47 H47B 109.5 . . ?
H47A C47 H47B 109.5 . . ?
C45 C47 H47C 109.5 . . ?
H47A C47 H47C 109.5 . . ?
H47B C47 H47C 109.5 . . ?
N8 C48 C50 110.8(4) . . ?
N8 C48 C49 109.7(4) . . ?
C50 C48 C49 112.4(4) . . ?
N8 C48 H48 107.9 . . ?
C50 C48 H48 107.9 . . ?
C49 C48 H48 107.9 . . ?
C48 C49 H49A 109.5 . . ?
C48 C49 H49B 109.5 . . ?
H49A C49 H49B 109.5 . . ?
C48 C49 H49C 109.5 . . ?
H49A C49 H49C 109.5 . . ?
H49B C49 H49C 109.5 . . ?
C48 C50 H50A 109.5 . . ?
C48 C50 H50B 109.5 . . ?
H50A C50 H50B 109.5 . . ?
C48 C50 H50C 109.5 . . ?
H50A C50 H50C 109.5 . . ?
H50B C50 H50C 109.5 . . ?
C53 C51 C52 117.3(4) . . ?
C53 C51 Au2 125.9(3) . . ?
C52 C51 Au2 116.8(3) . . ?
F6 C52 F4 105.8(4) . . ?
F6 C52 F5 107.3(4) . . ?
F4 C52 F5 105.6(4) . . ?
F6 C52 C51 112.9(4) . . ?
F4 C52 C51 112.4(4) . . ?
F5 C52 C51 112.3(4) . . ?
C58 C53 C54 116.2(4) . . ?
C58 C53 C51 118.8(4) . . ?
C54 C53 C51 124.9(4) . . ?
C55 C54 C53 121.7(4) . . ?
C55 C54 H54 119.2 . . ?
C53 C54 H54 119.2 . . ?
C54 C55 C56 121.4(4) . . ?
C54 C55 H55 119.3 . . ?
C56 C55 H55 119.3 . . ?
C57 C56 C55 117.5(4) . . ?
C57 C56 C59 121.0(4) . . ?
C55 C56 C59 121.5(4) . . ?
C58 C57 C56 121.7(4) . . ?
C58 C57 H57 119.2 . . ?
C56 C57 H57 119.2 . . ?
C57 C58 C53 121.6(4) . . ?
C57 C58 H58 119.2 . . ?
C53 C58 H58 119.2 . . ?
C60 C59 C64 117.4(4) . . ?
C60 C59 C56 121.6(4) . . ?
C64 C59 C56 121.0(4) . . ?
C59 C60 C61 121.0(5) . . ?
C59 C60 H60 119.5 . . ?
C61 C60 H60 119.5 . . ?
C62 C61 C60 120.2(5) . . ?
C62 C61 H61 119.9 . . ?
C60 C61 H61 119.9 . . ?
C63 C62 C61 120.1(5) . . ?
C63 C62 H62 119.9 . . ?
C61 C62 H62 119.9 . . ?
C62 C63 C64 120.3(5) . . ?
C62 C63 H63 119.9 . . ?
C64 C63 H63 119.9 . . ?
C63 C64 C59 120.9(5) . . ?
C63 C64 H64 119.5 . . ?
C59 C64 H64 119.5 . . ?
F7 C65 F8 107.3(6) . . ?
F7 C65 F9 108.5(7) . . ?
F8 C65 F9 106.5(6) . . ?
F7 C65 S1 113.2(5) . . ?
F8 C65 S1 109.8(5) . . ?
F9 C65 S1 111.3(5) . . ?
F12 C66 F10 108.6(5) . . ?
F12 C66 F11 107.6(5) . . ?
F10 C66 F11 106.9(4) . . ?
F12 C66 S2 112.0(4) . . ?
F10 C66 S2 112.0(4) . . ?
F11 C66 S2 109.5(4) . . ?
F15 C67 F13 110.2(8) . . ?
F15 C67 F14 107.8(5) . . ?
F13 C67 F14 107.1(6) . . ?
F15 C67 S3 111.6(5) . . ?
F13 C67 S3 111.3(5) . . ?
F14 C67 S3 108.5(6) . . ?
F16 C68 F17 108.3(6) . . ?
F16 C68 F18 109.0(6) . . ?
F17 C68 F18 105.9(6) . . ?
F16 C68 S4 112.3(5) . . ?
F17 C68 S4 113.4(5) . . ?
F18 C68 S4 107.7(5) . . ?
Cl2 C69 Cl1 112.0(4) . . ?
Cl2 C69 H69A 109.2 . . ?
Cl1 C69 H69A 109.2 . . ?
Cl2 C69 H69B 109.2 . . ?
Cl1 C69 H69B 109.2 . . ?
H69A C69 H69B 107.9 . . ?
C2 B1 C1 58.2(2) . . ?
C2 B1 B7 104.4(4) . . ?
C1 B1 B7 104.3(3) . . ?
C2 B1 B4 58.0(3) . . ?
C1 B1 B4 105.0(3) . . ?
B7 B1 B4 60.1(3) . . ?
C2 B1 B3 104.5(3) . . ?
C1 B1 B3 57.9(3) . . ?
B7 B1 B3 59.7(3) . . ?
B4 B1 B3 107.5(4) . . ?
C2 B1 H1 124.5 . . ?
C1 B1 H1 124.4 . . ?
B7 B1 H1 123.2 . . ?
B4 B1 H1 122.3 . . ?
B3 B1 H1 122.7 . . ?
C1 B2 C2 58.7(2) . . ?
C1 B2 B5 58.3(3) . . ?
C2 B2 B5 105.3(3) . . ?
C1 B2 B10 104.7(3) . . ?
C2 B2 B10 104.5(3) . . ?
B5 B2 B10 59.9(3) . . ?
C1 B2 B6 105.3(3) . . ?
C2 B2 B6 58.1(3) . . ?
B5 B2 B6 107.6(4) . . ?
B10 B2 B6 59.8(3) . . ?
C1 B2 H2 123.9 . . ?
C2 B2 H2 124.1 . . ?
B5 B2 H2 122.3 . . ?
B10 B2 H2 123.2 . . ?
B6 B2 H2 122.4 . . ?
C1 B3 B8 105.4(4) . . ?
C1 B3 B7 105.6(4) . . ?
B8 B3 B7 60.4(3) . . ?
C1 B3 B5 58.5(3) . . ?
B8 B3 B5 60.4(3) . . ?
B7 B3 B5 108.7(4) . . ?
C1 B3 B1 59.4(3) . . ?
B8 B3 B1 108.3(4) . . ?
B7 B3 B1 59.8(3) . . ?
B5 B3 B1 108.3(4) . . ?
C1 B3 H3 124.2 . . ?
B8 B3 H3 122 . . ?
B7 B3 H3 121.9 . . ?
B5 B3 H3 121.3 . . ?
B1 B3 H3 121.3 . . ?
C2 B4 B9 104.8(4) . . ?
C2 B4 B1 59.4(3) . . ?
B9 B4 B1 107.8(4) . . ?
C2 B4 B7 105.3(3) . . ?
B9 B4 B7 59.8(3) . . ?
B1 B4 B7 59.9(3) . . ?
C2 B4 B6 58.5(3) . . ?
B9 B4 B6 60.2(3) . . ?
B1 B4 B6 108.3(3) . . ?
B7 B4 B6 108.2(4) . . ?
C2 B4 H4 124.4 . . ?
B9 B4 H4 122.5 . . ?
B1 B4 H4 121.3 . . ?
B7 B4 H4 122.3 . . ?
B6 B4 H4 121.4 . . ?
C1 B5 B10 105.5(4) . . ?
C1 B5 B3 58.5(3) . . ?
B10 B5 B3 108.3(4) . . ?
C1 B5 B8 104.5(4) . . ?
B10 B5 B8 60.9(3) . . ?
B3 B5 B8 59.3(3) . . ?
C1 B5 B2 59.0(3) . . ?
B10 B5 B2 60.1(3) . . ?
B3 B5 B2 107.9(4) . . ?
B8 B5 B2 108.4(4) . . ?
C1 B5 H5A 124.6 . . ?
B10 B5 H5A 121.6 . . ?
B3 B5 H5A 121.9 . . ?
B8 B5 H5A 122.4 . . ?
B2 B5 H5A 121.3 . . ?
C2 B6 B10 105.0(3) . . ?
C2 B6 B9 104.1(4) . . ?
B10 B6 B9 60.8(3) . . ?
C2 B6 B4 58.3(3) . . ?
B10 B6 B4 108.4(4) . . ?
B9 B6 B4 59.5(3) . . ?
C2 B6 B2 58.8(3) . . ?
B10 B6 B2 59.8(3) . . ?
B9 B6 B2 107.8(4) . . ?
B4 B6 B2 107.5(4) . . ?
C2 B6 H6 125 . . ?
B10 B6 H6 121.8 . . ?
B9 B6 H6 122.5 . . ?
B4 B6 H6 121.8 . . ?
B2 B6 H6 121.8 . . ?
B9 B7 B3 107.5(4) . . ?
B9 B7 B8 60.0(3) . . ?
B3 B7 B8 59.4(3) . . ?
B9 B7 B1 108.0(4) . . ?
B3 B7 B1 60.5(3) . . ?
B8 B7 B1 108.0(4) . . ?
B9 B7 B4 59.9(3) . . ?
B3 B7 B4 108.0(4) . . ?
B8 B7 B4 107.8(4) . . ?
B1 B7 B4 60.0(3) . . ?
B9 B7 H7 121.9 . . ?
B3 B7 H7 121.9 . . ?
B8 B7 H7 122 . . ?
B1 B7 H7 121.4 . . ?
B4 B7 H7 121.7 . . ?
B3 B8 B9 108.1(4) . . ?
B3 B8 B7 60.2(3) . . ?
B9 B8 B7 59.9(3) . . ?
B3 B8 B5 60.3(3) . . ?
B9 B8 B5 108.1(4) . . ?
B7 B8 B5 108.5(4) . . ?
B3 B8 B10 108.0(4) . . ?
B9 B8 B10 60.6(3) . . ?
B7 B8 B10 108.5(4) . . ?
B5 B8 B10 59.5(3) . . ?
B3 B8 H8A 121.6 . . ?
B9 B8 H8A 121.6 . . ?
B7 B8 H8A 121.4 . . ?
B5 B8 H8A 121.7 . . ?
B10 B8 H8A 121.6 . . ?
B7 B9 B4 60.3(3) . . ?
B7 B9 B8 60.2(3) . . ?
B4 B9 B8 108.3(4) . . ?
B7 B9 B6 108.6(4) . . ?
B4 B9 B6 60.3(3) . . ?
B8 B9 B6 108.1(4) . . ?
B7 B9 B10 108.6(4) . . ?
B4 B9 B10 107.9(4) . . ?
B8 B9 B10 60.4(3) . . ?
B6 B9 B10 59.4(3) . . ?
B7 B9 H9 121.2 . . ?
B4 B9 H9 121.6 . . ?
B8 B9 H9 121.5 . . ?
B6 B9 H9 121.7 . . ?
B10 B9 H9 121.7 . . ?
B5 B10 B2 60.1(3) . . ?
B5 B10 B6 108.3(4) . . ?
B2 B10 B6 60.4(3) . . ?
B5 B10 B8 59.6(3) . . ?
B2 B10 B8 107.3(4) . . ?
B6 B10 B8 107.1(4) . . ?
B5 B10 B9 106.9(4) . . ?
B2 B10 B9 107.5(4) . . ?
B6 B10 B9 59.7(3) . . ?
B8 B10 B9 58.9(3) . . ?
B5 B10 H10 121.9 . . ?
B2 B10 H10 121.7 . . ?
B6 B10 H10 121.6 . . ?
B8 B10 H10 122.6 . . ?
B9 B10 H10 122.6 . . ?
C33 B11 C34 58.6(2) . . ?
C33 B11 B16 105.4(4) . . ?
C34 B11 B16 104.7(4) . . ?
C33 B11 B13 58.5(3) . . ?
C34 B11 B13 105.4(4) . . ?
B16 B11 B13 60.4(3) . . ?
C33 B11 B14 105.5(4) . . ?
C34 B11 B14 58.1(3) . . ?
B16 B11 B14 59.8(3) . . ?
B13 B11 B14 108.0(4) . . ?
C33 B11 H11 123.7 . . ?
C34 B11 H11 124.2 . . ?
B16 B11 H11 122.9 . . ?
B13 B11 H11 122 . . ?
B14 B11 H11 122.3 . . ?
C34 B12 C33 58.6(2) . . ?
C34 B12 B19 104.8(4) . . ?
C33 B12 B19 104.9(4) . . ?
C34 B12 B15 105.4(3) . . ?
C33 B12 B15 58.3(3) . . ?
B19 B12 B15 60.0(3) . . ?
C34 B12 B20 57.9(3) . . ?
C33 B12 B20 105.0(4) . . ?
B19 B12 B20 60.0(3) . . ?
B15 B12 B20 107.7(4) . . ?
C34 B12 H12 124.1 . . ?
C33 B12 H12 124 . . ?
B19 B12 H12 123 . . ?
B15 B12 H12 122.2 . . ?
B20 B12 H12 122.5 . . ?
C33 B13 B17 104.9(4) . . ?
C33 B13 B11 58.7(3) . . ?
B17 B13 B11 107.9(4) . . ?
C33 B13 B15 58.6(3) . . ?
B17 B13 B15 59.9(3) . . ?
B11 B13 B15 107.6(4) . . ?
C33 B13 B16 104.9(3) . . ?
B17 B13 B16 60.7(3) . . ?
B11 B13 B16 59.5(3) . . ?
B15 B13 B16 108.4(4) . . ?
C33 B13 H13A 124.7 . . ?
B17 B13 H13A 122.1 . . ?
B11 B13 H13A 121.9 . . ?
B15 B13 H13A 121.6 . . ?
B16 B13 H13A 122.1 . . ?
C34 B14 B20 58.4(3) . . ?
C34 B14 B16 105.3(4) . . ?
B20 B14 B16 108.7(4) . . ?
C34 B14 B18 105.1(4) . . ?
B20 B14 B18 60.4(3) . . ?
B16 B14 B18 60.3(3) . . ?
C34 B14 B11 59.0(3) . . ?
B20 B14 B11 107.8(4) . . ?
B16 B14 B11 59.7(3) . . ?
B18 B14 B11 107.8(4) . . ?
C34 B14 H14 124.5 . . ?
B20 B14 H14 121.3 . . ?
B16 B14 H14 121.9 . . ?
B18 B14 H14 122.2 . . ?
B11 B14 H14 121.8 . . ?
C33 B15 B17 104.7(4) . . ?
C33 B15 B19 105.2(4) . . ?
B17 B15 B19 60.6(3) . . ?
C33 B15 B13 58.5(3) . . ?
B17 B15 B13 59.7(3) . . ?
B19 B15 B13 108.3(4) . . ?
C33 B15 B12 58.9(3) . . ?
B17 B15 B12 107.9(4) . . ?
B19 B15 B12 59.8(3) . . ?
B13 B15 B12 107.8(4) . . ?
C33 B15 H15 124.6 . . ?
B17 B15 H15 122.3 . . ?
B19 B15 H15 121.9 . . ?
B13 B15 H15 121.7 . . ?
B12 B15 H15 121.7 . . ?
B11 B16 B14 60.5(3) . . ?
B11 B16 B18 108.1(4) . . ?
B14 B16 B18 59.9(3) . . ?
B11 B16 B13 60.1(3) . . ?
B14 B16 B13 108.4(4) . . ?
B18 B16 B13 107.5(4) . . ?
B11 B16 B17 107.2(4) . . ?
B14 B16 B17 107.4(4) . . ?
B18 B16 B17 59.6(3) . . ?
B13 B16 B17 59.3(3) . . ?
B11 B16 H16A 121.6 . . ?
B14 B16 H16A 121.5 . . ?
B18 B16 H16A 121.9 . . ?
B13 B16 H16A 121.8 . . ?
B17 B16 H16A 122.6 . . ?
B13 B17 B15 60.3(3) . . ?
B13 B17 B18 108.1(4) . . ?
B15 B17 B18 108.4(4) . . ?
B13 B17 B19 108.2(4) . . ?
B15 B17 B19 59.8(3) . . ?
B18 B17 B19 60.6(3) . . ?
B13 B17 B16 60.0(3) . . ?
B15 B17 B16 108.2(4) . . ?
B18 B17 B16 59.7(3) . . ?
B19 B17 B16 108.0(4) . . ?
B13 B17 H17 121.5 . . ?
B15 B17 H17 121.5 . . ?
B18 B17 H17 121.5 . . ?
B19 B17 H17 121.6 . . ?
B16 B17 H17 121.9 . . ?
B14 B18 B17 108.2(4) . . ?
B14 B18 B16 59.8(3) . . ?
B17 B18 B16 60.7(3) . . ?
B14 B18 B20 59.5(3) . . ?
B17 B18 B20 107.8(4) . . ?
B16 B18 B20 107.6(4) . . ?
B14 B18 B19 107.6(4) . . ?
B17 B18 B19 60.2(3) . . ?
B16 B18 B19 108.6(4) . . ?
B20 B18 B19 59.6(3) . . ?
B14 B18 H18 122 . . ?
B17 B18 H18 121.3 . . ?
B16 B18 H18 121.4 . . ?
B20 B18 H18 122.3 . . ?
B19 B18 H18 121.7 . . ?
B12 B19 B20 60.3(3) . . ?
B12 B19 B15 60.2(3) . . ?
B20 B19 B15 108.1(4) . . ?
B12 B19 B17 107.5(4) . . ?
B20 B19 B17 107.0(4) . . ?
B15 B19 B17 59.6(3) . . ?
B12 B19 B18 107.6(4) . . ?
B20 B19 B18 59.6(3) . . ?
B15 B19 B18 107.2(4) . . ?
B17 B19 B18 59.3(3) . . ?
B12 B19 H19 121.6 . . ?
B20 B19 H19 121.9 . . ?
B15 B19 H19 121.8 . . ?
B17 B19 H19 122.5 . . ?
B18 B19 H19 122.3 . . ?
C34 B20 B14 59.0(3) . . ?
C34 B20 B18 105.2(4) . . ?
B14 B20 B18 60.0(3) . . ?
C34 B20 B19 105.2(4) . . ?
B14 B20 B19 108.9(4) . . ?
B18 B20 B19 60.8(3) . . ?
C34 B20 B12 58.7(3) . . ?
B14 B20 B12 108.2(4) . . ?
B18 B20 B12 108.2(4) . . ?
B19 B20 B12 59.8(3) . . ?
C34 B20 H20 124.5 . . ?
B14 B20 H20 121.2 . . ?
B18 B20 H20 122 . . ?
B19 B20 H20 121.8 . . ?
B12 B20 H20 121.6 . . ?
C3 N1 C5 119.8(4) . . ?
C3 N1 P1 111.6(3) . . ?
C5 N1 P1 123.3(3) . . ?
C8 N2 C4 118.3(4) . . ?
C8 N2 P1 119.4(3) . . ?
C4 N2 P1 107.9(3) . . ?
C11 N3 C13 122.1(4) . . ?
C11 N3 P2 111.0(3) . . ?
C13 N3 P2 124.9(3) . . ?
C16 N4 C12 120.2(4) . . ?
C16 N4 P2 124.9(3) . . ?
C12 N4 P2 111.6(3) . . ?
C35 N5 C37 121.0(4) . . ?
C35 N5 P3 111.2(3) . . ?
C37 N5 P3 124.6(3) . . ?
C36 N6 C40 120.9(4) . . ?
C36 N6 P3 111.5(3) . . ?
C40 N6 P3 123.9(3) . . ?
C43 N7 C45 120.8(4) . . ?
C43 N7 P4 110.7(3) . . ?
C45 N7 P4 125.4(3) . . ?
C44 N8 C48 120.1(4) . . ?
C44 N8 P4 110.9(3) . . ?
C48 N8 P4 123.8(3) . . ?
S1 N9 S2 124.2(3) . . ?
S3 N10 S4 125.3(3) . . ?
N1 P1 N2 97.9(2) . . ?
N1 P1 C1 105.05(19) . . ?
N2 P1 C1 107.25(19) . . ?
N1 P1 Au1 123.07(15) . . ?
N2 P1 Au1 114.82(15) . . ?
C1 P1 Au1 107.46(13) . . ?
N3 P2 N4 96.96(18) . . ?
N3 P2 C2 106.54(19) . . ?
N4 P2 C2 105.55(18) . . ?
N3 P2 Au1 117.99(13) . . ?
N4 P2 Au1 121.25(14) . . ?
C2 P2 Au1 107.15(13) . . ?
N5 P3 N6 96.66(19) . . ?
N5 P3 C33 107.00(19) . . ?
N6 P3 C33 106.05(18) . . ?
N5 P3 Au2 117.40(14) . . ?
N6 P3 Au2 120.10(14) . . ?
C33 P3 Au2 108.33(13) . . ?
N7 P4 N8 97.23(19) . . ?
N7 P4 C34 106.48(19) . . ?
N8 P4 C34 105.10(19) . . ?
N7 P4 Au2 117.95(14) . . ?
N8 P4 Au2 120.03(14) . . ?
C34 P4 Au2 108.55(13) . . ?
O2 S1 O1 119.3(3) . . ?
O2 S1 N9 115.5(3) . . ?
O1 S1 N9 107.8(3) . . ?
O2 S1 C65 104.5(3) . . ?
O1 S1 C65 104.2(4) . . ?
N9 S1 C65 103.6(3) . . ?
O4 S2 O3 119.0(3) . . ?
O4 S2 N9 117.7(3) . . ?
O3 S2 N9 107.1(2) . . ?
O4 S2 C66 104.7(3) . . ?
O3 S2 C66 103.3(3) . . ?
N9 S2 C66 102.8(3) . . ?
O5 S3 O6 119.4(5) . . ?
O5 S3 N10 108.5(3) . . ?
O6 S3 N10 115.6(3) . . ?
O5 S3 C67 102.6(3) . . ?
O6 S3 C67 105.9(4) . . ?
N10 S3 C67 102.4(3) . . ?
O8 S4 O7 118.7(3) . . ?
O8 S4 N10 108.3(3) . . ?
O7 S4 N10 117.2(3) . . ?
O8 S4 C68 102.9(3) . . ?
O7 S4 C68 106.1(3) . . ?
N10 S4 C68 101.1(3) . . ?
C19 Au1 P2 135.89(13) . . ?
C19 Au1 P1 134.53(13) . . ?
P2 Au1 P1 89.58(4) . . ?
C51 Au2 P4 135.64(12) . . ?
C51 Au2 P3 133.77(12) . . ?
P4 Au2 P3 90.58(4) . . ?
 
_shelx_res_file
;
TITL MR634_a.res in P-1
    shelx.res
    created by SHELXL-2018/3 at 16:14:10 on 12-Jun-2020
CELL  0.71073  12.9747  19.5323  20.5359   89.793   87.456   80.079
ZERR     2.00   0.0007   0.0011   0.0011    0.002    0.002    0.002
LATT   1
SFAC  C    H    B    N    O    F    P    S    AU   CL
UNIT  138 224 40 20 16 36 8 8 4 4
MERG   2
SHEL 4 0.84
FMAP   2
PLAN   20
SIZE     0.080   0.120   0.180
ACTA
BOND   $H
L.S.   4
TEMP   -80.15
WGHT    0.034600    6.130900
FVAR       0.07291
C1    1    0.112290    0.760019    0.664397    11.00000    0.02066    0.02806 =
         0.02402   -0.00050    0.00071   -0.00590
C2    1    0.190310    0.809510    0.626465    11.00000    0.02198    0.02211 =
         0.02559   -0.00356    0.00321   -0.00754
C3    1    0.005463    0.595441    0.694378    11.00000    0.07044    0.05126 =
         0.05283    0.01518    0.00433   -0.03252
AFIX  23
H3A   2    0.008231    0.548640    0.675320    11.00000   -1.20000
H3B   2   -0.060595    0.607687    0.721033    11.00000   -1.20000
AFIX   0
C4    1    0.099379    0.596702    0.735917    11.00000    0.07368    0.04886 =
         0.03927    0.01775    0.00046   -0.02449
AFIX  23
H4A   2    0.080255    0.630414    0.772164    11.00000   -1.20000
H4B   2    0.122984    0.550161    0.754646    11.00000   -1.20000
AFIX   0
C5    1   -0.061747    0.652699    0.588874    11.00000    0.04352    0.06407 =
         0.05700    0.01295   -0.01235   -0.03382
AFIX  13
H5    2   -0.046559    0.691674    0.560337    11.00000   -1.20000
AFIX   0
C6    1   -0.176071    0.672034    0.614264    11.00000    0.04009    0.10319 =
         0.09604    0.00678   -0.01139   -0.03556
AFIX 137
H6A   2   -0.195782    0.633335    0.639646    11.00000   -1.50000
H6B   2   -0.221623    0.681650    0.577329    11.00000   -1.50000
H6C   2   -0.183825    0.713466    0.642032    11.00000   -1.50000
AFIX   0
C7    1   -0.044964    0.587632    0.546657    11.00000    0.07007    0.10163 =
         0.05986   -0.01371   -0.00684   -0.05000
AFIX 137
H7A   2    0.028703    0.576647    0.531453    11.00000   -1.50000
H7B   2   -0.089355    0.595588    0.509041    11.00000   -1.50000
H7C   2   -0.063417    0.548708    0.572257    11.00000   -1.50000
AFIX   0
C8    1    0.278339    0.564246    0.676724    11.00000    0.06438    0.02967 =
         0.04362    0.00307   -0.01655    0.00342
AFIX  13
H8    2    0.320680    0.584873    0.642429    11.00000   -1.20000
AFIX   0
C9    1    0.251966    0.497838    0.647995    11.00000    0.12278    0.02641 =
         0.07265   -0.00283   -0.01769   -0.01066
AFIX 137
H9A   2    0.211160    0.475550    0.680463    11.00000   -1.50000
H9B   2    0.316891    0.466051    0.635754    11.00000   -1.50000
H9C   2    0.210893    0.509223    0.609299    11.00000   -1.50000
AFIX   0
C10   1    0.345855    0.549805    0.735241    11.00000    0.10030    0.06462 =
         0.07347    0.00425   -0.03868    0.02193
AFIX 137
H10A  2    0.367595    0.592910    0.749124    11.00000   -1.50000
H10B  2    0.407980    0.515250    0.723439    11.00000   -1.50000
H10C  2    0.305647    0.531918    0.770999    11.00000   -1.50000
AFIX   0
C11   1    0.373421    0.859068    0.505407    11.00000    0.04345    0.05991 =
         0.05237    0.01808   -0.00598   -0.03024
AFIX  23
H11A  2    0.351645    0.905297    0.526108    11.00000   -1.20000
H11B  2    0.403097    0.865768    0.461061    11.00000   -1.20000
AFIX   0
C12   1    0.453353    0.815777    0.544564    11.00000    0.03573    0.05490 =
         0.05957    0.00734   -0.00201   -0.02177
AFIX  23
H12A  2    0.508840    0.789202    0.515466    11.00000   -1.20000
H12B  2    0.486103    0.845682    0.573294    11.00000   -1.20000
AFIX   0
C13   1    0.219571    0.827416    0.442389    11.00000    0.03960    0.05127 =
         0.02571    0.00230    0.00161   -0.01603
AFIX  13
H13   2    0.157590    0.804600    0.452998    11.00000   -1.20000
AFIX   0
C14   1    0.179171    0.902185    0.424712    11.00000    0.05314    0.07195 =
         0.03350    0.01077   -0.00233   -0.00241
AFIX 137
H14A  2    0.135314    0.925174    0.461098    11.00000   -1.50000
H14B  2    0.137567    0.903484    0.385907    11.00000   -1.50000
H14C  2    0.238464    0.926332    0.415679    11.00000   -1.50000
AFIX   0
C15   1    0.282944    0.787035    0.386465    11.00000    0.08354    0.06419 =
         0.03117   -0.00482   -0.00461   -0.00146
AFIX 137
H15A  2    0.341985    0.809988    0.373256    11.00000   -1.50000
H15B  2    0.238206    0.785559    0.349458    11.00000   -1.50000
H15C  2    0.309448    0.739557    0.400670    11.00000   -1.50000
AFIX   0
C16   1    0.461701    0.713220    0.621827    11.00000    0.02692    0.03479 =
         0.04658   -0.00213   -0.00282   -0.00178
AFIX  13
H16   2    0.411102    0.686658    0.644192    11.00000   -1.20000
AFIX   0
C17   1    0.536397    0.662060    0.579566    11.00000    0.04749    0.06131 =
         0.07800   -0.02423   -0.00594    0.01349
AFIX 137
H17A  2    0.497396    0.642981    0.546257    11.00000   -1.50000
H17B  2    0.570750    0.624223    0.606678    11.00000   -1.50000
H17C  2    0.589431    0.685838    0.558388    11.00000   -1.50000
AFIX   0
C18   1    0.518986    0.743455    0.674669    11.00000    0.03955    0.06249 =
         0.05206   -0.00148   -0.01534   -0.00946
AFIX 137
H18A  2    0.571797    0.768124    0.654498    11.00000   -1.50000
H18B  2    0.553336    0.705828    0.702011    11.00000   -1.50000
H18C  2    0.468792    0.775923    0.701599    11.00000   -1.50000
AFIX   0
C19   1    0.251680    0.594070    0.461574    11.00000    0.02151    0.03077 =
         0.03532   -0.00229    0.00119   -0.00403
C20   1    0.344101    0.536955    0.465971    11.00000    0.04194    0.04110 =
         0.04440   -0.01682   -0.01059    0.00496
C21   1    0.189133    0.592627    0.405697    11.00000    0.02954    0.02556 =
         0.02849   -0.00163   -0.00034   -0.00853
C22   1    0.096124    0.641877    0.402654    11.00000    0.03851    0.02695 =
         0.03389   -0.01066   -0.00486    0.00256
AFIX  43
H22   2    0.078703    0.675258    0.436664    11.00000   -1.20000
AFIX   0
C23   1    0.030201    0.643094    0.352269    11.00000    0.03524    0.03553 =
         0.04073   -0.00002   -0.00930   -0.00232
AFIX  43
H23   2   -0.032081    0.676791    0.352625    11.00000   -1.20000
AFIX   0
C24   1    0.052240    0.595843    0.300089    11.00000    0.03178    0.03603 =
         0.03027    0.00617   -0.00505   -0.01638
C25   1    0.144174    0.547064    0.302760    11.00000    0.03339    0.04142 =
         0.02776   -0.00909    0.00529   -0.01527
AFIX  43
H25   2    0.161653    0.514193    0.268328    11.00000   -1.20000
AFIX   0
C26   1    0.210203    0.544918    0.353379    11.00000    0.02520    0.03176 =
         0.03821   -0.00641    0.00334   -0.00552
AFIX  43
H26   2    0.271605    0.510469    0.353196    11.00000   -1.20000
AFIX   0
C27   1   -0.020619    0.597957    0.246114    11.00000    0.03794    0.05506 =
         0.02633    0.00794   -0.00302   -0.02342
C28   1   -0.109954    0.648507    0.244550    11.00000    0.03345    0.12084 =
         0.03902   -0.01175   -0.00487   -0.00194
AFIX  43
H28   2   -0.123010    0.683100    0.277706    11.00000   -1.20000
AFIX   0
C29   1   -0.179820    0.649566    0.196113    11.00000    0.03627    0.17087 =
         0.04468   -0.01357   -0.01097    0.00120
AFIX  43
H29   2   -0.241177    0.684079    0.196856    11.00000   -1.20000
AFIX   0
C30   1   -0.162199    0.601696    0.146983    11.00000    0.04736    0.12130 =
         0.03928    0.01181   -0.01406   -0.03515
AFIX  43
H30   2   -0.211446    0.602409    0.114002    11.00000   -1.20000
AFIX   0
C31   1   -0.073337    0.552734    0.145482    11.00000    0.08478    0.07421 =
         0.03498    0.00221   -0.01858   -0.03152
AFIX  43
H31   2   -0.059783    0.519771    0.110918    11.00000   -1.20000
AFIX   0
C32   1   -0.002534    0.551181    0.194737    11.00000    0.06168    0.05131 =
         0.04388    0.00065   -0.01713   -0.01693
AFIX  43
H32   2    0.059529    0.517259    0.193010    11.00000   -1.20000
AFIX   0
C33   1    0.339395    0.690343    0.093844    11.00000    0.02201    0.02420 =
         0.02596    0.00069    0.00099   -0.00845
C34   1    0.406339    0.741382    0.134635    11.00000    0.02438    0.02751 =
         0.02012    0.00206   -0.00392   -0.00991
C35   1    0.138535    0.659125   -0.017659    11.00000    0.04144    0.04697 =
         0.13226   -0.03191   -0.01541   -0.01285
AFIX  23
H35A  2    0.117028    0.621903    0.009921    11.00000   -1.20000
H35B  2    0.081760    0.675337   -0.047626    11.00000   -1.20000
AFIX   0
C36   1    0.233895    0.631810   -0.055087    11.00000    0.06529    0.07167 =
         0.05382   -0.02413    0.01185   -0.04164
AFIX  23
H36A  2    0.220924    0.635356   -0.102224    11.00000   -1.20000
H36B  2    0.256465    0.582149   -0.044506    11.00000   -1.20000
AFIX   0
C37   1    0.066010    0.769603    0.046765    11.00000    0.02559    0.04787 =
         0.06246   -0.01598    0.00061   -0.01078
AFIX  13
H37   2    0.094760    0.806127    0.070692    11.00000   -1.20000
AFIX   0
C38   1    0.005538    0.804315   -0.009585    11.00000    0.03774    0.04984 =
         0.09473    0.00479   -0.01246   -0.00235
AFIX 137
H38A  2    0.054413    0.819664   -0.041949    11.00000   -1.50000
H38B  2   -0.044734    0.844562    0.006643    11.00000   -1.50000
H38C  2   -0.032091    0.771119   -0.029815    11.00000   -1.50000
AFIX   0
C39   1   -0.004607    0.736672    0.094781    11.00000    0.03935    0.09097 =
         0.07040   -0.00815    0.01110   -0.02736
AFIX 137
H39A  2   -0.025971    0.696461    0.074186    11.00000   -1.50000
H39B  2   -0.066881    0.770884    0.107099    11.00000   -1.50000
H39C  2    0.033826    0.721591    0.133792    11.00000   -1.50000
AFIX   0
C40   1    0.402864    0.675484   -0.087693    11.00000    0.03771    0.03677 =
         0.03365   -0.00336    0.00164   -0.00141
AFIX  13
H40   2    0.449091    0.705001   -0.067892    11.00000   -1.20000
AFIX   0
C41   1    0.362729    0.710773   -0.150066    11.00000    0.06361    0.05559 =
         0.03008    0.00706   -0.00011   -0.00958
AFIX 137
H41A  2    0.320275    0.681616   -0.171887    11.00000   -1.50000
H41B  2    0.422252    0.717390   -0.179047    11.00000   -1.50000
H41C  2    0.319815    0.756038   -0.139427    11.00000   -1.50000
AFIX   0
C42   1    0.467950    0.603703   -0.100247    11.00000    0.05340    0.05285 =
         0.05072   -0.00804    0.00430    0.00849
AFIX 137
H42A  2    0.500243    0.585933   -0.059923    11.00000   -1.50000
H42B  2    0.522803    0.606929   -0.133931    11.00000   -1.50000
H42C  2    0.422673    0.572069   -0.114965    11.00000   -1.50000
AFIX   0
C43   1    0.459036    0.903558    0.192747    11.00000    0.05079    0.06678 =
         0.05228   -0.02356   -0.01026   -0.01639
AFIX  23
H43A  2    0.446298    0.953812    0.203284    11.00000   -1.20000
H43B  2    0.471032    0.877216    0.233785    11.00000   -1.20000
AFIX   0
C44   1    0.551068    0.886454    0.147579    11.00000    0.05071    0.08440 =
         0.04509   -0.01185   -0.00087   -0.03948
AFIX  23
H44A  2    0.568450    0.929611    0.127875    11.00000   -1.20000
H44B  2    0.612010    0.863742    0.171719    11.00000   -1.20000
AFIX   0
C45   1    0.263303    0.928884    0.169499    11.00000    0.04553    0.03212 =
         0.03750   -0.00671    0.00779   -0.00589
AFIX  13
H45   2    0.212580    0.906013    0.145840    11.00000   -1.20000
AFIX   0
C46   1    0.228850    0.932818    0.241231    11.00000    0.06641    0.07032 =
         0.04838   -0.01072    0.02480   -0.01648
AFIX 137
H46A  2    0.233409    0.885704    0.258740    11.00000   -1.50000
H46B  2    0.156375    0.957322    0.246163    11.00000   -1.50000
H46C  2    0.274535    0.957969    0.265081    11.00000   -1.50000
AFIX   0
C47   1    0.261635    1.000298    0.140832    11.00000    0.10287    0.03729 =
         0.05563    0.00210    0.00067    0.00240
AFIX 137
H47A  2    0.304120    1.025990    0.166670    11.00000   -1.50000
H47B  2    0.189355    1.025382    0.141413    11.00000   -1.50000
H47C  2    0.290348    0.995897    0.095799    11.00000   -1.50000
AFIX   0
C48   1    0.595981    0.831140    0.035478    11.00000    0.02880    0.04766 =
         0.04420   -0.00058    0.00517   -0.01618
AFIX  13
H48   2    0.568138    0.798078    0.006656    11.00000   -1.20000
AFIX   0
C49   1    0.706818    0.799120    0.050791    11.00000    0.03464    0.08442 =
         0.07317   -0.00929    0.00666   -0.00298
AFIX 137
H49A  2    0.736033    0.830732    0.078883    11.00000   -1.50000
H49B  2    0.749739    0.791081    0.010165    11.00000   -1.50000
H49C  2    0.706508    0.754795    0.073248    11.00000   -1.50000
AFIX   0
C50   1    0.590661    0.899412   -0.000235    11.00000    0.05394    0.07031 =
         0.05367    0.01280    0.01006   -0.02799
AFIX 137
H50A  2    0.517463    0.918668   -0.008195    11.00000   -1.50000
H50B  2    0.630665    0.891677   -0.041947    11.00000   -1.50000
H50C  2    0.620406    0.932136    0.026290    11.00000   -1.50000
AFIX   0
C51   1    0.264841    0.917340   -0.056096    11.00000    0.02721    0.02365 =
         0.03034    0.00064   -0.00436   -0.00984
C52   1    0.163061    0.965048   -0.040740    11.00000    0.03443    0.03337 =
         0.03138    0.00590    0.00300   -0.00368
C53   1    0.321196    0.929363   -0.116055    11.00000    0.02585    0.02193 =
         0.02213    0.00013   -0.00173   -0.00763
C54   1    0.287070    0.981827   -0.161552    11.00000    0.02562    0.02296 =
         0.03260    0.00081   -0.00157   -0.00345
AFIX  43
H54   2    0.223415    1.013053   -0.152466    11.00000   -1.20000
AFIX   0
C55   1    0.343572    0.988895   -0.218667    11.00000    0.03032    0.02490 =
         0.02715    0.00312   -0.00351   -0.00691
AFIX  43
H55   2    0.318880    1.025452   -0.247678    11.00000   -1.20000
AFIX   0
C56   1    0.436243    0.943605   -0.234907    11.00000    0.02954    0.02569 =
         0.02176    0.00014   -0.00276   -0.01209
C57   1    0.470355    0.891317   -0.190770    11.00000    0.02875    0.03394 =
         0.03354    0.00096    0.00523   -0.00165
AFIX  43
H57   2    0.533219    0.859632   -0.200760    11.00000   -1.20000
AFIX   0
C58   1    0.415376    0.884321   -0.133020    11.00000    0.02962    0.03299 =
         0.02727    0.00685   -0.00285   -0.00128
AFIX  43
H58   2    0.441560    0.848243   -0.103884    11.00000   -1.20000
AFIX   0
C59   1    0.496527    0.950461   -0.297266    11.00000    0.03180    0.02887 =
         0.02599   -0.00049   -0.00047   -0.01604
C60   1    0.451961    0.989199   -0.348535    11.00000    0.04400    0.03738 =
         0.03012    0.00728    0.00459   -0.00457
AFIX  43
H60   2    0.381300    1.012254   -0.343984    11.00000   -1.20000
AFIX   0
C61   1    0.509153    0.994920   -0.406770    11.00000    0.07440    0.03884 =
         0.03629    0.01016    0.01076   -0.00653
AFIX  43
H61   2    0.477909    1.022666   -0.441119    11.00000   -1.20000
AFIX   0
C62   1    0.609734    0.960826   -0.414550    11.00000    0.05272    0.05129 =
         0.03902    0.00438    0.02235   -0.01674
AFIX  43
H62   2    0.647567    0.963342   -0.454918    11.00000   -1.20000
AFIX   0
C63   1    0.656148    0.923170   -0.364633    11.00000    0.03337    0.07921 =
         0.05077    0.00404    0.01352   -0.00714
AFIX  43
H63   2    0.726695    0.900089   -0.370026    11.00000   -1.20000
AFIX   0
C64   1    0.600838    0.918350   -0.305883    11.00000    0.03528    0.05711 =
         0.03740    0.00911    0.00134   -0.00647
AFIX  43
H64   2    0.634533    0.892802   -0.271028    11.00000   -1.20000
AFIX   0
C65   1    0.643480    0.720928    0.374524    11.00000    0.05412    0.07314 =
         0.08413   -0.01665    0.02052   -0.02020
C66   1    0.851635    0.902541    0.445461    11.00000    0.04674    0.05532 =
         0.05230   -0.01249   -0.00277    0.00627
C67   1    0.786363    0.772107    0.826618    11.00000    0.05508    0.06741 =
         0.10934    0.04781    0.03950    0.01620
C68   1    0.784072    0.549110    0.945272    11.00000    0.07292    0.04966 =
         0.09828    0.02342   -0.01254   -0.02640
C69   1    0.935178    0.852982    0.245737    11.00000    0.07690    0.12389 =
         0.07035    0.01343    0.02267    0.01725
AFIX  23
H69A  2    0.881538    0.825655    0.233229    11.00000   -1.20000
H69B  2    0.904068    0.885306    0.281158    11.00000   -1.20000
AFIX   0
B1    3    0.215744    0.782265    0.705066    11.00000    0.02419    0.03112 =
         0.02747   -0.00402   -0.00228   -0.00502
AFIX 153
H1    2    0.286351    0.744440    0.718919    11.00000   -1.20000
AFIX   0
B2    3    0.060024    0.821494    0.609637    11.00000    0.02403    0.02685 =
         0.02997    0.00159   -0.00156   -0.00131
AFIX 153
H2    2    0.029961    0.808918    0.561604    11.00000   -1.20000
AFIX   0
B3    3    0.089272    0.784315    0.743933    11.00000    0.03237    0.03663 =
         0.02709   -0.00346    0.00663   -0.00672
AFIX 153
H3    2    0.076515    0.747888    0.784579    11.00000   -1.20000
AFIX   0
B4    3    0.223680    0.868230    0.679080    11.00000    0.03261    0.02841 =
         0.03557   -0.00943    0.00186   -0.00906
AFIX 153
H4    2    0.300149    0.887577    0.676443    11.00000   -1.20000
AFIX   0
B5    3   -0.006568    0.808533    0.685049    11.00000    0.02374    0.03936 =
         0.03880   -0.00374    0.00832   -0.00220
AFIX 153
H5A   2   -0.082421    0.788410    0.686808    11.00000   -1.20000
AFIX   0
B6    3    0.127283    0.893187    0.620091    11.00000    0.03364    0.02501 =
         0.03266   -0.00285    0.00402   -0.00491
AFIX 153
H6    2    0.140003    0.929103    0.579008    11.00000   -1.20000
AFIX   0
B7    3    0.157838    0.854223    0.754572    11.00000    0.04135    0.04073 =
         0.03264   -0.01117    0.00385   -0.01108
AFIX 153
H7    2    0.190391    0.864698    0.802434    11.00000   -1.20000
AFIX   0
B8    3    0.021119    0.870234    0.742319    11.00000    0.03658    0.03935 =
         0.03577   -0.01222    0.01126    0.00259
AFIX 153
H8A   2   -0.036958    0.891606    0.782270    11.00000   -1.20000
AFIX   0
B9    3    0.103771    0.922333    0.702555    11.00000    0.04271    0.03188 =
         0.04150   -0.00925    0.00679   -0.00338
AFIX 153
H9    2    0.100359    0.978140    0.716305    11.00000   -1.20000
AFIX   0
B10   3    0.001308    0.894100    0.658420    11.00000    0.03252    0.03050 =
         0.04166   -0.00520    0.00161    0.00767
AFIX 153
H10   2   -0.069218    0.930869    0.642770    11.00000   -1.20000
AFIX   0
B11   3    0.286946    0.727033    0.166191    11.00000    0.03421    0.03250 =
         0.02491    0.00080    0.00733   -0.01555
AFIX 153
H11   2    0.214830    0.767840    0.170281    11.00000   -1.20000
AFIX   0
B12   3    0.474209    0.672899    0.090511    11.00000    0.02467    0.02941 =
         0.03156    0.00070   -0.00573   -0.00318
AFIX 153
H12   2    0.524009    0.678439    0.045489    11.00000   -1.20000
AFIX   0
B13   3    0.281519    0.638940    0.146564    11.00000    0.04255    0.03049 =
         0.03714    0.00851   -0.00015   -0.01830
AFIX 153
H13A  2    0.205560    0.620974    0.138677    11.00000   -1.20000
AFIX   0
B14   3    0.395716    0.727446    0.216456    11.00000    0.05023    0.03471 =
         0.02359    0.00704   -0.00518   -0.01357
AFIX 153
H14   2    0.395266    0.768308    0.254639    11.00000   -1.20000
AFIX   0
B15   3    0.397973    0.605200    0.099387    11.00000    0.03770    0.02194 =
         0.03606    0.00387   -0.00684   -0.00600
AFIX 153
H15   2    0.398592    0.565160    0.060404    11.00000   -1.20000
AFIX   0
B16   3    0.317881    0.661531    0.225586    11.00000    0.05539    0.04056 =
         0.03312    0.00875    0.00278   -0.01812
AFIX 153
H16A  2    0.265885    0.658524    0.270145    11.00000   -1.20000
AFIX   0
B17   3    0.387194    0.585409    0.183716    11.00000    0.06069    0.02925 =
         0.04067    0.01074   -0.01059   -0.01495
AFIX 153
H17   2    0.381203    0.531667    0.200826    11.00000   -1.20000
AFIX   0
B18   3    0.456755    0.639961    0.227448    11.00000    0.06981    0.03330 =
         0.03604    0.00977   -0.01571   -0.01566
AFIX 153
H18   2    0.496375    0.621975    0.273344    11.00000   -1.20000
AFIX   0
B19   3    0.507381    0.605991    0.148715    11.00000    0.03923    0.03385 =
         0.04357    0.01034   -0.01353   -0.00353
AFIX 153
H19   2    0.580537    0.566307    0.142522    11.00000   -1.20000
AFIX   0
B20   3    0.510817    0.693922    0.169903    11.00000    0.04009    0.03582 =
         0.03375    0.00501   -0.01345   -0.00710
AFIX 153
H20   2    0.586297    0.712578    0.177650    11.00000   -1.20000
AFIX   0
N1    4    0.011442    0.647152    0.642500    11.00000    0.03651    0.04030 =
         0.03977    0.00630   -0.00060   -0.02273
N2    4    0.184466    0.617385    0.693202    11.00000    0.05161    0.02698 =
         0.03589    0.00996   -0.00635   -0.01024
N3    4    0.282833    0.823794    0.501592    11.00000    0.02617    0.03841 =
         0.02462    0.00261    0.00297   -0.01550
N4    4    0.400471    0.767867    0.583942    11.00000    0.01969    0.03694 =
         0.03428   -0.00081   -0.00055   -0.01068
N5    4    0.154679    0.716718    0.023442    11.00000    0.02174    0.03848 =
         0.04709   -0.00080   -0.00697   -0.01044
N6    4    0.315749    0.670743   -0.040049    11.00000    0.03574    0.03113 =
         0.02804   -0.00353   -0.00449   -0.00814
N7    4    0.367866    0.884966    0.160947    11.00000    0.03511    0.03162 =
         0.03264   -0.00676   -0.00184   -0.01064
N8    4    0.529385    0.840019    0.096402    11.00000    0.02495    0.03781 =
         0.03552   -0.00152   -0.00189   -0.01691
N9    4    0.793785    0.797687    0.382065    11.00000    0.04135    0.05673 =
         0.04065   -0.00479    0.00312   -0.00041
N10   4    0.747106    0.681337    0.915929    11.00000    0.05950    0.04462 =
         0.05270    0.00619    0.01422   -0.00378
O1    5    0.670832    0.818927    0.295759    11.00000    0.09708    0.14471 =
         0.06278    0.03439   -0.03451   -0.03597
O2    5    0.603294    0.849779    0.407210    11.00000    0.05011    0.05845 =
         0.14438   -0.00909    0.02113    0.00464
O3    5    0.935542    0.774424    0.456150    11.00000    0.09318    0.06583 =
         0.09238   -0.03049   -0.04189    0.04309
O4    5    0.759505    0.812239    0.505503    11.00000    0.14458    0.06507 =
         0.04573    0.00290    0.02692    0.00440
O5    5    0.605134    0.745283    0.857636    11.00000    0.04188    0.13222 =
         0.24130    0.12725    0.02068    0.01297
O6    5    0.727163    0.655227    0.798130    11.00000    0.17527    0.11543 =
         0.07223    0.00223   -0.04031   -0.01584
O7    5    0.916602    0.605066    0.873397    11.00000    0.06848    0.05639 =
         0.09632    0.02043    0.02831    0.00580
O8    5    0.886091    0.638074    0.988341    11.00000    0.11165    0.15282 =
         0.07280    0.02162   -0.04841   -0.08554
F1    6    0.397063    0.541164    0.520237    11.00000    0.04843    0.06424 =
         0.06024   -0.02521   -0.02374    0.02495
F2    6    0.315866    0.473468    0.468131    11.00000    0.07782    0.02928 =
         0.07701   -0.00917   -0.02069    0.01141
F3    6    0.414065    0.536019    0.416187    11.00000    0.02963    0.09382 =
         0.05955   -0.02243    0.00182    0.00954
F4    6    0.117295    0.949597    0.016400    11.00000    0.03825    0.04993 =
         0.04259    0.01214    0.01455    0.00630
F5    6    0.091871    0.961527   -0.085971    11.00000    0.02495    0.06116 =
         0.04927    0.01033   -0.00459   -0.00104
F6    6    0.174070    1.031664   -0.035959    11.00000    0.05447    0.02546 =
         0.05868   -0.00273    0.01407   -0.00056
F7    6    0.691030    0.676915    0.332479    11.00000    0.12060    0.08392 =
         0.13595   -0.05400    0.06197   -0.02734
F8    6    0.542897    0.723261    0.368839    11.00000    0.06130    0.13364 =
         0.25491   -0.06500    0.03731   -0.05078
F9    6    0.664806    0.696878    0.432836    11.00000    0.19769    0.07755 =
         0.10393    0.01321    0.02129   -0.06047
F10   6    0.764257    0.945277    0.435366    11.00000    0.05755    0.04734 =
         0.09250    0.01263   -0.00447    0.00466
F11   6    0.886869    0.921869    0.501024    11.00000    0.13141    0.07477 =
         0.09632   -0.03179   -0.06041    0.00455
F12   6    0.920390    0.910788    0.398935    11.00000    0.07086    0.09686 =
         0.11889   -0.02613    0.02888   -0.02951
F13   6    0.770056    0.822808    0.867885    11.00000    0.17535    0.06133 =
         0.21329    0.01832    0.10200   -0.02416
F14   6    0.758128    0.798347    0.768910    11.00000    0.09102    0.17969 =
         0.14891    0.13217    0.04581    0.03497
F15   6    0.884243    0.746307    0.821705    11.00000    0.05100    0.10936 =
         0.16505    0.08365    0.03639    0.00789
F16   6    0.742358    0.528019    0.894933    11.00000    0.11883    0.06209 =
         0.13701   -0.02021   -0.02194   -0.04952
F17   6    0.712864    0.559633    0.992720    11.00000    0.08680    0.09519 =
         0.09465    0.03648    0.00207   -0.04144
F18   6    0.858334    0.497910    0.965410    11.00000    0.09855    0.07470 =
         0.25329    0.10353   -0.01287   -0.00567
P1    7    0.128961    0.667875    0.634687    11.00000    0.02890    0.02217 =
         0.02857    0.00212   -0.00140   -0.00905
P2    7    0.281723    0.766460    0.559528    11.00000    0.02074    0.02471 =
         0.02474   -0.00409    0.00240   -0.00648
P3    7    0.276593    0.728063    0.018204    11.00000    0.02234    0.02571 =
         0.02651    0.00071   -0.00247   -0.00745
P4    7    0.405756    0.830616    0.100836    11.00000    0.02400    0.02370 =
         0.02427   -0.00020   -0.00010   -0.00978
S1    8    0.675371    0.807102    0.364003    11.00000    0.04081    0.05538 =
         0.06005    0.00504   -0.00312   -0.00217
S2    8    0.831584    0.812505    0.451749    11.00000    0.07293    0.04278 =
         0.03888   -0.00489   -0.01390    0.01362
S3    8    0.706855    0.705732    0.848525    11.00000    0.04382    0.07365 =
         0.07890    0.03791   -0.00139   -0.00013
S4    8    0.845422    0.624192    0.927596    11.00000    0.05082    0.04682 =
         0.06199    0.01727   -0.01565   -0.02185
AU1   9    0.227041    0.661062    0.534584    11.00000    0.02362    0.02232 =
         0.02781   -0.00527   -0.00360   -0.00234
AU2   9    0.307736    0.842495    0.006844    11.00000    0.02198    0.02369 =
         0.02344    0.00300    0.00037   -0.00489
CL1  10    1.043360    0.796507    0.274489    11.00000    0.06729    0.08125 =
         0.07532    0.02594   -0.00296   -0.00529
CL2  10    0.969411    0.900831    0.178746    11.00000    0.09537    0.07235 =
         0.07012    0.01045   -0.00365    0.01844
HKLF    4


REM  MR634_a.res in P-1
REM wR2 = 0.0766, GooF = S = 1.049, Restrained GooF = 1.049 for all data
REM R1 = 0.0320 for 14501 Fo > 4sig(Fo) and 0.0476 for all 17950 data
REM 1250 parameters refined using 0 restraints

END

WGHT      0.0341      6.2991

REM Highest difference peak  1.446,  deepest hole -1.099,  1-sigma level  0.092
Q1    1   0.2822  0.8929  0.0133  11.00000  0.05    1.45
Q2    1   0.1982  0.7104  0.5375  11.00000  0.05    1.43
Q3    1   0.3371  0.7926  0.0002  11.00000  0.05    1.43
Q4    1   0.2520  0.6092  0.5310  11.00000  0.05    1.32
Q5    1   0.2155  0.6428  0.4894  11.00000  0.05    0.97
Q6    1   0.2828  0.8312 -0.0409  11.00000  0.05    0.82
Q7    1   0.2198  0.6980  0.5803  11.00000  0.05    0.72
Q8    1   0.7556  0.6667  0.3899  11.00000  0.05    0.61
Q9    1   0.8418  0.9190  0.3834  11.00000  0.05    0.51
Q10   1   0.8333  0.8563  0.2217  11.00000  0.05    0.49
Q11   1   0.8157  0.4985  0.8998  11.00000  0.05    0.48
Q12   1   0.8384  0.5943  0.8805  11.00000  0.05    0.48
Q13   1   0.2360  0.5924 -0.0878  11.00000  0.05    0.47
Q14   1   0.7714  0.6425  0.9612  11.00000  0.05    0.46
Q15   1   0.3956  0.8544  0.1349  11.00000  0.05    0.46
Q16   1   0.6883  0.8306  0.4355  11.00000  0.05    0.45
Q17   1   0.1197  0.7172  0.6601  11.00000  0.05    0.45
Q18   1   0.8931  0.5273  0.9793  11.00000  0.05    0.44
Q19   1   0.3759  0.8936  0.4717  11.00000  0.05    0.43
Q20   1   0.8634  0.4845  0.9356  11.00000  0.05    0.41
;
_shelx_res_checksum    2235

_shelx_hkl_file
;
  -1   0   0    0.04    0.04
  -1   0   0   -0.09    0.07
  -1   0   0   -0.01    0.03
  -1   0   0   -0.01    0.05
  -1   0   0   -0.07    0.03
  -1   0   0    0.01    0.06
   1   0   0    0.05    0.03
   1   0   0   -0.04    0.06
   1   0   0   -0.10    0.05
   1   0   0    0.00    0.04
   1   0   0    0.12    0.08
   1   0   0   -0.01    0.03
  -3   0   0   50.44    2.11
  -3   0   0   50.28    2.41
  -3   0   0   51.34    2.46
   3   0   0   46.52    2.13
   3   0   0   43.19    2.28
   3   0   0   50.03    2.30
   3   0   0   50.62    2.16
   3   0   0   45.87    2.24
  -4   0   0  111.18    4.39
  -4   0   0  121.16    4.85
  -4   0   0  110.77    4.43
  -4   0   0  118.87    4.74
  -4   0   0  107.22    4.70
  -4   0   0  115.88    4.70
   4   0   0  108.14    4.45
   4   0   0   98.40    4.56
   4   0   0  117.63    4.67
   4   0   0  104.26    4.66
   4   0   0  108.23    4.46
   4   0   0  109.72    4.80
  -5   0   0   29.51    2.13
  -5   0   0   26.82    1.69
  -5   0   0   27.98    1.62
  -5   0   0   29.85    2.12
  -5   0   0   29.70    2.28
  -5   0   0   25.34    1.90
   5   0   0   28.60    1.92
   5   0   0   31.88    2.20
   5   0   0   30.23    2.14
   5   0   0   28.94    1.78
   5   0   0   24.92    1.65
   5   0   0   27.95    1.95
   5   0   0   30.14    2.00
  -6   0   0    9.78    1.49
  -6   0   0    6.77    1.31
  -6   0   0    9.24    1.15
  -6   0   0    8.73    1.03
  -6   0   0    6.66    1.35
  -6   0   0    7.92    1.34
   6   0   0   10.60    1.20
   6   0   0    7.64    1.46
   6   0   0   10.13    1.62
   6   0   0    8.86    1.30
  -7   0   0   24.88    2.51
  -7   0   0   24.71    2.30
  -7   0   0   19.41    1.76
  -7   0   0   22.35    2.28
  -7   0   0   21.85    2.17
  -7   0   0   23.09    1.69
  -7   0   0   23.31    2.40
   7   0   0   28.48    2.06
   7   0   0   25.51    2.50
   7   0   0   21.66    2.31
   7   0   0   20.02    2.07
  -8   0   0    7.22    2.74
  -8   0   0   10.66    1.84
  -8   0   0    8.84    1.77
  -8   0   0    9.06    1.64
  -8   0   0   10.88    1.27
   8   0   0    6.99    1.44
   8   0   0    8.52    1.36
   8   0   0   10.62    1.82
   8   0   0    7.60    1.71
  -9   0   0    9.36    1.94
  -9   0   0    9.65    1.52
  -9   0   0   11.77    1.97
  -9   0   0    9.21    1.93
   9   0   0    9.24    2.07
   9   0   0   10.64    1.67
   9   0   0   12.58    1.87
   9   0   0    8.61    2.01
 -10   0   0   50.72    3.68
 -10   0   0   53.59    3.25
 -10   0   0   44.81    4.15
  10   0   0   56.79    3.60
  10   0   0   52.34    4.30
  10   0   0   54.10    3.77
  10   0   0   49.85    4.08
 -11   0   0   92.71    5.33
 -11   0   0   89.40    4.65
 -11   0   0   89.91    5.83
  11   0   0  101.80    5.27
  11   0   0   83.56    5.87
  11   0   0   93.85    5.33
  11   0   0  101.94    6.09
 -12   0   0    5.32    2.06
 -12   0   0    7.11    2.38
 -12   0   0    5.10    1.51
  12   0   0    1.70    2.03
  12   0   0    7.42    2.45
  12   0   0    5.62    1.74
  12   0   0    8.20    2.03
 -13   0   0   71.65    5.08
 -13   0   0   56.84    5.49
 -13   0   0   80.21    4.22
  13   0   0   67.56    4.81
  13   0   0   66.16    4.84
  13   0   0   73.58    5.66
 -14   0   0   -0.22    2.00
 -14   0   0   -1.42    2.14
 -14   0   0   -0.84    1.29
  14   0   0   -2.65    1.61
  14   0   0   -1.21    2.39
 -15   0   0    3.16    2.81
 -15   0   0   11.47    2.94
  15   0   0    2.64    2.99
  15   0   0   14.40    2.87
 -16   0   0    3.80    2.66
 -16   0   0    2.80    2.97
  16   0   0    6.18    2.63
  16   0   0    4.04    3.11
 -17   0   0    9.33    3.56
 -17   0   0    9.64    3.29
  17   0   0    5.90    3.58
  17   0   0    6.65    2.81
  16  -1   0   17.79    3.40
  16  -1   0   23.95    4.45
 -16   1   0   20.69    4.35
 -16   1   0   14.71    3.38
  15  -1   0   -0.28    1.99
  15  -1   0   -2.41    2.39
 -15   1   0    3.64    2.76
 -15   1   0    2.40    2.46
  14  -1   0   35.35    4.63
  14  -1   0   33.28    3.76
  14  -1   0   31.82    3.74
 -14   1   0   27.57    3.68
 -14   1   0   30.07    4.32
 -14   1   0   38.35    3.06
  13  -1   0    9.93    2.32
  13  -1   0    2.37    1.79
  13  -1   0    4.66    2.77
 -13   1   0    7.97    2.69
 -13   1   0    5.06    1.57
 -13   1   0    4.72    2.18
  12  -1   0   40.02    4.48
  12  -1   0   34.15    4.31
  12  -1   0   32.59    3.57
  12  -1   0   38.80    3.74
 -12   1   0   37.30    3.04
 -12   1   0   38.02    4.14
 -12   1   0   40.93    3.88
  11  -1   0   11.62    2.27
  11  -1   0    9.84    2.57
  11  -1   0   10.44    1.98
  11  -1   0   15.29    2.94
 -11   1   0   13.75    1.89
 -11   1   0    7.56    2.26
 -11   1   0    9.67    2.19
  10  -1   0   10.91    2.35
  10  -1   0   10.11    2.02
  10  -1   0   11.01    1.92
  10  -1   0    7.64    2.18
 -10   1   0   10.47    2.01
 -10   1   0    6.17    1.95
   9  -1   0    2.26    1.20
   9  -1   0    3.39    1.47
   9  -1   0    3.54    1.38
   9  -1   0    3.95    1.62
  -9   1   0    3.14    1.54
  -9   1   0    1.50    1.43
  -9   1   0    2.61    1.04
  -9   1   0    2.60    1.36
  -9   1   0    1.98    1.48
   8  -1   0   21.70    2.36
   8  -1   0   24.10    2.15
   8  -1   0   25.88    2.81
   8  -1   0   19.97    2.54
  -8   1   0   23.32    2.39
  -8   1   0   19.97    2.42
  -8   1   0   19.95    2.37
  -8   1   0   24.88    2.12
  -8   1   0   19.04    2.13
  -8   1   0   25.14    1.80
   7  -1   0   29.29    2.47
   7  -1   0   23.97    2.59
   7  -1   0   27.44    2.11
  -7   1   0   26.43    2.00
  -7   1   0   31.20    2.45
  -7   1   0   35.62    2.95
  -7   1   0   23.81    2.46
  -7   1   0   30.19    1.94
  -7   1   0   30.37    2.77
  -7   1   0   27.79    2.35
   6  -1   0   20.66    2.05
   6  -1   0   22.55    1.78
   6  -1   0   18.55    2.05
  -6   1   0   16.42    1.94
  -6   1   0   19.07    1.92
  -6   1   0   20.93    1.69
  -6   1   0   22.72    2.24
  -6   1   0   20.93    1.54
  -6   1   0   21.85    2.17
   5  -1   0  169.78    6.96
   5  -1   0  147.71    7.00
   5  -1   0  156.24    6.53
   5  -1   0  172.72    6.78
   5  -1   0  166.09    6.59
   5  -1   0  174.19    7.08
  -5   1   0  172.84    7.10
  -5   1   0  164.47    6.45
  -5   1   0  160.98    6.93
  -5   1   0  174.71    6.85
  -5   1   0  160.15    6.52
  -5   1   0  172.17    7.00
   4  -1   0   50.75    2.58
   4  -1   0   40.33    2.52
   4  -1   0   48.83    2.25
   4  -1   0   41.88    2.29
   4  -1   0   48.83    2.59
   4  -1   0   42.57    2.18
  -4   1   0   45.89    2.13
  -4   1   0   49.82    2.70
  -4   1   0   48.12    2.23
  -4   1   0   44.86    2.36
  -4   1   0   47.03    2.53
  -4   1   0   47.42    2.51
   3  -1   0  178.80    7.25
   3  -1   0  182.02    7.48
   3  -1   0  191.39    7.44
   3  -1   0  193.82    7.18
   3  -1   0  195.19    7.17
  -3   1   0  179.53    7.26
  -3   1   0  209.50    7.53
  -3   1   0  201.22    7.45
  -3   1   0  186.69    7.10
   1  -1   0    0.28    0.09
   1  -1   0    0.00    0.06
   1  -1   0    0.06    0.09
   1  -1   0    0.26    0.13
   1  -1   0    0.03    0.09
   1  -1   0   -0.04    0.08
   1  -1   0    0.08    0.07
  -1   1   0    0.11    0.07
  -1   1   0   -0.09    0.11
  -1   1   0   -0.03    0.05
  -1   1   0    0.00    0.11
  -1   1   0    0.00    0.08
  -1   1   0   -0.02    0.09
  -1   1   0    0.01    0.08
   0  -1   0    0.00    0.04
   0  -1   0   -0.01    0.02
   0  -1   0   -0.04    0.03
   0  -1   0    0.02    0.03
   0  -1   0   -0.01    0.04
   0  -1   0    0.04    0.02
   0   1   0    0.00    0.02
   0   1   0   -0.03    0.03
   0   1   0   -0.02    0.05
   0   1   0   -0.02    0.02
   0   1   0    0.08    0.06
   0   1   0   -0.02    0.03
  -1  -1   0   -0.06    0.08
  -1  -1   0    0.13    0.05
  -1  -1   0    0.01    0.05
  -1  -1   0    0.01    0.06
  -1  -1   0    0.00    0.03
  -1  -1   0   -0.09    0.07
   1   1   0    0.05    0.06
   1   1   0   -0.04    0.06
   1   1   0   -0.06    0.10
   1   1   0    0.00    0.05
   1   1   0   -0.04    0.05
   1   1   0   -0.02    0.04
  -2  -1   0    4.67    0.57
  -2  -1   0    0.44    0.18
  -2  -1   0    5.03    0.60
   2   1   0    2.96    0.43
  -3  -1   0   14.57    0.90
  -3  -1   0    9.85    1.07
  -3  -1   0   12.66    1.16
  -3  -1   0   13.50    1.08
   3   1   0   11.92    0.90
   3   1   0   11.97    0.90
   3   1   0   12.81    1.06
   3   1   0   10.60    0.88
   3   1   0   10.94    1.02
   3   1   0   10.96    1.01
  -4  -1   0    0.64    0.30
  -4  -1   0    0.75    0.42
  -4  -1   0    0.30    0.54
  -4  -1   0    0.95    0.68
  -4  -1   0    0.34    0.36
  -4  -1   0    1.45    0.66
   4   1   0    0.13    0.61
   4   1   0    0.87    0.48
   4   1   0    0.38    0.44
   4   1   0    0.31    0.44
   4   1   0    0.35    0.52
   4   1   0    2.37    0.72
   4   1   0    0.44    0.55
   4   1   0    0.63    0.45
  -5  -1   0    0.40    0.37
  -5  -1   0    1.50    0.56
  -5  -1   0   -0.32    0.68
  -5  -1   0    1.61    0.97
  -5  -1   0    1.13    0.75
   5   1   0    0.07    0.61
   5   1   0    1.17    0.62
   5   1   0    0.17    0.74
   5   1   0   -0.11    0.51
   5   1   0    0.49    0.56
   5   1   0    0.40    0.73
   5   1   0    1.08    0.80
  -6  -1   0    6.91    1.41
  -6  -1   0    5.31    0.91
  -6  -1   0    5.68    1.27
  -6  -1   0    6.60    1.31
  -6  -1   0    4.33    0.62
  -6  -1   0    4.27    0.96
  -6  -1   0    5.93    1.16
   6   1   0    4.63    1.01
   6   1   0    4.91    1.02
   6   1   0    4.82    1.30
   6   1   0    4.51    1.21
   6   1   0    6.37    1.37
  -7  -1   0    1.61    1.11
  -7  -1   0    2.20    0.90
  -7  -1   0    2.10    0.56
  -7  -1   0    2.84    1.17
  -7  -1   0    4.04    1.31
  -7  -1   0    4.33    1.26
  -7  -1   0    2.39    0.81
   7   1   0    2.99    1.30
   7   1   0    1.80    0.94
   7   1   0    2.34    1.23
   7   1   0    2.11    0.98
  -8  -1   0   26.78    2.71
  -8  -1   0   33.04    2.98
  -8  -1   0   33.70    2.08
  -8  -1   0   26.43    2.53
  -8  -1   0   28.63    2.14
  -8  -1   0   29.79    2.59
   8   1   0   35.24    2.44
   8   1   0   30.74    3.07
   8   1   0   33.43    3.17
   8   1   0   31.38    2.40
  -9  -1   0   27.55    2.95
  -9  -1   0   29.69    2.29
  -9  -1   0   27.01    2.87
  -9  -1   0   40.41    3.28
   9   1   0   28.78    3.15
   9   1   0   26.68    3.00
   9   1   0   36.09    2.64
   9   1   0   30.36    2.65
 -10  -1   0   96.07    4.66
 -10  -1   0   91.27    5.52
 -10  -1   0  117.75    5.61
 -10  -1   0   96.45    5.86
  10   1   0   91.82    5.63
  10   1   0  101.38    5.13
  10   1   0   93.77    5.01
  10   1   0   88.92    5.68
 -11  -1   0   33.92    2.72
 -11  -1   0   28.63    3.20
 -11  -1   0   36.40    3.82
  11   1   0   33.45    3.75
  11   1   0   34.16    3.87
  11   1   0   36.69    3.18
  11   1   0   36.97    3.30
 -12  -1   0   37.95    4.13
 -12  -1   0   42.33    3.00
 -12  -1   0   43.25    4.04
  12   1   0   28.34    3.72
  12   1   0   44.51    3.91
  12   1   0   40.00    3.45
  12   1   0   40.02    4.42
 -13  -1   0    9.79    1.80
 -13  -1   0    9.25    2.47
 -13  -1   0    6.89    2.56
  13   1   0    6.92    1.85
  13   1   0    3.85    2.09
  13   1   0    3.82    2.59
 -14  -1   0    2.03    2.51
 -14  -1   0    2.00    2.27
 -14  -1   0    5.08    1.56
  14   1   0    2.73    2.76
  14   1   0   -0.97    1.76
 -15  -1   0   -1.68    2.33
 -15  -1   0   -1.20    2.29
  15   1   0    1.26    1.96
  15   1   0   -0.73    2.56
 -16  -1   0   -3.31    2.35
 -16  -1   0   -1.54    2.51
  16   1   0    1.39    2.07
  16   1   0   -4.17    2.25
 -17  -1   0   -0.21    2.73
 -17  -1   0    0.53    2.94
  17   1   0   -1.40    3.10
  17   1   0    2.00    2.34
  16  -2   0   -2.98    2.73
  16  -2   0    2.23    2.45
 -16   2   0   -1.87    2.44
 -16   2   0    4.54    2.65
  15  -2   0    9.39    3.43
  15  -2   0   22.58    3.46
 -15   2   0   17.35    3.78
 -15   2   0   11.13    2.99
  14  -2   0    2.81    2.04
  14  -2   0    0.79    2.47
  14  -2   0    1.72    1.84
 -14   2   0    2.62    2.25
 -14   2   0    3.52    2.60
 -14   2   0    5.46    1.62
  13  -2   0    9.45    2.44
  13  -2   0   15.00    3.38
  13  -2   0   14.83    2.63
 -13   2   0   12.39    3.08
 -13   2   0   16.24    2.84
 -13   2   0   12.37    1.97
  12  -2   0    2.97    1.59
  12  -2   0    1.23    1.98
  12  -2   0    3.54    1.87
  12  -2   0    1.12    1.99
 -12   2   0    5.51    2.37
 -12   2   0    7.74    1.63
 -12   2   0    7.83    2.17
  11  -2   0    0.13    1.39
  11  -2   0   -0.28    1.89
  11  -2   0    0.91    1.41
  11  -2   0   -0.09    1.54
 -11   2   0   -3.33    1.30
 -11   2   0   -1.58    1.73
  10  -2   0    0.32    1.55
  10  -2   0    0.10    1.25
  10  -2   0    1.60    1.84
  10  -2   0    2.08    1.49
 -10   2   0    3.02    1.21
 -10   2   0    0.16    1.46
 -10   2   0    1.11    1.37
 -10   2   0    3.43    1.80
   9  -2   0   55.23    4.10
   9  -2   0   48.24    3.70
   9  -2   0   54.62    3.37
  -9   2   0   49.13    3.85
  -9   2   0   51.66    4.37
  -9   2   0   46.01    3.06
  -9   2   0   50.99    3.46
  -9   2   0   52.79    3.60
   8  -2   0   19.86    2.40
   8  -2   0   17.57    1.95
   8  -2   0   20.96    2.57
  -8   2   0   23.07    2.43
  -8   2   0   22.81    2.51
  -8   2   0   24.93    2.64
  -8   2   0   23.92    2.03
  -8   2   0   22.46    2.27
   7  -2   0  115.00    5.64
   7  -2   0  109.78    5.51
   7  -2   0  117.91    5.05
  -7   2   0  113.76    4.76
  -7   2   0   99.34    5.11
  -7   2   0  117.25    5.57
  -7   2   0  101.66    5.03
  -7   2   0  113.68    4.90
  -7   2   0  103.62    5.42
   6  -2   0  240.98    9.71
   6  -2   0  245.82    9.70
   6  -2   0  239.63    9.12
  -6   2   0  221.19    9.51
  -6   2   0  217.91    8.97
  -6   2   0  240.08    9.56
  -6   2   0  221.64    9.63
  -6   2   0  230.52    9.33
  -6   2   0  227.89    8.88
   5  -2   0   81.92    4.07
   5  -2   0   81.12    3.56
   5  -2   0   78.85    3.98
   5  -2   0   81.68    3.71
   5  -2   0   79.03    3.52
  -5   2   0   74.89    3.48
  -5   2   0   70.49    3.84
  -5   2   0   77.73    4.21
  -5   2   0   74.14    3.36
  -5   2   0   70.54    3.64
  -5   2   0   80.17    3.95
   4  -2   0  467.31   16.62
   4  -2   0  431.86   16.64
   4  -2   0  425.73   16.18
   4  -2   0  448.05   16.66
   4  -2   0  446.58   16.19
   4  -2   0  434.98   16.32
  -4   2   0  470.79   16.58
  -4   2   0  428.72   16.17
  -4   2   0  455.89   16.12
  -4   2   0  402.99   16.29
  -4   2   0  447.24   16.51
  -4   2   0  447.63   16.67
   3  -2   0   58.42    2.98
   3  -2   0   60.27    3.03
   3  -2   0   59.50    2.88
   3  -2   0   61.98    2.65
   3  -2   0   60.61    2.72
   3  -2   0   69.27    2.70
  -3   2   0   53.27    2.92
  -3   2   0   59.37    2.63
  -3   2   0   63.25    2.60
  -3   2   0   59.48    2.87
  -3   2   0   64.29    2.79
  -3   2   0   60.22    3.15
   2  -2   0  186.43    7.05
   2  -2   0  187.89    7.12
   2  -2   0  192.18    7.34
  -2   2   0  193.86    7.44
  -2   2   0  195.59    7.24
  -2   2   0  187.06    7.03
  -2   2   0  188.15    7.08
   1  -2   0    0.28    0.18
   1  -2   0    0.14    0.16
  -1   2   0    4.94    0.65
   0  -2   0    0.15    0.11
   0  -2   0   -0.06    0.11
   0  -2   0   -0.04    0.08
   0  -2   0    0.05    0.08
   0  -2   0   -0.12    0.11
   0  -2   0   -0.09    0.06
   0  -2   0    0.09    0.06
   0  -2   0    0.11    0.09
   0   2   0    0.00    0.06
   0   2   0   -0.13    0.07
   0   2   0    0.17    0.10
   0   2   0    0.02    0.13
   0   2   0    0.05    0.06
   0   2   0    0.04    0.06
   0   2   0   -0.02    0.15
   0   2   0    0.06    0.10
  -1  -2   0   -0.06    0.05
  -1  -2   0    0.24    0.14
  -1  -2   0    0.03    0.10
  -1  -2   0   -0.09    0.08
  -1  -2   0   -0.10    0.13
  -1  -2   0   -0.01    0.07
  -1  -2   0   -0.01    0.09
   1   2   0   -0.14    0.08
   1   2   0   -0.09    0.09
   1   2   0   -0.08    0.08
   1   2   0   -0.06    0.09
   1   2   0    0.08    0.09
   1   2   0   -0.16    0.10
   1   2   0   -0.05    0.06
   1   2   0   -0.06    0.10
   1   2   0   -0.08    0.21
  -3  -2   0   37.73    1.59
  -3  -2   0   37.41    1.73
  -3  -2   0   34.85    1.96
  -3  -2   0   37.69    1.99
   3   2   0   34.82    1.74
   3   2   0   37.23    1.74
   3   2   0   33.09    1.52
   3   2   0   40.81    2.10
   3   2   0   33.98    1.84
  -4  -2   0   59.94    2.86
  -4  -2   0   56.08    2.74
  -4  -2   0   59.08    2.56
  -4  -2   0   58.96    2.93
  -4  -2   0   59.66    2.54
  -4  -2   0   57.47    2.90
  -4  -2   0   60.24    2.82
  -4  -2   0   60.08    2.59
   4   2   0   54.18    2.43
   4   2   0   59.21    2.81
   4   2   0   59.00    2.79
   4   2   0   54.12    2.76
   4   2   0   55.22    2.60
   4   2   0   57.39    2.63
   4   2   0   55.89    2.93
   4   2   0   62.33    2.95
  -5  -2   0   15.89    1.36
  -5  -2   0   14.48    1.05
  -5  -2   0   16.43    1.54
  -5  -2   0   19.06    1.57
  -5  -2   0   12.83    1.52
  -5  -2   0   17.66    1.27
  -5  -2   0   16.81    1.32
  -5  -2   0   15.66    1.63
   5   2   0   16.02    1.41
   5   2   0   14.97    1.31
   5   2   0   15.58    1.36
   5   2   0   17.58    1.24
   5   2   0   14.35    1.62
   5   2   0   17.89    1.61
   5   2   0   14.11    1.48
   5   2   0   15.77    1.72
  -6  -2   0  211.36    8.36
  -6  -2   0  229.53    8.83
  -6  -2   0  202.26    8.79
  -6  -2   0  223.11    8.38
  -6  -2   0  221.40    8.48
  -6  -2   0  226.07    9.01
  -6  -2   0  216.19    8.10
   6   2   0  217.14    8.53
   6   2   0  227.37    9.14
   6   2   0  211.90    8.37
   6   2   0  197.63    8.93
   6   2   0  214.54    8.99
   6   2   0  218.37    8.29
  -7  -2   0   76.91    4.09
  -7  -2   0   70.64    3.59
  -7  -2   0   77.80    3.94
  -7  -2   0   69.81    3.92
  -7  -2   0   66.11    3.01
  -7  -2   0   70.34    3.41
  -7  -2   0   68.82    3.31
   7   2   0   68.88    4.11
   7   2   0   69.69    3.59
   7   2   0   74.15    3.48
   7   2   0   70.47    4.09
  -8  -2   0  129.84    5.66
  -8  -2   0  125.87    6.28
  -8  -2   0  132.61    5.63
  -8  -2   0  130.55    6.38
  -8  -2   0  133.02    5.90
  -8  -2   0  132.87    5.25
  -8  -2   0  144.14    6.29
   8   2   0  135.97    6.57
   8   2   0  135.30    6.55
   8   2   0  141.01    6.02
   8   2   0  133.38    5.79
  -9  -2   0   83.35    4.91
  -9  -2   0   84.21    4.88
  -9  -2   0   81.73    4.33
  -9  -2   0   86.28    4.09
  -9  -2   0   88.93    4.79
  -9  -2   0   86.35    3.54
   9   2   0   82.26    5.01
   9   2   0   88.06    4.46
   9   2   0   79.53    4.20
   9   2   0   83.47    4.99
 -10  -2   0   59.69    3.54
 -10  -2   0   70.29    4.64
 -10  -2   0   64.33    4.53
 -10  -2   0   66.14    4.35
  10   2   0   70.88    4.73
  10   2   0   69.52    4.75
  10   2   0   70.40    3.87
  10   2   0   62.81    3.98
 -11  -2   0   42.48    4.04
 -11  -2   0   45.16    3.03
 -11  -2   0   42.37    4.05
  11   2   0   39.97    4.07
  11   2   0   52.27    3.65
  11   2   0   44.55    3.29
  11   2   0   43.53    4.28
 -12  -2   0   20.57    3.26
 -12  -2   0   19.65    2.17
 -12  -2   0   12.77    2.74
  12   2   0   13.26    2.97
  12   2   0   15.18    3.00
  12   2   0   12.83    2.34
  12   2   0   16.84    2.30
 -13  -2   0    9.90    2.55
 -13  -2   0    5.06    1.55
 -13  -2   0    7.30    2.47
  13   2   0    3.94    3.69
  13   2   0   10.36    2.39
  13   2   0    7.79    1.95
  13   2   0    6.08    2.58
 -14  -2   0    1.55    1.40
 -14  -2   0    3.43    2.34
 -14  -2   0    0.22    2.12
  14   2   0   -2.45    1.55
  14   2   0    2.26    2.55
 -15  -2   0    6.20    2.86
 -15  -2   0    4.54    2.82
  15   2   0    4.05    3.04
  15   2   0    8.12    2.46
 -16  -2   0    1.14    2.63
 -16  -2   0    3.08    2.74
  16   2   0    1.54    2.28
  16   2   0    4.43    3.09
 -17  -2   0    8.61    3.20
 -17  -2   0    1.75    2.96
  17   2   0    1.34    2.58
  17   2   0    2.63    3.30
  16  -3   0   12.15    3.12
  16  -3   0   22.86    4.29
 -16   3   0   10.91    3.14
 -16   3   0    8.32    3.39
  15  -3   0    0.30    2.77
  15  -3   0    0.55    2.09
 -15   3   0    4.98    2.90
 -15   3   0    2.03    2.21
  14  -3   0    2.78    2.71
  14  -3   0    6.90    2.25
  14  -3   0   -0.03    1.91
 -14   3   0    2.64    2.07
 -14   3   0    3.41    2.69
 -14   3   0    1.91    1.52
  13  -3   0    2.79    2.53
  13  -3   0    2.93    1.91
  13  -3   0    1.66    1.93
 -13   3   0    6.31    2.48
 -13   3   0    4.40    1.64
 -13   3   0    4.74    2.13
  12  -3   0   -1.18    1.62
  12  -3   0    2.28    1.55
  12  -3   0    3.57    2.28
  12  -3   0    0.44    1.98
 -12   3   0    0.96    2.08
 -12   3   0    3.53    1.87
  11  -3   0    0.27    1.69
  11  -3   0    0.20    1.39
  11  -3   0    0.46    1.89
  11  -3   0    1.37    1.65
 -11   3   0    0.26    1.68
 -11   3   0    0.29    1.47
 -11   3   0    0.25    1.58
 -11   3   0    1.11    1.20
  10  -3   0   75.80    5.07
  10  -3   0   73.00    5.15
  10  -3   0   74.13    4.38
 -10   3   0   63.92    4.81
 -10   3   0   69.83    4.38
 -10   3   0   77.37    4.68
 -10   3   0   75.42    4.07
   9  -3   0   39.50    3.92
   9  -3   0   46.58    3.11
   9  -3   0   49.31    3.80
  -9   3   0   38.34    3.77
  -9   3   0   43.33    3.62
  -9   3   0   43.18    3.26
  -9   3   0   41.40    3.14
  -9   3   0   41.43    2.83
   8  -3   0  234.68   10.09
   8  -3   0  240.45   10.26
   8  -3   0  222.27    9.38
  -8   3   0  235.69    9.47
  -8   3   0  223.66    9.66
  -8   3   0  230.78    9.26
  -8   3   0  230.26   10.01
  -8   3   0  228.93    9.97
   7  -3   0   78.98    4.63
   7  -3   0   81.12    4.05
   7  -3   0   79.64    4.64
  -7   3   0   86.75    4.54
  -7   3   0   88.58    4.36
  -7   3   0   78.14    3.90
  -7   3   0   78.66    3.74
  -7   3   0   84.91    4.54
   6  -3   0   23.76    1.96
   6  -3   0   18.20    2.11
   6  -3   0   18.41    2.27
  -6   3   0   21.98    2.25
  -6   3   0   21.99    1.83
  -6   3   0   21.04    1.66
  -6   3   0   23.06    2.25
  -6   3   0   26.46    2.20
   5  -3   0   33.80    2.46
   5  -3   0   26.31    2.05
   5  -3   0   33.25    2.03
   5  -3   0   30.56    2.06
   5  -3   0   30.19    2.57
  -5   3   0   29.90    2.38
  -5   3   0   30.00    2.10
  -5   3   0   30.85    1.86
  -5   3   0   33.02    2.67
  -5   3   0   33.91    2.01
  -5   3   0   34.69    2.41
   4  -3   0   74.24    3.84
   4  -3   0   80.61    3.46
   4  -3   0   72.66    3.76
   4  -3   0   76.49    3.43
   4  -3   0   79.69    4.01
   4  -3   0   77.42    3.51
  -4   3   0   77.25    3.41
  -4   3   0   73.88    4.15
  -4   3   0   82.30    3.75
  -4   3   0   78.77    3.58
  -4   3   0   81.05    3.35
   3  -3   0  223.70    9.03
   3  -3   0  224.88    8.55
   3  -3   0  223.24    8.91
   3  -3   0  235.69    8.55
   3  -3   0  221.60    8.61
   3  -3   0  225.32    8.55
   3  -3   0  227.83    8.82
  -3   3   0  229.44    9.06
  -3   3   0  233.52    8.98
  -3   3   0  223.02    8.56
  -3   3   0  224.68    8.66
  -3   3   0  232.82    8.78
  -3   3   0  223.19    8.53
  -3   3   0  232.40    8.50
   2  -3   0   17.89    1.09
   2  -3   0   15.81    1.33
   2  -3   0   12.05    0.96
   2  -3   0   19.60    1.49
   2  -3   0   15.88    1.07
  -2   3   0   15.83    1.03
  -2   3   0   20.19    1.77
  -2   3   0   12.89    1.06
  -2   3   0   14.52    1.35
  -2   3   0   15.89    1.23
   1  -3   0    4.94    0.56
   1  -3   0    5.90    0.58
   1  -3   0    7.02    0.86
   1  -3   0    4.79    0.69
  -1   3   0    5.15    0.61
  -1   3   0    5.42    0.92
  -1   3   0    5.82    0.68
  -1   3   0    6.37    1.03
   0  -3   0   -0.13    0.14
   0  -3   0    0.03    0.18
   0  -3   0    0.33    0.41
   0  -3   0   -0.14    0.11
   0  -3   0   -0.20    0.35
   0  -3   0   -0.23    0.11
   0  -3   0    0.08    0.10
   0  -3   0    0.18    0.30
   0   3   0    0.15    0.12
   0   3   0   -0.11    0.17
   0   3   0   -0.06    0.12
   0   3   0    0.04    0.09
   0   3   0   -0.36    0.56
   0   3   0    0.01    0.30
   0   3   0    0.17    0.41
   0   3   0    0.15    0.19
   1   3   0   42.46    1.81
  -3  -3   0  622.06   22.34
  -3  -3   0  640.94   22.28
  -3  -3   0  585.40   22.13
  -3  -3   0  611.68   22.43
   3   3   0  599.66   22.32
   3   3   0  630.04   22.18
   3   3   0  625.76   22.14
   3   3   0  593.75   22.48
   3   3   0  626.04   22.27
  -4  -3   0    1.41    0.63
  -4  -3   0    0.37    0.61
  -4  -3   0    1.24    0.46
  -4  -3   0    1.53    0.51
  -4  -3   0    1.72    0.68
  -4  -3   0    2.68    0.78
  -4  -3   0    0.59    0.78
   4   3   0    1.33    0.84
   4   3   0    2.04    0.64
   4   3   0    1.25    0.52
   4   3   0   -0.20    0.56
   4   3   0    0.78    0.67
   4   3   0    1.91    0.59
  -5  -3   0    8.09    1.32
  -5  -3   0   10.54    1.01
  -5  -3   0    8.74    1.30
  -5  -3   0   11.36    1.38
  -5  -3   0    7.76    1.25
  -5  -3   0   10.88    1.06
  -5  -3   0    9.73    1.04
  -5  -3   0    8.25    1.19
   5   3   0    9.12    1.42
   5   3   0    9.27    1.21
   5   3   0    9.92    1.36
   5   3   0    7.81    1.01
   5   3   0    6.55    0.93
   5   3   0    9.09    1.34
   5   3   0   10.27    0.87
  -6  -3   0   57.42    2.85
  -6  -3   0   59.05    3.28
  -6  -3   0   56.10    2.64
  -6  -3   0   59.26    3.40
  -6  -3   0   57.96    2.79
  -6  -3   0   58.51    3.26
  -6  -3   0   53.88    3.02
  -6  -3   0   59.39    2.77
   6   3   0   55.35    2.94
   6   3   0   56.93    3.36
   6   3   0   52.75    2.60
   6   3   0   55.63    3.04
   6   3   0   53.33    3.38
  -7  -3   0   77.04    3.48
  -7  -3   0   80.31    4.06
  -7  -3   0   78.37    4.18
  -7  -3   0   71.22    3.19
  -7  -3   0   69.14    3.44
  -7  -3   0   65.27    3.88
  -7  -3   0   69.06    3.40
   7   3   0   76.08    4.20
   7   3   0   72.43    3.50
   7   3   0   74.95    4.17
   7   3   0   68.84    3.30
   7   3   0   67.24    3.61
  -8  -3   0   45.36    2.61
  -8  -3   0   40.62    3.18
  -8  -3   0   43.03    2.21
  -8  -3   0   42.73    3.07
  -8  -3   0   38.72    2.50
  -8  -3   0   37.33    2.38
  -8  -3   0   39.69    3.08
   8   3   0   44.82    2.45
   8   3   0   41.93    3.26
   8   3   0   43.06    2.47
   8   3   0   47.27    2.86
   8   3   0   41.00    3.22
  -9  -3   0   28.52    2.88
  -9  -3   0   33.20    2.45
  -9  -3   0   30.86    2.30
  -9  -3   0   32.80    3.15
  -9  -3   0   33.45    1.92
  -9  -3   0   30.33    3.10
   9   3   0   31.41    2.27
   9   3   0   33.15    3.35
   9   3   0   34.11    2.65
   9   3   0   27.74    3.06
 -10  -3   0   15.08    1.84
 -10  -3   0   13.89    2.39
 -10  -3   0   14.38    2.36
 -10  -3   0   17.71    2.47
 -10  -3   0   14.68    1.36
  10   3   0   15.59    2.55
  10   3   0   14.27    2.08
  10   3   0   16.83    2.61
  10   3   0   15.55    1.82
 -11  -3   0    6.34    1.50
 -11  -3   0    1.08    0.83
 -11  -3   0    4.96    2.01
 -11  -3   0    4.53    1.91
  11   3   0    3.59    1.54
  11   3   0    3.70    2.07
  11   3   0    2.91    1.84
  11   3   0    4.48    1.28
 -12  -3   0    2.50    1.33
 -12  -3   0    1.11    1.87
 -12  -3   0   -1.48    1.66
  12   3   0    1.09    1.21
  12   3   0    0.21    1.44
  12   3   0    0.66    1.98
  12   3   0    0.61    2.07
 -13  -3   0   -2.04    1.98
 -13  -3   0    0.94    1.34
 -13  -3   0    1.02    2.00
  13   3   0    0.14    2.34
  13   3   0   -1.73    1.98
  13   3   0   -1.02    1.57
 -14  -3   0   17.51    2.19
 -14  -3   0   18.49    3.55
 -14  -3   0   14.72    3.13
  14   3   0   19.96    2.99
  14   3   0   15.55    3.35
 -15  -3   0   10.12    3.15
 -15  -3   0    7.08    2.65
  15   3   0    7.37    2.56
  15   3   0    7.42    3.23
 -16  -3   0   31.21    4.57
 -16  -3   0   16.28    3.60
  16   3   0   19.28    4.19
  16   3   0   24.57    3.73
 -17  -3   0    2.67    2.98
 -17  -3   0    4.98    3.16
  17   3   0   10.99    3.09
  17   3   0    6.06    3.55
  16  -4   0    4.02    2.52
  16  -4   0   10.94    3.66
 -16   4   0    3.46    3.34
  15  -4   0    3.06    2.13
  15  -4   0   -1.15    2.64
  15  -4   0    0.64    2.24
 -15   4   0    3.99    2.22
 -15   4   0    2.61    2.81
  14  -4   0    1.64    2.22
  14  -4   0   -1.14    2.43
  14  -4   0   -0.13    1.78
 -14   4   0   -1.23    1.92
 -14   4   0    4.41    2.67
  13  -4   0   28.45    3.91
  13  -4   0   26.49    4.10
  13  -4   0   36.92    3.79
 -13   4   0   28.54    3.35
 -13   4   0   32.64    4.35
  12  -4   0    0.29    1.61
  12  -4   0    2.07    2.27
  12  -4   0    0.39    1.81
 -12   4   0    1.18    1.33
 -12   4   0    1.47    1.69
 -12   4   0   -0.31    1.87
 -12   4   0    2.32    1.80
  11  -4   0   83.06    5.91
  11  -4   0   82.32    4.97
  11  -4   0   85.00    5.88
 -11   4   0   86.41    5.07
 -11   4   0   86.78    5.30
 -11   4   0   85.52    5.77
 -11   4   0   83.36    4.62
  10  -4   0   28.23    3.43
  10  -4   0   20.78    3.16
  10  -4   0   26.26    2.78
 -10   4   0   29.63    2.84
 -10   4   0   25.61    3.01
 -10   4   0   26.15    2.49
 -10   4   0   24.38    3.28
   9  -4   0  124.60    6.86
   9  -4   0  136.86    6.22
   9  -4   0  125.68    6.87
  -9   4   0  131.51    6.77
  -9   4   0  124.47    6.77
  -9   4   0  134.71    5.93
  -9   4   0  126.42    6.08
  -9   4   0  127.95    6.36
   8  -4   0  112.18    6.01
   8  -4   0  115.93    5.30
   8  -4   0  104.88    5.87
  -8   4   0  109.50    5.75
  -8   4   0  104.01    5.15
  -8   4   0  107.34    5.76
  -8   4   0  116.22    5.57
  -8   4   0  106.95    5.07
   7  -4   0   61.24    3.40
   7  -4   0   56.76    3.99
   7  -4   0   64.68    4.01
  -7   4   0   60.03    3.23
  -7   4   0   57.48    3.86
  -7   4   0   65.64    3.80
  -7   4   0   59.54    3.55
   6  -4   0   39.56    2.52
   6  -4   0   35.76    3.12
   6  -4   0   37.07    2.97
  -6   4   0   37.22    2.37
  -6   4   0   41.44    2.89
  -6   4   0   38.64    2.26
  -6   4   0   40.14    2.63
  -6   4   0   35.58    2.88
   5  -4   0   31.31    2.07
   5  -4   0   28.82    2.58
   5  -4   0   31.18    2.11
   5  -4   0   33.24    2.84
  -5   4   0   29.81    2.34
  -5   4   0   27.72    1.82
  -5   4   0   35.26    2.29
  -5   4   0   31.45    2.05
  -5   4   0   34.50    1.97
  -5   4   0   29.01    2.52
   4  -4   0   26.15    1.78
   4  -4   0   27.81    1.84
   4  -4   0   26.13    2.13
   4  -4   0   29.90    1.81
   4  -4   0   29.14    2.44
   4  -4   0   29.30    1.77
   4  -4   0   24.96    2.16
  -4   4   0   30.53    1.92
  -4   4   0   31.48    1.76
  -4   4   0   28.97    1.81
  -4   4   0   29.39    2.40
  -4   4   0   29.60    1.90
  -4   4   0   27.04    2.09
   3  -4   0   79.02    4.06
   3  -4   0   82.62    3.88
   3  -4   0   81.48    3.78
   3  -4   0   82.39    3.55
   3  -4   0   82.13    3.50
   3  -4   0   83.20    3.71
   3  -4   0   79.31    3.57
  -3   4   0   88.79    3.75
  -3   4   0   81.94    3.96
  -3   4   0   82.51    3.52
  -3   4   0   80.27    3.74
  -3   4   0   77.47    3.58
  -3   4   0   86.03    3.48
  -3   4   0   81.21    4.15
   2  -4   0   75.60    3.74
   2  -4   0   77.30    3.24
   2  -4   0   78.83    3.55
   2  -4   0   80.91    3.24
   2  -4   0   75.36    3.38
   2  -4   0   75.45    3.25
  -2   4   0   79.76    3.62
  -2   4   0   77.93    3.24
  -2   4   0   73.40    3.29
  -2   4   0   75.58    3.23
  -2   4   0   77.32    3.37
  -2   4   0   74.49    3.82
  -2   4   0   77.28    3.65
   1  -4   0   38.29    2.28
  -1  -4   0    7.23    0.72
  -1  -4   0   10.50    0.92
  -1  -4   0    5.35    0.82
   1   4   0    8.23    0.74
   1   4   0    8.52    0.79
   1   4   0    9.79    1.40
   1   4   0    8.07    0.82
  -2  -4   0  174.16    6.68
  -2  -4   0  167.89    6.47
  -2  -4   0  169.57    6.41
   2   4   0  179.12    6.42
   2   4   0  170.49    6.42
   2   4   0  161.53    6.96
   2   4   0  158.52    6.43
   2   4   0  171.63    6.24
  -3  -4   0   48.51    2.52
  -3  -4   0   47.32    2.40
  -3  -4   0   49.02    2.22
  -3  -4   0   51.23    2.43
  -3  -4   0   51.20    2.36
  -3  -4   0   47.54    2.25
   3   4   0   46.24    2.39
   3   4   0   49.92    2.61
   3   4   0   50.12    2.32
   3   4   0   50.40    2.29
   3   4   0   47.13    2.22
  -4  -4   0  165.65    6.37
  -4  -4   0  163.79    6.93
  -4  -4   0  150.34    6.71
  -4  -4   0  168.85    6.60
  -4  -4   0  176.89    6.70
  -4  -4   0  164.21    6.42
  -4  -4   0  155.82    6.65
   4   4   0  164.30    6.46
   4   4   0  167.01    6.70
   4   4   0  161.45    6.55
   4   4   0  176.31    6.89
   4   4   0  164.79    6.42
   4   4   0  165.52    6.96
  -5  -4   0    2.60    0.71
  -5  -4   0    2.69    0.77
  -5  -4   0    2.17    0.92
  -5  -4   0    3.23    1.02
  -5  -4   0    3.24    1.20
  -5  -4   0    4.58    1.13
  -5  -4   0    2.91    1.00
   5   4   0    3.68    1.14
   5   4   0    4.14    0.81
   5   4   0    2.87    0.97
   5   4   0    4.12    0.89
   5   4   0    3.92    0.89
   5   4   0    2.89    1.25
  -6  -4   0    3.77    1.23
  -6  -4   0    2.51    1.21
  -6  -4   0    2.69    1.15
  -6  -4   0    3.32    0.72
  -6  -4   0   -0.61    1.15
  -6  -4   0    4.14    0.95
  -6  -4   0    4.25    0.89
   6   4   0    3.76    0.98
   6   4   0    2.15    1.19
   6   4   0    4.55    1.46
   6   4   0    5.46    1.42
  -7  -4   0   19.99    1.76
  -7  -4   0   20.73    2.15
  -7  -4   0   23.72    1.67
  -7  -4   0   23.81    2.41
  -7  -4   0   20.42    1.76
  -7  -4   0   22.74    2.12
  -7  -4   0   28.35    1.67
  -7  -4   0   27.70    2.47
   7   4   0   20.80    1.47
   7   4   0   17.24    2.19
   7   4   0   21.84    2.39
   7   4   0   20.50    2.03
   7   4   0   18.11    1.86
  -8  -4   0   52.01    3.46
  -8  -4   0   47.15    3.28
  -8  -4   0   46.97    2.56
  -8  -4   0   49.18    2.72
  -8  -4   0   47.33    2.53
  -8  -4   0   51.71    2.77
  -8  -4   0   47.12    3.24
   8   4   0   55.38    3.67
   8   4   0   45.45    2.97
   8   4   0   46.64    2.47
   8   4   0   50.43    3.51
   8   4   0   45.61    2.85
  -9  -4   0    4.39    1.00
  -9  -4   0    6.38    1.72
  -9  -4   0    6.23    1.70
  -9  -4   0    4.53    1.16
  -9  -4   0    2.72    1.48
  -9  -4   0    5.01    1.01
   9   4   0    4.17    1.07
   9   4   0    5.04    1.59
   9   4   0    5.47    1.72
   9   4   0    4.33    0.94
   9   4   0    3.80    1.26
 -10  -4   0    6.85    1.40
 -10  -4   0    5.65    1.06
 -10  -4   0    5.29    1.23
 -10  -4   0    4.44    1.78
 -10  -4   0    7.54    1.97
 -10  -4   0    7.57    1.94
  10   4   0    5.01    1.14
  10   4   0    7.08    2.02
  10   4   0    6.01    1.92
  10   4   0    8.51    1.71
 -11  -4   0   16.17    2.66
 -11  -4   0   14.19    1.48
 -11  -4   0   20.20    2.93
 -11  -4   0   16.93    2.00
  11   4   0   16.64    2.92
  11   4   0   15.91    2.83
  11   4   0   14.26    2.25
  11   4   0   20.61    1.96
 -12  -4   0    2.05    1.31
 -12  -4   0   -1.34    1.79
 -12  -4   0   -1.99    1.60
  12   4   0    1.63    2.11
  12   4   0    2.21    2.05
  12   4   0    0.80    1.54
  12   4   0   -0.56    0.99
 -13  -4   0   46.23    4.78
 -13  -4   0   52.92    4.80
 -13  -4   0   55.97    3.55
  13   4   0   55.40    4.61
  13   4   0   55.82    5.30
  13   4   0   55.98    5.55
 -14  -4   0    7.18    2.68
 -14  -4   0    1.47    1.47
 -14  -4   0    1.23    2.31
  14   4   0    0.65    2.32
  14   4   0    4.93    2.26
 -15  -4   0   39.94    4.83
 -15  -4   0   41.62    4.69
  15   4   0   39.23    4.25
  15   4   0   49.20    5.69
 -16  -4   0    2.52    2.57
 -16  -4   0   -2.86    2.41
  16   4   0   -5.15    2.62
  16   4   0    4.43    2.24
 -17  -4   0   14.20    3.92
 -17  -4   0   22.15    4.13
  17   4   0   10.94    2.91
  17   4   0   20.32    4.65
  16  -5   0    5.17    2.80
  16  -5   0    0.86    2.81
 -16   5   0    9.67    3.62
  15  -5   0    3.76    2.43
  15  -5   0   -1.79    2.54
  15  -5   0   -1.40    2.04
 -15   5   0    2.48    2.66
  14  -5   0   28.62    4.19
  14  -5   0   26.36    4.60
  14  -5   0   27.95    3.67
 -14   5   0   22.33    4.04
 -14   5   0   25.56    3.31
  13  -5   0   -1.95    2.23
  13  -5   0    1.13    2.04
  13  -5   0    1.38    1.94
 -13   5   0    0.58    1.80
 -13   5   0    3.22    2.01
 -13   5   0   -1.54    2.41
 -13   5   0    0.77    1.47
  12  -5   0   55.28    4.37
  12  -5   0   55.95    5.33
 -12   5   0   54.32    4.09
 -12   5   0   57.45    3.79
 -12   5   0   52.08    5.15
 -12   5   0   56.59    4.48
  11  -5   0   27.11    3.13
  11  -5   0   23.37    3.46
  11  -5   0   25.27    3.63
 -11   5   0   20.92    2.99
 -11   5   0   22.96    2.67
 -11   5   0   22.72    2.46
 -11   5   0   24.13    3.45
  10  -5   0  110.32    6.02
  10  -5   0  116.74    6.96
  10  -5   0  120.44    7.04
 -10   5   0  116.62    5.72
 -10   5   0  131.15    6.05
 -10   5   0  122.96    6.34
 -10   5   0  122.36    6.78
   9  -5   0   38.82    3.94
   9  -5   0   38.78    3.25
   9  -5   0   35.06    3.78
  -9   5   0   39.20    2.85
  -9   5   0   33.43    3.50
  -9   5   0   35.45    2.97
  -9   5   0   36.02    3.34
   8  -5   0   98.60    6.06
   8  -5   0  100.59    5.92
   8  -5   0  118.51    5.43
  -8   5   0  111.84    6.00
  -8   5   0  117.05    5.98
  -8   5   0  112.88    5.19
  -8   5   0  112.07    5.56
  -8   5   0  108.91    5.17
   7  -5   0    8.06    1.37
   7  -5   0    5.99    1.73
   7  -5   0   10.05    1.89
  -7   5   0    6.98    1.47
  -7   5   0    7.24    1.61
  -7   5   0    9.26    1.40
  -7   5   0   11.21    1.94
   6  -5   0   21.66    2.37
   6  -5   0   21.37    1.99
   6  -5   0   23.97    2.69
  -6   5   0   24.84    2.56
  -6   5   0   17.85    1.63
  -6   5   0   27.17    2.49
  -6   5   0   26.56    1.97
  -6   5   0   22.69    2.19
   5  -5   0    8.86    1.28
   5  -5   0    7.81    1.76
   5  -5   0    8.46    1.57
  -5   5   0    9.01    1.32
  -5   5   0    9.85    1.85
  -5   5   0   11.51    1.60
  -5   5   0    7.35    1.33
  -5   5   0    9.25    1.26
  -5   5   0    6.72    1.04
   4  -5   0   29.07    2.04
   4  -5   0   33.02    2.05
   4  -5   0   33.36    2.12
   4  -5   0   31.91    2.39
   4  -5   0   30.71    2.66
  -4   5   0   32.36    2.16
  -4   5   0   28.00    2.31
  -4   5   0   33.75    2.31
  -4   5   0   28.05    1.94
  -4   5   0   30.63    2.68
  -4   5   0   31.18    1.89
   3  -5   0  125.15    5.58
   3  -5   0  125.05    5.30
   3  -5   0  130.23    5.65
   3  -5   0  129.26    5.22
   3  -5   0  128.69    5.90
   3  -5   0  128.17    5.27
   3  -5   0  126.21    5.27
   3  -5   0  128.86    5.49
  -3   5   0  130.03    5.26
  -3   5   0  133.13    5.75
  -3   5   0  131.84    5.94
  -3   5   0  126.75    5.21
  -3   5   0  131.15    5.38
  -3   5   0  127.78    5.61
  -3   5   0  132.09    5.47
   2  -5   0    5.41    0.89
   2  -5   0    6.63    1.36
   2  -5   0    4.39    0.74
   2  -5   0    5.06    0.90
   2  -5   0    6.26    1.22
   2  -5   0    4.59    0.69
   2  -5   0    4.48    0.94
   2  -5   0    4.83    0.74
  -2   5   0    5.21    0.74
  -2   5   0    4.63    1.03
  -2   5   0    4.84    0.80
  -2   5   0    6.03    1.15
  -2   5   0    4.61    1.04
  -2   5   0    4.95    0.78
  -2   5   0    5.69    0.87
   1  -5   0  392.17   14.73
   1  -5   0  378.72   14.69
   1  -5   0  392.32   14.54
   1  -5   0  396.79   14.56
   1  -5   0  419.84   14.39
   1  -5   0  424.11   15.02
   1  -5   0  399.11   14.50
  -1   5   0  417.44   14.56
  -1   5   0  394.23   14.41
  -1   5   0  387.24   14.78
  -1   5   0  393.64   15.09
  -1   5   0  377.91   14.50
  -1   5   0  392.17   14.76
  -1   5   0  382.25   14.12
  -1   5   0  398.66   14.96
   0  -5   0    6.09    0.58
   0  -5   0    4.82    0.81
   0  -5   0    4.29    1.07
   0  -5   0    5.69    0.55
   0  -5   0    5.73    0.75
   0  -5   0    7.02    1.00
   0  -5   0    6.06    0.76
   0   5   0    7.28    1.29
   0   5   0    5.58    0.54
   0   5   0    2.33    0.55
   0   5   0    3.38    0.77
   0   5   0    6.28    0.95
   0   5   0    3.97    0.90
   0   5   0    6.80    0.64
   0   5   0    7.92    0.85
  -1  -5   0   41.02    2.01
  -1  -5   0   42.17    1.91
  -1  -5   0   34.91    1.77
  -1  -5   0   40.86    2.06
   1   5   0   38.68    1.67
   1   5   0   36.30    2.03
   1   5   0   39.09    1.89
   1   5   0   33.04    2.63
   1   5   0   36.97    1.77
   1   5   0   33.40    1.83
  -2  -5   0   17.23    1.27
  -2  -5   0   18.53    1.24
  -2  -5   0   19.98    1.32
  -2  -5   0   18.92    2.08
  -2  -5   0   20.58    1.24
  -2  -5   0   17.26    1.52
  -2  -5   0   19.72    1.35
  -2  -5   0   16.19    1.27
   2   5   0   19.26    1.23
   2   5   0   20.49    1.36
   2   5   0   17.46    1.20
   2   5   0   17.54    1.48
   2   5   0   19.47    1.25
   2   5   0   17.17    1.15
  -3  -5   0  175.22    6.75
  -3  -5   0  180.01    6.93
  -3  -5   0  167.42    6.76
  -3  -5   0  168.11    7.46
  -3  -5   0  172.71    6.91
  -3  -5   0  169.65    7.09
  -3  -5   0  184.11    6.85
   3   5   0  184.57    7.01
   3   5   0  185.74    6.83
   3   5   0  169.77    6.88
   3   5   0  173.13    7.50
   3   5   0  179.85    6.85
   3   5   0  179.18    6.79
   3   5   0  174.65    7.12
  -4  -5   0    2.53    1.40
  -4  -5   0    2.96    0.67
  -4  -5   0    2.11    0.84
  -4  -5   0    2.73    0.69
  -4  -5   0    2.59    0.80
  -4  -5   0    2.39    0.77
  -4  -5   0    1.83    0.77
   4   5   0    0.84    1.16
   4   5   0    1.58    0.89
   4   5   0    2.79    0.76
   4   5   0    2.11    0.63
   4   5   0    2.07    0.80
   4   5   0    1.81    0.65
  -5  -5   0   19.63    1.56
  -5  -5   0   26.69    2.58
  -5  -5   0   20.06    1.94
  -5  -5   0   17.41    1.53
  -5  -5   0   20.57    1.81
  -5  -5   0   19.88    1.95
   5   5   0   22.00    1.72
   5   5   0   21.05    1.66
   5   5   0   18.71    1.59
   5   5   0   19.08    1.89
   5   5   0   22.51    2.17
  -6  -5   0    1.16    0.83
  -6  -5   0    1.81    0.73
  -6  -5   0    0.85    1.02
  -6  -5   0    0.94    1.10
  -6  -5   0    1.82    0.96
   6   5   0   -0.86    0.94
   6   5   0    1.59    0.87
   6   5   0    0.02    1.26
   6   5   0   -0.37    0.97
  -7  -5   0   14.42    1.91
  -7  -5   0   14.17    1.48
  -7  -5   0   14.52    1.91
  -7  -5   0   13.83    1.43
  -7  -5   0   13.46    1.78
  -7  -5   0   13.70    1.89
  -7  -5   0   14.24    1.48
   7   5   0   13.76    1.96
   7   5   0   14.31    2.16
   7   5   0   14.29    2.04
   7   5   0   14.69    1.03
   7   5   0   14.13    1.62
  -8  -5   0   -0.39    1.04
  -8  -5   0    0.36    1.09
  -8  -5   0    1.21    1.04
  -8  -5   0    1.40    1.22
  -8  -5   0    0.76    0.79
  -8  -5   0    1.13    1.15
  -8  -5   0    1.80    0.94
   8   5   0    0.18    1.21
   8   5   0    0.05    1.00
   8   5   0    1.98    1.34
   8   5   0    1.45    0.99
   8   5   0    0.97    0.61
  -9  -5   0    1.26    0.72
  -9  -5   0    3.43    1.39
  -9  -5   0   -0.47    0.79
  -9  -5   0    1.38    1.02
  -9  -5   0   -0.19    1.29
  -9  -5   0    2.43    1.45
   9   5   0    1.01    1.35
   9   5   0    1.22    1.45
   9   5   0   -0.52    0.97
   9   5   0    0.76    1.05
 -10  -5   0   60.19    3.10
 -10  -5   0   66.50    3.53
 -10  -5   0   62.76    3.26
 -10  -5   0   64.86    4.38
 -10  -5   0   71.29    4.44
 -10  -5   0   61.13    4.42
  10   5   0   57.44    3.51
  10   5   0   62.91    4.48
  10   5   0   64.17    4.72
  10   5   0   61.58    3.84
 -11  -5   0   18.65    2.09
 -11  -5   0   18.96    1.81
 -11  -5   0   16.35    2.68
 -11  -5   0   20.28    2.90
  11   5   0   19.38    3.09
  11   5   0   17.27    2.36
  11   5   0   16.62    2.84
 -12  -5   0  122.37    5.49
 -12  -5   0  121.62    6.92
 -12  -5   0  130.47    5.89
 -12  -5   0  131.76    7.01
  12   5   0  121.83    7.32
  12   5   0  125.17    7.23
  12   5   0  128.97    6.55
 -13  -5   0    3.96    2.23
 -13  -5   0    0.50    2.22
 -13  -5   0    0.44    1.39
  13   5   0    1.33    2.37
  13   5   0    1.72    2.13
  13   5   0   -0.16    1.72
 -14  -5   0   75.37    6.00
 -14  -5   0   69.12    5.69
 -14  -5   0   75.55    4.29
  14   5   0   77.90    6.36
  14   5   0   74.39    5.17
 -15  -5   0    2.79    2.41
 -15  -5   0    3.34    2.67
  15   5   0    2.89    2.75
  15   5   0    0.12    1.95
 -16  -5   0   14.25    3.47
 -16  -5   0   14.46    3.59
  16   5   0   14.99    3.02
  16   5   0   14.20    3.99
 -17  -5   0    4.39    3.33
 -17  -5   0    3.25    2.98
  17   5   0    6.66    3.58
  17   5   0    9.36    3.12
  15  -6   0   23.21    4.20
  15  -6   0   19.85    3.46
  15  -6   0   22.24    4.41
 -15   6   0   22.04    4.23
  14  -6   0   -0.98    2.56
  14  -6   0    0.08    2.17
  14  -6   0   -3.15    1.90
 -14   6   0    3.24    2.70
 -14   6   0   -2.93    1.80
  13  -6   0   76.24    6.24
  13  -6   0   70.01    5.14
  13  -6   0   51.51    5.79
 -13   6   0   68.10    5.24
 -13   6   0   78.23    4.56
 -13   6   0   64.62    4.59
 -13   6   0   62.26    5.95
  12  -6   0    7.83    2.26
  12  -6   0    6.34    2.46
 -12   6   0    8.02    1.84
 -12   6   0    5.81    1.81
 -12   6   0    8.69    2.63
 -12   6   0    9.36    2.38
  11  -6   0  109.68    5.90
  11  -6   0   95.18    6.71
  11  -6   0  100.32    6.69
 -11   6   0   94.20    5.81
 -11   6   0  107.94    5.41
 -11   6   0   98.57    5.37
 -11   6   0  106.02    6.67
  10  -6   0    4.71    2.14
  10  -6   0    6.67    2.25
  10  -6   0   10.43    2.01
 -10   6   0    6.53    1.72
 -10   6   0    8.24    2.24
 -10   6   0    6.42    1.91
 -10   6   0   13.06    1.92
   9  -6   0   30.17    3.61
   9  -6   0   30.35    2.94
   9  -6   0   28.30    3.55
  -9   6   0   35.18    2.79
  -9   6   0   30.28    2.70
  -9   6   0   29.07    3.00
  -9   6   0   26.14    3.39
   8  -6   0    7.17    2.11
   8  -6   0    7.10    1.85
   8  -6   0    8.37    1.68
  -8   6   0    7.48    1.46
  -8   6   0    6.17    1.77
  -8   6   0    9.82    2.02
  -8   6   0    9.04    1.78
  -8   6   0    8.75    1.55
   7  -6   0   -1.36    1.13
   7  -6   0    0.74    0.99
   7  -6   0   -2.40    1.25
  -7   6   0   -0.25    1.05
  -7   6   0   -0.13    0.82
  -7   6   0   -0.43    0.85
  -7   6   0   -0.27    1.20
  -7   6   0   -0.65    0.95
   6  -6   0    5.68    1.21
   6  -6   0    3.70    1.35
   6  -6   0    4.80    1.62
  -6   6   0    5.78    1.34
  -6   6   0    4.13    1.10
  -6   6   0    3.17    0.98
  -6   6   0    4.46    1.41
  -6   6   0    4.00    1.17
   5  -6   0   93.94    4.29
   5  -6   0   88.22    5.10
   5  -6   0   92.88    4.69
  -5   6   0   82.61    4.31
  -5   6   0   86.88    4.50
  -5   6   0   89.29    4.16
  -5   6   0   87.77    4.37
  -5   6   0   91.76    5.00
   4  -6   0   17.84    1.73
   4  -6   0   15.77    1.64
   4  -6   0   19.11    2.01
   4  -6   0   18.52    1.95
   4  -6   0   15.00    2.05
  -4   6   0   21.84    2.00
  -4   6   0   18.02    2.19
  -4   6   0   18.65    1.68
  -4   6   0   16.72    1.74
  -4   6   0   18.86    1.97
  -4   6   0   19.11    1.63
   3  -6   0    1.70    1.14
   3  -6   0    1.34    0.78
   3  -6   0    1.26    0.72
   3  -6   0    2.45    0.91
   3  -6   0    1.50    1.19
   3  -6   0    2.02    1.04
  -3   6   0    3.59    1.22
  -3   6   0    0.89    0.78
  -3   6   0    1.90    0.77
  -3   6   0    0.42    0.65
  -3   6   0    1.99    0.80
  -3   6   0    2.50    1.22
   2  -6   0  564.58   20.57
   2  -6   0  538.72   20.82
   2  -6   0  571.74   20.77
   2  -6   0  541.39   20.89
   2  -6   0  566.62   21.12
   2  -6   0  567.31   20.51
   2  -6   0  575.58   21.26
   2  -6   0  554.69   20.64
  -2   6   0  557.54   21.18
  -2   6   0  582.35   20.73
  -2   6   0  531.88   20.55
  -2   6   0  578.07   21.05
  -2   6   0  591.46   20.78
  -2   6   0  588.14   20.65
  -2   6   0  559.90   21.23
   1  -6   0    5.81    0.81
   1  -6   0    5.00    0.84
   1  -6   0    6.27    1.15
   1  -6   0    7.32    0.93
   1  -6   0    8.52    1.65
   1  -6   0    8.02    1.11
   1  -6   0    6.61    1.02
   1  -6   0    5.25    0.70
  -1   6   0    6.52    0.81
  -1   6   0    7.56    0.97
  -1   6   0    7.08    1.18
  -1   6   0    5.75    0.49
  -1   6   0    8.08    0.98
  -1   6   0    6.14    1.17
  -1   6   0    6.97    1.14
  -1   6   0    4.57    1.28
   0  -6   0  378.09   13.87
   0  -6   0  383.61   14.21
   0  -6   0  376.83   14.44
   0  -6   0  392.84   14.57
   0  -6   0  385.40   14.36
   0  -6   0  402.88   14.98
   0  -6   0  388.14   14.18
   0  -6   0  383.11   13.93
   0   6   0  374.33   14.44
   0   6   0  381.24   14.20
   0   6   0  371.08   13.87
   0   6   0  400.77   13.98
   0   6   0  389.72   14.55
   0   6   0  389.29   14.97
   0   6   0  395.24   14.24
   0   6   0  371.02   14.50
  -1  -6   0   93.70    4.04
  -1  -6   0   90.64    3.65
  -1  -6   0   92.91    4.09
  -1  -6   0   83.80    3.90
  -1  -6   0   90.78    3.83
  -1  -6   0   87.54    4.61
  -1  -6   0   92.63    3.82
   1   6   0   90.55    3.80
   1   6   0   91.00    3.96
   1   6   0   90.70    3.98
   1   6   0   87.51    3.66
   1   6   0   84.27    3.78
   1   6   0   95.86    3.57
   1   6   0   88.19    4.62
   1   6   0   94.59    4.15
  -2  -6   0  336.45   13.01
  -2  -6   0  363.31   12.89
  -2  -6   0  336.11   12.65
  -2  -6   0  351.94   13.56
  -2  -6   0  342.04   12.69
  -2  -6   0  345.74   12.70
  -2  -6   0  357.35   12.71
   2   6   0  343.24   12.65
   2   6   0  302.44   12.63
   2   6   0  337.10   12.99
   2   6   0  354.70   12.85
   2   6   0  343.68   13.57
   2   6   0  339.47   12.68
  -3  -6   0    6.89    1.11
  -3  -6   0    9.29    0.90
  -3  -6   0    6.57    0.96
  -3  -6   0    5.36    0.95
  -3  -6   0    7.69    0.91
  -3  -6   0    5.69    1.44
  -3  -6   0    7.12    0.88
   3   6   0    7.40    0.94
   3   6   0    8.59    1.00
   3   6   0    5.88    1.44
   3   6   0    5.62    0.88
   3   6   0    7.69    1.07
   3   6   0    7.37    1.16
   3   6   0    6.95    0.70
   3   6   0    7.35    0.90
  -4  -6   0  117.72    5.09
  -4  -6   0  112.29    4.84
  -4  -6   0  117.58    5.29
  -4  -6   0  121.40    4.98
  -4  -6   0  118.38    4.83
  -4  -6   0  117.97    5.11
  -4  -6   0  109.98    5.81
   4   6   0  122.33    4.92
   4   6   0  122.45    5.17
   4   6   0  121.99    4.99
   4   6   0  110.40    5.79
   4   6   0  111.58    4.83
   4   6   0  116.75    5.29
   4   6   0  116.52    5.05
  -5  -6   0   76.40    3.38
  -5  -6   0   65.31    3.32
  -5  -6   0   65.42    4.49
  -5  -6   0   66.94    3.50
  -5  -6   0   69.77    3.71
  -5  -6   0   68.97    3.68
   5   6   0   69.29    3.71
   5   6   0   69.26    4.47
   5   6   0   74.59    3.54
   5   6   0   81.41    3.54
   5   6   0   68.69    3.88
  -6  -6   0   24.84    2.17
  -6  -6   0   21.62    2.65
  -6  -6   0   22.64    2.27
  -6  -6   0   22.16    1.80
  -6  -6   0   27.54    2.45
  -6  -6   0   22.76    1.84
   6   6   0   31.57    2.57
   6   6   0   22.52    2.21
   6   6   0   22.70    2.75
   6   6   0   27.56    2.04
  -7  -6   0   17.67    1.65
  -7  -6   0   14.63    1.99
  -7  -6   0   21.27    2.25
  -7  -6   0   14.96    2.19
  -7  -6   0   20.21    1.74
  -7  -6   0   16.44    1.92
   7   6   0   17.32    1.85
   7   6   0   20.63    2.66
   7   6   0   20.44    2.23
   7   6   0   19.90    2.31
  -8  -6   0   59.79    3.24
  -8  -6   0   56.73    3.80
  -8  -6   0   59.45    3.76
  -8  -6   0   63.32    3.93
  -8  -6   0   60.83    3.71
  -8  -6   0   61.55    3.17
   8   6   0   57.79    3.96
   8   6   0   57.00    3.37
   8   6   0   66.37    3.99
   8   6   0   55.01    3.79
  -9  -6   0   81.65    4.89
  -9  -6   0   75.89    4.55
  -9  -6   0   85.30    4.04
  -9  -6   0   77.71    4.67
  -9  -6   0   86.19    4.11
  -9  -6   0   79.36    4.83
   9   6   0   79.37    4.55
   9   6   0   81.77    5.03
   9   6   0   86.83    5.00
   9   6   0   89.39    4.52
 -10  -6   0   10.37    2.20
 -10  -6   0   11.60    2.29
 -10  -6   0    9.83    1.47
 -10  -6   0   11.38    1.67
 -10  -6   0   13.39    2.36
  10   6   0   10.19    1.79
  10   6   0    9.30    1.82
  10   6   0   11.26    1.16
  10   6   0   15.19    2.61
  10   6   0   18.92    2.74
 -11  -6   0  108.66    6.31
 -11  -6   0  115.34    6.43
 -11  -6   0  131.19    5.46
 -11  -6   0  108.73    5.18
  11   6   0  110.08    6.58
  11   6   0  117.60    5.93
  11   6   0  103.54    6.56
 -12  -6   0    1.40    1.33
 -12  -6   0    0.11    0.98
 -12  -6   0    1.49    2.22
 -12  -6   0    2.84    2.02
  12   6   0    2.41    2.21
  12   6   0    1.58    1.57
  12   6   0    2.79    1.99
 -13  -6   0   59.68    3.68
 -13  -6   0   52.14    4.94
 -13  -6   0   56.94    5.16
  13   6   0   54.23    5.34
  13   6   0   62.84    5.75
  13   6   0   57.91    4.37
 -14  -6   0    2.19    2.39
 -14  -6   0    1.08    1.44
 -14  -6   0    0.40    2.22
  14   6   0    0.97    1.90
  14   6   0    3.30    2.59
 -15  -6   0   16.64    3.58
 -15  -6   0   17.88    3.64
  15   6   0   15.50    3.01
  15   6   0   15.63    3.78
 -16  -6   0    5.43    2.96
 -16  -6   0   -0.67    2.29
  16   6   0   -2.93    2.49
  16   6   0   -0.61    2.11
 -17  -6   0    1.14    2.85
 -17  -6   0   -0.26    2.91
  17   6   0    2.08    3.33
  17   6   0    2.03    2.53
  15  -7   0    0.59    2.95
  15  -7   0    2.46    2.65
  15  -7   0   -0.10    2.15
 -15   7   0    1.92    2.90
  14  -7   0   21.18    3.96
  14  -7   0   22.48    4.32
  14  -7   0   18.40    3.38
 -14   7   0   22.68    3.57
 -14   7   0   21.43    4.22
  13  -7   0    2.77    2.51
  13  -7   0    7.28    2.32
 -13   7   0    4.12    2.29
 -13   7   0    8.96    3.16
 -13   7   0    4.63    1.78
  12  -7   0   20.35    3.65
  12  -7   0   24.93    3.33
 -12   7   0   20.34    3.54
 -12   7   0   22.24    2.67
 -12   7   0   21.80    3.20
 -12   7   0   21.52    2.68
  11  -7   0   -2.34    1.72
  11  -7   0   -0.92    1.47
  11  -7   0    3.86    2.32
 -11   7   0    1.40    1.38
 -11   7   0   -1.11    1.45
 -11   7   0    0.97    2.03
 -11   7   0    3.01    1.53
  10  -7   0    8.50    2.05
  10  -7   0   10.15    2.61
  10  -7   0   14.38    3.02
 -10   7   0   11.49    1.94
 -10   7   0   11.14    2.58
 -10   7   0    8.90    1.74
 -10   7   0   10.84    2.32
   9  -7   0   10.83    2.54
   9  -7   0   16.70    3.09
   9  -7   0   12.16    2.14
  -9   7   0   13.02    2.20
  -9   7   0   11.41    1.85
  -9   7   0   16.04    1.92
  -9   7   0   13.58    2.57
   8  -7   0   10.80    2.41
   8  -7   0    7.22    1.69
   8  -7   0    8.49    2.20
  -8   7   0    7.75    1.93
  -8   7   0    7.39    1.49
  -8   7   0   14.38    2.10
  -8   7   0   11.97    2.35
  -8   7   0    6.53    1.35
   7  -7   0   59.96    4.07
   7  -7   0   61.11    4.58
   7  -7   0   58.31    3.55
  -7   7   0   58.76    3.65
  -7   7   0   55.97    3.16
  -7   7   0   64.26    3.48
  -7   7   0   64.19    4.11
  -7   7   0   54.52    3.82
  -7   7   0   58.11    3.10
   6  -7   0   26.91    3.07
   6  -7   0   30.27    2.57
   6  -7   0   33.62    3.08
  -6   7   0   30.27    2.66
  -6   7   0   26.25    2.37
  -6   7   0   33.15    2.92
  -6   7   0   33.30    2.35
  -6   7   0   32.18    3.32
   5  -7   0   65.71    4.33
   5  -7   0   67.04    3.53
   5  -7   0   69.68    3.90
   5  -7   0   62.57    3.63
  -5   7   0   61.20    3.52
  -5   7   0   65.67    3.71
  -5   7   0   63.91    3.39
  -5   7   0   61.76    3.75
  -5   7   0   65.61    4.17
   4  -7   0   31.89    3.18
   4  -7   0   28.83    2.40
   4  -7   0   28.58    2.29
   4  -7   0   26.71    2.54
   4  -7   0   26.79    2.14
  -4   7   0   27.85    2.11
  -4   7   0   30.14    2.72
  -4   7   0   29.20    2.29
  -4   7   0   29.50    2.28
  -4   7   0   25.91    2.73
   3  -7   0   57.79    3.18
   3  -7   0   48.92    3.69
   3  -7   0   55.01    2.82
   3  -7   0   55.70    3.68
   3  -7   0   53.62    2.96
  -3   7   0   58.09    3.77
  -3   7   0   60.05    3.66
  -3   7   0   55.29    2.92
  -3   7   0   58.08    2.89
  -3   7   0   52.07    3.02
  -3   7   0   54.47    3.06
   2  -7   0   -0.49    0.97
   2  -7   0   -1.28    1.25
   2  -7   0    1.91    0.88
   2  -7   0    0.74    0.61
   2  -7   0    0.19    0.77
   2  -7   0    0.46    0.69
   2  -7   0    0.84    0.99
  -2   7   0    0.81    1.22
  -2   7   0    1.68    1.12
  -2   7   0    1.58    0.74
  -2   7   0   -0.23    0.73
  -2   7   0    1.05    0.74
   1  -7   0  402.36   15.58
   1  -7   0  413.58   15.02
   1  -7   0  399.54   15.33
   1  -7   0  388.88   15.26
   1  -7   0  413.06   15.06
   1  -7   0  397.55   14.77
   1  -7   0  409.68   15.81
   1  -7   0  415.29   15.09
  -1   7   0  405.71   15.42
  -1   7   0  396.05   15.55
  -1   7   0  391.76   15.37
  -1   7   0  417.15   14.87
  -1   7   0  463.11   16.04
  -1   7   0  407.29   15.07
  -1   7   0  378.94   14.49
  -1   7   0  386.54   15.00
   0  -7   0   50.21    2.69
   0  -7   0   45.24    3.43
   0  -7   0   49.96    2.39
   0  -7   0   48.13    2.04
   0  -7   0   43.70    2.81
   0  -7   0   46.68    2.44
   0  -7   0   46.08    2.57
   0  -7   0   47.30    2.10
   0   7   0   42.78    2.68
   0   7   0   43.52    2.74
   0   7   0   42.10    2.73
   0   7   0   45.98    2.43
   0   7   0   47.40    2.16
   0   7   0   40.55    3.27
   0   7   0   48.01    2.05
   0   7   0   45.61    2.38
  -1  -7   0  109.39    4.39
  -1  -7   0  104.29    4.73
  -1  -7   0  111.76    4.95
  -1  -7   0  103.11    4.60
  -1  -7   0  112.51    4.88
  -1  -7   0  111.18    4.61
  -1  -7   0  109.98    5.53
   1   7   0  108.21    4.61
   1   7   0  117.27    4.34
   1   7   0  111.95    5.01
   1   7   0  112.85    4.85
   1   7   0  109.65    4.41
   1   7   0  106.34    4.82
   1   7   0  108.37    5.57
   1   7   0  116.02    4.66
  -2  -7   0   44.61    3.38
  -2  -7   0   45.13    2.36
  -2  -7   0   44.42    2.29
  -2  -7   0   43.61    2.60
  -2  -7   0   39.84    2.42
  -2  -7   0   40.42    2.23
  -2  -7   0   49.69    2.53
  -2  -7   0   42.03    2.29
   2   7   0   44.10    2.48
   2   7   0   44.22    2.33
   2   7   0   46.14    2.38
   2   7   0   49.41    2.38
   2   7   0   43.35    3.40
   2   7   0   41.99    2.64
  -3  -7   0  333.78   12.70
  -3  -7   0  343.41   13.27
  -3  -7   0  358.12   12.94
  -3  -7   0  340.90   13.89
  -3  -7   0  356.29   12.89
  -3  -7   0  321.58   12.88
  -3  -7   0  351.13   12.87
   3   7   0  350.49   12.66
   3   7   0  338.09   12.86
   3   7   0  353.61   13.07
   3   7   0  322.92   13.22
   3   7   0  344.83   12.85
   3   7   0  333.74   13.82
   3   7   0  359.18   12.88
  -4  -7   0    8.25    1.27
  -4  -7   0    7.54    1.31
  -4  -7   0    8.15    2.14
  -4  -7   0    6.95    1.08
  -4  -7   0    7.25    1.07
   4   7   0    8.23    1.15
   4   7   0    7.30    1.13
   4   7   0    7.22    1.27
   4   7   0    7.71    1.91
   4   7   0    6.51    1.18
   4   7   0    7.09    1.42
  -5  -7   0   43.57    2.84
  -5  -7   0   51.35    2.67
  -5  -7   0   47.63    2.80
  -5  -7   0   50.60    3.00
  -5  -7   0   46.94    4.09
  -5  -7   0   47.97    2.65
   5   7   0   48.35    3.20
   5   7   0   51.62    2.82
   5   7   0   42.87    4.00
   5   7   0   50.23    2.77
   5   7   0   45.02    2.93
  -6  -7   0   64.94    3.76
  -6  -7   0   59.88    4.54
  -6  -7   0   68.09    3.39
  -6  -7   0   74.15    3.89
  -6  -7   0   68.97    3.43
  -6  -7   0   65.81    3.62
   6   7   0   74.42    4.14
   6   7   0   72.12    3.86
   6   7   0   68.96    3.53
  -7  -7   0   72.44    3.52
  -7  -7   0   69.03    4.00
  -7  -7   0   75.83    3.92
  -7  -7   0   62.11    3.92
  -7  -7   0   69.11    4.44
   7   7   0   71.63    4.11
   7   7   0   70.01    4.24
   7   7   0   72.52    3.71
  -8  -7   0  102.14    5.13
  -8  -7   0  103.96    5.33
  -8  -7   0  102.95    4.65
  -8  -7   0   99.71    5.51
  -8  -7   0  100.26    5.32
  -8  -7   0   96.13    4.73
   8   7   0  106.44    5.59
   8   7   0   98.16    4.89
   8   7   0   94.16    5.24
  -9  -7   0   50.92    3.64
  -9  -7   0   54.24    3.17
  -9  -7   0   55.18    3.85
  -9  -7   0   47.60    3.83
  -9  -7   0   54.55    3.20
  -9  -7   0   54.15    3.88
   9   7   0   53.34    4.09
   9   7   0   59.33    4.02
   9   7   0   53.24    3.46
 -10  -7   0  189.33    8.04
 -10  -7   0  198.80    9.06
 -10  -7   0  194.05    9.06
 -10  -7   0  198.32    8.13
 -10  -7   0  192.23    8.85
  10   7   0  175.88    9.17
  10   7   0  200.18    8.56
  10   7   0  198.66    9.17
 -11  -7   0   11.03    2.35
 -11  -7   0   10.23    1.76
 -11  -7   0   12.01    1.72
 -11  -7   0    9.94    2.48
  11   7   0   11.66    2.77
  11   7   0   12.32    2.57
  11   7   0   12.86    2.18
 -12  -7   0   71.33    4.04
 -12  -7   0   63.05    5.01
 -12  -7   0   79.15    5.39
 -12  -7   0   69.33    3.89
  12   7   0   75.49    5.70
  12   7   0   71.74    5.37
  12   7   0   73.61    4.67
 -13  -7   0    0.13    1.99
 -13  -7   0   -3.62    2.15
 -13  -7   0    1.84    1.49
  13   7   0   -0.86    1.98
  13   7   0    2.45    1.75
  13   7   0   -2.96    2.04
 -14  -7   0    6.81    1.86
 -14  -7   0    4.99    2.57
 -14  -7   0    6.81    2.98
  14   7   0   11.09    2.58
  14   7   0    9.50    3.27
 -15  -7   0    1.94    2.75
 -15  -7   0    4.36    2.78
  15   7   0    1.72    2.08
  15   7   0    1.20    2.82
 -16  -7   0    3.60    2.89
 -16  -7   0    1.06    2.49
  16   7   0   -1.97    2.01
  16   7   0    0.51    3.03
 -17  -7   0   -2.49    2.74
 -17  -7   0   -0.62    2.64
  17   7   0    3.75    2.76
  17   7   0    0.48    3.31
  15  -8   0   18.53    4.03
  15  -8   0   11.46    3.42
  15  -8   0   10.33    3.25
 -15   8   0   11.85    3.74
 -15   8   0   10.77    3.25
  14  -8   0    2.06    2.24
  14  -8   0    3.31    2.75
 -14   8   0    1.88    2.75
 -14   8   0   -1.87    2.03
  13  -8   0    4.70    2.29
  13  -8   0    6.58    2.80
 -13   8   0    5.08    2.30
 -13   8   0    4.15    1.87
 -13   8   0    5.79    2.95
  12  -8   0    1.13    2.38
  12  -8   0    1.10    1.82
 -12   8   0    2.33    1.93
 -12   8   0    3.40    2.26
 -12   8   0   -0.01    1.55
  11  -8   0    1.25    2.17
  11  -8   0    2.51    1.80
 -11   8   0    5.14    2.35
 -11   8   0   -0.42    1.34
 -11   8   0    2.01    1.80
 -11   8   0    1.64    1.54
  10  -8   0    6.23    1.88
  10  -8   0    2.94    2.14
  10  -8   0   11.65    2.87
 -10   8   0    5.07    1.44
 -10   8   0    7.81    1.81
 -10   8   0    7.96    2.18
 -10   8   0    7.93    2.38
   9  -8   0   20.62    2.64
   9  -8   0   13.09    2.94
   9  -8   0   20.84    3.12
  -9   8   0   15.57    2.16
  -9   8   0   20.60    3.15
  -9   8   0   14.37    1.85
  -9   8   0   13.30    2.31
   8  -8   0   24.41    3.47
   8  -8   0   22.38    2.98
   8  -8   0   25.13    2.64
  -8   8   0   21.69    2.57
  -8   8   0   21.85    2.33
  -8   8   0   20.52    1.95
  -8   8   0   23.35    4.09
  -8   8   0   17.31    2.67
   7  -8   0   41.16    4.29
   7  -8   0   43.88    3.90
   7  -8   0   37.30    3.13
  -7   8   0   34.76    2.33
  -7   8   0   37.58    3.27
  -7   8   0   42.02    3.25
  -7   8   0   42.30    2.91
  -7   8   0   36.42    2.74
  -7   8   0   39.82    3.67
   6  -8   0   81.89    4.91
   6  -8   0   84.50    4.54
   6  -8   0   88.41    5.58
  -6   8   0   92.93    4.48
  -6   8   0   95.53    5.41
  -6   8   0   85.27    4.67
  -6   8   0   95.32    4.78
  -6   8   0   95.80    4.91
   5  -8   0   25.22    3.00
   5  -8   0   23.75    2.19
   5  -8   0   19.47    2.29
   5  -8   0   27.30    2.50
  -5   8   0   24.22    2.38
  -5   8   0   26.19    2.24
  -5   8   0   22.65    2.45
  -5   8   0   27.29    2.53
  -5   8   0   27.28    2.98
   4  -8   0  213.83    8.86
   4  -8   0  225.68    9.35
   4  -8   0  229.66    9.84
   4  -8   0  209.09    9.08
  -4   8   0  222.35    9.53
  -4   8   0  215.75    9.40
  -4   8   0  223.39    9.01
  -4   8   0  211.51    8.77
  -4   8   0  217.52    8.97
   3  -8   0   13.63    2.11
   3  -8   0   16.51    1.86
   3  -8   0   19.64    1.67
   3  -8   0   15.38    2.32
   3  -8   0   13.75    1.62
  -3   8   0   16.55    1.84
  -3   8   0   17.05    1.76
  -3   8   0   21.51    2.48
  -3   8   0   22.50    2.54
  -3   8   0   17.42    1.70
   2  -8   0  185.52    7.78
   2  -8   0  191.06    7.76
   2  -8   0  191.07    7.48
   2  -8   0  195.94    8.67
   2  -8   0  192.91    8.48
  -2   8   0  193.24    8.26
  -2   8   0  185.25    7.86
  -2   8   0  199.25    7.79
  -2   8   0  194.85    8.73
   1  -8   0    0.45    0.57
   1  -8   0    0.66    0.92
   1  -8   0    0.64    1.10
   1  -8   0   -1.83    1.53
   1  -8   0    0.49    0.73
   1  -8   0   -0.68    0.70
  -1   8   0    1.41    0.88
  -1   8   0   -1.48    1.05
  -1   8   0   -0.19    0.64
  -1   8   0    0.50    1.47
  -1   8   0   -0.64    0.98
  -1   8   0    1.96    1.23
  -1   8   0    0.02    0.38
   0  -8   0   96.11    4.44
   0  -8   0  103.51    4.94
   0  -8   0  102.37    3.99
   0  -8   0  108.22    4.86
   0  -8   0   99.99    4.60
   0  -8   0   97.37    4.04
   0  -8   0  105.80    4.85
   0  -8   0   92.29    5.52
   0   8   0   99.63    4.90
   0   8   0  101.61    5.48
   0   8   0   99.32    4.63
   0   8   0  100.97    4.01
   0   8   0  102.85    4.90
   0   8   0  102.31    4.49
   0   8   0   96.43    4.77
   0   8   0  105.63    4.14
  -1  -8   0    2.52    0.80
  -1  -8   0    3.95    1.20
  -1  -8   0    4.68    1.02
  -1  -8   0    3.63    0.94
  -1  -8   0    3.22    0.74
  -1  -8   0    3.92    1.10
  -1  -8   0    1.07    1.77
   1   8   0    4.21    0.75
   1   8   0    3.57    0.96
   1   8   0    3.10    1.06
   1   8   0    3.62    1.11
   1   8   0    3.03    1.76
   1   8   0    2.43    0.72
   1   8   0    4.55    0.96
   1   8   0    3.09    1.22
  -2  -8   0    3.58    0.92
  -2  -8   0    1.84    0.81
  -2  -8   0    5.15    0.92
  -2  -8   0    4.35    1.01
  -2  -8   0    6.08    1.17
  -2  -8   0    4.79    1.96
  -2  -8   0    4.17    0.98
   2   8   0    4.25    0.97
   2   8   0    3.00    1.20
   2   8   0    2.82    0.87
   2   8   0    4.35    1.08
   2   8   0    4.03    0.74
  -3  -8   0    2.93    1.07
  -3  -8   0    4.85    0.94
  -3  -8   0    3.43    0.97
  -3  -8   0    3.86    1.06
  -3  -8   0   -0.26    1.89
  -3  -8   0    3.96    0.95
  -3  -8   0    3.53    1.01
   3   8   0    3.75    0.93
   3   8   0    4.57    1.16
   3   8   0    3.91    0.82
   3   8   0    3.78    0.90
   3   8   0    5.13    1.38
  -4  -8   0  104.83    4.83
  -4  -8   0  101.91    4.67
  -4  -8   0  113.96    4.76
  -4  -8   0   93.27    6.02
  -4  -8   0  113.87    4.92
  -4  -8   0  106.66    4.41
   4   8   0  101.18    4.91
   4   8   0  108.74    4.74
   4   8   0  111.94    4.75
   4   8   0  102.59    4.75
   4   8   0  114.37    4.36
   4   8   0  108.38    5.30
  -5  -8   0   35.10    3.73
  -5  -8   0   38.90    2.41
  -5  -8   0   35.78    2.57
  -5  -8   0   32.63    2.53
   5   8   0   37.44    2.94
   5   8   0   38.43    2.42
   5   8   0   40.02    2.43
   5   8   0   38.74    2.67
   5   8   0   36.40    2.59
  -6  -8   0  126.04    5.25
  -6  -8   0  113.97    6.43
  -6  -8   0  117.62    5.60
  -6  -8   0  118.78    5.42
  -6  -8   0  123.30    5.64
   6   8   0  116.95    5.30
   6   8   0  120.94    5.92
   6   8   0  116.38    5.57
  -7  -8   0  102.77    5.15
  -7  -8   0  107.81    4.72
  -7  -8   0   97.83    5.12
  -7  -8   0  102.84    5.79
  -7  -8   0   95.19    4.94
   7   8   0   95.44    5.37
   7   8   0  109.53    4.93
   7   8   0  104.95    5.23
  -8  -8   0  105.60    4.74
  -8  -8   0  101.93    5.33
  -8  -8   0  103.39    5.14
  -8  -8   0   99.33    5.81
  -8  -8   0   98.01    5.20
   8   8   0   91.96    5.48
   8   8   0   95.46    5.29
   8   8   0   99.42    4.93
  -9  -8   0  169.77    7.71
  -9  -8   0  153.01    7.45
  -9  -8   0  163.22    6.95
  -9  -8   0  156.53    7.71
  -9  -8   0  167.92    7.21
  -9  -8   0  169.65    8.10
   9   8   0  160.78    8.04
   9   8   0  162.40    7.78
   9   8   0  158.79    7.22
 -10  -8   0   23.66    2.29
 -10  -8   0   13.26    2.61
 -10  -8   0   22.71    2.95
 -10  -8   0   18.88    2.12
 -10  -8   0   21.58    2.75
  10   8   0   20.32    3.13
  10   8   0   18.56    2.31
  10   8   0   16.11    2.72
 -11  -8   0   28.19    2.65
 -11  -8   0   30.45    2.70
 -11  -8   0   31.72    3.56
 -11  -8   0   25.80    3.24
  11   8   0   29.50    3.52
  11   8   0   36.55    3.32
  11   8   0   34.77    3.88
 -12  -8   0   -0.83    1.75
 -12  -8   0   -2.60    1.09
 -12  -8   0    3.87    2.28
 -12  -8   0   -1.05    1.39
  12   8   0   -1.01    1.51
  12   8   0   -1.20    1.90
  12   8   0    0.27    1.88
 -13  -8   0    2.38    1.51
 -13  -8   0   -0.16    1.99
 -13  -8   0   -1.21    2.16
  13   8   0    3.04    2.18
  13   8   0    5.06    2.59
  13   8   0    1.23    1.86
 -14  -8   0    0.24    1.51
 -14  -8   0    2.27    2.40
 -14  -8   0   -0.74    2.35
  14   8   0    0.39    2.43
  14   8   0    0.29    1.83
 -15  -8   0   17.13    3.65
 -15  -8   0   17.91    3.75
  15   8   0   17.68    3.34
  15   8   0   12.71    3.80
 -16  -8   0    3.79    2.93
 -16  -8   0   -3.30    2.29
  16   8   0   -2.50    2.94
  16   8   0   -2.09    2.21
 -17  -8   0   13.55    3.82
 -17  -8   0    8.19    3.41
  17   8   0    7.73    3.20
  17   8   0    9.39    3.68
  14  -9   0   -2.36    2.15
  14  -9   0    0.60    2.46
 -14   9   0    1.34    2.25
 -14   9   0   -0.35    2.90
  13  -9   0    1.77    2.44
  13  -9   0   -0.11    1.96
 -13   9   0    1.42    2.62
 -13   9   0    1.12    1.95
 -13   9   0    0.41    1.58
  12  -9   0    1.50    2.04
  12  -9   0    4.35    2.66
 -12   9   0    5.09    1.88
 -12   9   0    3.27    2.12
 -12   9   0    1.03    2.28
  11  -9   0    8.48    2.30
  11  -9   0   17.13    3.82
 -11   9   0   16.28    2.42
 -11   9   0   11.73    2.54
 -11   9   0   19.92    3.50
  10  -9   0   48.12    5.42
  10  -9   0   45.62    4.76
  10  -9   0   56.80    4.19
 -10   9   0   48.39    3.21
 -10   9   0   51.50    3.73
 -10   9   0   54.22    4.21
 -10   9   0   47.00    4.91
   9  -9   0   69.73    4.49
   9  -9   0   68.88    5.67
   9  -9   0   66.95    5.04
  -9   9   0   66.45    5.00
  -9   9   0   66.41    4.12
  -9   9   0   67.93    4.57
  -9   9   0   62.71    3.52
   8  -9   0   32.95    3.80
   8  -9   0   26.89    3.88
   8  -9   0   37.79    3.30
  -8   9   0   38.31    3.20
  -8   9   0   35.43    2.41
  -8   9   0   40.36    3.65
  -8   9   0   38.85    3.93
   7  -9   0   77.25    4.47
   7  -9   0   73.71    5.50
   7  -9   0   68.78    4.76
  -7   9   0   71.40    4.25
  -7   9   0   82.17    4.27
  -7   9   0   74.80    3.56
  -7   9   0   78.90    4.68
  -7   9   0   81.75    5.31
  -7   9   0   77.73    4.55
   6  -9   0   20.88    2.26
   6  -9   0   18.82    2.88
   6  -9   0   19.99    2.54
  -6   9   0   12.94    2.19
  -6   9   0   15.17    2.19
  -6   9   0   19.84    1.46
  -6   9   0   15.61    1.93
  -6   9   0   22.53    3.05
  -6   9   0   16.80    2.13
   5  -9   0   71.42    4.86
   5  -9   0   67.13    4.13
   5  -9   0   70.40    3.90
   5  -9   0   67.85    4.09
  -5   9   0   68.25    4.48
  -5   9   0   78.18    3.90
  -5   9   0   70.98    4.00
  -5   9   0   74.10    4.06
  -5   9   0   66.15    4.36
   4  -9   0    0.22    1.16
   4  -9   0    3.14    1.62
   4  -9   0    2.69    1.18
   4  -9   0    2.70    1.05
  -4   9   0    1.72    1.09
  -4   9   0    2.92    1.54
  -4   9   0    0.07    1.53
  -4   9   0    1.48    1.08
  -4   9   0    2.06    1.02
   3  -9   0    2.36    1.01
   3  -9   0   -1.32    1.20
   3  -9   0    0.86    0.73
   3  -9   0   -0.19    1.07
   3  -9   0    0.18    0.87
  -3   9   0    2.13    0.95
  -3   9   0   -0.98    1.22
  -3   9   0   -0.23    0.92
   2  -9   0    7.73    1.32
   2  -9   0    6.23    1.71
   2  -9   0    9.01    1.13
   2  -9   0    7.76    2.21
   2  -9   0    7.41    1.30
  -2   9   0    9.74    1.88
  -2   9   0    9.23    1.42
   1  -9   0   21.13    3.17
   1  -9   0   13.58    2.08
   1  -9   0   16.36    1.71
   1  -9   0   22.40    1.86
   1  -9   0   19.06    1.47
  -1   9   0   22.05    2.38
  -1   9   0   16.77    2.16
  -1   9   0   19.94    1.84
  -1   9   0   19.71    1.59
  -1   9   0   17.44    1.11
   0  -9   0    0.25    0.90
   0  -9   0   -6.47    1.63
   0  -9   0   -2.19    1.12
   0  -9   0    0.38    0.58
   0  -9   0    0.96    0.60
   0  -9   0    0.63    0.84
   0   9   0    0.21    0.59
   0   9   0    1.66    1.24
   0   9   0    0.08    0.67
   0   9   0   -2.23    1.02
   0   9   0    0.04    0.86
   0   9   0    3.55    1.31
  -1  -9   0  273.46   10.72
  -1  -9   0  290.52   10.94
  -1  -9   0  273.25   10.35
  -1  -9   0  306.98   12.19
  -1  -9   0  273.29   11.07
   1   9   0  288.76   10.29
   1   9   0  270.82   11.19
   1   9   0  263.92   10.96
   1   9   0  259.05   10.91
   1   9   0  268.35   10.69
  -2  -9   0   25.72    2.25
  -2  -9   0   25.46    2.05
  -2  -9   0   23.36    2.10
  -2  -9   0   21.26    1.73
   2   9   0   23.29    2.13
   2   9   0   24.08    1.57
   2   9   0   23.51    2.33
   2   9   0   24.15    2.04
   2   9   0   21.91    1.87
  -3  -9   0   88.37    5.76
  -3  -9   0   87.77    4.27
  -3  -9   0   96.56    4.35
  -3  -9   0   88.27    4.31
  -3  -9   0   94.80    4.29
  -3  -9   0   98.92    4.59
   3   9   0   96.98    4.25
   3   9   0   92.43    4.80
   3   9   0   87.96    4.46
   3   9   0  103.79    4.37
  -4  -9   0  139.05    5.92
  -4  -9   0  133.81    5.57
  -4  -9   0  135.99    5.83
  -4  -9   0  125.75    7.23
  -4  -9   0  141.10    5.95
   4   9   0  139.36    5.52
   4   9   0  139.48    6.39
   4   9   0  132.81    6.03
   4   9   0  139.63    5.86
   4   9   0  131.59    5.77
  -5  -9   0   89.41    5.96
  -5  -9   0   88.70    4.50
  -5  -9   0   91.90    4.49
  -5  -9   0   95.52    4.34
   5   9   0   93.44    4.63
   5   9   0   95.05    4.34
   5   9   0   90.63    4.44
   5   9   0   85.50    4.78
  -6  -9   0   70.52    5.06
  -6  -9   0   73.82    4.15
  -6  -9   0   74.30    3.79
  -6  -9   0   73.18    4.05
   6   9   0   83.01    3.93
   6   9   0   74.16    4.07
   6   9   0   74.17    4.44
   6   9   0   82.54    4.26
  -7  -9   0   48.40    2.94
  -7  -9   0   51.62    3.47
  -7  -9   0   49.07    3.38
  -7  -9   0   39.53    3.99
  -7  -9   0   49.53    3.19
   7   9   0   52.85    3.50
   7   9   0   52.76    3.09
   7   9   0   54.31    3.50
   7   9   0   53.40    3.73
  -8  -9   0   57.08    3.88
  -8  -9   0   58.32    4.67
  -8  -9   0   64.23    3.99
  -8  -9   0   59.89    3.39
  -8  -9   0   51.62    3.62
   8   9   0   63.25    3.66
   8   9   0   66.98    4.03
   8   9   0   59.17    4.19
  -9  -9   0    7.54    2.10
  -9  -9   0    7.62    2.14
  -9  -9   0    9.02    1.87
  -9  -9   0    8.26    1.63
  -9  -9   0    8.21    1.96
  -9  -9   0    6.35    1.46
   9   9   0    8.73    1.70
   9   9   0    6.32    2.05
   9   9   0    8.79    1.94
 -10  -9   0    0.47    1.75
 -10  -9   0    3.05    1.41
 -10  -9   0    1.67    1.58
 -10  -9   0    1.19    1.28
 -10  -9   0    1.63    1.58
 -10  -9   0    0.68    1.69
  10   9   0    4.03    1.94
  10   9   0    1.38    1.96
  10   9   0    1.36    1.43
 -11  -9   0    0.83    1.30
 -11  -9   0   -1.63    1.88
 -11  -9   0    1.55    1.75
 -11  -9   0   -1.07    1.18
  11   9   0   -0.69    1.44
  11   9   0    0.94    1.87
  11   9   0    2.21    2.11
 -12  -9   0   15.20    3.08
 -12  -9   0   18.75    2.29
 -12  -9   0   18.82    2.28
 -12  -9   0   15.98    2.84
  12   9   0   11.06    2.66
  12   9   0   16.80    3.31
  12   9   0   21.85    2.81
 -13  -9   0   -1.15    2.25
 -13  -9   0    0.89    2.13
 -13  -9   0    1.45    2.14
 -13  -9   0    4.91    1.73
  13   9   0    0.26    2.35
  13   9   0    2.67    1.92
  13   9   0    3.35    2.33
 -14  -9   0   44.40    4.85
 -14  -9   0   48.93    5.06
 -14  -9   0   41.62    3.45
  14   9   0   44.22    5.29
  14   9   0   51.26    4.50
 -15  -9   0    6.23    3.07
 -15  -9   0    0.94    2.41
  15   9   0    1.30    2.22
  15   9   0    1.80    2.99
 -16  -9   0   19.54    3.89
 -16  -9   0   13.58    3.69
  16   9   0   21.38    3.54
  16   9   0   10.78    4.00
 -17  -9   0    0.10    2.78
 -17  -9   0    2.04    3.13
  17   9   0    0.32    3.40
  17   9   0    1.83    2.62
  14 -10   0    5.36    3.02
  14 -10   0    2.61    2.40
 -14  10   0    1.47    2.39
 -14  10   0    2.34    2.84
  13 -10   0   18.92    4.21
  13 -10   0   19.17    3.47
 -13  10   0   14.42    3.16
 -13  10   0   15.46    3.67
 -13  10   0   16.09    2.85
  12 -10   0    7.51    2.52
  12 -10   0    8.82    3.32
 -12  10   0    9.46    2.56
 -12  10   0    6.00    2.02
 -12  10   0    8.71    3.04
  11 -10   0   47.72    5.84
  11 -10   0   53.24    4.85
 -11  10   0   51.91    4.21
 -11  10   0   45.98    4.55
 -11  10   0   46.45    5.08
  10 -10   0   46.74    4.31
  10 -10   0   44.70    4.77
  10 -10   0   47.81    5.42
 -10  10   0   39.62    4.08
 -10  10   0   53.31    5.33
 -10  10   0   46.91    3.88
   9 -10   0   61.44    5.07
   9 -10   0   68.32    6.31
   9 -10   0   57.96    4.43
  -9  10   0   63.16    4.53
  -9  10   0   68.04    4.23
  -9  10   0   58.83    3.28
  -9  10   0   64.93    5.02
   8 -10   0   30.22    4.18
   8 -10   0   30.12    3.09
   8 -10   0   28.07    3.56
  -8  10   0   24.75    3.36
  -8  10   0   32.82    3.01
  -8  10   0   25.87    3.10
  -8  10   0   25.27    1.98
   7 -10   0   12.16    2.40
   7 -10   0   12.80    3.04
   7 -10   0   11.13    1.97
  -7  10   0   11.86    1.22
  -7  10   0   10.11    2.30
  -7  10   0    9.22    2.00
  -7  10   0    7.07    1.68
  -7  10   0   10.90    2.56
  -7  10   0    4.37    1.77
   6 -10   0   -0.43    1.70
   6 -10   0    0.79    1.37
   6 -10   0    0.50    1.14
  -6  10   0    1.16    1.12
  -6  10   0    0.97    1.60
  -6  10   0    0.50    0.58
  -6  10   0    1.02    1.28
  -6  10   0    0.84    1.18
   5 -10   0    0.71    1.71
   5 -10   0    2.46    1.21
   5 -10   0   -0.84    1.45
   5 -10   0    3.28    1.46
  -5  10   0    4.09    1.41
  -5  10   0    3.63    1.81
  -5  10   0    1.26    1.10
  -5  10   0    3.13    1.22
   4 -10   0    5.86    1.33
   4 -10   0    1.80    1.14
   4 -10   0    4.13    1.77
   4 -10   0    3.40    1.49
  -4  10   0    3.09    1.15
  -4  10   0    2.95    1.22
  -4  10   0    3.45    1.67
   3 -10   0   -2.62    1.25
   3 -10   0   -1.08    1.19
   3 -10   0   -0.55    0.72
   3 -10   0   -2.29    0.75
   3 -10   0   -1.06    0.80
  -3  10   0    0.17    0.92
  -3  10   0   -0.72    1.18
  -3  10   0    0.47    0.99
   2 -10   0   26.94    2.27
   2 -10   0   25.44    2.26
   2 -10   0   33.87    3.66
   2 -10   0   25.69    2.84
   2 -10   0   28.08    1.87
  -2  10   0   32.50    3.00
  -2  10   0   30.66    2.36
   1 -10   0    3.42    1.02
   1 -10   0    2.64    1.09
   1 -10   0    1.64    0.75
   1 -10   0    0.70    2.21
   1 -10   0    1.59    1.39
  -1  10   0    3.54    0.93
  -1  10   0    2.77    0.55
  -1  10   0    3.18    1.50
  -1  10   0    1.73    1.07
  -1  10   0    3.18    1.42
   0 -10   0   88.92    4.96
   0 -10   0  116.80    6.15
   0 -10   0   89.40    3.78
   0 -10   0   85.38    4.36
   0 -10   0   97.09    4.30
   0 -10   0   90.88    3.89
   0  10   0   95.66    4.44
   0  10   0   90.16    4.92
   0  10   0   86.08    4.87
   0  10   0   93.41    3.99
  -1 -10   0   58.19    3.18
  -1 -10   0   60.69    3.70
  -1 -10   0   55.49    4.86
  -1 -10   0   54.91    2.73
   1  10   0   50.96    3.43
   1  10   0   56.45    3.58
   1  10   0   60.59    3.23
   1  10   0   53.06    3.78
   1  10   0   59.74    2.73
  -2 -10   0  267.01   10.44
  -2 -10   0  257.38   11.83
  -2 -10   0  259.05   10.64
  -2 -10   0  261.96   10.15
   2  10   0  278.39   10.44
   2  10   0  259.04   10.56
   2  10   0  270.94    9.96
   2  10   0  285.35   11.03
   2  10   0  249.47   10.61
  -3 -10   0    6.02    1.19
  -3 -10   0    4.79    1.19
  -3 -10   0    4.57    1.08
  -3 -10   0    7.00    1.22
  -3 -10   0    1.90    2.23
   3  10   0    4.51    1.06
   3  10   0    4.19    1.25
   3  10   0    4.53    1.48
   3  10   0    6.55    1.23
  -4 -10   0   37.55    2.38
  -4 -10   0   43.00    2.66
  -4 -10   0   49.70    4.71
  -4 -10   0   37.84    2.59
  -4 -10   0   36.74    2.58
   4  10   0   36.46    2.72
   4  10   0   42.18    2.31
   4  10   0   40.84    3.04
   4  10   0   37.12    2.56
  -5 -10   0   13.32    1.60
  -5 -10   0   11.52    1.71
  -5 -10   0   15.50    1.82
  -5 -10   0   12.36    2.75
  -5 -10   0   12.72    1.20
   5  10   0   13.59    2.09
   5  10   0   16.61    1.96
   5  10   0   11.30    1.54
  -6 -10   0   61.64    3.60
  -6 -10   0   61.05    3.39
  -6 -10   0   60.97    3.70
  -6 -10   0   57.22    4.73
   6  10   0   61.53    3.44
   6  10   0   60.26    3.97
   6  10   0   64.10    3.80
   6  10   0   59.38    3.55
  -7 -10   0   23.58    2.59
  -7 -10   0   25.93    2.66
  -7 -10   0   23.95    3.29
  -7 -10   0   25.61    2.24
   7  10   0   23.86    2.26
   7  10   0   24.02    2.48
   7  10   0   23.14    2.94
   7  10   0   25.11    2.67
  -8 -10   0   26.18    2.85
  -8 -10   0   25.88    2.61
  -8 -10   0   22.67    2.56
  -8 -10   0   26.17    2.32
   8  10   0   23.47    3.04
   8  10   0   26.99    2.91
   8  10   0   20.29    2.27
   8  10   0   24.14    2.67
  -9 -10   0   -1.61    1.25
  -9 -10   0   -1.24    1.36
  -9 -10   0    1.39    1.21
  -9 -10   0   -0.92    1.23
  -9 -10   0   -0.08    1.20
  -9 -10   0    0.80    1.82
   9  10   0    1.57    1.56
   9  10   0    1.67    1.74
   9  10   0   -2.24    1.05
 -10 -10   0    8.36    2.36
 -10 -10   0   11.04    2.20
 -10 -10   0    2.71    2.11
 -10 -10   0    7.49    1.80
 -10 -10   0    7.64    1.68
 -10 -10   0   12.06    2.23
  10  10   0    5.94    1.74
  10  10   0    5.28    2.13
  10  10   0    7.04    2.07
 -11 -10   0   43.03    3.17
 -11 -10   0   32.61    3.15
 -11 -10   0   33.20    3.93
 -11 -10   0   33.98    3.64
  11  10   0   40.09    4.23
  11  10   0   32.45    3.75
  11  10   0   33.80    3.38
 -12 -10   0    1.17    1.51
 -12 -10   0   -0.04    1.33
 -12 -10   0    1.68    2.39
 -12 -10   0    0.14    1.83
  12  10   0    1.37    1.87
  12  10   0    1.33    2.26
  12  10   0   -0.66    1.58
 -13 -10   0   58.17    3.98
 -13 -10   0   54.97    5.04
 -13 -10   0   52.39    5.25
 -13 -10   0   58.86    3.94
  13  10   0   46.53    4.97
  13  10   0   58.84    4.60
  13  10   0   64.58    6.03
 -14 -10   0   -2.14    1.48
 -14 -10   0    0.97    2.18
 -14 -10   0    0.48    2.28
  14  10   0    0.13    2.00
  14  10   0    3.10    2.82
 -15 -10   0   29.40    4.30
 -15 -10   0   41.28    4.88
  15  10   0   42.18    5.36
  15  10   0   47.25    4.68
 -16 -10   0   -1.08    2.79
 -16 -10   0    3.08    2.71
  16  10   0    0.48    2.30
  16  10   0    3.95    3.20
  14 -11   0   28.14    5.07
  14 -11   0   22.66    4.05
 -14  11   0   20.37    4.63
 -14  11   0   15.84    3.61
  13 -11   0    5.31    3.12
  13 -11   0    2.40    2.47
 -13  11   0    1.69    2.98
 -13  11   0    2.62    2.25
  12 -11   0   35.30    4.25
  12 -11   0   34.47    5.22
 -12  11   0   33.55    4.61
 -12  11   0   26.32    3.94
 -12  11   0   28.25    3.34
  11 -11   0   12.20    2.76
  11 -11   0   15.64    3.94
 -11  11   0   16.82    3.40
 -11  11   0   14.73    2.89
 -11  11   0   16.75    2.46
  10 -11   0   43.49    4.22
  10 -11   0   42.93    5.56
  10 -11   0   44.04    6.06
 -10  11   0   39.17    4.49
 -10  11   0   39.95    3.73
 -10  11   0   40.18    4.13
   9 -11   0   25.78    3.16
   9 -11   0   30.36    3.95
   9 -11   0   27.02    4.48
  -9  11   0   21.67    3.12
  -9  11   0   27.83    3.03
  -9  11   0   22.23    3.53
   8 -11   0    5.43    1.85
   8 -11   0    3.82    2.47
   8 -11   0    2.02    1.81
  -8  11   0    3.92    1.35
  -8  11   0    3.80    1.54
  -8  11   0    2.69    1.63
  -8  11   0    2.39    1.80
   7 -11   0   14.62    2.25
   7 -11   0   19.03    3.49
   7 -11   0   12.66    2.39
  -7  11   0   19.63    2.59
  -7  11   0   12.19    1.16
  -7  11   0   12.28    1.93
  -7  11   0   15.34    3.03
   6 -11   0   -1.30    1.82
   6 -11   0   -0.33    1.41
   6 -11   0    0.61    1.34
  -6  11   0    2.14    1.47
  -6  11   0   -0.11    1.27
  -6  11   0    0.04    1.21
  -6  11   0   -1.02    1.60
   5 -11   0   10.87    1.99
   5 -11   0   13.68    1.96
   5 -11   0    8.89    2.16
   5 -11   0   12.93    2.79
  -5  11   0   14.29    2.60
  -5  11   0   12.33    2.09
  -5  11   0   11.19    1.88
  -5  11   0   13.89    1.95
   4 -11   0   20.06    2.88
   4 -11   0   21.54    2.32
   4 -11   0   18.24    2.24
   4 -11   0   19.44    3.05
  -4  11   0   23.46    2.51
  -4  11   0   22.80    2.29
  -4  11   0   20.41    2.77
   3 -11   0  112.24    6.27
   3 -11   0  113.33    5.39
   3 -11   0  111.70    6.27
   3 -11   0  107.65    5.37
  -3  11   0  112.43    5.36
  -3  11   0  111.04    5.57
  -3  11   0  116.58    6.03
   2 -11   0    4.23    0.91
   2 -11   0    3.03    1.12
   2 -11   0    6.11    1.35
   2 -11   0    5.83    1.95
   2 -11   0    3.41    1.59
  -2  11   0    3.41    1.55
  -2  11   0    6.22    1.32
   1 -11   0  262.21   10.57
   1 -11   0  264.51   11.31
   1 -11   0  251.04    9.99
   1 -11   0  275.44   10.50
   1 -11   0  258.00   11.74
  -1  11   0  264.60   10.15
  -1  11   0  271.04   11.16
  -1  11   0  260.38   10.58
  -1  11   0  271.15   11.19
   0 -11   0   12.84    1.67
   0 -11   0   14.96    1.21
   0 -11   0   15.16    1.32
   0 -11   0   12.92    1.56
   0 -11   0   14.74    2.09
   0 -11   0   22.35    3.44
   0  11   0   13.58    1.72
   0  11   0   15.45    1.41
   0  11   0   18.95    2.32
   0  11   0   17.30    2.32
  -1 -11   0  360.00   13.27
  -1 -11   0  349.01   15.10
  -1 -11   0  352.74   14.20
  -1 -11   0  355.04   13.76
   1  11   0  347.27   14.32
   1  11   0  382.10   13.86
   1  11   0  342.14   14.12
   1  11   0  363.78   13.23
  -2 -11   0   10.33    1.53
  -2 -11   0   12.66    1.40
  -2 -11   0   12.83    1.82
  -2 -11   0   12.61    2.98
   2  11   0   13.27    1.28
   2  11   0   12.32    1.61
   2  11   0   13.23    1.71
   2  11   0   11.41    2.00
   2  11   0   16.93    2.00
  -3 -11   0  182.04    7.51
  -3 -11   0  174.74    7.40
  -3 -11   0  172.92    7.27
  -3 -11   0  176.67    8.95
  -3 -11   0  179.18    7.60
   3  11   0  171.02    7.44
   3  11   0  188.98    8.16
   3  11   0  173.10    7.45
   3  11   0  181.48    7.02
   3  11   0  192.55    7.86
  -4 -11   0   18.81    3.20
  -4 -11   0   21.28    2.02
  -4 -11   0   20.18    1.88
  -4 -11   0   19.99    2.01
  -4 -11   0   23.01    2.10
   4  11   0   19.06    1.78
   4  11   0   24.45    2.16
   4  11   0   26.11    2.48
   4  11   0   20.82    2.50
  -5 -11   0    0.48    0.67
  -5 -11   0    0.83    0.94
  -5 -11   0    0.92    0.97
  -5 -11   0   -0.28    1.04
  -5 -11   0    0.84    1.83
   5  11   0   -0.83    1.00
   5  11   0    0.16    0.92
   5  11   0    1.99    1.41
  -6 -11   0   19.34    2.19
  -6 -11   0   19.27    3.21
  -6 -11   0   19.01    2.02
  -6 -11   0   18.62    2.13
   6  11   0   22.27    2.20
   6  11   0   15.50    2.41
   6  11   0   20.30    2.33
  -7 -11   0   -0.40    1.34
  -7 -11   0   -0.76    1.85
  -7 -11   0    2.23    1.26
  -7 -11   0    1.84    1.19
   7  11   0    1.48    1.14
   7  11   0    1.33    1.49
   7  11   0    3.93    1.55
   7  11   0    0.97    1.21
  -8 -11   0    2.52    1.25
  -8 -11   0    1.29    1.49
  -8 -11   0    2.31    1.28
  -8 -11   0    2.96    2.12
   8  11   0    1.67    1.64
   8  11   0    0.97    1.19
   8  11   0    1.55    1.52
   8  11   0    0.86    1.26
  -9 -11   0   21.40    2.61
  -9 -11   0   15.97    2.08
  -9 -11   0   21.76    3.53
  -9 -11   0   14.80    2.58
  -9 -11   0   16.42    2.46
   9  11   0   14.80    2.17
   9  11   0   17.49    2.46
   9  11   0   11.70    2.55
   9  11   0   20.78    2.85
 -10 -11   0   89.41    5.60
 -10 -11   0   85.37    5.21
 -10 -11   0   81.89    5.62
 -10 -11   0   91.32    4.86
 -10 -11   0   84.46    5.28
 -10 -11   0   94.73    6.39
  10  11   0  102.67    5.79
  10  11   0   96.49    6.06
  10  11   0   97.58    5.81
  10  11   0   88.14    5.11
 -11 -11   0    1.61    2.08
 -11 -11   0    0.07    1.53
 -11 -11   0    2.16    1.49
 -11 -11   0    0.66    1.76
  11  11   0    4.18    2.35
  11  11   0    0.29    1.59
  11  11   0    3.60    2.00
 -12 -11   0   73.65    5.78
 -12 -11   0   82.25    5.56
 -12 -11   0   87.07    4.93
 -12 -11   0   84.31    5.18
  12  11   0   92.88    6.48
  12  11   0   95.55    6.11
  12  11   0   95.53    5.54
 -13 -11   0   -0.73    1.96
 -13 -11   0   -0.39    2.37
 -13 -11   0   -1.12    1.50
 -13 -11   0   -0.51    1.52
  13  11   0    0.00    1.74
  13  11   0    1.40    2.70
  13  11   0   -3.86    1.82
 -14 -11   0   38.04    4.56
 -14 -11   0   25.44    2.91
 -14 -11   0   40.46    4.45
  14  11   0   26.44    3.53
  14  11   0   29.89    4.60
 -15 -11   0    2.65    2.58
 -15 -11   0   -0.05    2.51
  15  11   0    3.00    2.39
  15  11   0    3.27    3.08
 -16 -11   0   -0.08    3.01
 -16 -11   0    1.81    2.65
  16  11   0   -1.52    3.03
  16  11   0    3.34    2.44
  13 -12   0   29.08    4.55
  13 -12   0   28.87    4.98
 -13  12   0   26.72    4.01
 -13  12   0   23.27    4.46
  12 -12   0    3.39    3.08
  12 -12   0    0.68    2.16
 -12  12   0    3.96    2.42
 -12  12   0    2.59    2.00
 -12  12   0    3.60    2.92
  11 -12   0   32.59    5.02
  11 -12   0   23.78    3.58
 -11  12   0   24.05    2.99
 -11  12   0   13.87    3.31
 -11  12   0   23.46    3.42
  10 -12   0    6.59    2.27
  10 -12   0    3.80    2.89
 -10  12   0    8.86    2.90
 -10  12   0   11.53    2.59
 -10  12   0    8.09    2.04
   9 -12   0    1.38    1.97
   9 -12   0   -1.20    1.59
   9 -12   0   -1.16    2.38
  -9  12   0    0.42    1.74
  -9  12   0    1.23    1.88
  -9  12   0   -0.80    1.33
   8 -12   0    4.79    1.89
   8 -12   0    2.66    1.95
   8 -12   0    7.62    3.02
  -8  12   0    5.55    2.27
  -8  12   0    8.01    1.98
  -8  12   0   11.88    2.93
  -8  12   0    5.24    2.05
   7 -12   0   11.73    2.23
   7 -12   0   10.82    3.12
   7 -12   0   17.13    2.79
  -7  12   0   18.15    2.40
  -7  12   0   19.49    2.69
  -7  12   0   12.75    2.87
   6 -12   0   48.56    5.05
   6 -12   0   47.36    3.90
   6 -12   0   43.55    4.03
  -6  12   0   44.90    3.59
  -6  12   0   44.17    3.41
  -6  12   0   38.11    4.22
   5 -12   0   43.35    3.93
   5 -12   0   42.62    4.45
   5 -12   0   37.78    3.33
   5 -12   0   36.81    3.52
  -5  12   0   40.53    3.15
  -5  12   0   41.19    4.19
  -5  12   0   34.70    3.40
   4 -12   0   68.20    4.25
   4 -12   0   74.23    5.35
   4 -12   0   76.97    4.33
   4 -12   0   79.12    5.26
  -4  12   0   69.35    4.92
  -4  12   0   72.95    4.14
  -4  12   0   64.60    4.22
   3 -12   0    5.18    1.45
   3 -12   0    4.23    1.35
   3 -12   0    5.06    2.04
   3 -12   0    4.19    2.05
  -3  12   0    4.98    1.53
  -3  12   0    7.10    1.52
  -3  12   0    6.15    1.94
   2 -12   0  123.25    6.94
   2 -12   0  120.36    5.20
   2 -12   0  120.04    5.72
   2 -12   0  128.25    5.89
   2 -12   0  117.27    6.65
  -2  12   0  123.75    5.82
  -2  12   0  133.80    6.53
   1 -12   0    1.76    1.74
   1 -12   0    0.17    0.67
   1 -12   0   -0.08    1.25
   1 -12   0   -0.02    0.94
   1 -12   0   -0.65    0.82
  -1  12   0    0.73    1.35
  -1  12   0    1.15    1.05
  -1  12   0   -0.02    0.79
  -1  12   0   -1.56    1.28
   0 -12   0  142.34    5.77
   0 -12   0  152.18    6.37
   0 -12   0  145.55    6.53
   0 -12   0  142.58    7.89
   0 -12   0  147.06    5.91
   0 -12   0  149.04    7.21
   0  12   0  149.31    5.99
   0  12   0  144.72    6.55
   0  12   0  147.84    7.03
   0  12   0  151.61    7.24
  -1 -12   0   21.35    2.57
  -1 -12   0   19.01    1.57
  -1 -12   0   18.64    1.95
  -1 -12   0   19.16    3.33
   1  12   0   21.82    2.57
   1  12   0   17.34    2.40
   1  12   0   15.77    1.91
   1  12   0   20.34    1.61
  -2 -12   0   37.94    2.70
  -2 -12   0   35.14    2.33
  -2 -12   0   34.84    2.94
  -2 -12   0   58.40    5.36
   2  12   0   38.89    3.12
   2  12   0   33.64    2.63
   2  12   0   39.40    2.17
   2  12   0   44.63    3.46
  -3 -12   0   -3.53    1.83
  -3 -12   0   -0.49    0.94
  -3 -12   0    0.11    1.03
  -3 -12   0    0.18    1.02
  -3 -12   0    1.10    0.88
   3  12   0    2.12    0.80
   3  12   0    3.02    1.10
   3  12   0    1.31    1.33
   3  12   0    2.68    1.05
   3  12   0   -0.01    1.06
  -4 -12   0   -0.24    1.02
  -4 -12   0   -0.78    1.74
  -4 -12   0   -0.74    0.92
  -4 -12   0    0.28    0.87
  -4 -12   0    0.97    0.90
   4  12   0   -1.51    1.19
   4  12   0    0.39    0.79
   4  12   0    1.29    1.17
   4  12   0    2.86    1.12
  -5 -12   0    5.61    1.52
  -5 -12   0    4.47    1.23
  -5 -12   0    4.29    1.04
  -5 -12   0    7.37    1.45
  -5 -12   0    3.39    2.29
   5  12   0    6.35    1.38
   5  12   0    6.14    1.52
   5  12   0    5.52    1.73
   5  12   0    5.00    0.97
  -6 -12   0   -1.23    1.16
  -6 -12   0    0.92    1.09
  -6 -12   0   -1.46    2.01
  -6 -12   0    2.09    1.20
  -6 -12   0    1.61    0.67
   6  12   0    2.39    1.38
   6  12   0    1.92    1.62
   6  12   0    1.23    1.10
  -7 -12   0   23.45    2.57
  -7 -12   0   25.99    2.76
  -7 -12   0   29.71    4.11
  -7 -12   0   24.57    2.39
   7  12   0   27.76    2.53
   7  12   0   22.38    2.72
   7  12   0   22.37    2.96
  -8 -12   0    9.68    1.87
  -8 -12   0    9.59    2.91
  -8 -12   0    8.75    1.78
  -8 -12   0    8.27    2.03
   8  12   0    8.87    2.29
   8  12   0    6.48    1.73
   8  12   0    7.28    1.83
   8  12   0   12.55    2.34
  -9 -12   0  100.42    5.57
  -9 -12   0   92.46    4.96
  -9 -12   0  100.28    6.77
  -9 -12   0   84.26    5.26
   9  12   0   80.77    5.73
   9  12   0  103.39    5.80
   9  12   0   90.85    5.37
   9  12   0   92.70    5.05
 -10 -12   0   10.87    2.04
 -10 -12   0   11.32    3.03
 -10 -12   0   11.77    2.40
 -10 -12   0   11.41    2.22
 -10 -12   0   13.90    2.63
  10  12   0    6.88    2.35
  10  12   0   10.47    2.89
  10  12   0   13.38    2.45
  10  12   0   12.86    2.28
 -11 -12   0   91.45    4.95
 -11 -12   0   86.45    5.35
 -11 -12   0   81.87    5.60
 -11 -12   0   81.13    5.26
  11  12   0   89.67    5.29
  11  12   0   82.86    6.07
  11  12   0   69.62    5.37
  11  12   0   92.54    5.92
 -12 -12   0    0.35    1.51
 -12 -12   0    0.32    1.87
 -12 -12   0    4.43    2.31
 -12 -12   0    1.25    1.59
  12  12   0    1.64    2.21
  12  12   0   -1.18    1.83
  12  12   0   -1.88    1.50
  12  12   0    1.00    2.25
 -13 -12   0   21.03    3.58
 -13 -12   0   18.24    2.69
 -13 -12   0   17.21    3.22
 -13 -12   0   18.39    2.51
  13  12   0   11.93    3.42
  13  12   0   18.49    2.95
  13  12   0   16.04    3.23
 -14 -12   0    1.31    2.60
 -14 -12   0    1.73    1.82
 -14 -12   0    2.45    2.38
  14  12   0    0.28    2.72
  14  12   0    2.25    2.02
 -15 -12   0   -0.68    2.35
 -15 -12   0    0.41    2.72
  15  12   0    1.63    2.24
  15  12   0   -1.78    2.94
 -16 -12   0   -1.10    2.55
 -16 -12   0    2.03    2.93
  16  12   0    1.40    3.20
  16  12   0    2.02    2.28
  13 -13   0   -1.88    2.31
  13 -13   0    3.21    3.17
 -13  13   0   -0.18    2.30
 -13  13   0    1.42    2.89
  12 -13   0   10.23    3.69
  12 -13   0   11.29    3.09
 -12  13   0    5.58    2.92
 -12  13   0   11.08    2.59
 -12  13   0    7.66    2.68
  11 -13   0    2.96    2.29
  11 -13   0    0.05    2.66
 -11  13   0    1.54    1.80
 -11  13   0    6.94    2.52
 -11  13   0    0.02    2.40
  10 -13   0   -2.40    2.51
  10 -13   0    6.32    2.37
 -10  13   0    3.64    1.88
 -10  13   0    2.95    2.50
 -10  13   0    4.13    2.20
   9 -13   0    3.90    2.07
   9 -13   0    8.43    3.20
   9 -13   0   -1.44    1.96
  -9  13   0    4.30    1.85
  -9  13   0    3.77    2.42
  -9  13   0    3.02    2.05
   8 -13   0   22.87    4.10
   8 -13   0   11.24    2.66
   8 -13   0   16.78    2.76
  -8  13   0   11.32    2.77
  -8  13   0   16.33    2.76
  -8  13   0    9.25    2.85
  -8  13   0   11.21    2.24
   7 -13   0   40.27    3.86
   7 -13   0   30.19    3.76
   7 -13   0   43.41    5.09
  -7  13   0   40.21    3.51
  -7  13   0   49.89    5.13
  -7  13   0   43.07    4.16
   6 -13   0   11.14    2.39
   6 -13   0   14.36    3.30
   6 -13   0   16.19    2.45
  -6  13   0   15.52    3.04
  -6  13   0   14.69    2.55
  -6  13   0   16.17    2.34
   5 -13   0   81.97    5.18
   5 -13   0   83.84    5.07
   5 -13   0   88.56    5.82
   5 -13   0   88.98    6.30
  -5  13   0  106.26    5.56
  -5  13   0   90.46    5.03
  -5  13   0   97.57    6.10
   4 -13   0    7.03    2.24
   4 -13   0    9.21    1.81
   4 -13   0    6.79    2.41
   4 -13   0    9.52    1.92
  -4  13   0   11.86    2.14
  -4  13   0    7.81    2.32
  -4  13   0   11.36    1.96
   3 -13   0  121.37    7.12
   3 -13   0  125.98    6.17
   3 -13   0  115.60    7.20
   3 -13   0  134.02    6.20
  -3  13   0  132.76    6.98
  -3  13   0  132.27    6.20
  -3  13   0  126.28    6.38
   2 -13   0    0.33    1.83
   2 -13   0    4.63    0.99
   2 -13   0    2.74    1.20
   2 -13   0    2.41    1.26
   2 -13   0    0.13    1.65
  -2  13   0    4.55    1.81
  -2  13   0    3.15    1.32
   1 -13   0  129.66    6.98
   1 -13   0  131.15    7.48
   1 -13   0  123.61    5.37
   1 -13   0  132.29    5.96
   1 -13   0  136.80    6.17
  -1  13   0  138.10    5.61
  -1  13   0  125.85    6.71
  -1  13   0  127.96    6.11
  -1  13   0  124.91    6.66
   0 -13   0   -0.97    0.82
   0 -13   0    0.00    1.31
   0 -13   0   -1.13    1.88
   0 -13   0   -0.26    0.67
   0 -13   0    0.95    1.05
   0  13   0    2.20    1.16
   0  13   0    0.02    0.76
   0  13   0    0.15    1.40
   0  13   0   -2.17    1.27
  -1 -13   0   -0.57    0.93
  -1 -13   0   -2.60    1.75
  -1 -13   0    0.47    1.22
  -1 -13   0    0.55    0.75
   1  13   0   -1.38    1.36
   1  13   0   -0.50    1.30
   1  13   0    0.42    1.09
   1  13   0   -0.25    0.73
  -2 -13   0    3.67    1.24
  -2 -13   0    3.55    2.44
  -2 -13   0    1.51    1.02
  -2 -13   0    3.59    1.52
   2  13   0    3.82    1.61
   2  13   0    5.47    1.68
   2  13   0    3.70    1.30
   2  13   0    4.15    0.93
  -3 -13   0   23.02    3.67
  -3 -13   0   22.54    2.18
  -3 -13   0   26.17    2.45
  -3 -13   0   26.16    2.60
  -3 -13   0   23.54    2.09
   3  13   0   23.10    2.66
   3  13   0   25.15    2.97
   3  13   0   25.02    2.37
   3  13   0   25.40    1.88
  -4 -13   0   38.22    4.49
  -4 -13   0   23.36    2.38
  -4 -13   0   26.02    2.42
  -4 -13   0   26.86    2.41
  -4 -13   0   26.29    2.40
   4  13   0   26.68    2.75
   4  13   0   26.80    2.43
   4  13   0   27.29    1.98
   4  13   0   26.76    3.01
   4  13   0   26.39    2.31
  -5 -13   0   91.53    4.58
  -5 -13   0   82.54    4.22
  -5 -13   0   85.91    6.44
  -5 -13   0   90.47    4.61
  -5 -13   0   88.88    4.56
   5  13   0   87.56    4.54
   5  13   0   88.38    4.88
   5  13   0   85.58    5.19
   5  13   0   83.55    4.19
  -6 -13   0   14.19    2.09
  -6 -13   0   15.75    2.08
  -6 -13   0   16.10    2.09
  -6 -13   0   13.87    3.31
  -6 -13   0   15.36    1.49
   6  13   0   13.46    2.24
   6  13   0   14.27    2.00
   6  13   0   18.31    2.66
  -7 -13   0   13.96    3.55
  -7 -13   0   11.68    1.96
  -7 -13   0   14.40    2.32
  -7 -13   0   12.07    1.91
   7  13   0   12.18    2.44
   7  13   0   11.94    2.11
   7  13   0   11.88    1.90
  -8 -13   0   66.22    6.12
  -8 -13   0   69.04    4.46
  -8 -13   0   64.97    4.39
  -8 -13   0   67.15    4.12
   8  13   0   74.58    5.12
   8  13   0   72.16    4.28
   8  13   0   62.84    4.55
  -9 -13   0   37.85    3.26
  -9 -13   0   40.48    3.82
  -9 -13   0   39.50    4.94
  -9 -13   0   30.88    3.27
   9  13   0   40.38    3.50
   9  13   0   38.47    3.94
   9  13   0   36.10    4.06
   9  13   0   33.78    3.53
 -10 -13   0   59.12    6.29
 -10 -13   0   63.68    4.61
 -10 -13   0   70.16    4.84
 -10 -13   0   52.75    4.53
 -10 -13   0   71.11    4.33
  10  13   0   67.32    4.51
  10  13   0   70.72    5.12
  10  13   0   74.57    5.62
  10  13   0   59.56    4.58
 -11 -13   0    0.96    1.70
 -11 -13   0    0.57    1.54
 -11 -13   0   -0.81    2.33
 -11 -13   0   -3.11    2.07
  11  13   0    0.30    1.60
  11  13   0    2.06    2.09
  11  13   0    1.30    1.75
  11  13   0   -1.27    2.21
 -12 -13   0   15.67    3.18
 -12 -13   0   10.52    2.23
 -12 -13   0   14.44    2.62
  12  13   0   15.81    3.28
  12  13   0   13.65    2.90
  12  13   0   13.07    2.64
  12  13   0   23.53    3.93
 -13 -13   0    0.16    2.06
 -13 -13   0   -0.28    1.72
 -13 -13   0    2.77    2.43
 -13 -13   0   -0.04    1.63
  13  13   0    2.62    2.58
  13  13   0   -0.13    1.91
  13  13   0   -0.61    1.97
  13  13   0    3.45    2.83
 -14 -13   0    1.56    1.78
 -14 -13   0    2.43    2.35
 -14 -13   0    0.95    2.54
  14  13   0    0.61    2.66
  14  13   0   -2.48    2.01
  14  13   0    5.54    3.26
 -15 -13   0    1.33    2.29
 -15 -13   0    5.02    3.10
  15  13   0    0.61    2.99
  15  13   0    1.18    2.26
  15  13   0   -3.53    2.51
 -16 -13   0    1.96    2.63
 -16 -13   0   -5.12    2.74
  16  13   0    3.29    2.49
  16  13   0    1.98    3.29
  16  13   0   -3.80    2.84
  12 -14   0    5.39    3.56
  12 -14   0    1.43    2.47
 -12  14   0    1.90    2.25
 -12  14   0    1.04    2.54
 -12  14   0    4.81    2.42
  11 -14   0   -0.51    2.13
  11 -14   0    4.66    3.51
 -11  14   0   -0.65    1.78
 -11  14   0    0.85    2.50
 -11  14   0    3.38    2.28
  10 -14   0    4.42    3.34
  10 -14   0    5.81    2.56
 -10  14   0    3.97    2.68
 -10  14   0    3.82    2.18
 -10  14   0    7.21    2.11
   9 -14   0   31.91    3.87
   9 -14   0   30.24    4.96
  -9  14   0   32.01    4.28
  -9  14   0   35.88    4.07
  -9  14   0   33.94    3.56
   8 -14   0   27.57    3.43
   8 -14   0   25.57    3.57
   8 -14   0   27.91    4.76
  -8  14   0   23.89    3.99
  -8  14   0   27.57    3.60
  -8  14   0   24.75    3.11
   7 -14   0   28.20    3.61
   7 -14   0   26.89    4.53
   7 -14   0   30.49    3.51
  -7  14   0   39.85    4.77
  -7  14   0   38.71    3.94
  -7  14   0   33.01    3.39
   6 -14   0   48.52    5.45
   6 -14   0   47.15    4.34
   6 -14   0   56.82    4.60
  -6  14   0   48.95    4.15
  -6  14   0   52.51    5.08
  -6  14   0   54.02    4.25
   5 -14   0    1.05    1.57
   5 -14   0    3.11    1.90
   5 -14   0    4.91    2.54
   5 -14   0    9.03    2.07
  -5  14   0    5.92    1.86
  -5  14   0    5.36    2.24
  -5  14   0    3.29    1.63
   4 -14   0   29.80    3.09
   4 -14   0   30.09    3.82
   4 -14   0   33.70    4.24
   4 -14   0   33.44    3.22
  -4  14   0   39.27    3.67
  -4  14   0   31.90    3.14
  -4  14   0   33.65    4.02
   3 -14   0   11.97    2.81
   3 -14   0    4.54    1.55
   3 -14   0    6.52    2.50
   3 -14   0    5.65    1.65
  -3  14   0    3.33    1.52
  -3  14   0    9.59    2.02
  -3  14   0    7.85    2.29
   2 -14   0   29.83    2.88
   2 -14   0   32.76    2.77
   2 -14   0   32.77    4.09
   2 -14   0   34.20    3.99
  -2  14   0   33.52    3.68
  -2  14   0   36.19    3.17
   1 -14   0    0.35    0.71
   1 -14   0   -1.57    1.94
   1 -14   0    2.13    1.31
   1 -14   0   -4.21    1.23
   1 -14   0    1.20    1.08
  -1  14   0   -1.81    1.49
  -1  14   0    0.96    1.26
  -1  14   0   -0.48    1.50
   0 -14   0    8.95    1.05
   0 -14   0   10.06    2.21
   0 -14   0    7.72    1.42
   0 -14   0    6.02    1.50
   0 -14   0    8.72    2.73
   0  14   0    8.15    1.30
   0  14   0    8.01    2.16
   0  14   0    6.88    1.57
   0  14   0    6.82    2.16
  -1 -14   0    0.47    1.13
  -1 -14   0    1.19    2.22
  -1 -14   0    0.56    1.38
  -1 -14   0   -1.07    0.77
   1  14   0   -0.12    1.08
   1  14   0   -0.41    1.44
   1  14   0   -0.73    1.47
   1  14   0   -0.12    0.79
  -2 -14   0  109.32    5.30
  -2 -14   0  101.86    7.06
  -2 -14   0  105.80    4.77
  -2 -14   0  103.59    5.71
   2  14   0  105.27    6.00
   2  14   0  108.34    5.32
   2  14   0  104.35    4.56
   2  14   0  108.38    5.79
  -3 -14   0   13.80    2.08
  -3 -14   0   12.25    1.87
  -3 -14   0    8.96    1.56
  -3 -14   0    8.97    2.92
  -3 -14   0    9.35    1.52
   3  14   0   10.92    2.35
   3  14   0   12.22    1.87
   3  14   0   12.74    1.43
   3  14   0   15.41    2.30
  -4 -14   0  123.54    5.96
  -4 -14   0  117.55    5.78
  -4 -14   0  130.35    6.01
  -4 -14   0  123.48    5.70
  -4 -14   0  128.23    8.10
   4  14   0  106.49    6.39
   4  14   0  121.78    6.25
   4  14   0  138.10    6.05
   4  14   0  125.54    5.32
  -5 -14   0   70.04    4.30
  -5 -14   0   79.84    4.22
  -5 -14   0   81.13    4.54
  -5 -14   0   78.70    4.46
  -5 -14   0   83.96    6.61
   5  14   0   89.10    5.37
   5  14   0   88.38    4.59
   5  14   0   81.51    4.16
   5  14   0   88.76    5.01
  -6 -14   0   62.50    3.90
  -6 -14   0   63.21    3.87
  -6 -14   0   59.55    3.99
  -6 -14   0   60.10    3.33
  -6 -14   0   60.54    5.84
   6  14   0   68.57    4.05
   6  14   0   62.11    4.22
   6  14   0   64.59    4.70
  -7 -14   0   59.40    3.88
  -7 -14   0   57.91    4.08
  -7 -14   0   50.86    3.71
   7  14   0   57.18    4.21
   7  14   0   60.71    3.93
   7  14   0   63.10    4.84
  -8 -14   0   14.09    2.15
  -8 -14   0    9.14    2.24
  -8 -14   0   10.00    2.01
  -8 -14   0   23.81    3.86
   8  14   0   13.00    2.49
   8  14   0   11.70    2.07
   8  14   0    1.12    2.15
  -9 -14   0   41.11    3.52
  -9 -14   0   50.21    4.28
  -9 -14   0   42.47    5.20
  -9 -14   0   37.16    3.59
   9  14   0   45.91    3.74
   9  14   0   37.14    4.16
   9  14   0   51.68    4.25
 -10 -14   0    3.70    1.78
 -10 -14   0    7.29    2.20
 -10 -14   0    5.63    2.12
 -10 -14   0    7.68    3.11
 -10 -14   0    5.91    2.35
  10  14   0   10.65    2.14
  10  14   0   10.43    2.41
  10  14   0    4.91    2.56
  10  14   0    9.24    2.60
 -11 -14   0    3.93    2.44
 -11 -14   0   11.85    3.39
 -11 -14   0    8.59    1.98
 -11 -14   0    7.00    2.22
  11  14   0    6.02    2.66
  11  14   0    6.30    2.37
  11  14   0    3.67    2.07
  11  14   0    6.18    2.07
 -12 -14   0    2.66    2.01
 -12 -14   0    3.98    1.77
 -12 -14   0    1.38    2.31
  12  14   0   -0.27    2.33
  12  14   0    0.97    2.46
  12  14   0    2.97    2.14
  12  14   0    1.42    1.95
 -13 -14   0    6.95    2.75
 -13 -14   0    5.88    2.17
 -13 -14   0    5.31    2.02
  13  14   0    7.70    2.41
  13  14   0    7.14    3.21
  13  14   0    5.91    2.53
  13  14   0    3.67    2.72
 -14 -14   0   -1.20    2.39
 -14 -14   0    2.05    1.94
  14  14   0    0.65    2.16
  14  14   0    3.63    3.12
  14  14   0    0.15    2.61
 -15 -14   0   18.63    4.10
  15  14   0   22.24    4.48
  15  14   0   26.82    4.89
  15  14   0   14.27    3.19
  12 -15   0   12.29    4.42
  12 -15   0   14.14    3.55
 -12  15   0   11.05    3.45
 -12  15   0   19.81    3.79
  11 -15   0    3.77    2.53
  11 -15   0    8.70    3.96
 -11  15   0    2.04    2.44
 -11  15   0    4.20    2.83
 -11  15   0    9.18    2.49
  10 -15   0   20.63    4.64
  10 -15   0   25.40    3.78
 -10  15   0   24.62    3.35
 -10  15   0   21.01    4.04
 -10  15   0   25.80    3.80
   9 -15   0   27.95    5.10
   9 -15   0   29.91    3.99
  -9  15   0   25.28    3.95
  -9  15   0   29.28    3.47
  -9  15   0   25.49    3.60
   8 -15   0   17.04    3.14
   8 -15   0   16.08    4.17
   8 -15   0   23.59    3.56
  -8  15   0   23.57    3.05
  -8  15   0   22.72    3.38
  -8  15   0   22.55    4.03
   7 -15   0   45.55    5.69
   7 -15   0   47.57    4.58
   7 -15   0   49.07    4.44
  -7  15   0   47.10    4.55
  -7  15   0   45.98    4.99
  -7  15   0   47.53    4.18
   6 -15   0    1.77    1.74
   6 -15   0    4.86    2.90
   6 -15   0    1.39    1.72
  -6  15   0    5.34    1.96
  -6  15   0    7.34    2.70
  -6  15   0    2.63    1.92
   5 -15   0   12.90    2.35
   5 -15   0   16.43    2.57
   5 -15   0   15.18    3.48
  -5  15   0   14.64    2.71
  -5  15   0   13.96    2.37
  -5  15   0   18.67    3.32
   4 -15   0    0.68    1.42
   4 -15   0    0.83    1.44
   4 -15   0   -1.54    1.99
   4 -15   0    0.78    2.31
  -4  15   0   -0.92    1.36
  -4  15   0    1.16    2.10
  -4  15   0    0.09    1.59
   3 -15   0    8.12    2.67
   3 -15   0    8.56    1.94
   3 -15   0    4.55    1.58
   3 -15   0    7.40    2.55
  -3  15   0    6.84    2.41
  -3  15   0    4.05    1.82
  -3  15   0    5.35    1.78
   2 -15   0    6.09    1.65
   2 -15   0    5.39    2.34
   2 -15   0    1.49    2.38
   2 -15   0    2.17    1.40
  -2  15   0    4.61    1.66
  -2  15   0    8.58    2.48
   1 -15   0   39.24    2.94
   1 -15   0   41.46    4.43
   1 -15   0   37.75    4.72
   1 -15   0   44.98    3.32
   1 -15   0   37.82    2.35
  -1  15   0   40.44    3.44
  -1  15   0   36.79    3.89
  -1  15   0   40.32    4.09
   0 -15   0    9.75    1.15
   0 -15   0   11.72    2.52
   0 -15   0    8.58    1.78
   0 -15   0    7.63    3.01
   0 -15   0    7.28    1.59
   0  15   0    5.75    2.08
   0  15   0   11.72    1.97
   0  15   0    8.84    2.34
   0  15   0    9.22    1.36
  -1 -15   0  114.87    4.93
  -1 -15   0  113.49    7.54
  -1 -15   0  117.06    5.45
  -1 -15   0  116.57    5.80
  -1 -15   0  104.92    6.34
   1  15   0  116.89    5.84
   1  15   0  116.51    6.35
   1  15   0  117.66    5.01
   1  15   0  113.48    6.45
  -2 -15   0   15.08    3.37
  -2 -15   0    9.91    1.89
  -2 -15   0   13.87    1.62
  -2 -15   0   13.30    2.36
   2  15   0    9.07    2.22
   2  15   0   12.78    1.46
   2  15   0   16.79    2.75
   2  15   0   13.75    2.10
  -3 -15   0  136.53    6.50
  -3 -15   0  133.56    6.26
  -3 -15   0  132.35    8.43
  -3 -15   0  133.00    6.79
  -3 -15   0  136.75    6.09
   3  15   0  147.73    6.59
   3  15   0  129.82    6.96
   3  15   0  141.52    5.76
   3  15   0  142.99    7.44
  -4 -15   0   52.63    3.56
  -4 -15   0   60.37    6.19
  -4 -15   0   61.33    3.88
  -4 -15   0   62.98    3.96
  -4 -15   0   60.29    3.70
   4  15   0   56.66    4.49
   4  15   0   64.64    3.29
   4  15   0   66.62    3.93
   4  15   0   57.70    4.28
  -5 -15   0   41.46    3.36
  -5 -15   0   50.60    3.36
  -5 -15   0   42.68    5.21
  -5 -15   0   51.66    3.34
  -5 -15   0   43.49    3.53
   5  15   0   42.46    3.46
   5  15   0   52.81    4.02
   5  15   0   45.22    2.85
   5  15   0   52.82    4.28
  -6 -15   0   31.26    2.95
  -6 -15   0   27.05    2.41
  -6 -15   0   30.27    2.98
  -6 -15   0   30.15    4.65
  -6 -15   0   29.47    2.93
   6  15   0   28.42    3.43
   6  15   0   33.71    3.08
   6  15   0   34.49    3.49
  -7 -15   0   11.21    3.59
  -7 -15   0   13.60    2.17
  -7 -15   0   12.36    2.36
  -7 -15   0   13.59    2.15
   7  15   0   14.26    2.82
   7  15   0   12.22    2.16
   7  15   0   13.14    2.56
  -8 -15   0   25.62    2.91
  -8 -15   0   25.45    2.87
  -8 -15   0   32.53    4.92
  -8 -15   0   24.96    3.06
   8  15   0   24.31    3.57
   8  15   0   28.21    2.97
   8  15   0   27.95    3.40
  -9 -15   0   10.77    2.17
  -9 -15   0   11.56    3.46
  -9 -15   0   11.34    2.51
  -9 -15   0    6.22    1.85
   9  15   0   10.57    2.54
   9  15   0   10.35    2.12
   9  15   0    8.18    2.77
 -10 -15   0    0.00    1.50
 -10 -15   0   -0.28    1.73
 -10 -15   0   -0.87    1.58
 -10 -15   0    0.23    2.63
 -10 -15   0    4.15    2.26
  10  15   0    4.64    2.61
  10  15   0   -0.10    1.59
  10  15   0    2.52    2.11
 -11 -15   0    0.34    1.57
 -11 -15   0   -4.62    1.87
 -11 -15   0   -0.72    2.44
 -11 -15   0    0.96    1.90
  11  15   0   -0.04    1.79
  11  15   0   -1.19    2.40
  11  15   0   -1.32    2.14
 -12 -15   0   18.32    2.62
 -12 -15   0   16.43    3.40
 -12 -15   0   12.90    2.82
  12  15   0    7.47    3.27
  12  15   0   14.41    3.31
  12  15   0   13.82    3.00
  12  15   0   15.75    2.79
 -13 -15   0   -0.25    1.76
 -13 -15   0   -0.01    2.38
 -13 -15   0   -3.12    1.84
  13  15   0    5.43    2.68
  13  15   0   -0.69    2.07
  13  15   0    0.54    2.11
  13  15   0    3.77    2.94
 -14 -15   0   38.46    5.92
 -14 -15   0   26.50    4.16
  14  15   0   39.40    5.00
  14  15   0   19.71    4.15
  14  15   0   39.07    4.21
 -15 -15   0   -4.55    2.77
  15  15   0   -0.45    3.22
  15  15   0    3.52    3.09
  15  15   0   -1.43    2.11
  11 -16   0   25.76    5.29
  11 -16   0   28.42    4.20
 -11  16   0   21.24    3.34
 -11  16   0   20.75    3.78
 -11  16   0   17.92    4.10
  10 -16   0   24.76    5.06
  10 -16   0   18.77    3.48
 -10  16   0    7.21    3.14
 -10  16   0   18.29    3.42
 -10  16   0   13.61    2.77
   9 -16   0   23.02    4.83
   9 -16   0   15.39    3.23
  -9  16   0   14.52    3.16
  -9  16   0   18.03    3.01
  -9  16   0   16.65    3.36
   8 -16   0   11.31    2.78
   8 -16   0   15.39    4.04
   8 -16   0    6.29    3.14
  -8  16   0    8.15    2.32
  -8  16   0   12.71    2.91
  -8  16   0   12.81    3.38
   7 -16   0    7.68    2.37
   7 -16   0    4.78    3.26
   7 -16   0    6.41    2.24
  -7  16   0    5.19    2.25
  -7  16   0    2.91    1.84
  -7  16   0    6.39    2.73
   6 -16   0    1.85    1.82
   6 -16   0    2.27    1.88
   6 -16   0    1.36    2.63
  -6  16   0    2.56    1.83
  -6  16   0    2.27    1.97
  -6  16   0    0.44    2.18
   5 -16   0    0.71    1.54
   5 -16   0    0.41    1.49
   5 -16   0    3.58    2.70
  -5  16   0    1.27    2.16
  -5  16   0    0.06    1.57
  -5  16   0    0.33    1.80
   4 -16   0    3.80    1.89
   4 -16   0    6.73    2.76
   4 -16   0    4.12    1.67
   4 -16   0    5.18    2.55
  -4  16   0    6.64    1.92
  -4  16   0    6.51    2.39
  -4  16   0    7.67    2.22
   3 -16   0   -0.18    1.37
   3 -16   0    1.20    2.23
   3 -16   0   -0.45    1.90
   3 -16   0   -0.73    1.20
  -3  16   0    0.68    1.76
  -3  16   0    0.87    1.46
  -3  16   0   -0.83    1.87
   2 -16   0   32.41    4.36
   2 -16   0   28.36    2.89
   2 -16   0   21.49    3.91
   2 -16   0   26.44    2.93
  -2  16   0   38.26    3.47
  -2  16   0   29.58    3.77
  -2  16   0   30.48    3.59
   1 -16   0    6.39    1.71
   1 -16   0    2.81    2.19
   1 -16   0    0.48    2.55
   1 -16   0    3.56    1.45
  -1  16   0    4.70    2.22
  -1  16   0    0.69    1.98
  -1  16   0    3.22    1.66
   0 -16   0  112.46    7.96
   0 -16   0  126.34    7.24
   0 -16   0  121.05    5.93
   0 -16   0  122.72    6.29
   0  16   0  121.45    6.97
   0  16   0  129.74    5.53
   0  16   0  128.35    7.19
   0  16   0  142.05    6.56
  -1 -16   0    8.62    1.31
  -1 -16   0   13.47    1.82
  -1 -16   0   10.34    2.39
  -1 -16   0    6.42    2.92
  -1 -16   0   10.76    1.98
   1  16   0   10.52    2.57
   1  16   0    7.86    2.33
   1  16   0    9.25    1.90
   1  16   0   14.94    1.61
  -2 -16   0   70.45    4.28
  -2 -16   0   64.60    6.17
  -2 -16   0   63.35    3.52
  -2 -16   0   64.73    4.78
   2  16   0   72.56    4.90
   2  16   0   69.23    3.40
   2  16   0   69.55    5.06
   2  16   0   67.00    4.24
  -3 -16   0   55.18    4.09
  -3 -16   0   55.01    5.86
  -3 -16   0   49.75    3.27
  -3 -16   0   49.53    3.62
  -3 -16   0   49.48    3.34
   3  16   0   50.06    3.66
   3  16   0   53.83    4.52
   3  16   0   51.18    4.41
   3  16   0   46.42    2.83
  -4 -16   0   34.34    3.23
  -4 -16   0   29.35    4.57
  -4 -16   0   27.59    2.84
  -4 -16   0   28.82    2.73
  -4 -16   0   29.16    2.69
   4  16   0   30.29    2.33
   4  16   0   30.50    3.33
   4  16   0   28.50    3.62
   4  16   0   25.95    2.86
  -5 -16   0    7.53    3.20
  -5 -16   0   12.15    2.05
  -5 -16   0   10.46    1.99
  -5 -16   0   11.51    1.94
  -5 -16   0   12.72    1.99
   5  16   0    8.69    2.17
   5  16   0   11.19    1.63
   5  16   0   10.67    2.00
   5  16   0   10.10    2.59
  -6 -16   0    7.26    1.99
  -6 -16   0   16.13    3.81
  -6 -16   0   11.39    2.11
  -6 -16   0   10.79    1.70
  -6 -16   0   10.84    1.91
   6  16   0   13.13    2.85
   6  16   0   15.39    2.66
   6  16   0   11.73    2.14
   6  16   0   10.35    1.69
  -7 -16   0    3.45    1.60
  -7 -16   0    4.21    1.59
  -7 -16   0    0.91    2.83
  -7 -16   0    4.73    1.87
  -7 -16   0    3.79    1.78
   7  16   0    3.18    1.70
   7  16   0    1.13    1.85
   7  16   0   -1.07    1.90
  -8 -16   0   -0.87    1.82
  -8 -16   0   -0.95    1.42
  -8 -16   0   -0.44    2.94
  -8 -16   0    2.26    1.51
   8  16   0    1.07    1.90
   8  16   0    3.32    1.74
   8  16   0    1.62    2.38
  -9 -16   0   -1.18    1.43
  -9 -16   0    6.26    3.20
  -9 -16   0    0.01    1.96
  -9 -16   0   -0.02    1.33
   9  16   0   -1.14    2.08
   9  16   0    2.16    1.66
   9  16   0    0.47    1.96
 -10 -16   0    5.00    2.42
 -10 -16   0    0.18    2.81
 -10 -16   0    3.19    1.82
 -10 -16   0    2.40    2.16
  10  16   0   -0.59    2.47
  10  16   0    3.31    2.20
  10  16   0    3.20    1.90
 -11 -16   0   28.27    3.13
 -11 -16   0   21.94    3.37
 -11 -16   0   25.71    4.63
 -11 -16   0   24.53    3.64
  11  16   0   20.09    3.87
  11  16   0   22.84    3.04
  11  16   0   19.84    3.53
 -12 -16   0    4.42    2.36
 -12 -16   0    3.31    2.58
 -12 -16   0   -0.30    1.70
  12  16   0    4.36    2.16
  12  16   0    0.58    2.55
  12  16   0    0.27    2.34
 -13 -16   0   37.60    4.27
 -13 -16   0   41.76    3.88
 -13 -16   0   37.18    4.81
  13  16   0   39.70    5.36
  13  16   0   39.73    5.09
  13  16   0   54.53    4.78
 -14 -16   0   -0.50    2.90
 -14 -16   0    4.94    3.12
  14  16   0   -2.26    2.50
  14  16   0    0.24    2.20
  14  16   0    2.21    3.24
 -15 -16   0   11.81    3.76
  15  16   0   17.28    4.38
  15  16   0   12.70    3.24
  15  16   0    8.81    3.80
  10 -17   0   18.33    4.79
  10 -17   0   11.19    3.05
 -10  17   0   13.14    3.54
 -10  17   0    8.62    2.90
 -10  17   0   14.02    2.97
   9 -17   0   -1.32    2.99
   9 -17   0    5.57    2.46
  -9  17   0    2.19    2.36
  -9  17   0   -0.80    2.38
  -9  17   0   -0.64    1.90
   8 -17   0    0.39    2.12
   8 -17   0    1.58    2.99
  -8  17   0    0.47    1.85
  -8  17   0    3.31    2.76
  -8  17   0    1.63    2.23
   7 -17   0    3.80    3.15
   7 -17   0    3.63    2.15
   7 -17   0    1.19    1.83
  -7  17   0   -1.71    2.13
  -7  17   0   -1.20    2.01
  -7  17   0    3.22    1.89
   6 -17   0   11.17    3.69
   6 -17   0   11.99    2.53
   6 -17   0   15.66    2.89
  -6  17   0   12.68    2.63
  -6  17   0   10.50    2.76
  -6  17   0   10.42    2.97
   5 -17   0    6.34    2.04
   5 -17   0    4.68    2.03
   5 -17   0    5.67    3.17
  -5  17   0    6.36    2.07
  -5  17   0    7.74    2.80
  -5  17   0    2.56    2.16
   4 -17   0    0.32    1.54
   4 -17   0    2.46    1.72
   4 -17   0    0.60    2.47
   4 -17   0    1.10    2.24
  -4  17   0    3.58    1.93
  -4  17   0    3.39    2.37
  -4  17   0    0.39    1.57
   3 -17   0   40.23    3.81
   3 -17   0   38.92    3.51
   3 -17   0   33.62    4.51
   3 -17   0   33.66    4.71
  -3  17   0   37.03    4.41
  -3  17   0   28.57    3.34
  -3  17   0   37.48    3.95
   2 -17   0   -1.91    1.08
   2 -17   0   -1.12    2.17
   2 -17   0    0.10    2.08
   2 -17   0    1.66    1.51
  -2  17   0   -0.63    1.57
  -2  17   0   -1.37    1.72
  -2  17   0   -2.72    1.91
   1 -17   0  112.05    5.70
   1 -17   0  105.33    5.96
   1 -17   0  109.92    7.15
   1 -17   0  115.98    8.04
  -1  17   0  117.30    6.99
  -1  17   0  114.37    6.15
  -1  17   0  114.44    6.89
   0 -17   0    0.69    2.51
   0 -17   0    1.67    2.13
   0 -17   0    0.05    1.22
   0 -17   0    2.11    1.51
   0  17   0    0.48    2.09
   0  17   0    0.48    1.08
   0  17   0    1.50    2.05
   0  17   0   -0.17    1.46
  -1 -17   0  161.63   10.02
  -1 -17   0  172.09    7.61
  -1 -17   0  175.60    8.12
  -1 -17   0  173.09    7.02
  -1 -17   0  166.29    8.82
   1  17   0  178.34    9.01
   1  17   0  177.62    7.11
   1  17   0  171.22    8.11
   1  17   0  173.33    8.69
  -2 -17   0    8.09    1.41
  -2 -17   0    5.69    2.97
  -2 -17   0    6.59    2.18
  -2 -17   0    6.62    1.87
   2  17   0    8.74    2.54
   2  17   0   10.23    2.46
   2  17   0    9.17    1.99
   2  17   0    8.23    1.33
  -3 -17   0   28.99    3.05
  -3 -17   0   29.94    4.86
  -3 -17   0   29.01    2.54
  -3 -17   0   28.49    3.24
  -3 -17   0   30.25    2.77
   3  17   0   30.16    3.83
   3  17   0   29.88    3.15
   3  17   0   32.35    2.26
   3  17   0   24.94    3.33
  -4 -17   0    0.23    1.32
  -4 -17   0   -0.34    1.29
  -4 -17   0    2.08    1.53
  -4 -17   0   -0.57    1.11
  -4 -17   0   -1.82    2.50
   4  17   0    2.52    2.27
   4  17   0    1.80    1.09
   4  17   0    1.12    1.80
   4  17   0    0.49    1.55
  -5 -17   0    9.53    3.43
  -5 -17   0    1.99    1.38
  -5 -17   0    4.59    1.62
  -5 -17   0    7.92    1.88
  -5 -17   0    5.31    1.76
   5  17   0    3.14    1.96
   5  17   0    5.27    1.78
   5  17   0    4.27    2.43
   5  17   0    5.98    1.44
  -6 -17   0   -0.48    1.46
  -6 -17   0    0.78    2.85
  -6 -17   0   -0.48    1.52
  -6 -17   0    0.22    1.18
  -6 -17   0   -0.05    1.12
   6  17   0   -1.64    1.07
   6  17   0   -0.61    1.48
   6  17   0    1.95    2.26
   6  17   0    2.07    1.90
  -7 -17   0    1.28    2.97
  -7 -17   0    6.45    1.74
  -7 -17   0    5.14    1.86
  -7 -17   0    4.86    1.96
   7  17   0    2.94    1.79
   7  17   0    3.28    2.13
   7  17   0    4.89    2.54
  -8 -17   0   15.08    2.59
  -8 -17   0    6.90    2.00
  -8 -17   0    9.11    3.67
   8  17   0   12.54    2.36
   8  17   0   15.15    3.33
   8  17   0   11.82    2.74
  -9 -17   0   12.61    3.78
  -9 -17   0   10.04    2.27
  -9 -17   0   11.38    2.69
   9  17   0    6.96    3.02
   9  17   0    8.97    2.21
   9  17   0   13.08    3.00
 -10 -17   0   43.03    4.50
 -10 -17   0   49.90    6.33
 -10 -17   0   41.25    3.80
 -10 -17   0   32.87    4.00
  10  17   0   39.23    3.83
  10  17   0   34.09    4.30
  10  17   0   42.21    5.05
 -11 -17   0    0.11    2.12
 -11 -17   0    0.08    1.78
 -11 -17   0    4.09    3.37
 -11 -17   0   -0.06    2.28
  11  17   0    2.59    2.94
  11  17   0    2.43    2.08
  11  17   0    3.26    2.53
 -12 -17   0   41.58    4.81
 -12 -17   0   43.63    4.89
 -12 -17   0   45.07    4.08
  12  17   0   51.93    5.87
  12  17   0   46.62    4.56
  12  17   0   57.98    5.53
 -13 -17   0   -2.68    1.74
 -13 -17   0    5.45    2.83
 -13 -17   0    2.00    2.12
  13  17   0   -0.05    3.07
  13  17   0    3.07    2.70
  13  17   0    1.66    2.19
 -14 -17   0    8.63    3.15
 -14 -17   0    8.18    3.29
  14  17   0   12.36    3.08
  14  17   0    5.51    3.79
  14  17   0   10.07    3.48
  10 -18   0    1.46    3.53
  10 -18   0   -0.85    2.43
 -10  18   0   -0.05    2.76
 -10  18   0    2.21    2.41
 -10  18   0    1.26    2.53
   9 -18   0    0.53    3.17
   9 -18   0   -0.75    2.27
  -9  18   0    2.20    2.48
  -9  18   0    1.71    2.55
  -9  18   0    1.60    2.13
   8 -18   0   10.23    2.93
   8 -18   0    9.10    3.64
  -8  18   0    5.20    2.76
  -8  18   0    5.72    2.38
  -8  18   0    4.44    2.92
   7 -18   0    2.62    2.31
   7 -18   0    5.84    3.53
   7 -18   0    7.75    2.72
  -7  18   0    7.94    2.70
  -7  18   0    7.85    2.52
  -7  18   0    7.53    2.99
   6 -18   0   54.89    4.98
   6 -18   0   54.58    5.00
   6 -18   0   63.23    6.69
  -6  18   0   48.93    4.69
  -6  18   0   57.07    5.37
  -6  18   0   58.49    6.19
   5 -18   0   12.61    2.55
   5 -18   0   11.51    3.59
   5 -18   0   11.19    2.63
  -5  18   0   11.94    2.94
  -5  18   0    8.48    2.38
  -5  18   0   12.10    3.27
   4 -18   0   65.72    6.50
   4 -18   0   69.25    5.07
   4 -18   0   62.21    4.59
  -4  18   0   77.90    5.45
  -4  18   0   62.24    4.72
  -4  18   0   60.87    5.97
   3 -18   0   -2.82    2.23
   3 -18   0    1.75    2.36
   3 -18   0    0.66    1.38
   3 -18   0   -0.73    1.53
  -3  18   0   -2.13    1.68
  -3  18   0    1.02    2.30
  -3  18   0    1.29    1.73
   2 -18   0   45.03    3.69
   2 -18   0   64.18    5.97
   2 -18   0   46.07    4.21
   2 -18   0   52.05    5.90
  -2  18   0   53.79    4.15
  -2  18   0   46.17    4.90
  -2  18   0   47.21    4.46
   1 -18   0    4.00    1.54
   1 -18   0    5.39    2.92
   1 -18   0    4.85    2.63
   1 -18   0    2.66    1.71
  -1  18   0    3.78    2.41
  -1  18   0    3.49    1.76
   0 -18   0   62.09    6.73
   0 -18   0   79.92    4.87
   0 -18   0   71.59    5.73
   0 -18   0   69.90    4.25
   0  18   0   74.08    5.60
   0  18   0   83.38    5.04
   0  18   0   64.38    5.42
  -1 -18   0    2.11    1.59
  -1 -18   0    2.65    2.08
  -1 -18   0    0.28    1.24
  -1 -18   0    1.84    1.08
  -1 -18   0    2.07    2.65
   1  18   0    1.37    1.65
   1  18   0    1.17    2.12
   1  18   0    1.52    2.24
   1  18   0    2.86    1.16
  -2 -18   0    8.97    3.22
  -2 -18   0    6.75    1.40
  -2 -18   0    7.77    2.22
  -2 -18   0    6.53    1.92
  -2 -18   0    4.57    1.49
   2  18   0    1.75    2.33
   2  18   0    7.24    1.33
   2  18   0    9.67    2.14
   2  18   0    2.25    2.20
  -3 -18   0    0.93    1.34
  -3 -18   0    2.69    1.29
  -3 -18   0    2.81    1.69
  -3 -18   0    2.49    2.88
  -3 -18   0    4.00    1.88
   3  18   0   -0.73    2.12
   3  18   0   -2.53    1.78
   3  18   0    0.65    1.04
   3  18   0    4.14    1.70
  -4 -18   0    8.52    2.03
  -4 -18   0    7.58    3.35
  -4 -18   0    7.05    1.73
  -4 -18   0   10.58    1.92
  -4 -18   0    5.51    1.86
   4  18   0   12.72    2.86
   4  18   0    6.71    2.43
   4  18   0   10.32    2.22
   4  18   0    9.76    1.43
  -5 -18   0    6.51    1.80
  -5 -18   0    6.90    3.59
  -5 -18   0   10.05    2.18
  -5 -18   0    7.50    2.10
  -5 -18   0    9.66    2.00
   5  18   0    9.12    2.91
   5  18   0    8.98    1.59
   5  18   0    6.91    2.08
   5  18   0    5.16    2.17
  -6 -18   0    5.99    1.62
  -6 -18   0    2.47    3.16
  -6 -18   0    4.59    1.95
  -6 -18   0    4.34    1.76
   6  18   0    8.75    2.42
   6  18   0    6.74    1.55
   6  18   0    7.66    2.02
   6  18   0    6.97    2.72
  -7 -18   0   19.04    4.28
  -7 -18   0   16.98    2.68
  -7 -18   0   20.79    2.77
   7  18   0   20.14    3.15
   7  18   0   16.52    2.09
   7  18   0   17.98    2.72
   7  18   0   19.29    3.60
  -8 -18   0    6.14    3.35
  -8 -18   0    6.57    2.22
  -8 -18   0    5.19    1.96
   8  18   0    1.79    1.82
   8  18   0    3.76    2.53
   8  18   0    6.34    2.44
  -9 -18   0   40.12    4.12
  -9 -18   0   49.39    6.36
  -9 -18   0   37.22    3.78
   9  18   0   38.38    3.89
   9  18   0   45.04    4.67
   9  18   0   38.11    4.64
 -10 -18   0    6.53    2.41
 -10 -18   0    3.17    2.43
 -10 -18   0    4.07    1.99
  10  18   0    0.33    2.76
  10  18   0    7.26    2.77
  10  18   0    4.43    2.19
 -11 -18   0   32.48    4.15
 -11 -18   0   37.12    3.76
 -11 -18   0   45.07    4.88
  11  18   0   46.87    4.43
  11  18   0   40.25    4.72
  11  18   0   46.16    5.46
 -12 -18   0   -3.21    1.68
 -12 -18   0    0.67    2.31
 -12 -18   0   -0.56    2.28
  12  18   0    7.35    3.46
  12  18   0    1.67    2.19
  12  18   0    1.64    2.63
 -13 -18   0    6.94    2.27
 -13 -18   0    6.29    2.83
 -13 -18   0    3.35    2.75
  13  18   0    6.66    2.67
  13  18   0    9.48    3.92
  13  18   0   10.60    3.38
 -14 -18   0    1.56    2.40
 -14 -18   0   -1.16    2.74
  14  18   0    5.79    2.60
  14  18   0   -2.29    3.04
  14  18   0    5.08    3.12
   9 -19   0    5.86    3.88
   9 -19   0    3.28    2.69
  -9  19   0    1.90    2.95
  -9  19   0    4.00    2.45
  -9  19   0    3.93    2.64
   8 -19   0   14.18    4.17
   8 -19   0   17.77    3.56
  -8  19   0   15.95    3.84
  -8  19   0    9.28    2.63
  -8  19   0   19.62    3.79
   7 -19   0   23.40    4.74
   7 -19   0   34.96    4.34
  -7  19   0   25.15    3.64
  -7  19   0   21.61    3.81
  -7  19   0   23.58    4.27
   6 -19   0   13.28    3.97
   6 -19   0   15.06    3.15
   6 -19   0   14.24    2.95
  -6  19   0   13.50    3.49
  -6  19   0    9.52    2.67
  -6  19   0    9.49    2.98
   5 -19   0   39.01    4.15
   5 -19   0   45.98    5.79
   5 -19   0   46.31    4.56
  -5  19   0   35.61    4.08
  -5  19   0   46.72    4.80
  -5  19   0   35.49    4.80
   4 -19   0    2.69    1.74
   4 -19   0    0.72    1.90
   4 -19   0    4.68    3.15
  -4  19   0    1.79    1.98
  -4  19   0    4.69    2.31
  -4  19   0    5.61    2.79
   3 -19   0   55.12    4.84
   3 -19   0   52.81    4.02
   3 -19   0   51.81    6.03
   3 -19   0   50.82    5.92
  -3  19   0   40.40    4.90
  -3  19   0   51.60    4.59
  -3  19   0   53.25    5.06
   2 -19   0    6.23    1.85
   2 -19   0   13.75    2.58
   2 -19   0   11.17    3.29
   2 -19   0   14.30    3.64
  -2  19   0   13.58    2.53
  -2  19   0   15.70    3.32
  -2  19   0   11.56    2.74
   1 -19   0   51.38    5.50
   1 -19   0   49.83    4.26
   1 -19   0   43.59    3.64
   1 -19   0   49.99    5.93
  -1  19   0   56.27    5.27
  -1  19   0   51.49    4.37
   0 -19   0    2.21    1.68
   0 -19   0    7.16    2.71
   0 -19   0   10.30    3.30
   0 -19   0    3.76    1.58
   0  19   0    5.34    2.50
   0  19   0    6.78    2.71
   0  19   0    2.15    1.79
  -1 -19   0   -0.29    2.02
  -1 -19   0    0.70    1.26
  -1 -19   0    3.87    1.84
  -1 -19   0    1.86    2.97
   1  19   0   -0.41    1.61
   1  19   0    2.93    2.43
   1  19   0    3.65    2.22
  -2 -19   0    1.50    1.24
  -2 -19   0    1.62    1.65
  -2 -19   0    6.37    3.43
  -2 -19   0    3.45    2.05
  -2 -19   0    2.49    1.33
   2  19   0    3.25    1.74
   2  19   0    3.18    2.24
   2  19   0    0.99    2.36
  -3 -19   0   19.73    2.69
  -3 -19   0   28.50    4.75
  -3 -19   0   18.36    2.13
  -3 -19   0   19.40    2.91
   3  19   0   16.28    3.11
   3  19   0   17.75    3.56
   3  19   0   18.46    2.76
  -4 -19   0    7.41    2.04
  -4 -19   0   12.14    3.71
  -4 -19   0    8.28    2.14
  -4 -19   0    4.88    1.69
   4  19   0    7.63    2.22
   4  19   0    4.12    2.55
   4  19   0    8.51    2.60
  -5 -19   0   24.79    3.01
  -5 -19   0   21.04    2.75
  -5 -19   0   18.46    4.58
  -5 -19   0   23.05    2.75
   5  19   0   19.11    3.42
   5  19   0   19.18    2.80
   5  19   0   16.98    3.18
  -6 -19   0   13.75    2.45
  -6 -19   0   12.57    2.41
  -6 -19   0   17.60    4.55
   6  19   0   22.12    3.74
   6  19   0   20.11    3.22
   6  19   0   10.95    2.37
  -7 -19   0    9.86    2.23
  -7 -19   0   13.59    2.54
  -7 -19   0   13.71    4.18
   7  19   0   10.34    2.70
   7  19   0    9.99    3.13
   7  19   0    9.32    2.40
  -8 -19   0   25.90    5.25
  -8 -19   0   17.66    2.98
  -8 -19   0   20.91    2.95
   8  19   0   15.95    3.56
   8  19   0   20.40    3.48
   8  19   0   20.46    3.01
  -9 -19   0    9.91    2.56
  -9 -19   0    6.59    2.19
  -9 -19   0   24.88    4.80
   9  19   0   10.51    2.91
   9  19   0   10.66    2.50
   9  19   0    6.81    3.03
 -10 -19   0   17.39    3.39
 -10 -19   0   24.00    5.00
 -10 -19   0   21.83    3.47
 -10 -19   0   20.82    3.04
  10  19   0   21.69    3.16
  10  19   0   19.05    3.97
  10  19   0   24.35    3.94
 -11 -19   0    2.68    2.06
 -11 -19   0   -1.09    2.41
 -11 -19   0    2.46    2.40
  11  19   0   -0.76    2.78
  11  19   0   -2.95    1.81
  11  19   0    0.77    2.47
 -12 -19   0    2.52    2.13
 -12 -19   0    7.75    2.83
 -12 -19   0   -1.18    2.44
  12  19   0    2.28    3.19
  12  19   0    3.82    2.45
  12  19   0    3.80    2.90
 -13 -19   0   -0.39    2.01
 -13 -19   0    0.61    2.47
 -13 -19   0   -3.68    2.47
  13  19   0    0.02    2.87
  13  19   0   -1.76    1.93
  13  19   0   -3.67    2.78
   8 -20   0   26.35    5.18
   8 -20   0   17.36    3.74
  -8  20   0   10.53    3.25
  -8  20   0   19.83    4.29
  -8  20   0   18.70    3.28
  -8  20   0   17.45    3.70
   7 -20   0   22.42    4.78
   7 -20   0   18.27    3.54
  -7  20   0   17.98    3.57
  -7  20   0   13.11    3.71
  -7  20   0   14.41    3.15
   6 -20   0   22.37    4.76
   6 -20   0   35.11    4.34
  -6  20   0   27.17    3.86
  -6  20   0   24.14    3.93
  -6  20   0   31.17    5.04
   5 -20   0    7.96    3.75
   5 -20   0    7.48    2.64
  -5  20   0    2.54    2.31
  -5  20   0    7.09    3.18
  -5  20   0    8.77    2.81
   4 -20   0    8.23    2.63
   4 -20   0    9.84    3.63
  -4  20   0    5.99    3.07
  -4  20   0   10.16    2.71
  -4  20   0   10.09    3.03
   3 -20   0    7.03    3.28
   3 -20   0    6.06    2.95
   3 -20   0    2.28    2.02
  -3  20   0    2.56    2.32
  -3  20   0    3.73    2.65
  -3  20   0    5.99    2.22
   2 -20   0   20.33    3.11
   2 -20   0   23.42    4.40
   2 -20   0   14.15    3.57
  -2  20   0   21.48    3.56
  -2  20   0   16.02    2.84
  -2  20   0   24.16    4.05
   1 -20   0    1.35    1.76
   1 -20   0   -1.39    2.52
   1 -20   0    2.98    2.51
  -1  20   0    0.84    1.72
  -1  20   0    3.26    2.52
   0 -20   0    8.40    2.26
   0 -20   0    5.89    2.69
   0 -20   0   11.00    3.56
   0  20   0    4.38    2.75
   0  20   0   13.64    3.25
   0  20   0    9.44    2.44
  -1 -20   0    3.11    1.83
  -1 -20   0    3.20    3.07
  -1 -20   0    1.18    2.06
   1  20   0   -0.61    1.68
   1  20   0    1.53    2.31
   1  20   0    0.61    2.27
  -2 -20   0   16.79    2.80
  -2 -20   0   21.79    4.61
  -2 -20   0   22.14    3.52
   2  20   0   25.25    3.75
   2  20   0   22.77    3.06
   2  20   0   20.60    3.63
  -3 -20   0   21.80    2.32
  -3 -20   0   16.45    4.27
  -3 -20   0   22.77    3.28
  -3 -20   0   22.54    2.91
   3  20   0   22.37    3.57
   3  20   0   18.74    3.67
   3  20   0   18.49    2.92
  -4 -20   0   49.63    3.59
  -4 -20   0   43.74    4.14
  -4 -20   0   49.43    4.36
  -4 -20   0   49.19    6.56
   4  20   0   54.66    4.54
   4  20   0   48.71    4.83
   4  20   0   51.49    5.21
  -5 -20   0   21.81    2.91
  -5 -20   0   22.01    2.77
  -5 -20   0   24.99    3.04
  -5 -20   0   29.49    5.36
   5  20   0   25.17    3.24
   5  20   0   24.98    4.12
   5  20   0   23.85    3.53
  -6 -20   0    2.92    3.30
  -6 -20   0    1.06    1.86
  -6 -20   0    2.06    1.74
   6  20   0    3.65    2.49
   6  20   0    2.12    1.94
   6  20   0    4.50    2.94
  -7 -20   0    9.10    2.26
  -7 -20   0   11.62    4.15
  -7 -20   0   13.79    2.58
   7  20   0    8.77    3.14
   7  20   0   13.29    2.64
   7  20   0   15.83    3.20
  -8 -20   0    7.87    3.91
  -8 -20   0    5.66    2.15
  -8 -20   0    6.56    2.41
   8  20   0    4.02    2.81
   8  20   0    3.23    2.03
   8  20   0   12.02    2.92
  -9 -20   0    6.67    3.78
  -9 -20   0    4.28    2.41
  -9 -20   0    5.64    2.05
   9  20   0    3.62    3.15
   9  20   0    4.92    2.21
   9  20   0    4.77    2.61
 -10 -20   0    0.61    2.26
 -10 -20   0    0.59    2.36
 -10 -20   0   -0.60    3.29
 -10 -20   0   -0.70    1.84
  10  20   0    0.05    1.91
  10  20   0    1.59    2.57
  10  20   0   -1.10    2.74
 -11 -20   0    0.97    2.33
 -11 -20   0    0.47    2.24
 -11 -20   0    0.37    1.98
  11  20   0   -2.20    2.87
  11  20   0    2.04    2.62
  11  20   0    2.38    2.18
 -12 -20   0    3.03    2.12
 -12 -20   0    0.11    2.70
 -12 -20   0   -4.67    2.21
  12  20   0    1.97    3.38
  12  20   0   -2.72    2.48
  12  20   0    2.42    2.25
 -13 -20   0    9.20    3.37
 -13 -20   0   13.47    3.03
 -13 -20   0    9.48    3.19
  13  20   0    9.86    4.32
  13  20   0    4.48    2.93
  13  20   0   10.61    3.48
   7 -21   0   12.19    4.15
   7 -21   0    5.87    2.85
  -7  21   0   14.29    3.47
  -7  21   0    4.74    3.24
  -7  21   0   13.79    3.21
   6 -21   0   -2.54    2.92
   6 -21   0   -1.34    2.24
  -6  21   0    2.12    2.18
  -6  21   0    0.43    2.31
  -6  21   0    1.11    2.69
   5 -21   0    2.10    2.26
   5 -21   0    2.89    3.19
  -5  21   0    2.95    2.58
  -5  21   0   -2.60    2.39
  -5  21   0    2.21    2.27
   4 -21   0    3.14    2.32
   4 -21   0    0.55    2.95
  -4  21   0    1.01    2.61
  -4  21   0    3.16    2.27
  -4  21   0    6.49    2.66
   3 -21   0    1.45    2.05
   3 -21   0    3.62    3.22
  -3  21   0    2.38    2.04
  -3  21   0   -1.71    2.31
  -3  21   0    1.34    2.41
   2 -21   0    3.31    3.13
   2 -21   0    4.10    2.21
   2 -21   0    0.69    2.71
  -2  21   0    6.05    2.88
  -2  21   0    6.06    2.25
  -2  21   0   -1.38    2.05
   1 -21   0    8.10    2.42
   1 -21   0   10.60    3.35
   1 -21   0    6.25    3.31
  -1  21   0   12.90    3.33
  -1  21   0    7.35    2.36
   0 -21   0   10.58    3.22
   0 -21   0    4.45    2.10
   0 -21   0    7.97    3.36
   0  21   0    9.20    3.23
   0  21   0    3.70    2.16
   0  21   0    9.51    3.07
  -1 -21   0   40.70    4.78
  -1 -21   0   38.12    5.60
  -1 -21   0   40.47    4.03
   1  21   0   30.80    4.30
   1  21   0   35.93    3.94
   1  21   0   39.54    4.94
  -2 -21   0   13.17    3.06
  -2 -21   0   10.72    2.63
  -2 -21   0   15.26    4.18
   2  21   0   14.33    3.43
   2  21   0    2.59    2.66
   2  21   0   15.59    2.81
  -3 -21   0   44.59    4.11
  -3 -21   0   48.13    4.74
  -3 -21   0   53.12    6.75
   3  21   0   47.63    5.06
   3  21   0   36.85    3.87
   3  21   0   39.56    5.01
  -4 -21   0    8.01    2.26
  -4 -21   0    6.10    2.16
  -4 -21   0    6.00    3.69
   4  21   0    5.69    2.18
   4  21   0    2.74    2.42
   4  21   0    0.46    2.64
  -5 -21   0    4.24    3.61
  -5 -21   0   -0.76    1.66
  -5 -21   0   -0.45    1.56
   5  21   0   -0.14    2.66
   5  21   0   -0.20    1.92
   5  21   0   -0.83    2.05
  -6 -21   0    4.56    3.43
  -6 -21   0    3.68    1.97
  -6 -21   0    1.32    1.74
   6  21   0    3.35    2.98
   6  21   0    0.09    2.32
   6  21   0    1.97    2.00
  -7 -21   0   -1.05    1.77
  -7 -21   0    2.41    3.56
  -7 -21   0   -0.18    1.81
   7  21   0    1.69    2.07
   7  21   0   -2.90    1.98
   7  21   0   -0.91    2.66
  -8 -21   0   -2.54    1.82
  -8 -21   0   -1.80    3.18
  -8 -21   0    1.31    1.95
   8  21   0   -0.32    2.34
   8  21   0   -3.28    1.83
   8  21   0   -2.49    2.72
  -9 -21   0    1.38    2.40
  -9 -21   0   -0.75    3.61
  -9 -21   0   -0.07    1.95
   9  21   0    1.38    2.38
   9  21   0    1.44    2.79
   9  21   0    2.79    2.28
 -10 -21   0    7.59    2.90
 -10 -21   0    7.23    2.78
 -10 -21   0    0.31    2.04
  10  21   0    3.76    2.84
  10  21   0    4.28    3.25
  10  21   0    1.27    2.26
 -11 -21   0    1.85    2.61
 -11 -21   0   -2.92    1.81
 -11 -21   0    0.75    2.64
  11  21   0    0.30    2.26
  11  21   0    3.68    2.88
  11  21   0   -1.47    3.12
 -12 -21   0   20.96    3.15
 -12 -21   0   27.29    4.24
 -12 -21   0   21.52    4.04
  12  21   0   23.95    4.31
  12  21   0   11.70    4.22
  12  21   0   13.08    3.31
   6 -22   0    0.51    3.37
   6 -22   0    2.38    2.61
  -6  22   0    9.48    3.58
  -6  22   0   -4.24    1.92
  -6  22   0    1.62    2.61
   5 -22   0    5.48    3.63
   5 -22   0    2.00    2.38
  -5  22   0    2.33    2.41
  -5  22   0    2.48    3.03
  -5  22   0    2.18    2.45
   4 -22   0    2.54    3.34
   4 -22   0    5.23    2.59
  -4  22   0    7.31    2.80
  -4  22   0    5.32    2.49
  -4  22   0    5.56    3.15
   3 -22   0    3.70    2.23
   3 -22   0    3.71    3.29
  -3  22   0   -0.57    2.04
  -3  22   0    1.73    2.83
  -3  22   0    2.20    2.43
   2 -22   0   18.45    3.29
   2 -22   0   22.73    4.39
  -2  22   0   29.35    4.12
  -2  22   0   13.79    3.64
  -2  22   0   20.96    3.29
   1 -22   0    1.83    2.59
   1 -22   0   -0.65    1.97
   1 -22   0    0.80    2.77
  -1  22   0   -4.77    2.04
  -1  22   0    2.51    2.13
  -1  22   0    4.15    2.69
   0 -22   0   23.10    3.33
   0 -22   0   27.09    4.38
   0 -22   0   18.25    4.54
   0  22   0   17.74    3.70
   0  22   0   21.05    3.18
  -1 -22   0    9.64    3.01
  -1 -22   0    8.98    2.46
  -1 -22   0    9.18    3.81
   1  22   0    2.16    2.60
   1  22   0    7.41    2.46
   1  22   0    6.56    3.09
  -2 -22   0   33.81    4.32
  -2 -22   0   29.57    5.58
  -2 -22   0   26.65    3.62
   2  22   0   27.41    4.02
   2  22   0   22.58    3.27
   2  22   0   23.27    4.13
  -3 -22   0   11.63    2.71
  -3 -22   0    5.33    2.26
  -3 -22   0    8.69    3.97
   3  22   0    5.11    3.17
   3  22   0   11.18    3.17
   3  22   0    1.23    2.02
  -4 -22   0    5.30    2.14
  -4 -22   0    4.16    3.65
  -4 -22   0    5.81    2.11
   4  22   0    3.10    2.12
   4  22   0    3.44    3.14
   4  22   0    6.36    2.77
  -5 -22   0    9.26    3.88
  -5 -22   0    4.39    2.10
   5  22   0    3.77    2.06
   5  22   0    0.89    2.62
   5  22   0    1.03    2.64
  -6 -22   0    6.59    4.05
  -6 -22   0    2.60    1.94
  -6 -22   0    2.58    2.06
   6  22   0    2.83    2.67
   6  22   0    1.84    3.10
   6  22   0    4.36    2.21
  -7 -22   0    3.44    2.13
  -7 -22   0    1.29    2.06
  -7 -22   0    0.04    3.47
   7  22   0    1.77    2.23
   7  22   0    1.34    2.44
   7  22   0   -0.30    2.80
  -8 -22   0    1.49    3.24
  -8 -22   0    0.15    2.16
  -8 -22   0    2.60    2.04
   8  22   0   -0.69    2.12
   8  22   0    3.94    2.62
   8  22   0    0.84    2.87
  -9 -22   0   19.40    5.02
  -9 -22   0   10.29    2.68
  -9 -22   0   12.50    3.06
  -9 -22   0   11.17    3.31
   9  22   0   15.16    3.13
   9  22   0   12.58    3.24
   9  22   0   14.34    3.86
 -10 -22   0   -0.51    2.46
 -10 -22   0    2.55    2.45
 -10 -22   0   -1.76    1.90
  10  22   0    2.21    2.43
  10  22   0   -1.10    3.18
  10  22   0   -0.17    2.66
 -11 -22   0   34.80    4.01
 -11 -22   0   39.14    5.16
 -11 -22   0   47.76    5.05
  11  22   0   29.29    5.49
  11  22   0   31.89    4.30
  11  22   0   36.33    5.01
   5 -23   0    9.48    4.35
   5 -23   0   13.92    3.46
  -5  23   0   16.70    4.00
  -5  23   0   12.09    3.15
  -5  23   0   14.51    3.73
   4 -23   0    3.35    3.37
   4 -23   0   -0.10    2.35
  -4  23   0   -1.70    2.04
  -4  23   0    1.63    2.89
  -4  23   0    0.88    2.50
   3 -23   0   26.02    3.91
   3 -23   0   36.36    5.78
  -3  23   0   25.93    4.53
  -3  23   0   21.46    3.36
  -3  23   0   29.23    4.56
   2 -23   0    2.97    2.31
   2 -23   0    4.04    3.22
  -2  23   0    3.15    2.49
  -2  23   0    1.93    2.86
  -2  23   0    3.63    2.25
   1 -23   0   29.61    4.90
   1 -23   0   26.96    3.69
  -1  23   0   14.32    3.07
  -1  23   0   17.91    3.67
  -1  23   0   29.71    4.52
   0 -23   0    3.97    2.38
   0 -23   0   10.57    3.20
   0 -23   0    5.86    3.65
   0  23   0    5.74    2.35
   0  23   0    2.61    2.99
  -1 -23   0   14.52    3.32
  -1 -23   0   20.76    4.90
  -1 -23   0   12.48    2.88
   1  23   0   16.82    3.71
   1  23   0   16.81    3.83
   1  23   0   13.12    2.91
  -2 -23   0    5.77    2.50
  -2 -23   0    9.50    3.96
  -2 -23   0    6.93    2.32
   2  23   0    4.87    2.31
   2  23   0    6.95    3.29
   2  23   0    4.07    2.75
  -3 -23   0   -1.47    3.29
  -3 -23   0    1.60    2.07
  -3 -23   0    1.28    2.01
   3  23   0   -1.47    2.87
   3  23   0   -2.49    2.29
   3  23   0    1.81    2.18
  -4 -23   0    4.61    3.56
  -4 -23   0    1.82    2.02
   4  23   0    1.69    2.15
   4  23   0    2.66    3.15
   4  23   0   -0.22    2.46
  -5 -23   0    7.72    2.37
  -5 -23   0   11.43    4.20
   5  23   0    9.36    3.54
   5  23   0    1.45    2.82
   5  23   0    1.79    2.26
  -6 -23   0   29.07    5.71
  -6 -23   0   15.88    2.95
   6  23   0   23.20    4.47
   6  23   0   13.01    3.55
   6  23   0   15.21    3.14
  -7 -23   0   17.91    5.08
  -7 -23   0    4.92    2.28
   7  23   0    5.50    2.49
   7  23   0    5.56    2.99
   7  23   0   -2.42    3.10
  -8 -23   0   19.79    3.28
  -8 -23   0   25.25    5.62
  -8 -23   0   22.93    3.44
   8  23   0   17.15    3.91
   8  23   0   25.91    4.84
   8  23   0   22.17    3.51
  -9 -23   0    1.63    2.45
  -9 -23   0    1.65    2.28
  -9 -23   0    1.62    2.48
   9  23   0   -2.27    3.03
   9  23   0    3.21    2.43
   9  23   0    0.63    2.65
 -10 -23   0   22.36    3.44
 -10 -23   0   30.46    4.67
 -10 -23   0   36.20    4.34
  10  23   0   24.94    3.89
  10  23   0   27.00    4.95
  10  23   0   37.55    4.95
   3 -24   0    7.29    3.47
   3 -24   0   -0.74    2.29
  -3  24   0   -2.70    2.72
  -3  24   0    2.60    2.33
  -3  24   0    1.12    2.74
   2 -24   0   15.01    3.40
   2 -24   0   13.41    4.21
  -2  24   0    7.02    2.79
  -2  24   0    9.46    3.65
  -2  24   0   16.03    3.62
   1 -24   0    0.20    2.20
   1 -24   0    2.00    2.80
  -1  24   0    5.52    2.94
  -1  24   0    2.58    2.89
  -1  24   0   -1.31    2.11
   0 -24   0    9.65    3.36
   0 -24   0    3.38    2.39
   0  24   0    5.22    2.44
   0  24   0    4.18    3.00
  -1 -24   0    0.48    3.19
  -1 -24   0    0.78    2.10
  -1 -24   0    0.63    2.51
   1  24   0    0.86    3.01
   1  24   0   -1.05    2.98
   1  24   0    2.86    2.33
  -2 -24   0   -1.40    2.18
  -2 -24   0    1.94    2.31
  -2 -24   0   -3.94    2.89
   2  24   0    0.01    2.26
   2  24   0    5.55    3.16
   2  24   0   -2.92    2.57
  -3 -24   0    3.42    2.33
  -3 -24   0    8.47    4.04
   3  24   0    6.57    2.56
   3  24   0    3.65    2.82
   3  24   0    1.16    2.99
  -4 -24   0   25.14    5.49
  -4 -24   0   19.96    3.25
   4  24   0   16.68    3.19
   4  24   0   17.30    4.21
   4  24   0   15.14    3.74
  -5 -24   0   11.63    2.77
  -5 -24   0   17.51    5.34
   5  24   0    7.85    3.39
   5  24   0    9.28    3.61
   5  24   0   16.04    3.24
  -6 -24   0   12.86    2.90
  -6 -24   0   12.73    4.78
   6  24   0    8.14    3.87
   6  24   0   12.84    2.92
   6  24   0   11.64    3.57
  -7 -24   0   31.50    6.24
  -7 -24   0   17.98    3.37
   7  24   0   18.23    4.02
   7  24   0   24.40    3.76
   7  24   0   21.51    4.45
  -8 -24   0    2.99    2.39
   8  24   0   15.14    4.43
   8  24   0    6.73    2.93
   8  24   0    2.44    3.14
  -9 -24   0   15.44    2.94
  -9 -24   0   18.69    3.94
   9  24   0   13.33    4.76
   9  24   0   12.01    3.77
   9  24   0   18.14    3.48
   1 -25   0    3.94    3.10
   1 -25   0    4.52    2.66
  -1  25   0    6.41    3.37
  -1  25   0   -1.09    2.29
  -1  25   0    0.78    2.88
   0 -25   0    6.75    2.67
   0 -25   0    4.56    3.06
   0  25   0   -0.51    2.26
   0  25   0   -0.46    2.81
  -1 -25   0    4.70    2.87
  -1 -25   0    5.37    2.70
   1  25   0    5.88    3.31
   1  25   0    7.37    2.70
  -2 -25   0    3.77    2.55
  -2 -25   0    8.54    3.12
   2  25   0    6.65    2.74
   2  25   0    4.02    2.94
   2  25   0    2.24    3.19
  -3 -25   0   29.72    5.94
  -3 -25   0   35.25    4.19
   3  25   0   31.10    5.03
   3  25   0   31.86    4.15
   3  25   0   36.32    5.01
  -4 -25   0    8.89    2.75
  -4 -25   0   22.67    5.34
   4  25   0    8.88    3.87
   4  25   0    5.44    3.25
   4  25   0   14.73    3.19
  -5 -25   0   21.95    3.54
  -5 -25   0   23.17    5.65
   5  25   0   18.52    4.47
   5  25   0   14.60    3.24
   5  25   0   10.91    3.78
  -6 -25   0   14.33    3.05
  -6 -25   0   19.12    5.43
   6  25   0   20.18    4.80
   6  25   0    9.96    3.69
   6  25   0   13.49    3.28
  -7 -25   0    5.59    2.61
   7  25   0    6.05    2.89
   7  25   0    2.06    3.58
   7  25   0   -3.32    2.92
  -2 -26   0   25.49    5.02
   2  26   0   25.49    4.61
   2  26   0   32.06    5.34
  -3 -26   0   12.66    3.29
   3  26   0    3.55    3.32
   3  26   0    5.79    3.76
  -4 -26   0   15.49    3.35
   4  26   0   13.35    4.39
   4  26   0   15.30    3.90
   4  26  -1   -1.99    5.32
  -4 -26   1    0.38    2.38
   3  26  -1   -1.71    3.01
  -3 -26   1    3.89    6.58
  -3 -26   1    1.32    3.14
   2  26  -1    6.84    3.72
  -2 -26   1   -5.62    3.43
   7  25  -1    5.58    2.87
   7  25  -1    3.28    3.75
  -7 -25   1    2.14    2.35
  -7 -25   1    3.59    4.13
   6  25  -1    0.59    3.30
   6  25  -1   -2.75    2.20
  -6 -25   1    4.45    4.13
  -6 -25   1   -0.47    2.21
   5  25  -1   -2.08    2.26
   5  25  -1   -0.21    3.28
   5  25  -1   -2.71    2.76
  -5 -25   1    5.75    4.18
  -5 -25   1   -2.33    2.09
   4  25  -1    2.66    2.50
   4  25  -1    1.18    3.34
   4  25  -1   -2.50    2.53
  -4 -25   1   -1.45    2.23
  -4 -25   1    4.14    3.84
   3  25  -1    0.33    2.31
   3  25  -1    2.28    2.95
   3  25  -1    5.31    3.35
  -3 -25   1    0.37    2.30
  -3 -25   1    5.48    4.07
   2  25  -1   20.65    3.52
   2  25  -1   19.94    4.47
   2  25  -1   21.17    4.43
  -2 -25   1   17.03    3.33
  -2 -25   1   18.47    3.92
  -2 -25   1   20.35    5.49
   1  25  -1    2.03    2.97
   1  25  -1    2.14    2.42
  -1 -25   1    9.08    3.26
  -1 -25   1    6.53    2.76
  -1 -25   1    8.09    4.14
   0  25  -1   29.18    4.49
   0  25  -1   34.39    4.91
   0  25  -1   41.84    4.64
   0 -25   1   41.54    5.55
   0 -25   1   37.95    4.50
   0 -25   1   42.79    6.43
  -1  25  -1   -2.42    2.67
  -1  25  -1   -3.11    2.54
  -1  25  -1    1.00    2.29
   1 -25   1    0.79    2.81
   1 -25   1    0.70    2.29
   9  24  -1    0.31    2.41
   9  24  -1    0.06    4.48
  -9 -24   1    3.62    2.43
  -9 -24   1    5.34    3.98
   8  24  -1   -2.13    3.34
   8  24  -1    0.58    2.23
   8  24  -1    0.93    2.94
  -8 -24   1    0.25    2.21
  -8 -24   1    5.06    4.13
   7  24  -1    1.67    2.40
   7  24  -1    1.26    3.37
   7  24  -1   -3.34    2.53
  -7 -24   1    3.57    4.12
  -7 -24   1   -0.28    2.19
   6  24  -1    0.85    2.97
   6  24  -1    4.99    2.60
   6  24  -1    5.23    3.40
  -6 -24   1    4.91    2.48
  -6 -24   1    3.37    4.22
   5  24  -1   -1.29    2.21
   5  24  -1   -2.37    2.74
   5  24  -1    2.82    3.13
  -5 -24   1    2.50    2.23
  -5 -24   1    6.02    4.15
   4  24  -1   13.53    3.96
   4  24  -1    9.48    2.79
   4  24  -1    2.37    2.77
  -4 -24   1   10.14    2.81
  -4 -24   1   20.36    5.35
   3  24  -1   23.58    4.46
   3  24  -1   29.42    3.82
   3  24  -1   21.31    3.96
  -3 -24   1   27.51    5.67
  -3 -24   1   32.24    6.30
  -3 -24   1   28.93    3.80
   2  24  -1    0.33    2.55
   2  24  -1   -0.47    2.96
   2  24  -1    2.64    2.25
  -2 -24   1    2.05    2.35
  -2 -24   1    5.58    4.01
  -2 -24   1    2.82    2.35
   1  24  -1   27.36    4.74
   1  24  -1   18.37    3.88
   1  24  -1   30.51    3.94
  -1 -24   1   21.31    3.99
  -1 -24   1   37.42    6.11
  -1 -24   1   29.61    3.86
   0  24  -1    2.03    2.26
   0  24  -1    1.39    2.83
   0 -24   1    0.89    2.71
   0 -24   1   -1.98    2.03
   0 -24   1    3.83    3.51
  -1  24  -1   12.98    3.54
  -1  24  -1   14.05    3.65
  -1  24  -1   15.26    3.17
   1 -24   1   23.12    3.64
   1 -24   1   12.67    3.73
   1 -24   1   15.26    4.49
  -2  24  -1   -1.43    2.41
  -2  24  -1   -1.72    2.05
  -2  24  -1    3.79    2.91
   2 -24   1    5.04    3.51
   2 -24   1    1.43    2.28
  -3  24  -1    9.64    3.29
  -3  24  -1    4.49    3.11
  -3  24  -1    5.99    2.55
   3 -24   1    6.88    2.88
   3 -24   1    2.69    3.41
  10  23  -1    3.40    3.84
  10  23  -1    0.93    2.66
  10  23  -1   -0.17    2.34
 -10 -23   1    4.78    3.94
 -10 -23   1    2.42    2.72
 -10 -23   1   -4.33    1.90
 -10 -23   1    0.14    2.51
   9  23  -1    0.27    2.67
   9  23  -1   -1.07    3.29
   9  23  -1   -0.09    2.34
  -9 -23   1    7.27    4.41
  -9 -23   1    2.69    2.40
  -9 -23   1    3.55    2.58
   8  23  -1    0.94    3.28
   8  23  -1    1.48    2.25
   8  23  -1    1.77    2.59
  -8 -23   1   -2.81    2.19
  -8 -23   1    2.65    4.04
  -8 -23   1    0.47    2.15
   7  23  -1    8.67    3.81
   7  23  -1    6.25    2.95
   7  23  -1   11.17    2.77
  -7 -23   1    9.79    4.64
  -7 -23   1   10.23    2.69
   6  23  -1    1.73    3.08
   6  23  -1    0.22    2.71
   6  23  -1    5.87    2.53
  -6 -23   1    6.58    4.05
  -6 -23   1    3.35    2.30
   5  23  -1   12.67    3.92
   5  23  -1   12.94    2.91
   5  23  -1   11.34    3.27
  -5 -23   1   15.74    4.85
  -5 -23   1   12.78    2.90
   4  23  -1   24.81    4.47
   4  23  -1   21.93    3.96
   4  23  -1   30.98    3.78
  -4 -23   1   29.65    3.67
  -4 -23   1   42.37    6.63
   3  23  -1    0.13    3.07
   3  23  -1    4.14    2.43
   3  23  -1    7.18    2.90
  -3 -23   1    7.71    4.14
  -3 -23   1    7.48    2.57
  -3 -23   1    5.50    2.40
   2  23  -1   32.03    3.91
   2  23  -1   30.53    4.82
   2  23  -1   30.44    4.46
  -2 -23   1   33.73    5.83
  -2 -23   1   36.63    4.73
  -2 -23   1   34.70    4.15
   1  23  -1    2.33    2.98
   1  23  -1   -0.07    2.67
   1  23  -1    2.37    2.18
  -1 -23   1    3.54    2.67
  -1 -23   1    1.93    2.06
  -1 -23   1    0.10    3.50
   0  23  -1    9.80    3.13
   0  23  -1   17.97    3.26
   0 -23   1   12.67    4.34
   0 -23   1   14.12    3.72
   0 -23   1   14.85    2.95
  -1  23  -1   -0.14    2.39
  -1  23  -1    3.09    2.23
  -1  23  -1    5.49    2.88
   1 -23   1    4.20    3.07
   1 -23   1   -0.71    1.97
   1 -23   1    9.47    3.80
  -2  23  -1    2.76    2.14
  -2  23  -1   -2.96    2.27
  -2  23  -1    3.51    2.89
   2 -23   1    2.44    2.32
   2 -23   1    7.22    3.38
   2 -23   1    3.08    3.04
  -3  23  -1   -1.73    2.66
  -3  23  -1    0.89    2.72
  -3  23  -1   -1.58    2.00
   3 -23   1    6.66    3.66
   3 -23   1    1.86    2.46
  -4  23  -1    0.06    2.28
  -4  23  -1    4.04    3.14
  -4  23  -1    6.01    2.95
   4 -23   1    2.86    3.62
   4 -23   1    3.80    2.61
  -5  23  -1    0.31    2.95
  -5  23  -1   -4.36    1.96
  -5  23  -1    0.39    2.66
   5 -23   1   -0.62    2.49
   5 -23   1    0.65    3.27
  11  22  -1    1.06    3.56
  11  22  -1    1.24    2.52
  11  22  -1    0.01    2.66
 -11 -22   1   -0.41    2.19
 -11 -22   1   -0.60    2.49
 -11 -22   1    0.29    2.54
  10  22  -1    9.23    2.94
  10  22  -1    8.19    3.02
  10  22  -1    5.55    3.51
 -10 -22   1    9.31    2.95
 -10 -22   1    7.10    2.58
 -10 -22   1   12.79    4.39
   9  22  -1   -4.15    2.86
   9  22  -1    1.94    2.23
   9  22  -1    0.28    2.42
  -9 -22   1    2.26    2.18
  -9 -22   1    1.30    3.69
  -9 -22   1    3.29    2.45
   8  22  -1   18.65    3.21
   8  22  -1   10.08    3.98
   8  22  -1   18.47    3.58
  -8 -22   1   19.12    4.90
  -8 -22   1   19.74    3.25
  -8 -22   1   11.07    2.74
   7  22  -1    2.68    2.84
   7  22  -1    2.02    2.52
   7  22  -1    4.05    2.32
  -7 -22   1    3.42    2.13
  -7 -22   1    0.18    2.05
  -7 -22   1    3.96    3.83
   6  22  -1   22.69    3.86
   6  22  -1   19.52    3.22
   6  22  -1   14.95    4.10
  -6 -22   1   21.11    3.49
  -6 -22   1   17.73    3.00
  -6 -22   1   24.85    5.27
   5  22  -1   20.08    3.30
   5  22  -1   25.05    4.52
   5  22  -1   25.18    3.95
  -5 -22   1   28.09    5.61
  -5 -22   1   27.27    3.48
   4  22  -1    8.08    2.94
   4  22  -1    5.82    2.32
   4  22  -1    4.15    3.16
  -4 -22   1    7.82    2.36
  -4 -22   1    7.92    4.13
  -4 -22   1    7.86    2.41
   3  22  -1   32.13    4.28
   3  22  -1   35.04    4.78
   3  22  -1   31.98    3.70
  -3 -22   1   36.13    5.83
  -3 -22   1   37.47    4.41
  -3 -22   1   37.25    3.98
   2  22  -1    4.09    2.60
   2  22  -1    2.55    2.10
   2  22  -1    0.51    2.76
  -2 -22   1    1.53    2.03
  -2 -22   1    1.20    2.25
  -2 -22   1   -2.42    2.96
   1  22  -1   -3.12    2.32
   1  22  -1    4.97    2.33
   1  22  -1    0.33    2.36
  -1 -22   1    5.92    2.33
  -1 -22   1    3.08    2.58
  -1 -22   1    4.66    3.46
   0  22  -1    5.52    2.70
   0  22  -1    0.33    1.89
   0 -22   1    1.60    2.07
   0 -22   1    0.25    2.98
   0 -22   1   -0.79    2.21
  -1  22  -1    5.08    2.83
  -1  22  -1    3.67    2.50
  -1  22  -1    1.99    2.06
   1 -22   1   -1.55    1.83
   1 -22   1    5.25    2.98
   1 -22   1    2.58    3.18
  -2  22  -1    2.11    2.58
  -2  22  -1   -2.59    2.41
  -2  22  -1   -0.48    1.81
   2 -22   1    1.58    2.08
   2 -22   1    2.67    2.97
   2 -22   1    4.66    3.30
  -3  22  -1   13.56    3.53
  -3  22  -1    9.73    3.06
  -3  22  -1   16.24    2.99
   3 -22   1   10.34    3.91
   3 -22   1   12.31    3.03
   3 -22   1   10.99    3.87
  -4  22  -1    2.27    2.68
  -4  22  -1    6.44    3.08
  -4  22  -1    4.33    2.40
   4 -22   1    5.21    3.66
   4 -22   1    1.64    2.21
  -5  22  -1   10.03    3.50
  -5  22  -1   12.41    3.50
  -5  22  -1   20.12    3.46
   5 -22   1   21.02    4.90
   5 -22   1   20.98    3.78
  -6  22  -1    7.82    2.89
  -6  22  -1    7.83    3.13
  -6  22  -1   10.06    3.14
   6 -22   1    6.38    2.87
   6 -22   1    8.69    4.03
  12  21  -1   -1.54    2.75
  12  21  -1   -1.75    3.10
  12  21  -1   -1.06    2.32
 -12 -21   1    3.71    2.84
 -12 -21   1   -0.25    2.15
 -12 -21   1    2.53    2.65
  11  21  -1   17.64    4.54
  11  21  -1   15.35    3.63
  11  21  -1   16.57    3.23
 -11 -21   1   18.85    5.11
 -11 -21   1   18.03    3.84
 -11 -21   1   16.48    3.46
 -11 -21   1   16.47    3.16
  10  21  -1    3.73    2.64
  10  21  -1   -2.56    2.07
  10  21  -1    2.91    3.42
 -10 -21   1    5.86    2.41
 -10 -21   1    4.73    2.70
 -10 -21   1    3.24    3.91
   9  21  -1   25.31    3.56
   9  21  -1   21.34    3.66
   9  21  -1   25.88    4.50
  -9 -21   1   22.00    3.43
  -9 -21   1   24.00    5.63
  -9 -21   1   23.01    3.35
   8  21  -1    4.73    2.68
   8  21  -1    4.89    2.34
   8  21  -1    6.97    3.35
  -8 -21   1    1.46    2.17
  -8 -21   1    6.07    4.16
  -8 -21   1    7.24    2.39
   7  21  -1   20.02    3.46
   7  21  -1   22.01    4.27
   7  21  -1   26.72    3.47
  -7 -21   1   19.92    3.08
  -7 -21   1   35.31    6.03
  -7 -21   1   25.54    3.23
   6  21  -1    8.87    3.31
   6  21  -1   17.73    3.29
   6  21  -1   10.98    2.63
  -6 -21   1   12.58    4.55
  -6 -21   1   12.78    2.46
  -6 -21   1   10.64    2.49
   5  21  -1    9.13    2.91
   5  21  -1   13.96    2.68
   5  21  -1   10.01    3.23
  -5 -21   1   11.71    2.24
  -5 -21   1   17.42    2.85
  -5 -21   1   13.00    4.49
   4  21  -1    7.22    2.29
   4  21  -1   13.09    2.99
   4  21  -1    7.75    3.11
  -4 -21   1   14.59    4.40
  -4 -21   1   11.17    2.49
  -4 -21   1    9.26    2.47
   3  21  -1    1.60    2.39
   3  21  -1    3.12    2.64
   3  21  -1   -1.46    1.61
  -3 -21   1    1.35    1.96
  -3 -21   1    3.42    3.54
  -3 -21   1    0.96    1.84
   2  21  -1   -2.33    2.11
   2  21  -1    1.13    2.61
   2  21  -1    0.94    1.99
  -2 -21   1    2.15    1.92
  -2 -21   1    5.01    3.52
  -2 -21   1    2.56    2.21
   1  21  -1    2.42    1.90
   1  21  -1   -1.16    2.31
   1  21  -1    0.51    2.68
  -1 -21   1    2.91    1.98
  -1 -21   1    3.19    3.20
  -1 -21   1    6.29    2.56
   0  21  -1   40.67    4.93
   0  21  -1   28.32    4.10
   0  21  -1   30.18    3.67
   0 -21   1   33.38    3.86
   0 -21   1   37.58    5.60
   0 -21   1   31.78    4.69
  -1  21  -1    6.16    2.22
  -1  21  -1    3.97    2.63
  -1  21  -1    3.09    2.53
   1 -21   1    9.81    3.69
   1 -21   1    6.65    2.36
   1 -21   1    5.20    3.05
  -2  21  -1   45.57    5.25
  -2  21  -1   49.47    4.64
  -2  21  -1   53.38    5.25
   2 -21   1   54.27    5.00
   2 -21   1   47.93    6.20
   2 -21   1   52.25    6.17
  -3  21  -1    1.10    2.57
  -3  21  -1    0.32    1.93
  -3  21  -1   -0.28    2.32
   3 -21   1    3.51    2.25
   3 -21   1   -0.41    2.79
   3 -21   1    1.85    2.89
  -4  21  -1   37.97    4.75
  -4  21  -1   28.95    3.80
  -4  21  -1   32.54    4.68
   4 -21   1   38.43    5.65
   4 -21   1   32.61    4.17
  -5  21  -1    2.96    2.32
  -5  21  -1    3.90    2.95
  -5  21  -1    5.43    3.13
   5 -21   1    7.63    2.77
   5 -21   1   15.73    4.33
  -6  21  -1   16.58    3.99
  -6  21  -1   25.71    4.32
  -6  21  -1   15.11    3.21
   6 -21   1   22.83    5.00
   6 -21   1   16.22    3.32
  -7  21  -1    7.45    3.04
  -7  21  -1   12.36    3.04
  -7  21  -1   12.64    3.83
   7 -21   1    9.60    4.01
   7 -21   1    9.81    3.09
  13  20  -1   -0.09    4.65
  13  20  -1    5.65    3.14
  13  20  -1    1.93    2.52
 -13 -20   1    1.64    2.20
 -13 -20   1    2.05    2.79
 -13 -20   1   -1.34    2.35
  12  20  -1   21.47    3.45
  12  20  -1   22.88    4.08
  12  20  -1   24.60    4.90
 -12 -20   1   23.89    3.41
 -12 -20   1   22.68    4.00
 -12 -20   1   22.91    4.07
  11  20  -1    1.84    2.32
  11  20  -1    3.76    2.79
  11  20  -1   13.45    3.66
 -11 -20   1    5.67    2.32
 -11 -20   1    3.97    2.57
 -11 -20   1   11.67    4.15
 -11 -20   1    6.21    2.85
  10  20  -1   21.48    4.19
  10  20  -1   33.68    4.40
  10  20  -1   25.67    3.66
 -10 -20   1   28.99    3.44
 -10 -20   1   32.44    5.83
 -10 -20   1   29.48    3.99
   9  20  -1    6.69    2.69
   9  20  -1    5.12    2.26
   9  20  -1   -1.04    2.68
  -9 -20   1    1.87    2.01
  -9 -20   1    5.25    2.40
  -9 -20   1   15.40    4.47
   8  20  -1   20.99    4.06
   8  20  -1   14.87    2.87
   8  20  -1   22.26    3.64
  -8 -20   1   18.90    3.05
  -8 -20   1   22.71    5.22
  -8 -20   1   17.77    2.89
   7  20  -1    3.27    2.30
   7  20  -1    3.57    1.94
   7  20  -1    0.99    2.68
  -7 -20   1    6.43    3.77
  -7 -20   1    4.71    2.08
  -7 -20   1    0.78    1.84
   6  20  -1    5.37    2.85
   6  20  -1    2.14    2.23
   6  20  -1    3.07    2.09
  -6 -20   1    4.53    2.09
  -6 -20   1    6.59    1.97
  -6 -20   1    0.31    3.24
   5  20  -1    2.25    2.23
   5  20  -1    6.59    2.89
   5  20  -1    4.40    2.04
  -5 -20   1    3.50    1.79
  -5 -20   1    0.40    3.23
  -5 -20   1    6.07    2.16
  -5 -20   1    1.81    1.58
   4  20  -1    1.70    2.57
   4  20  -1    3.94    1.94
   4  20  -1    1.35    2.19
  -4 -20   1   -1.91    2.96
  -4 -20   1    3.53    1.60
  -4 -20   1    2.73    1.70
  -4 -20   1    5.78    2.02
   3  20  -1    6.64    3.03
   3  20  -1    6.12    2.12
   3  20  -1    6.19    2.65
  -3 -20   1    3.86    3.44
  -3 -20   1    4.52    2.13
  -3 -20   1    2.24    1.91
   2  20  -1    0.82    2.38
   2  20  -1   -0.37    2.12
   2  20  -1    3.07    1.88
  -2 -20   1    4.97    3.19
  -2 -20   1    3.12    1.81
  -2 -20   1   -0.14    1.90
   1  20  -1   42.33    4.89
   1  20  -1   46.36    4.20
   1  20  -1   45.77    4.81
  -1 -20   1   44.22    5.91
  -1 -20   1   44.46    4.14
  -1 -20   1   44.37    5.06
  -1 -20   1   42.19    4.10
   0  20  -1    5.41    2.72
   0  20  -1    5.76    2.71
   0  20  -1    4.88    2.02
   0 -20   1    7.37    1.87
   0 -20   1    6.78    3.40
   0 -20   1    4.77    2.70
   0 -20   1    8.10    2.24
  -1  20  -1   53.18    5.31
  -1  20  -1   60.50    4.67
   1 -20   1   66.39    4.95
   1 -20   1   76.88    6.92
   1 -20   1   60.28    6.76
   1 -20   1   56.22    4.34
  -2  20  -1    3.77    2.00
  -2  20  -1    6.42    2.61
  -2  20  -1    3.43    2.62
   2 -20   1    5.80    3.34
   2 -20   1    5.17    2.18
   2 -20   1    3.73    3.11
   2 -20   1    6.65    2.03
  -3  20  -1   71.79    6.02
  -3  20  -1   54.96    4.86
  -3  20  -1   60.42    6.00
   3 -20   1   52.74    6.12
   3 -20   1   66.29    6.96
   3 -20   1   55.53    5.43
   3 -20   1   59.83    5.23
  -4  20  -1    9.77    2.90
  -4  20  -1   10.23    2.53
  -4  20  -1    9.83    3.13
   4 -20   1   10.30    3.67
   4 -20   1   10.38    2.69
   4 -20   1   13.46    3.61
  -5  20  -1   30.43    4.24
  -5  20  -1   28.74    3.77
  -5  20  -1   32.01    4.71
   5 -20   1   33.88    4.12
   5 -20   1   43.02    5.94
  -6  20  -1    1.43    2.77
  -6  20  -1    8.67    3.03
  -6  20  -1   12.07    2.94
   6 -20   1   12.50    4.00
   6 -20   1    5.47    2.55
  -7  20  -1    0.40    2.36
  -7  20  -1   -0.65    2.10
  -7  20  -1    4.54    3.09
   7 -20   1    6.88    3.76
   7 -20   1    4.93    2.61
  -8  20  -1   -1.31    2.35
  -8  20  -1   -1.18    1.91
  -8  20  -1    6.52    3.32
  -8  20  -1    2.10    2.76
   8 -20   1   -2.53    2.17
   8 -20   1    2.10    3.52
  13  19  -1   32.34    5.13
  13  19  -1   29.32    4.64
  13  19  -1   21.01    3.51
 -13 -19   1   33.76    4.51
 -13 -19   1   31.33    4.31
 -13 -19   1   31.31    3.74
  12  19  -1    0.64    3.16
  12  19  -1    1.71    2.34
  12  19  -1   -0.32    2.71
 -12 -19   1    2.03    2.40
 -12 -19   1   -2.93    2.24
 -12 -19   1    1.20    2.12
  11  19  -1   16.28    4.12
  11  19  -1   17.39    3.21
  11  19  -1   13.82    3.54
 -11 -19   1   25.58    5.31
 -11 -19   1   13.54    3.23
 -11 -19   1   26.29    3.97
 -11 -19   1   22.69    3.23
  10  19  -1   -1.10    2.29
  10  19  -1    0.22    2.76
  10  19  -1    1.11    1.94
 -10 -19   1   -3.29    2.08
 -10 -19   1    3.17    3.44
 -10 -19   1    2.25    2.00
   9  19  -1   11.31    2.64
   9  19  -1   14.24    3.20
   9  19  -1    5.24    3.17
  -9 -19   1    7.22    2.20
  -9 -19   1   10.16    2.60
  -9 -19   1   13.20    4.14
   8  19  -1    1.99    1.95
   8  19  -1   -0.13    2.49
   8  19  -1    0.44    2.25
  -8 -19   1    2.82    1.95
  -8 -19   1   -0.13    3.09
  -8 -19   1    1.11    1.97
   7  19  -1    1.18    2.00
   7  19  -1    1.93    1.78
   7  19  -1   -4.93    1.96
  -7 -19   1   -3.61    2.73
  -7 -19   1   -1.59    1.60
  -7 -19   1    1.26    1.89
   6  19  -1    0.95    1.75
   6  19  -1    0.60    2.49
   6  19  -1    0.85    1.79
  -6 -19   1    0.60    1.75
  -6 -19   1   -3.66    1.53
  -6 -19   1   -0.32    3.07
   5  19  -1    2.88    2.70
  -5 -19   1    4.46    1.90
   4  19  -1   27.36    4.01
   4  19  -1   24.28    3.00
   4  19  -1   19.64    3.24
  -4 -19   1   20.57    2.95
  -4 -19   1   24.11    2.60
  -4 -19   1   25.09    3.03
  -4 -19   1   24.96    4.80
   3  19  -1    7.33    2.11
   3  19  -1    3.70    2.57
   3  19  -1    6.80    2.39
  -3 -19   1    6.60    2.09
  -3 -19   1    5.45    3.26
  -3 -19   1    4.85    1.46
  -3 -19   1    8.87    2.39
   2  19  -1   84.84    6.20
   2  19  -1   85.77    5.26
   2  19  -1   86.12    5.89
  -2 -19   1   81.33    4.20
  -2 -19   1   79.00    7.62
  -2 -19   1   85.09    5.29
  -2 -19   1   89.21    6.03
  -2 -19   1   81.60    4.77
   1  19  -1   -0.15    1.57
   1  19  -1   -3.35    1.94
   1  19  -1   -4.34    1.95
  -1 -19   1    0.33    1.64
  -1 -19   1    1.79    1.44
  -1 -19   1    1.54    2.99
  -1 -19   1    2.30    2.30
   0  19  -1  155.39    7.72
   0  19  -1  157.79    8.79
   0  19  -1  147.79    8.34
   0 -19   1  140.91    7.18
   0 -19   1  153.98    8.78
   0 -19   1  160.64    9.93
   0 -19   1  147.34    7.61
  -1  19  -1    1.95    2.32
  -1  19  -1    1.52    1.75
   1 -19   1    4.01    2.68
   1 -19   1   -0.16    1.50
   1 -19   1    3.12    3.01
   1 -19   1    1.40    1.70
  -2  19  -1   37.20    3.85
  -2  19  -1   40.67    4.67
  -2  19  -1   42.20    4.49
   2 -19   1   37.07    3.92
   2 -19   1   43.12    5.47
   2 -19   1   41.69    5.46
   2 -19   1   43.50    3.63
  -3  19  -1    3.91    2.45
  -3  19  -1    0.48    2.16
  -3  19  -1    2.77    1.86
   3 -19   1   -1.50    2.49
   3 -19   1    0.37    1.59
   3 -19   1    2.30    1.87
   3 -19   1    0.29    2.59
  -4  19  -1    9.88    2.41
  -4  19  -1   11.12    3.11
  -4  19  -1    2.15    2.27
   4 -19   1    5.59    2.80
   4 -19   1    4.41    2.04
   4 -19   1    7.34    2.26
   4 -19   1    5.96    3.38
  -5  19  -1    4.61    2.62
  -5  19  -1    0.72    1.86
  -5  19  -1    4.06    2.57
   5 -19   1    6.25    3.42
   5 -19   1    2.22    1.94
   5 -19   1   -1.15    1.51
  -6  19  -1   -1.82    2.47
  -6  19  -1    0.71    1.89
  -6  19  -1    0.21    2.30
   6 -19   1    5.67    3.25
   6 -19   1   -0.52    2.01
   6 -19   1   -0.22    1.88
  -7  19  -1   -0.59    2.70
  -7  19  -1   -1.47    1.89
  -7  19  -1   -1.24    2.17
   7 -19   1   -1.15    2.92
   7 -19   1   -0.51    2.03
  -8  19  -1    4.33    2.88
  -8  19  -1    9.62    2.60
  -8  19  -1    7.66    3.03
  -8  19  -1   14.31    3.34
   8 -19   1    6.20    2.82
   8 -19   1   12.00    4.03
  -9  19  -1    8.97    3.29
  -9  19  -1   12.53    2.89
  -9  19  -1    7.43    3.12
   9 -19   1   12.16    3.33
   9 -19   1    4.05    3.74
  14  18  -1   21.48    4.65
  14  18  -1   12.10    3.25
  14  18  -1   17.36    3.97
 -14 -18   1   20.51    4.70
 -14 -18   1   20.91    4.31
 -14 -18   1   20.03    4.15
  13  18  -1    3.00    2.78
  13  18  -1    4.53    3.35
  13  18  -1    2.01    2.26
 -13 -18   1    2.38    2.17
 -13 -18   1    3.55    2.55
 -13 -18   1   -1.02    2.40
  12  18  -1    6.46    2.56
  12  18  -1    8.97    3.55
  12  18  -1    5.29    2.95
 -12 -18   1    9.34    2.95
 -12 -18   1   11.44    3.05
 -12 -18   1   10.40    4.17
 -12 -18   1    3.79    2.26
  11  18  -1    4.31    3.29
  11  18  -1    6.72    2.85
  11  18  -1    1.70    2.10
 -11 -18   1    5.58    2.70
 -11 -18   1    7.73    2.74
 -11 -18   1    3.64    2.24
 -11 -18   1    3.70    3.53
  10  18  -1    3.29    2.06
  10  18  -1   -1.45    2.14
  10  18  -1   -2.15    2.62
 -10 -18   1   -0.96    1.73
 -10 -18   1   -1.22    1.96
 -10 -18   1    4.78    3.35
   9  18  -1    2.26    2.68
   9  18  -1   -0.58    2.06
   9  18  -1    1.67    1.91
  -9 -18   1   -0.07    1.98
  -9 -18   1    4.82    3.39
  -9 -18   1    0.85    1.83
   8  18  -1    2.76    2.35
   8  18  -1    8.52    3.05
   8  18  -1    4.60    2.03
  -8 -18   1    8.71    2.35
  -8 -18   1    4.08    1.91
  -8 -18   1    2.83    3.19
   7  18  -1   13.08    2.53
   7  18  -1   12.70    2.68
   7  18  -1   16.32    2.17
   7  18  -1   17.09    3.51
  -7 -18   1    9.94    2.23
  -7 -18   1   14.72    2.59
  -7 -18   1   12.36    3.92
   6  18  -1   20.43    3.09
   6  18  -1   22.02    2.30
   6  18  -1   19.32    2.73
   6  18  -1   25.10    3.67
  -6 -18   1   23.41    2.89
  -6 -18   1   26.69    4.84
  -6 -18   1   20.12    2.94
  -6 -18   1   20.83    2.72
  -6 -18   1   16.33    2.25
   5  18  -1   74.40    4.04
   5  18  -1   76.38    5.30
   5  18  -1   71.86    4.73
   5  18  -1   64.62    5.59
  -5 -18   1   73.19    4.42
  -5 -18   1   64.09    4.46
  -5 -18   1   70.24    7.15
  -5 -18   1   76.97    4.88
  -5 -18   1   72.98    4.66
   4  18  -1   26.35    3.11
   4  18  -1   20.91    3.63
   4  18  -1   21.33    3.23
   4  18  -1   25.32    2.23
  -4 -18   1   23.22    3.00
  -4 -18   1   27.01    4.67
  -4 -18   1   21.71    2.75
  -4 -18   1   22.67    2.50
  -4 -18   1   23.71    2.73
   3  18  -1  122.89    6.48
   3  18  -1  119.49    7.37
   3  18  -1  115.25    6.88
   3  18  -1  118.04    5.47
  -3 -18   1  135.58    6.62
  -3 -18   1  119.94    6.13
  -3 -18   1  122.26    8.74
  -3 -18   1  122.73    6.87
  -3 -18   1  122.45    5.67
   2  18  -1   20.96    2.75
   2  18  -1   15.58    2.99
   2  18  -1   18.93    2.01
   2  18  -1   19.85    3.51
  -2 -18   1   19.36    4.08
  -2 -18   1   17.01    2.55
  -2 -18   1   17.61    1.87
  -2 -18   1   20.97    3.16
   1  18  -1  119.88    7.35
   1  18  -1  118.16    6.42
   1  18  -1  134.93    7.20
   1  18  -1  115.03    5.52
  -1 -18   1  138.90    7.55
  -1 -18   1  115.16    5.19
  -1 -18   1  128.72    8.64
  -1 -18   1  129.73    6.56
  -1 -18   1  115.91    6.02
   0  18  -1   11.36    3.02
   0  18  -1    7.40    1.62
   0  18  -1    9.25    2.70
   0  18  -1    7.25    2.10
   0 -18   1    7.43    1.89
   0 -18   1   10.61    2.18
   0 -18   1   10.50    2.97
   0 -18   1   11.17    3.48
  -1  18  -1   32.80    4.01
  -1  18  -1   45.31    3.96
   1 -18   1   44.83    5.09
   1 -18   1   33.18    3.23
   1 -18   1   43.34    5.40
   1 -18   1   29.31    3.34
  -2  18  -1    2.95    2.10
  -2  18  -1    1.77    1.65
  -2  18  -1    2.76    2.22
   2 -18   1    1.91    2.89
   2 -18   1    2.99    1.64
   2 -18   1    3.48    2.67
   2 -18   1    3.46    1.74
  -3  18  -1    1.68    2.11
  -3  18  -1    1.10    2.21
  -3  18  -1   -1.62    1.63
   3 -18   1    0.58    1.48
   3 -18   1    0.14    1.56
   3 -18   1    3.86    2.94
   3 -18   1    4.82    2.72
  -4  18  -1    1.13    1.99
  -4  18  -1    0.76    1.81
  -4  18  -1    3.95    2.38
   4 -18   1    3.47    2.82
   4 -18   1   -0.34    1.60
   4 -18   1   -1.82    1.41
  -5  18  -1   -4.19    1.41
  -5  18  -1   -1.57    2.14
  -5  18  -1    2.27    2.09
   5 -18   1    0.50    2.78
   5 -18   1   -1.50    1.56
   5 -18   1    1.04    1.89
   5 -18   1    0.36    2.16
  -6  18  -1    3.74    2.02
  -6  18  -1    4.35    2.73
  -6  18  -1    5.69    2.65
   6 -18   1    5.09    3.32
   6 -18   1    0.50    1.89
   6 -18   1    0.50    1.88
  -7  18  -1   14.17    2.78
  -7  18  -1    9.41    3.38
  -7  18  -1   16.02    3.27
   7 -18   1    5.80    3.34
   7 -18   1   12.40    2.81
  -8  18  -1   30.43    4.39
  -8  18  -1   25.48    4.05
  -8  18  -1   26.54    4.50
  -8  18  -1   32.48    3.85
   8 -18   1   25.36    3.94
   8 -18   1   31.09    5.11
  -9  18  -1   14.50    3.63
  -9  18  -1   11.04    2.78
  -9  18  -1   14.98    3.62
   9 -18   1   15.54    4.43
   9 -18   1    7.54    2.99
 -10  18  -1   30.26    4.50
 -10  18  -1   25.58    4.59
 -10  18  -1   22.55    3.60
  10 -18   1   26.67    5.45
  10 -18   1   24.14    4.13
  14  17  -1    1.90    3.36
  14  17  -1   -1.90    2.14
  14  17  -1   -0.49    2.89
 -14 -17   1    2.11    2.79
 -14 -17   1    0.08    2.19
  13  17  -1    5.76    3.63
  13  17  -1    5.29    2.45
  13  17  -1   10.74    3.24
 -13 -17   1    4.73    2.40
 -13 -17   1    4.41    2.21
 -13 -17   1    5.89    3.06
  12  17  -1    4.33    2.60
  12  17  -1   -1.24    2.88
  12  17  -1    1.92    2.11
 -12 -17   1    2.72    2.56
 -12 -17   1   -0.60    2.16
 -12 -17   1    0.00    2.98
 -12 -17   1   -0.74    1.86
  11  17  -1    5.33    2.56
  11  17  -1   -1.85    2.57
  11  17  -1   -0.97    1.84
 -11 -17   1    1.74    2.09
 -11 -17   1    4.05    3.15
 -11 -17   1   -0.71    1.74
 -11 -17   1   -1.98    1.80
  10  17  -1    0.28    1.86
  10  17  -1    1.77    2.30
  10  17  -1    2.57    2.77
 -10 -17   1   10.90    3.99
 -10 -17   1    2.48    2.20
 -10 -17   1    2.71    1.87
   9  17  -1   13.70    2.86
   9  17  -1   13.78    2.60
   9  17  -1    7.60    3.01
  -9 -17   1   14.05    2.49
  -9 -17   1   13.84    3.82
  -9 -17   1   10.99    2.61
   8  17  -1   17.91    3.49
   8  17  -1   18.17    2.70
   8  17  -1   19.74    3.10
  -8 -17   1   20.19    2.80
  -8 -17   1   20.71    2.99
  -8 -17   1   13.96    2.48
  -8 -17   1   17.58    4.21
   7  17  -1   43.36    4.69
   7  17  -1   40.57    4.04
   7  17  -1   40.95    3.63
  -7 -17   1   32.37    3.40
  -7 -17   1   34.19    3.50
  -7 -17   1   46.02    5.85
  -7 -17   1   45.56    3.95
   6  17  -1   37.49    3.93
   6  17  -1   45.76    4.84
   6  17  -1   44.77    3.87
   6  17  -1   47.78    3.17
  -6 -17   1   38.87    3.64
  -6 -17   1   43.15    5.63
  -6 -17   1   42.95    3.79
  -6 -17   1   47.06    3.36
  -6 -17   1   44.70    3.71
   5  17  -1   48.11    3.80
   5  17  -1   52.09    3.26
   5  17  -1   49.42    4.77
   5  17  -1   57.35    4.41
  -5 -17   1   50.15    3.71
  -5 -17   1   50.68    3.69
  -5 -17   1   48.14    3.72
  -5 -17   1   44.38    3.87
  -5 -17   1   53.70    6.49
   4  17  -1   85.97    5.01
   4  17  -1   87.62    4.27
   4  17  -1   83.42    5.85
   4  17  -1   86.23    5.48
  -4 -17   1   78.46    4.51
  -4 -17   1   89.59    5.24
  -4 -17   1   85.29    4.82
  -4 -17   1   80.84    4.97
  -4 -17   1   80.84    7.47
   3  17  -1   24.22    3.27
   3  17  -1   24.46    3.46
   3  17  -1   23.83    2.78
   3  17  -1   25.13    2.18
  -3 -17   1   23.22    3.00
  -3 -17   1   21.17    4.38
  -3 -17   1   19.64    2.41
  -3 -17   1   21.61    2.64
  -3 -17   1   22.96    2.31
   2  17  -1   81.07    4.83
   2  17  -1   70.67    5.18
   2  17  -1   77.03    5.57
   2  17  -1   80.90    3.97
  -2 -17   1   76.62    4.78
  -2 -17   1   72.98    3.88
  -2 -17   1   80.70    5.46
  -2 -17   1   81.83    7.07
   1  17  -1    6.68    2.55
   1  17  -1    6.10    2.17
   1  17  -1    6.28    1.39
   1  17  -1   10.11    2.06
  -1 -17   1    7.79    3.34
  -1 -17   1    4.32    1.56
  -1 -17   1    4.79    2.29
  -1 -17   1    5.53    1.17
  -1 -17   1    7.27    1.90
   0  17  -1   32.15    2.64
   0  17  -1   27.02    3.81
   0  17  -1   31.60    3.24
   0  17  -1   32.58    3.81
   0 -17   1   32.68    4.85
   0 -17   1   31.15    2.92
   0 -17   1   28.07    3.89
   0 -17   1   35.02    3.37
  -1  17  -1    9.42    2.08
  -1  17  -1   14.90    2.82
   1 -17   1    7.75    3.09
   1 -17   1    9.59    2.90
   1 -17   1    9.36    1.93
   1 -17   1    5.73    1.80
  -2  17  -1   -1.02    1.42
  -2  17  -1    0.78    2.05
  -2  17  -1   -0.89    1.62
   2 -17   1   -0.62    1.34
   2 -17   1   -0.43    1.42
   2 -17   1   -1.03    2.20
   2 -17   1    3.29    2.58
  -3  17  -1    9.28    2.15
  -3  17  -1    6.87    2.46
  -3  17  -1   12.10    2.61
   3 -17   1   11.27    2.29
   3 -17   1    8.38    1.98
   3 -17   1    8.57    3.11
   3 -17   1    8.72    3.35
  -4  17  -1   13.47    2.49
  -4  17  -1    8.20    2.75
  -4  17  -1    6.39    2.34
   4 -17   1   13.99    2.51
   4 -17   1    6.25    1.94
   4 -17   1   16.29    3.37
   4 -17   1   16.09    3.74
  -5  17  -1   -0.26    1.56
  -5  17  -1    0.64    2.03
  -5  17  -1    0.87    2.18
   5 -17   1   -1.51    1.62
   5 -17   1    1.02    2.13
   5 -17   1    2.03    2.92
   5 -17   1   -0.34    1.63
  -6  17  -1   48.50    4.79
  -6  17  -1   45.92    5.32
  -6  17  -1   45.55    4.35
   6 -17   1   51.64    5.91
   6 -17   1   52.13    4.82
   6 -17   1   48.23    4.77
  -7  17  -1   16.84    2.81
  -7  17  -1   13.20    3.07
  -7  17  -1   16.83    3.63
   7 -17   1   18.06    3.14
   7 -17   1   15.69    3.03
   7 -17   1   13.73    3.82
  -8  17  -1   16.81    3.68
  -8  17  -1   20.30    3.66
  -8  17  -1   21.90    3.69
  -8  17  -1   28.47    3.51
   8 -17   1   15.98    4.19
   8 -17   1   24.74    3.63
  -9  17  -1   18.28    3.11
  -9  17  -1   22.35    3.86
  -9  17  -1   14.41    3.52
   9 -17   1   19.12    3.50
   9 -17   1   18.29    4.49
 -10  17  -1    7.64    3.15
 -10  17  -1    9.72    2.60
 -10  17  -1    8.08    3.04
  10 -17   1    8.28    3.91
  10 -17   1   15.30    3.23
 -11  17  -1    7.67    3.50
  11 -17   1    3.17    2.90
  15  16  -1    5.12    3.40
  15  16  -1    2.10    2.55
  15  16  -1   -4.89    2.76
 -15 -16   1    0.98    2.96
  14  16  -1    3.14    2.43
  14  16  -1    4.60    3.49
  14  16  -1    2.59    2.93
 -14 -16   1   -1.34    2.85
 -14 -16   1    1.13    2.01
  13  16  -1    0.78    3.09
  13  16  -1   -1.27    1.91
  13  16  -1    5.14    2.66
 -13 -16   1   -2.18    2.32
 -13 -16   1   -0.04    1.84
 -13 -16   1   -3.07    1.79
  12  16  -1    7.16    2.97
  12  16  -1   10.86    3.36
  12  16  -1   11.93    2.74
 -12 -16   1   10.92    2.60
 -12 -16   1   16.58    2.59
 -12 -16   1   11.14    3.61
 -12 -16   1   13.31    3.23
  11  16  -1   -2.95    1.59
  11  16  -1   -1.16    2.45
  11  16  -1    3.54    2.42
 -11 -16   1    0.81    2.03
 -11 -16   1   -1.55    2.14
 -11 -16   1    0.77    2.77
 -11 -16   1    1.54    1.87
  10  16  -1   49.90    4.81
  10  16  -1   53.92    5.41
  10  16  -1   57.91    4.35
 -10 -16   1   50.13    4.76
 -10 -16   1   62.85    4.48
 -10 -16   1   56.42    6.65
   9  16  -1   40.66    4.65
   9  16  -1   41.68    4.29
   9  16  -1   41.62    3.72
  -9 -16   1   35.52    3.58
  -9 -16   1   43.49    4.26
  -9 -16   1   32.27    5.44
  -9 -16   1   38.24    3.90
   8  16  -1   82.90    5.96
   8  16  -1   83.02    5.34
   8  16  -1   76.10    4.90
  -8 -16   1   79.92    5.15
  -8 -16   1   70.08    4.86
  -8 -16   1   78.83    4.93
  -8 -16   1   70.99    6.87
   7  16  -1   46.26    3.69
   7  16  -1   47.56    4.70
   7  16  -1   51.56    4.46
  -7 -16   1   38.30    3.71
  -7 -16   1   47.37    3.74
  -7 -16   1   41.81    3.82
  -7 -16   1   67.25    6.79
  -7 -16   1   47.05    3.11
   6  16  -1   72.06    5.25
   6  16  -1   70.15    3.94
   6  16  -1   67.06    4.83
   6  16  -1   66.35    4.38
  -6 -16   1   71.41    4.54
  -6 -16   1   66.70    4.40
  -6 -16   1   71.05    6.71
  -6 -16   1   68.53    3.94
  -6 -16   1   72.65    4.45
   5  16  -1   81.32    4.18
   5  16  -1   82.62    5.12
   5  16  -1   82.28    4.76
   5  16  -1   89.52    5.70
  -5 -16   1   76.97    7.01
  -5 -16   1   79.98    4.54
  -5 -16   1   83.53    4.70
  -5 -16   1   77.54    4.80
  -5 -16   1   81.39    4.71
   4  16  -1    1.04    2.00
   4  16  -1    2.69    1.24
   4  16  -1   -0.19    1.55
   4  16  -1    1.04    1.41
  -4 -16   1    1.52    2.91
  -4 -16   1    3.91    1.55
  -4 -16   1    2.11    1.32
  -4 -16   1    1.96    1.36
  -4 -16   1    0.41    1.43
   3  16  -1   44.36    2.78
   3  16  -1   38.95    4.11
   3  16  -1   46.94    3.49
   3  16  -1   39.62    3.89
  -3 -16   1   48.48    3.52
  -3 -16   1   39.65    3.16
  -3 -16   1   46.28    3.92
  -3 -16   1   52.10    6.14
  -3 -16   1   45.12    3.01
   2  16  -1    1.03    1.96
   2  16  -1    1.44    1.42
   2  16  -1    0.54    0.98
   2  16  -1    1.74    1.78
  -2 -16   1   -5.59    2.25
  -2 -16   1    0.46    1.61
  -2 -16   1   -0.36    1.03
  -2 -16   1    1.94    1.39
   1  16  -1    0.18    1.30
   1  16  -1   -1.69    1.55
   1  16  -1    1.08    1.03
   1  16  -1    1.54    1.96
  -1 -16   1    0.88    0.86
  -1 -16   1   -1.52    2.51
  -1 -16   1   -0.64    1.15
  -1 -16   1    3.59    1.93
  -1 -16   1    0.67    1.31
   0  16  -1   -0.37    1.75
   0  16  -1   -0.19    1.79
   0  16  -1    2.26    1.12
   0  16  -1    2.95    1.57
   0 -16   1    0.16    1.25
   0 -16   1   -5.04    2.09
   0 -16   1    0.92    1.32
   0 -16   1   -0.19    1.88
   0 -16   1    1.09    0.77
  -1  16  -1   24.13    3.40
  -1  16  -1   20.49    3.04
  -1  16  -1   21.51    2.22
  -1  16  -1   20.83    2.67
   1 -16   1   16.62    3.78
   1 -16   1   27.13    3.79
   1 -16   1   22.30    2.67
   1 -16   1   24.04    2.60
  -2  16  -1   -0.68    1.52
  -2  16  -1   -1.14    1.77
  -2  16  -1    1.47    1.47
   2 -16   1    0.14    1.38
   2 -16   1   -1.25    2.21
   2 -16   1    1.08    2.29
   2 -16   1    1.00    1.30
  -3  16  -1   44.36    4.21
  -3  16  -1   44.71    3.92
  -3  16  -1   39.34    4.41
   3 -16   1   46.14    3.68
   3 -16   1   51.59    5.52
   3 -16   1   43.20    3.87
   3 -16   1   52.53    5.47
  -4  16  -1   -0.40    2.03
  -4  16  -1   -0.43    1.64
  -4  16  -1    1.61    1.54
   4 -16   1    1.25    2.52
   4 -16   1    1.57    1.56
   4 -16   1    0.45    1.48
   4 -16   1   -1.66    1.97
  -5  16  -1   48.09    4.28
  -5  16  -1   54.26    4.82
  -5  16  -1   43.86    4.81
   5 -16   1   40.70    4.16
   5 -16   1   54.68    5.96
   5 -16   1   54.30    5.19
   5 -16   1   52.62    4.50
  -6  16  -1   17.93    2.78
  -6  16  -1   16.71    3.04
  -6  16  -1   17.30    3.48
   6 -16   1   11.15    2.47
   6 -16   1   15.63    3.94
   6 -16   1   15.16    2.72
  -7  16  -1   35.75    3.74
  -7  16  -1   41.88    4.95
  -7  16  -1   33.36    4.18
   7 -16   1   38.47    4.20
   7 -16   1   35.04    4.04
   7 -16   1   33.83    5.05
  -8  16  -1   18.46    3.38
  -8  16  -1   29.80    4.53
  -8  16  -1   20.70    3.03
  -8  16  -1   15.66    3.34
   8 -16   1   14.01    3.99
   8 -16   1   20.42    3.29
  -9  16  -1    9.05    2.96
  -9  16  -1    4.40    2.19
  -9  16  -1    7.10    2.79
   9 -16   1    8.33    3.66
   9 -16   1    8.45    2.68
 -10  16  -1   -0.53    2.48
 -10  16  -1    2.14    2.41
 -10  16  -1    0.41    1.75
  10 -16   1    4.72    2.38
  10 -16   1   -0.54    3.24
 -11  16  -1    0.25    2.56
 -11  16  -1    1.83    2.23
 -11  16  -1    1.82    2.40
  11 -16   1    5.66    3.92
  11 -16   1    2.44    2.59
  15  15  -1    2.11    3.41
  15  15  -1    1.72    3.17
  15  15  -1    2.13    2.42
 -15 -15   1   -2.07    2.86
  14  15  -1   -0.44    2.93
  14  15  -1   -2.34    2.60
  14  15  -1    0.56    2.13
 -14 -15   1   -2.79    1.76
 -14 -15   1   -2.22    2.70
  13  15  -1   29.68    4.64
  13  15  -1   23.26    3.36
  13  15  -1   28.04    4.33
 -13 -15   1   22.60    3.37
 -13 -15   1   26.05    3.90
 -13 -15   1   19.72    2.88
  12  15  -1   -1.00    2.58
  12  15  -1   -2.63    1.85
  12  15  -1    1.74    2.39
  12  15  -1    1.35    1.97
 -12 -15   1    0.77    1.91
 -12 -15   1    6.58    3.01
 -12 -15   1   -2.15    2.12
 -12 -15   1   -1.82    1.68
  11  15  -1   49.95    5.32
  11  15  -1   56.75    4.43
  11  15  -1   62.32    5.47
 -11 -15   1   59.36    6.49
 -11 -15   1   48.39    4.71
 -11 -15   1   58.15    4.29
 -11 -15   1   62.48    5.19
  10  15  -1   20.82    3.66
  10  15  -1   21.73    3.38
  10  15  -1   24.20    3.00
 -10 -15   1   25.91    4.71
 -10 -15   1   25.21    3.57
 -10 -15   1   24.65    2.91
   9  15  -1   40.51    4.08
   9  15  -1   53.94    3.92
   9  15  -1   41.86    4.55
  -9 -15   1   42.66    4.12
  -9 -15   1   50.02    6.06
  -9 -15   1   38.28    3.99
  -9 -15   1   47.68    3.89
   8  15  -1   56.43    4.02
   8  15  -1   55.35    4.49
   8  15  -1   59.79    4.90
  -8 -15   1   60.73    4.16
  -8 -15   1   57.96    6.27
  -8 -15   1   56.58    4.24
  -8 -15   1   49.89    4.10
   7  15  -1   44.17    3.97
   7  15  -1   39.28    4.22
   7  15  -1   48.07    3.80
  -7 -15   1   37.23    2.51
  -7 -15   1   41.51    3.45
  -7 -15   1   35.89    3.55
  -7 -15   1   35.98    5.14
  -7 -15   1   36.39    3.48
   6  15  -1   34.47    3.17
   6  15  -1   34.59    3.42
   6  15  -1   39.07    4.05
  -6 -15   1   34.54    3.23
  -6 -15   1   34.20    2.62
  -6 -15   1   35.21    3.16
  -6 -15   1   30.45    4.71
  -6 -15   1   32.64    3.19
   5  15  -1    5.94    1.37
   5  15  -1    6.05    2.18
   5  15  -1    8.67    2.02
   5  15  -1    5.46    1.64
  -5 -15   1    5.99    1.72
  -5 -15   1    3.78    2.98
  -5 -15   1    3.59    1.46
  -5 -15   1    6.73    1.58
  -5 -15   1    7.69    1.71
   4  15  -1   38.85    3.28
   4  15  -1   42.35    3.57
   4  15  -1   42.63    2.72
   4  15  -1   43.02    4.18
  -4 -15   1   36.61    3.31
  -4 -15   1   40.77    3.17
  -4 -15   1   41.72    5.58
  -4 -15   1   44.56    3.07
  -4 -15   1   36.16    3.24
   3  15  -1    7.19    2.27
   3  15  -1   11.91    1.56
   3  15  -1   10.18    2.11
   3  15  -1   10.52    1.90
  -3 -15   1   10.05    2.13
  -3 -15   1    7.73    1.51
  -3 -15   1    9.68    1.77
  -3 -15   1    9.44    1.66
  -3 -15   1    6.97    3.18
   2  15  -1    3.85    1.14
   2  15  -1    1.39    1.93
   2  15  -1    4.55    1.53
   2  15  -1    5.00    1.96
  -2 -15   1    3.93    1.49
  -2 -15   1   -3.34    2.28
  -2 -15   1    2.76    1.07
  -2 -15   1    3.89    1.72
   1  15  -1    1.61    1.80
   1  15  -1    1.95    1.69
   1  15  -1   -0.03    0.97
   1  15  -1    1.77    1.34
  -1 -15   1   -0.74    0.81
  -1 -15   1   -1.74    2.29
  -1 -15   1   -0.02    1.19
  -1 -15   1   -3.60    1.41
   0  15  -1  121.68    6.35
   0  15  -1  108.64    5.64
   0  15  -1  117.34    5.13
   0  15  -1  100.71    6.26
   0 -15   1  104.85    6.46
   0 -15   1  112.28    4.58
   0 -15   1  113.21    5.51
   0 -15   1  114.75    5.72
   0 -15   1  104.02    7.42
  -1  15  -1    0.36    1.76
  -1  15  -1    1.94    1.39
  -1  15  -1    2.21    1.21
  -1  15  -1   -1.62    1.66
   1 -15   1    2.56    1.35
   1 -15   1    1.63    1.88
   1 -15   1   -3.93    2.11
   1 -15   1    1.26    1.21
  -2  15  -1   59.86    4.76
  -2  15  -1   63.64    4.09
  -2  15  -1   60.53    4.39
   2 -15   1   64.41    4.13
   2 -15   1   69.48    5.44
   2 -15   1   61.19    5.85
   2 -15   1   64.59    4.03
  -3  15  -1   -0.06    1.29
  -3  15  -1   -0.97    1.80
  -3  15  -1    0.17    1.63
   3 -15   1   -2.03    1.82
   3 -15   1   -0.10    2.04
   3 -15   1    2.69    1.48
   3 -15   1   -1.32    1.26
  -4  15  -1   76.31    4.97
  -4  15  -1   84.47    5.71
  -4  15  -1   72.84    4.65
   4 -15   1   79.73    4.79
   4 -15   1   67.99    5.94
   4 -15   1   69.80    4.76
   4 -15   1   74.59    5.98
  -5  15  -1    1.32    2.11
  -5  15  -1   -0.25    1.41
  -5  15  -1    0.73    1.71
   5 -15   1    0.56    1.58
   5 -15   1    0.99    2.41
   5 -15   1    0.15    1.47
   5 -15   1    0.40    1.93
  -6  15  -1   23.52    3.76
  -6  15  -1   27.37    3.51
  -6  15  -1   21.86    2.80
   6 -15   1   16.58    3.05
   6 -15   1   17.99    3.90
   6 -15   1   27.67    3.34
   6 -15   1   19.07    2.92
  -7  15  -1    2.65    1.79
  -7  15  -1    4.33    2.62
  -7  15  -1    3.22    2.12
   7 -15   1    4.83    3.02
   7 -15   1    1.80    1.85
   7 -15   1   -0.98    1.58
  -8  15  -1   11.42    2.87
  -8  15  -1    4.18    2.54
  -8  15  -1    6.30    2.13
  -8  15  -1    9.56    2.69
   8 -15   1    5.66    3.30
   8 -15   1    3.76    2.10
   8 -15   1    9.66    2.48
  -9  15  -1    0.21    1.77
  -9  15  -1   -2.06    1.90
  -9  15  -1   -1.09    2.12
   9 -15   1    2.22    2.99
   9 -15   1    0.70    2.00
 -10  15  -1   -0.72    2.00
 -10  15  -1   -3.07    2.16
 -10  15  -1    3.20    1.98
  10 -15   1    5.63    3.51
  10 -15   1   -0.22    2.09
 -11  15  -1   11.79    3.41
 -11  15  -1   10.87    3.14
 -11  15  -1    8.05    2.42
  11 -15   1    9.63    4.06
  11 -15   1    5.60    2.71
 -12  15  -1   -0.90    2.71
 -12  15  -1   -0.64    2.15
  12 -15   1    2.92    2.90
  12 -15   1   -0.24    3.33
  15  14  -1    2.65    3.20
  15  14  -1    7.01    2.77
  15  14  -1    6.63    3.24
 -15 -14   1    2.37    3.14
  14  14  -1   17.08    4.05
  14  14  -1   23.96    3.61
  14  14  -1   26.92    4.33
 -14 -14   1   22.50    4.02
 -14 -14   1   22.55    3.02
  13  14  -1    2.57    2.65
  13  14  -1    3.03    3.66
  13  14  -1    0.63    1.97
  13  14  -1    1.53    2.49
 -13 -14   1    5.03    2.72
 -13 -14   1   -0.21    1.77
 -13 -14   1    0.49    1.90
  12  14  -1   69.36    6.52
  12  14  -1   82.32    5.34
  12  14  -1   77.81    5.94
  12  14  -1   78.97    5.74
 -12 -14   1   66.20    4.81
 -12 -14   1   73.42    5.30
 -12 -14   1   75.88    5.89
 -12 -14   1   76.41    6.64
  11  14  -1   14.96    3.04
  11  14  -1   12.61    3.29
  11  14  -1   10.62    2.68
  11  14  -1    8.51    2.34
 -11 -14   1   11.92    2.49
 -11 -14   1    4.21    2.35
 -11 -14   1   12.14    3.30
 -11 -14   1    7.10    2.05
  10  14  -1   50.78    4.40
  10  14  -1   61.82    4.86
  10  14  -1   65.14    5.39
  10  14  -1   61.85    4.40
 -10 -14   1   61.47    4.35
 -10 -14   1   63.98    6.52
 -10 -14   1   53.83    4.77
   9  14  -1   20.72    2.73
   9  14  -1   23.79    3.16
   9  14  -1   26.75    3.79
  -9 -14   1   30.31    3.03
  -9 -14   1   31.34    4.63
  -9 -14   1   28.10    3.35
  -9 -14   1   22.99    3.06
   8  14  -1   51.82    4.71
   8  14  -1   47.34    3.90
   8  14  -1   52.53    3.79
  -8 -14   1   41.69    3.62
  -8 -14   1   49.47    3.87
  -8 -14   1   40.72    5.18
  -8 -14   1   43.17    3.68
   7  14  -1   26.49    3.05
   7  14  -1   36.32    3.85
   7  14  -1   30.24    2.93
  -7 -14   1   22.17    4.34
  -7 -14   1   26.49    2.91
  -7 -14   1   30.61    2.01
  -7 -14   1   25.13    2.93
  -7 -14   1   27.88    2.77
   6  14  -1   12.48    2.19
   6  14  -1    4.25    1.53
   6  14  -1    8.16    2.26
  -6 -14   1    9.10    1.97
  -6 -14   1    7.08    1.77
  -6 -14   1    7.09    1.31
  -6 -14   1   14.95    3.58
  -6 -14   1    8.64    1.79
   5  14  -1    1.27    1.21
   5  14  -1    3.15    1.58
   5  14  -1    2.75    1.79
  -5 -14   1    4.47    1.52
  -5 -14   1    1.66    1.22
  -5 -14   1   -0.83    2.54
  -5 -14   1    2.70    1.20
  -5 -14   1    1.29    1.35
   4  14  -1   15.25    2.28
   4  14  -1    8.20    2.10
   4  14  -1    8.24    1.70
   4  14  -1   13.99    1.61
  -4 -14   1   14.87    2.03
  -4 -14   1   10.19    1.70
  -4 -14   1   10.02    3.29
  -4 -14   1   14.47    1.99
  -4 -14   1   12.97    1.96
   3  14  -1   10.29    2.36
   3  14  -1   12.72    1.59
   3  14  -1   12.97    2.15
   3  14  -1   10.39    1.77
  -3 -14   1    6.30    1.59
  -3 -14   1   11.27    1.74
  -3 -14   1    7.18    3.13
  -3 -14   1    7.69    1.78
  -3 -14   1   12.05    1.58
   2  14  -1   47.51    4.07
   2  14  -1   59.98    3.61
   2  14  -1   57.07    3.01
   2  14  -1   56.66    3.89
  -2 -14   1   59.18    5.88
  -2 -14   1   54.93    3.62
  -2 -14   1   57.83    4.07
  -2 -14   1   52.65    3.04
   1  14  -1   51.24    3.93
   1  14  -1   45.69    3.93
   1  14  -1   49.10    3.37
   1  14  -1   54.41    2.90
  -1 -14   1   53.52    3.44
  -1 -14   1   52.26    4.07
  -1 -14   1   54.66    5.41
  -1 -14   1   50.02    2.65
   0  14  -1    0.89    0.94
   0  14  -1    0.56    1.21
   0  14  -1    1.86    1.57
   0  14  -1    1.74    1.75
   0 -14   1    1.28    1.21
   0 -14   1   -1.54    2.13
   0 -14   1    2.80    0.70
   0 -14   1    0.58    1.52
   0 -14   1    1.21    1.11
  -1  14  -1   73.48    4.23
  -1  14  -1   65.69    4.73
  -1  14  -1   67.23    4.75
  -1  14  -1   75.02    3.75
   1 -14   1   63.71    5.91
   1 -14   1   73.00    4.04
   1 -14   1   70.07    4.13
   1 -14   1   63.38    4.92
  -2  14  -1   27.92    3.10
  -2  14  -1   30.73    3.59
  -2  14  -1   22.71    2.59
   2 -14   1   24.36    2.61
   2 -14   1   30.41    3.64
   2 -14   1   38.60    4.55
   2 -14   1   30.51    2.88
  -3  14  -1   92.70    5.76
  -3  14  -1   81.57    4.83
  -3  14  -1   86.19    5.32
   3 -14   1   86.14    4.94
   3 -14   1   91.76    6.17
   3 -14   1   98.56    6.54
   3 -14   1   93.52    5.02
  -4  14  -1   19.01    2.68
  -4  14  -1   24.74    3.33
  -4  14  -1   18.08    2.38
   4 -14   1   15.74    2.45
   4 -14   1   16.74    2.42
   4 -14   1   21.30    3.43
   4 -14   1   18.38    3.39
  -5  14  -1   36.70    3.38
  -5  14  -1   42.21    3.93
  -5  14  -1   37.28    4.33
   5 -14   1   35.21    3.57
   5 -14   1   40.67    4.36
   5 -14   1   38.90    3.56
   5 -14   1   40.50    4.77
  -6  14  -1    2.35    2.20
  -6  14  -1    8.55    2.29
  -6  14  -1    3.77    1.70
   6 -14   1    3.12    1.77
   6 -14   1    3.79    1.80
   6 -14   1    4.08    2.09
   6 -14   1    3.49    2.74
  -7  14  -1    2.08    1.80
  -7  14  -1    2.20    2.30
  -7  14  -1   -0.35    1.47
   7 -14   1    1.41    1.84
   7 -14   1   -1.20    2.49
   7 -14   1    4.89    2.02
  -8  14  -1   -0.52    1.72
  -8  14  -1   -0.21    1.94
  -8  14  -1    2.71    1.75
   8 -14   1    0.56    1.67
   8 -14   1    0.03    2.59
   8 -14   1   -2.95    1.47
  -9  14  -1    1.04    1.68
  -9  14  -1    2.05    2.23
  -9  14  -1   -0.51    1.86
   9 -14   1    2.30    2.05
   9 -14   1    2.02    2.86
 -10  14  -1   28.97    3.28
 -10  14  -1   34.92    4.17
 -10  14  -1   30.34    4.42
  10 -14   1   18.27    4.49
  10 -14   1   30.09    3.92
 -11  14  -1    2.94    1.89
 -11  14  -1    0.28    2.00
 -11  14  -1    0.76    2.33
  11 -14   1   -0.58    2.12
  11 -14   1    1.92    3.30
 -12  14  -1   23.24    3.94
 -12  14  -1   11.66    3.68
  12 -14   1   15.91    3.57
  12 -14   1   30.80    5.69
  16  13  -1    6.22    3.67
  16  13  -1    9.34    2.91
  16  13  -1    2.88    2.97
 -16 -13   1    3.32    2.76
 -16 -13   1    3.85    3.45
  15  13  -1   14.89    3.08
  15  13  -1   18.78    4.10
  15  13  -1   15.48    3.83
 -15 -13   1   12.14    3.58
 -15 -13   1   15.80    3.50
  14  13  -1   -2.54    1.92
  14  13  -1    2.21    2.67
  14  13  -1    0.17    2.76
 -14 -13   1   -0.19    1.94
 -14 -13   1    1.36    2.58
 -14 -13   1    1.71    2.16
  13  13  -1   61.47    5.97
  13  13  -1   56.31    5.50
  13  13  -1   60.85    4.76
  13  13  -1   47.41    5.35
 -13 -13   1   60.70    4.86
 -13 -13   1   62.90    5.54
 -13 -13   1   64.41    4.47
 -13 -13   1   59.87    4.62
  12  13  -1    7.80    2.37
  12  13  -1   12.40    2.82
  12  13  -1    8.76    3.05
  12  13  -1    9.15    2.80
 -12 -13   1    5.53    2.86
 -12 -13   1    8.28    2.31
 -12 -13   1   10.05    2.28
 -12 -13   1    8.75    2.45
 -12 -13   1   12.69    3.23
  11  13  -1   45.15    4.50
  11  13  -1   51.08    5.18
  11  13  -1   43.51    4.09
  11  13  -1   44.53    4.42
 -11 -13   1   54.03    4.03
 -11 -13   1   49.58    4.71
 -11 -13   1   56.33    4.32
 -11 -13   1   47.46    5.39
  10  13  -1    1.46    1.78
  10  13  -1   -0.54    1.94
  10  13  -1    1.46    1.67
  10  13  -1    4.63    2.09
 -10 -13   1   -2.72    2.45
 -10 -13   1    0.85    1.70
 -10 -13   1    0.75    2.06
 -10 -13   1    2.21    1.60
   9  13  -1   13.42    2.56
   9  13  -1   11.68    2.18
   9  13  -1   15.85    3.05
   9  13  -1   10.65    2.23
  -9 -13   1   13.87    3.35
  -9 -13   1    8.31    1.99
  -9 -13   1   15.61    2.59
  -9 -13   1   14.69    2.74
   8  13  -1   -0.44    1.24
   8  13  -1    0.05    1.56
   8  13  -1    3.02    1.98
  -8 -13   1   -0.72    1.64
  -8 -13   1   -1.11    2.41
  -8 -13   1    1.66    1.42
  -8 -13   1   -0.62    1.24
   7  13  -1   -0.31    1.24
   7  13  -1    4.93    1.68
   7  13  -1    1.86    1.75
  -7 -13   1    1.77    1.36
  -7 -13   1   -1.56    2.49
  -7 -13   1    1.24    1.53
  -7 -13   1    0.45    1.17
   6  13  -1   15.93    2.04
   6  13  -1   15.46    2.52
   6  13  -1   16.70    2.39
  -6 -13   1   12.77    3.42
  -6 -13   1   10.00    1.83
  -6 -13   1   13.21    2.07
  -6 -13   1   16.55    2.20
  -6 -13   1   17.32    1.61
   5  13  -1   37.18    3.15
   5  13  -1   42.74    3.56
   5  13  -1   41.25    3.00
  -5 -13   1   44.74    3.15
  -5 -13   1   53.17    5.46
  -5 -13   1   41.72    3.06
  -5 -13   1   41.23    3.04
  -5 -13   1   39.45    2.79
   4  13  -1   96.60    4.74
   4  13  -1   99.68    4.43
   4  13  -1   93.69    5.02
   4  13  -1   99.35    5.62
   4  13  -1   89.95    4.76
  -4 -13   1   86.74    4.77
  -4 -13   1   97.49    4.92
  -4 -13   1  104.78    6.94
  -4 -13   1   93.95    4.85
  -4 -13   1   98.86    4.69
   3  13  -1    3.59    1.65
   3  13  -1    6.58    1.47
   3  13  -1    8.01    1.24
   3  13  -1    6.44    1.68
  -3 -13   1    6.63    1.31
  -3 -13   1    5.81    1.61
  -3 -13   1    3.95    2.51
  -3 -13   1    7.18    1.43
  -3 -13   1    7.32    1.47
   2  13  -1  188.33    8.25
   2  13  -1  185.05    8.63
   2  13  -1  177.63    7.85
   2  13  -1  187.03    7.36
  -2 -13   1  183.98    7.92
  -2 -13   1  179.57    7.38
  -2 -13   1  186.44    8.36
  -2 -13   1  188.01    9.74
   1  13  -1    1.38    1.51
   1  13  -1    1.67    1.36
   1  13  -1    1.30    1.11
   1  13  -1    1.77    0.91
  -1 -13   1    1.34    1.05
  -1 -13   1    0.56    1.33
  -1 -13   1    0.94    0.75
  -1 -13   1    0.39    2.26
   0  13  -1  132.38    5.57
   0  13  -1  134.30    6.82
   0  13  -1  123.33    6.39
   0  13  -1  133.34    6.08
   0 -13   1  123.56    5.09
   0 -13   1  124.41    7.54
   0 -13   1  132.74    6.84
   0 -13   1  134.07    5.94
   0 -13   1  125.14    5.98
  -1  13  -1    0.20    1.08
  -1  13  -1    1.15    0.95
  -1  13  -1    2.28    1.56
  -1  13  -1   -0.48    1.37
   1 -13   1    0.11    0.71
   1 -13   1   -0.83    0.96
   1 -13   1    1.87    2.07
   1 -13   1    0.88    1.13
   1 -13   1   -1.19    1.56
  -2  13  -1   37.51    3.66
  -2  13  -1   37.31    3.12
  -2  13  -1   36.89    3.46
   2 -13   1   39.81    2.97
   2 -13   1   44.81    4.31
   2 -13   1   46.01    4.90
   2 -13   1   34.38    3.04
  -3  13  -1    0.17    1.34
  -3  13  -1   -0.92    1.58
  -3  13  -1   -0.13    1.10
   3 -13   1   -0.75    1.82
   3 -13   1   -1.45    1.08
   3 -13   1   -2.14    1.80
   3 -13   1    0.40    1.20
  -4  13  -1   10.61    2.47
  -4  13  -1   16.03    2.17
  -4  13  -1   14.48    2.32
   4 -13   1   17.04    2.23
   4 -13   1   18.18    2.42
   4 -13   1   10.75    2.83
   4 -13   1   12.99    2.79
  -5  13  -1    0.03    1.28
  -5  13  -1    1.96    1.88
  -5  13  -1   -0.11    1.40
   5 -13   1    0.21    1.24
   5 -13   1    0.67    1.79
   5 -13   1    0.02    1.37
   5 -13   1    0.28    2.10
  -6  13  -1   20.84    2.91
  -6  13  -1   13.69    2.26
  -6  13  -1   16.74    3.10
   6 -13   1   12.10    2.53
   6 -13   1   21.59    3.85
   6 -13   1   14.67    2.41
   6 -13   1   17.00    2.75
  -7  13  -1   36.45    3.39
  -7  13  -1   34.20    3.74
  -7  13  -1   37.61    4.45
   7 -13   1   31.19    3.42
   7 -13   1   39.64    4.90
   7 -13   1   31.51    3.76
  -8  13  -1   17.30    3.09
  -8  13  -1   18.83    2.86
  -8  13  -1   14.57    2.33
   8 -13   1   16.29    2.75
   8 -13   1   16.75    3.81
   8 -13   1   12.74    2.76
  -9  13  -1   63.99    5.82
  -9  13  -1   65.67    5.16
  -9  13  -1   71.96    4.67
   9 -13   1   62.79    5.83
   9 -13   1   79.82    6.77
   9 -13   1   61.59    5.00
 -10  13  -1    3.04    2.13
 -10  13  -1   -1.47    2.04
 -10  13  -1    3.49    1.81
  10 -13   1   -0.33    1.86
  10 -13   1    4.91    3.09
 -11  13  -1   28.01    3.98
 -11  13  -1   29.97    4.54
 -11  13  -1   40.42    3.76
  11 -13   1   32.24    4.10
  11 -13   1   29.42    5.08
 -12  13  -1   -0.21    2.45
 -12  13  -1    1.87    2.29
  12 -13   1   -0.58    2.13
  12 -13   1    3.82    3.21
 -13  13  -1   14.40    3.97
 -13  13  -1   24.38    4.06
  13 -13   1   17.07    3.73
  13 -13   1   25.86    5.12
  16  12  -1   27.08    4.05
  16  12  -1   18.54    4.60
 -16 -12   1   26.10    4.33
 -16 -12   1   26.74    4.30
  15  12  -1   11.18    2.86
  15  12  -1    6.92    3.34
 -15 -12   1   12.52    3.52
 -15 -12   1   11.00    3.06
  14  12  -1   52.92    4.87
  14  12  -1   56.36    6.05
 -14 -12   1   55.43    5.49
 -14 -12   1   47.57    4.06
 -14 -12   1   48.32    4.88
  13  12  -1   -0.07    2.59
  13  12  -1    1.81    2.23
  13  12  -1    2.90    2.09
 -13 -12   1    0.35    1.74
 -13 -12   1    1.18    1.65
 -13 -12   1    1.22    2.00
 -13 -12   1    1.77    2.44
  12  12  -1   21.30    3.72
  12  12  -1   23.66    3.05
  12  12  -1   15.40    3.08
 -12 -12   1   22.90    2.75
 -12 -12   1   19.94    3.51
 -12 -12   1   23.34    3.20
 -12 -12   1   19.36    2.74
  11  12  -1   11.22    2.34
  11  12  -1    8.72    2.35
  11  12  -1    7.11    2.70
  11  12  -1   11.70    2.74
 -11 -12   1    7.57    2.25
 -11 -12   1    6.97    2.62
 -11 -12   1    6.49    2.83
 -11 -12   1   13.05    2.21
 -11 -12   1    7.58    2.12
  10  12  -1    8.20    2.14
  10  12  -1    5.22    2.26
  10  12  -1    3.01    2.01
  10  12  -1    5.99    1.86
 -10 -12   1    6.12    1.79
 -10 -12   1    3.52    2.05
 -10 -12   1    6.11    1.93
 -10 -12   1    1.68    1.70
 -10 -12   1   -2.10    2.25
   9  12  -1    2.28    1.53
   9  12  -1    4.17    1.83
   9  12  -1    1.21    1.60
   9  12  -1    2.02    1.98
  -9 -12   1    3.55    2.41
  -9 -12   1    1.58    1.46
  -9 -12   1    3.16    1.97
  -9 -12   1    2.74    1.54
   8  12  -1    8.11    1.85
   8  12  -1    9.27    2.03
   8  12  -1    8.22    1.79
   8  12  -1    8.71    2.30
  -8 -12   1    5.79    1.87
  -8 -12   1    8.27    2.12
  -8 -12   1    7.58    1.74
  -8 -12   1    6.84    2.91
   7  12  -1    3.99    1.57
   7  12  -1    3.79    1.41
   7  12  -1    6.29    1.98
  -7 -12   1    3.63    1.44
  -7 -12   1    4.94    1.43
  -7 -12   1    5.02    2.85
  -7 -12   1    6.18    1.75
   6  12  -1   38.12    2.81
   6  12  -1   36.44    2.99
   6  12  -1   37.56    3.59
  -6 -12   1   31.36    4.32
  -6 -12   1   35.88    3.03
  -6 -12   1   36.89    2.85
  -6 -12   1   37.87    2.98
  -6 -12   1   36.62    2.21
   5  12  -1   25.93    2.50
   5  12  -1   35.56    2.87
   5  12  -1   29.96    3.15
  -5 -12   1   29.13    2.33
  -5 -12   1   32.88    2.73
  -5 -12   1   39.08    4.47
  -5 -12   1   37.46    2.71
  -5 -12   1   31.38    1.79
  -5 -12   1   34.84    2.68
   4  12  -1   53.43    3.49
   4  12  -1   52.47    3.03
   4  12  -1   57.59    3.86
   4  12  -1   58.78    3.30
  -4 -12   1   50.17    3.26
  -4 -12   1   52.89    3.13
  -4 -12   1   53.88    3.27
  -4 -12   1   49.59    3.21
  -4 -12   1   54.97    5.29
   3  12  -1  178.05    7.65
   3  12  -1  174.84    8.13
   3  12  -1  176.91    7.55
   3  12  -1  178.00    7.76
   3  12  -1  183.78    7.15
  -3 -12   1  189.05    9.35
  -3 -12   1  179.43    7.59
  -3 -12   1  172.43    7.29
  -3 -12   1  176.47    7.75
  -3 -12   1  170.09    7.54
   2  12  -1    3.40    1.59
   2  12  -1    3.89    0.98
   2  12  -1    3.09    1.23
   2  12  -1    1.81    1.25
  -2 -12   1   -1.83    1.91
  -2 -12   1    3.22    0.92
  -2 -12   1    3.48    1.43
  -2 -12   1    4.14    1.21
   1  12  -1  222.18    8.33
   1  12  -1  220.62    9.49
   1  12  -1  209.28    8.76
   1  12  -1  208.89    9.07
  -1 -12   1  209.50    9.26
  -1 -12   1  202.34    8.12
  -1 -12   1  215.23   10.31
  -1 -12   1  205.13    8.74
   0  12  -1   13.82    2.09
   0  12  -1   12.40    1.77
   0  12  -1   15.65    1.61
   0  12  -1   14.98    2.40
   0 -12   1   14.85    1.44
   0 -12   1   17.08    3.22
   0 -12   1   17.16    1.95
   0 -12   1   15.30    1.20
   0 -12   1   15.64    2.47
   0 -12   1   16.29    1.79
  -1  12  -1    2.01    1.43
  -1  12  -1    0.17    1.36
  -1  12  -1    2.38    1.18
  -1  12  -1    0.60    0.89
   1 -12   1    1.93    1.15
   1 -12   1   -1.05    1.85
   1 -12   1    1.55    0.78
   1 -12   1    2.88    1.62
   1 -12   1    3.31    1.14
  -2  12  -1    7.98    1.43
  -2  12  -1    7.63    1.99
  -2  12  -1    7.52    1.62
  -2  12  -1    5.15    1.37
   2 -12   1    6.42    2.37
   2 -12   1    5.55    1.41
   2 -12   1    8.41    1.55
   2 -12   1    8.53    2.27
  -3  12  -1   31.49    3.29
  -3  12  -1   25.69    2.55
  -3  12  -1   24.30    2.75
   3 -12   1   28.09    2.64
   3 -12   1   30.09    3.72
   3 -12   1   26.17    2.68
   3 -12   1   36.33    3.85
  -4  12  -1    4.33    1.91
  -4  12  -1    4.31    1.61
  -4  12  -1    4.46    1.39
   4 -12   1    4.28    1.44
   4 -12   1    6.76    2.32
   4 -12   1    7.30    1.75
   4 -12   1   -0.68    1.90
  -5  12  -1   13.16    2.59
  -5  12  -1   12.91    2.22
  -5  12  -1   13.00    1.97
   5 -12   1    8.86    1.92
   5 -12   1   13.53    2.09
   5 -12   1    5.55    2.41
   5 -12   1    9.36    2.33
  -6  12  -1   13.22    2.06
  -6  12  -1   11.39    2.65
  -6  12  -1   19.53    2.70
   6 -12   1   15.06    2.26
   6 -12   1   13.66    2.47
   6 -12   1   13.55    3.09
   6 -12   1   11.96    2.37
  -7  12  -1   36.54    3.33
  -7  12  -1   31.64    3.51
  -7  12  -1   40.69    4.35
   7 -12   1   34.73    4.72
   7 -12   1   30.43    3.66
   7 -12   1   39.98    3.75
  -8  12  -1   40.04    3.61
  -8  12  -1   37.17    4.16
  -8  12  -1   47.55    4.30
   8 -12   1   43.99    4.55
   8 -12   1   55.16    5.87
   8 -12   1   44.12    4.03
  -9  12  -1   13.65    2.96
  -9  12  -1   21.18    3.04
  -9  12  -1   14.04    2.32
   9 -12   1   20.75    4.07
   9 -12   1   13.46    2.58
   9 -12   1   10.73    2.75
 -10  12  -1   77.92    5.50
 -10  12  -1   80.06    4.95
 -10  12  -1   76.47    6.12
  10 -12   1   79.36    6.92
  10 -12   1   71.93    5.39
 -11  12  -1    4.31    2.49
 -11  12  -1    3.83    1.73
 -11  12  -1    3.01    2.08
  11 -12   1    0.78    1.93
  11 -12   1    0.35    2.66
 -12  12  -1   12.06    2.45
 -12  12  -1   13.45    3.22
 -12  12  -1   16.63    3.79
  12 -12   1   12.79    3.10
  12 -12   1   17.69    4.39
 -13  12  -1    0.35    2.21
 -13  12  -1    3.08    2.92
  13 -12   1    3.19    2.53
  13 -12   1    5.99    3.23
  16  11  -1    7.63    3.01
  16  11  -1   13.34    3.86
 -16 -11   1    4.85    3.25
 -16 -11   1    0.58    2.71
  15  11  -1   41.73    5.33
  15  11  -1   42.05    4.52
 -15 -11   1   31.93    4.74
 -15 -11   1   43.66    4.85
  14  11  -1   -1.88    2.40
  14  11  -1   -0.33    2.08
 -14 -11   1    0.38    2.24
 -14 -11   1   -4.28    1.57
 -14 -11   1   -3.19    2.39
  13  11  -1    5.78    2.23
  13  11  -1    3.98    2.65
  13  11  -1    1.70    2.17
 -13 -11   1    2.99    1.78
 -13 -11   1    2.48    1.65
 -13 -11   1    8.20    3.05
 -13 -11   1    1.64    2.16
  12  11  -1   -1.27    1.86
  12  11  -1    0.51    1.76
  12  11  -1    1.68    2.42
 -12 -11   1    1.15    1.89
 -12 -11   1    3.69    2.58
 -12 -11   1   -1.56    1.48
 -12 -11   1    1.61    1.63
  11  11  -1    0.13    1.87
  11  11  -1    1.21    1.68
  11  11  -1    0.12    2.24
 -11 -11   1    0.16    2.09
 -11 -11   1    0.45    2.14
 -11 -11   1   -0.22    1.49
 -11 -11   1    2.12    1.57
 -11 -11   1    0.18    1.67
  10  11  -1   20.67    3.26
  10  11  -1   26.75    3.31
  10  11  -1   23.29    2.76
 -10 -11   1   23.96    2.94
 -10 -11   1   25.61    3.26
 -10 -11   1   27.90    2.75
 -10 -11   1   35.87    4.38
 -10 -11   1   26.81    3.25
   9  11  -1   24.09    2.64
   9  11  -1   17.93    3.02
   9  11  -1   15.32    2.51
   9  11  -1   16.68    2.51
  -9 -11   1   18.04    2.38
  -9 -11   1   14.05    2.51
  -9 -11   1   14.46    2.42
  -9 -11   1   19.81    3.41
  -9 -11   1   19.63    2.25
   8  11  -1   15.84    2.36
   8  11  -1   11.83    2.43
   8  11  -1    7.88    1.75
   8  11  -1   15.54    2.05
  -8 -11   1   14.34    3.18
  -8 -11   1   15.40    2.38
  -8 -11   1   14.98    1.95
  -8 -11   1   13.02    2.16
   7  11  -1   56.39    3.72
   7  11  -1   54.20    3.37
   7  11  -1   47.77    3.86
   7  11  -1   43.39    3.37
  -7 -11   1   51.43    3.55
  -7 -11   1   51.09    3.61
  -7 -11   1   56.52    3.37
  -7 -11   1   56.55    5.35
   6  11  -1   17.25    1.92
   6  11  -1   12.77    2.16
   6  11  -1   14.38    2.00
  -6 -11   1   14.29    1.86
  -6 -11   1   14.37    3.01
  -6 -11   1   15.21    2.07
  -6 -11   1   15.49    2.05
   5  11  -1   60.71    4.02
   5  11  -1   60.48    3.45
   5  11  -1   65.95    3.75
  -5 -11   1   63.21    3.21
  -5 -11   1   58.83    3.60
  -5 -11   1   58.47    5.05
  -5 -11   1   62.42    3.54
  -5 -11   1   62.48    3.58
   4  11  -1   50.73    3.21
   4  11  -1   55.12    2.87
   4  11  -1   44.82    3.01
   4  11  -1   49.21    3.51
  -4 -11   1   50.38    3.14
  -4 -11   1   50.39    3.00
  -4 -11   1   48.68    2.98
  -4 -11   1   54.64    3.10
  -4 -11   1   46.06    4.40
   3  11  -1    0.30    0.87
   3  11  -1    3.24    0.90
   3  11  -1    4.98    1.32
   3  11  -1    5.46    1.54
   3  11  -1    4.16    1.16
  -3 -11   1    4.55    1.19
  -3 -11   1    1.64    1.01
  -3 -11   1    3.26    1.28
  -3 -11   1    2.60    1.01
  -3 -11   1   -0.98    1.62
   2  11  -1   12.55    1.81
   2  11  -1   10.14    1.26
   2  11  -1    6.61    1.30
   2  11  -1    8.91    1.65
   2  11  -1   12.08    2.01
  -2 -11   1    9.49    1.21
  -2 -11   1   12.86    1.93
  -2 -11   1    8.57    1.42
  -2 -11   1    4.46    2.20
   1  11  -1    0.94    1.36
   1  11  -1    3.42    1.34
   1  11  -1    0.82    0.83
   1  11  -1    0.50    0.97
  -1 -11   1    0.98    1.37
  -1 -11   1    2.46    1.02
  -1 -11   1    0.60    0.68
  -1 -11   1   -3.35    1.58
   0  11  -1    2.90    0.91
   0  11  -1    3.75    1.43
   0  11  -1    1.70    1.05
   0  11  -1    1.00    1.44
   0 -11   1    0.81    1.35
   0 -11   1    2.77    0.67
   0 -11   1    2.69    1.07
   0 -11   1    0.11    1.74
   0 -11   1    2.82    0.78
  -1  11  -1   13.66    1.73
  -1  11  -1   13.48    2.12
  -1  11  -1   15.00    2.26
  -1  11  -1   16.67    1.65
   1 -11   1   17.01    1.84
   1 -11   1   10.27    2.12
   1 -11   1   16.07    1.49
   1 -11   1   15.41    1.78
   1 -11   1   16.57    3.21
  -2  11  -1   90.76    4.67
  -2  11  -1   82.52    4.31
  -2  11  -1   84.35    4.15
  -2  11  -1   83.08    4.88
   2 -11   1   87.71    5.30
   2 -11   1   81.11    5.53
   2 -11   1   88.78    4.41
   2 -11   1   94.01    4.51
   2 -11   1   85.27    3.97
  -3  11  -1   40.28    3.28
  -3  11  -1   35.71    3.40
  -3  11  -1   36.75    2.75
   3 -11   1   37.72    2.79
   3 -11   1   36.53    2.86
   3 -11   1   35.32    3.63
   3 -11   1   39.99    4.13
  -4  11  -1  164.12    7.72
  -4  11  -1  184.75    7.56
  -4  11  -1  170.26    8.23
   4 -11   1  168.09    8.54
   4 -11   1  166.58    7.74
   4 -11   1  173.84    8.50
   4 -11   1  174.14    7.59
  -5  11  -1   25.15    3.16
  -5  11  -1   23.35    2.40
  -5  11  -1   23.28    2.64
   5 -11   1   21.49    2.61
   5 -11   1   23.14    2.48
   5 -11   1   21.80    3.33
   5 -11   1   25.19    3.02
  -6  11  -1  111.28    6.68
  -6  11  -1  128.72    5.91
  -6  11  -1  111.09    6.04
  -6  11  -1  130.28    6.31
   6 -11   1  118.76    5.96
   6 -11   1  118.09    7.23
   6 -11   1  120.05    6.40
   6 -11   1  114.76    6.27
  -7  11  -1  116.14    6.77
  -7  11  -1  133.20    6.65
  -7  11  -1  123.07    7.25
  -7  11  -1  119.77    5.99
   7 -11   1  130.13    6.36
   7 -11   1  119.31    6.78
   7 -11   1  126.54    7.72
  -8  11  -1   46.51    3.50
  -8  11  -1   44.76    4.10
  -8  11  -1   38.35    4.14
   8 -11   1   42.95    5.03
   8 -11   1   46.63    4.50
   8 -11   1   44.10    3.95
  -9  11  -1   49.96    4.62
  -9  11  -1   54.61    3.88
  -9  11  -1   52.14    5.08
   9 -11   1   61.90    6.26
   9 -11   1   58.23    5.30
   9 -11   1   55.65    4.24
 -10  11  -1    5.18    1.77
 -10  11  -1    4.59    2.34
 -10  11  -1    3.76    1.95
  10 -11   1    2.83    1.89
  10 -11   1    5.65    2.83
 -11  11  -1   11.24    2.66
 -11  11  -1    6.37    1.87
 -11  11  -1    6.74    2.82
  11 -11   1   12.08    3.53
  11 -11   1   15.39    3.03
 -12  11  -1    1.79    1.68
 -12  11  -1   -0.65    2.38
 -12  11  -1    5.00    2.44
  12 -11   1   -0.51    1.93
  12 -11   1    0.03    2.61
 -13  11  -1    0.57    2.60
 -13  11  -1    3.00    2.28
  13 -11   1    3.72    2.99
  13 -11   1   -1.46    2.21
 -14  11  -1    1.25    2.50
 -14  11  -1   -1.32    2.85
  14 -11   1    0.35    2.82
  14 -11   1    1.47    2.59
  16  10  -1   20.00    4.19
  16  10  -1   21.60    3.63
 -16 -10   1   18.24    3.72
 -16 -10   1   26.08    4.48
  15  10  -1   -0.64    2.62
  15  10  -1    0.70    2.12
 -15 -10   1    1.58    2.92
 -15 -10   1    2.86    2.55
  14  10  -1    4.78    2.35
  14  10  -1    5.87    2.89
 -14 -10   1    4.04    1.86
 -14 -10   1    3.04    2.36
 -14 -10   1    9.96    2.97
  13  10  -1    0.25    1.75
  13  10  -1   -2.42    2.22
  13  10  -1    1.12    2.07
 -13 -10   1    4.00    2.23
 -13 -10   1   -2.50    2.19
 -13 -10   1    1.33    1.56
 -13 -10   1   -1.74    1.50
  12  10  -1    7.77    2.18
  12  10  -1   13.33    3.19
  12  10  -1    7.68    2.64
 -12 -10   1    7.89    2.65
 -12 -10   1    8.18    1.85
 -12 -10   1   10.90    2.03
 -12 -10   1   10.84    2.51
  11  10  -1   23.76    2.91
  11  10  -1   15.59    3.11
  11  10  -1   13.64    2.69
 -11 -10   1   20.53    3.30
 -11 -10   1   14.30    2.17
 -11 -10   1   22.15    3.17
 -11 -10   1   18.30    2.84
 -11 -10   1   18.73    2.37
  10  10  -1   52.61    3.88
  10  10  -1   52.22    4.86
  10  10  -1   48.98    4.15
 -10 -10   1   60.25    5.13
 -10 -10   1   47.53    3.82
 -10 -10   1   56.62    4.45
 -10 -10   1   59.41    3.82
 -10 -10   1   55.02    3.67
 -10 -10   1   49.04    4.18
   9  10  -1   31.10    2.93
   9  10  -1   32.05    3.38
   9  10  -1   26.20    3.29
  -9 -10   1   34.36    3.35
  -9 -10   1   31.57    3.95
  -9 -10   1   37.34    3.51
  -9 -10   1   37.21    2.96
  -9 -10   1   33.21    3.08
   8  10  -1  124.39    6.70
   8  10  -1  125.45    5.93
   8  10  -1  121.27    6.26
   8  10  -1  124.65    6.29
  -8 -10   1  117.41    6.23
  -8 -10   1  121.75    5.72
  -8 -10   1  130.66    6.26
  -8 -10   1  131.71    6.06
  -8 -10   1  118.12    7.22
   7  10  -1   34.89    3.02
   7  10  -1   41.15    2.84
   7  10  -1   31.15    3.20
   7  10  -1   41.39    3.26
  -7 -10   1   40.70    3.11
  -7 -10   1   38.97    3.06
  -7 -10   1   41.73    2.81
  -7 -10   1   40.65    4.37
   6  10  -1   48.28    3.21
   6  10  -1   48.70    3.26
   6  10  -1   46.29    3.47
   6  10  -1   51.31    3.05
  -6 -10   1   41.04    3.15
  -6 -10   1   48.05    4.54
  -6 -10   1   52.96    3.34
  -6 -10   1   48.27    2.95
   5  10  -1   95.95    5.18
   5  10  -1  104.46    4.65
   5  10  -1  106.24    4.92
  -5 -10   1   93.81    4.81
  -5 -10   1   91.06    4.63
  -5 -10   1  106.78    4.68
  -5 -10   1   93.79    5.98
  -5 -10   1   87.98    4.22
   4  10  -1   11.89    1.45
   4  10  -1    9.90    1.38
   4  10  -1   11.34    1.57
   4  10  -1   12.38    1.94
   4  10  -1   10.53    1.26
  -4 -10   1   12.50    1.57
  -4 -10   1   12.46    1.56
  -4 -10   1    9.84    1.53
  -4 -10   1    8.64    1.48
   3  10  -1    2.94    1.08
   3  10  -1    0.95    1.16
   3  10  -1    0.20    0.81
   3  10  -1    1.14    0.91
  -3 -10   1    0.29    1.01
  -3 -10   1    1.32    0.95
  -3 -10   1    0.04    1.75
  -3 -10   1    0.88    0.90
  -3 -10   1    1.01    0.90
   2  10  -1   12.73    1.75
   2  10  -1   21.29    1.96
   2  10  -1   14.29    1.85
   2  10  -1   19.62    2.26
   2  10  -1   22.10    1.63
  -2 -10   1   22.00    1.94
  -2 -10   1   17.89    1.61
  -2 -10   1   15.62    2.77
  -2 -10   1   19.82    1.94
  -2 -10   1   21.03    2.29
   1  10  -1  135.96    6.58
   1  10  -1  144.97    6.05
   1  10  -1  145.70    6.34
   1  10  -1  144.76    5.66
   1  10  -1  137.08    6.77
  -1 -10   1  140.30    6.04
  -1 -10   1  137.94    7.35
  -1 -10   1  132.79    5.52
  -1 -10   1  139.68    6.47
  -1 -10   1  131.22    6.07
   0  10  -1    8.87    1.37
   0  10  -1    5.78    1.52
   0  10  -1   11.92    1.98
   0  10  -1    6.81    1.10
   0 -10   1    4.65    2.10
   0 -10   1    7.30    1.01
   0 -10   1    5.03    1.68
   0 -10   1    4.53    1.15
   0 -10   1    6.26    0.82
  -1  10  -1  120.70    5.83
  -1  10  -1  118.17    5.33
  -1  10  -1  120.52    5.96
  -1  10  -1  116.73    5.08
   1 -10   1  119.12    5.35
   1 -10   1  112.82    4.92
   1 -10   1  119.63    5.35
   1 -10   1  120.22    6.12
  -2  10  -1   12.78    1.74
  -2  10  -1   11.92    1.57
  -2  10  -1    7.71    1.35
  -2  10  -1   11.74    1.98
   2 -10   1    8.08    1.39
   2 -10   1    9.19    1.22
   2 -10   1   10.95    1.55
   2 -10   1   12.05    2.59
   2 -10   1    7.77    1.81
  -3  10  -1  171.53    7.63
  -3  10  -1  172.04    7.36
  -3  10  -1  185.38    8.07
   3 -10   1  167.60    8.26
   3 -10   1  174.27    7.63
   3 -10   1  182.01    8.41
   3 -10   1  167.77    7.39
  -4  10  -1   30.85    2.57
  -4  10  -1   35.15    3.42
  -4  10  -1   31.06    2.84
   4 -10   1   36.17    3.62
   4 -10   1   35.86    3.73
   4 -10   1   28.80    2.59
   4 -10   1   30.18    2.86
  -5  10  -1   94.98    5.79
  -5  10  -1   99.35    5.24
  -5  10  -1  106.23    5.08
  -5  10  -1  100.94    5.34
   5 -10   1  107.16    5.50
   5 -10   1  106.21    5.17
   5 -10   1  105.68    6.18
   5 -10   1  105.02    5.75
  -6  10  -1  113.48    6.49
  -6  10  -1  120.03    6.01
  -6  10  -1  118.79    5.56
  -6  10  -1  108.09    5.83
   6 -10   1  122.70    5.79
   6 -10   1  112.91    6.08
   6 -10   1  124.58    7.01
   6 -10   1  110.82    5.95
  -7  10  -1   19.99    2.25
  -7  10  -1   12.38    2.99
  -7  10  -1   16.36    2.57
  -7  10  -1   22.48    3.13
  -7  10  -1   17.51    1.35
  -7  10  -1   18.37    2.52
  -7  10  -1   23.36    2.76
   7 -10   1   17.45    2.33
   7 -10   1   20.98    2.93
   7 -10   1   17.27    3.25
  -8  10  -1   54.19    4.13
  -8  10  -1   53.31    2.76
  -8  10  -1   44.96    4.31
  -8  10  -1   56.98    3.67
   8 -10   1   59.38    5.59
   8 -10   1   47.85    4.60
   8 -10   1   55.59    4.00
  -9  10  -1    2.87    1.54
  -9  10  -1    4.54    1.91
  -9  10  -1    2.79    1.41
  -9  10  -1    6.93    2.38
   9 -10   1    2.80    2.49
   9 -10   1    1.13    1.88
   9 -10   1    5.64    1.89
 -10  10  -1   -3.01    1.66
 -10  10  -1    1.29    1.72
 -10  10  -1    0.24    1.35
  10 -10   1    1.36    1.76
  10 -10   1    1.30    2.35
  10 -10   1   -1.22    1.73
 -11  10  -1    1.02    1.77
 -11  10  -1   -1.03    1.37
 -11  10  -1   -1.82    2.09
  11 -10   1   -0.45    2.38
  11 -10   1    0.22    1.63
 -12  10  -1   11.61    3.27
 -12  10  -1    6.86    1.88
 -12  10  -1    4.61    2.33
  12 -10   1    8.55    3.23
  12 -10   1    7.55    2.32
 -13  10  -1   -3.48    1.80
 -13  10  -1    3.10    2.65
  13 -10   1    0.11    2.74
  13 -10   1    2.21    2.30
 -14  10  -1   18.06    3.58
 -14  10  -1   11.17    3.67
  14 -10   1   18.90    4.34
  14 -10   1   23.38    3.90
 -17  -9   1   -0.84    2.51
  16   9  -1    3.84    2.40
  16   9  -1   -5.07    2.82
 -16  -9   1    0.30    2.54
 -16  -9   1   -0.50    3.02
  15   9  -1    0.75    2.93
  15   9  -1    1.84    2.17
 -15  -9   1   -0.44    2.41
 -15  -9   1   -0.52    2.85
  14   9  -1   -1.79    1.75
  14   9  -1    0.01    2.56
 -14  -9   1    0.93    2.79
 -14  -9   1    1.39    1.68
 -14  -9   1    1.39    2.13
  13   9  -1   36.33    4.71
  13   9  -1   34.36    4.25
  13   9  -1   48.12    4.31
 -13  -9   1   42.06    4.31
 -13  -9   1   48.69    4.96
 -13  -9   1   44.60    3.61
  12   9  -1    5.60    2.03
  12   9  -1    8.65    2.95
  12   9  -1    4.20    2.15
 -12  -9   1    8.72    1.97
 -12  -9   1    9.00    1.79
 -12  -9   1   11.36    2.78
 -12  -9   1    9.43    2.41
  11   9  -1   59.00    4.66
  11   9  -1   51.59    4.92
  11   9  -1   54.50    3.98
 -11  -9   1   52.86    4.51
 -11  -9   1   52.57    4.68
 -11  -9   1   59.80    3.73
 -11  -9   1   56.60    4.33
 -11  -9   1   53.31    3.73
  10   9  -1   86.83    5.40
  10   9  -1   81.80    4.77
  10   9  -1   74.95    5.39
 -10  -9   1   81.47    4.96
 -10  -9   1   95.89    5.42
 -10  -9   1   79.80    4.53
 -10  -9   1   86.34    5.73
 -10  -9   1   84.82    4.69
 -10  -9   1   91.61    5.43
   9   9  -1   40.78    3.76
   9   9  -1   33.07    3.62
   9   9  -1   50.02    3.38
  -9  -9   1   40.13    3.66
  -9  -9   1   43.99    3.03
  -9  -9   1   46.64    3.34
  -9  -9   1   37.59    3.55
  -9  -9   1   39.58    4.10
   8   9  -1    4.85    1.85
   8   9  -1    8.40    1.55
   8   9  -1    7.20    1.78
  -8  -9   1    6.89    1.59
  -8  -9   1    9.74    1.58
  -8  -9   1    6.29    2.39
  -8  -9   1    6.24    1.77
  -8  -9   1    8.51    1.74
   7   9  -1    7.61    1.88
   7   9  -1   10.47    1.78
   7   9  -1   10.98    1.59
  -7  -9   1    9.04    1.57
  -7  -9   1    9.99    1.52
  -7  -9   1    9.52    1.74
  -7  -9   1    8.30    2.55
  -7  -9   1    8.70    1.69
   6   9  -1    7.91    1.35
   6   9  -1    8.34    1.76
   6   9  -1    9.49    1.69
   6   9  -1    7.52    1.53
  -6  -9   1   11.10    2.77
  -6  -9   1   11.24    1.49
  -6  -9   1    8.19    1.56
  -6  -9   1    8.75    1.66
   5   9  -1   10.26    1.39
   5   9  -1   12.83    1.68
   5   9  -1   15.80    2.13
   5   9  -1   14.90    1.80
   5   9  -1   12.01    1.52
  -5  -9   1   12.82    1.77
  -5  -9   1    8.07    1.49
  -5  -9   1   12.98    1.30
  -5  -9   1   11.79    1.50
   4   9  -1    7.39    1.35
   4   9  -1    6.74    1.12
   4   9  -1    4.82    1.54
   4   9  -1    4.84    1.16
  -4  -9   1    8.38    1.31
  -4  -9   1    5.61    1.24
  -4  -9   1    9.98    1.34
  -4  -9   1    4.72    2.17
  -4  -9   1    5.28    1.27
   3   9  -1    7.76    1.58
   3   9  -1    4.38    0.95
   3   9  -1    4.00    1.06
   3   9  -1    5.36    1.01
   3   9  -1    6.18    1.19
  -3  -9   1    6.70    1.36
  -3  -9   1    5.42    1.14
  -3  -9   1    3.71    1.08
  -3  -9   1    6.20    2.10
  -3  -9   1    7.78    1.29
  -3  -9   1    3.05    1.07
   2   9  -1   49.29    3.25
   2   9  -1   53.90    2.86
   2   9  -1   47.83    2.92
   2   9  -1   45.04    2.84
   2   9  -1   49.91    2.50
  -2  -9   1   46.91    2.57
  -2  -9   1   48.03    2.82
  -2  -9   1   52.01    2.92
  -2  -9   1   56.43    4.42
  -2  -9   1   46.70    3.12
   1   9  -1   32.54    2.51
   1   9  -1   34.92    1.99
   1   9  -1   29.54    2.24
   1   9  -1   30.54    2.55
   1   9  -1   34.10    2.83
  -1  -9   1   32.49    2.29
  -1  -9   1   40.42    2.92
  -1  -9   1   29.08    1.82
  -1  -9   1   31.11    2.30
  -1  -9   1   39.04    3.73
   0   9  -1  263.85    9.55
   0   9  -1  250.40   10.13
   0   9  -1  258.58    9.83
   0   9  -1  235.37   10.24
   0  -9   1  249.77    9.21
   0  -9   1  239.81   10.33
   0  -9   1  247.90    9.46
   0  -9   1  254.04   11.01
   0  -9   1  253.17    9.83
   0  -9   1  241.09    9.88
  -1   9  -1   46.42    3.23
  -1   9  -1   40.86    3.13
  -1   9  -1   47.54    2.79
  -1   9  -1   45.96    2.52
   1  -9   1   42.13    2.65
   1  -9   1   41.98    3.84
   1  -9   1   43.09    2.73
   1  -9   1   42.91    3.42
   1  -9   1   45.72    2.85
  -2   9  -1  194.81    8.75
  -2   9  -1  207.93    8.34
  -2   9  -1  210.62    8.59
  -2   9  -1  212.49    8.25
   2  -9   1  205.31    8.07
   2  -9   1  209.04    8.37
   2  -9   1  208.71    9.12
   2  -9   1  198.58    8.44
   2  -9   1  204.80    9.33
  -3   9  -1    0.31    0.83
  -3   9  -1    1.08    1.00
  -3   9  -1    0.29    1.29
   3  -9   1    1.70    1.04
   3  -9   1    1.49    0.81
   3  -9   1    1.50    0.91
   3  -9   1    2.69    1.50
   3  -9   1    0.96    1.65
  -4   9  -1   56.01    3.81
  -4   9  -1   57.31    3.15
  -4   9  -1   49.49    3.31
  -4   9  -1   49.46    4.25
   4  -9   1   59.91    4.15
   4  -9   1   56.13    3.46
   4  -9   1   51.27    3.14
   4  -9   1   52.58    3.94
  -5   9  -1   11.66    1.87
  -5   9  -1    7.45    1.81
  -5   9  -1   10.07    1.51
  -5   9  -1   12.09    2.15
  -5   9  -1   11.09    1.81
   5  -9   1   10.89    1.91
   5  -9   1    9.46    1.72
   5  -9   1   11.17    2.23
   5  -9   1   10.30    1.62
  -6   9  -1   49.90    3.18
  -6   9  -1   55.39    4.21
  -6   9  -1   47.57    3.50
  -6   9  -1   54.38    3.64
  -6   9  -1   45.60    3.49
  -6   9  -1   56.30    2.46
   6  -9   1   51.00    3.78
   6  -9   1   50.98    3.40
   6  -9   1   57.05    4.60
   6  -9   1   67.78    3.90
  -7   9  -1   53.71    3.92
  -7   9  -1   57.43    4.11
  -7   9  -1   49.49    3.65
  -7   9  -1   58.32    2.71
  -7   9  -1   52.74    3.37
  -7   9  -1   50.76    3.47
   7  -9   1   51.29    4.05
   7  -9   1   58.45    4.87
   7  -9   1   54.47    3.68
  -8   9  -1    0.07    1.38
  -8   9  -1    0.60    1.12
  -8   9  -1    0.39    1.57
  -8   9  -1    0.84    0.87
   8  -9   1    0.09    1.28
   8  -9   1   -0.45    1.43
   8  -9   1   -2.56    1.67
  -9   9  -1    1.33    1.48
  -9   9  -1    0.22    1.74
  -9   9  -1    2.07    1.09
  -9   9  -1   -0.62    1.17
   9  -9   1    0.42    2.09
   9  -9   1    2.17    1.48
   9  -9   1   -0.93    1.58
 -10   9  -1    5.11    2.24
 -10   9  -1    4.60    1.57
 -10   9  -1    5.29    2.00
 -10   9  -1    3.88    1.35
  10  -9   1    5.14    2.01
  10  -9   1    1.56    2.37
  10  -9   1   -0.48    1.99
 -11   9  -1   19.45    3.21
 -11   9  -1   11.76    3.03
 -11   9  -1   20.53    2.55
  11  -9   1   23.09    3.14
  11  -9   1   22.88    4.10
 -12   9  -1    0.21    1.48
 -12   9  -1    2.90    1.96
 -12   9  -1    4.36    2.60
  12  -9   1    0.14    1.80
  12  -9   1    1.21    2.42
 -13   9  -1   19.89    3.54
 -13   9  -1   26.13    4.57
  13  -9   1   25.85    4.46
  13  -9   1   27.54    3.75
 -14   9  -1    1.85    2.81
 -14   9  -1    3.91    2.45
  14  -9   1    1.44    2.14
  14  -9   1    7.79    3.09
  17   8  -1    2.20    2.60
  17   8  -1   -0.46    2.92
 -17  -8   1    6.90    3.38
 -17  -8   1    1.78    2.87
  16   8  -1   10.62    3.85
  16   8  -1   10.39    2.98
 -16  -8   1   10.21    3.56
 -16  -8   1   14.12    3.43
  15   8  -1    0.10    2.75
  15   8  -1    2.63    2.32
 -15  -8   1   -2.45    2.23
 -15  -8   1   -1.13    2.34
 -15  -8   1   -1.97    2.64
  14   8  -1   41.81    4.29
  14   8  -1   37.31    4.85
 -14  -8   1   44.02    4.88
 -14  -8   1   44.50    4.70
 -14  -8   1   44.04    3.60
  13   8  -1    1.00    1.86
  13   8  -1    3.18    2.42
  13   8  -1    2.46    2.18
 -13  -8   1    1.68    1.57
 -13  -8   1    0.41    1.95
 -13  -8   1   -1.63    2.32
  12   8  -1   72.74    4.77
  12   8  -1   59.36    5.12
  12   8  -1   70.03    5.57
 -12  -8   1   67.64    4.16
 -12  -8   1   70.67    5.18
 -12  -8   1   63.57    3.87
 -12  -8   1   58.11    4.69
  11   8  -1   33.39    3.76
  11   8  -1   28.85    3.11
  11   8  -1   35.08    3.91
 -11  -8   1   28.25    2.71
 -11  -8   1   25.86    2.50
 -11  -8   1   24.43    3.11
 -11  -8   1   30.16    3.59
 -11  -8   1   24.42    3.05
  10   8  -1   26.27    3.39
  10   8  -1   24.54    3.12
  10   8  -1   23.98    2.66
 -10  -8   1   23.79    3.04
 -10  -8   1   23.31    2.30
 -10  -8   1   22.82    2.89
 -10  -8   1   20.88    2.73
 -10  -8   1   25.96    3.18
 -10  -8   1   26.76    2.54
   9   8  -1   20.31    2.33
   9   8  -1   22.84    2.79
   9   8  -1   25.69    3.11
  -9  -8   1   21.19    2.17
  -9  -8   1   18.18    2.39
  -9  -8   1   21.69    2.64
  -9  -8   1   21.03    2.95
  -9  -8   1   21.74    2.81
   8   8  -1   14.84    2.14
   8   8  -1   15.77    2.44
   8   8  -1   17.60    2.04
  -8  -8   1   17.79    1.92
  -8  -8   1   16.67    2.12
  -8  -8   1   15.82    2.15
  -8  -8   1   14.18    2.60
  -8  -8   1   13.44    2.11
   7   8  -1   10.74    1.93
   7   8  -1   11.42    1.60
   7   8  -1   14.91    1.94
  -7  -8   1   12.35    1.70
  -7  -8   1   10.01    1.77
  -7  -8   1   14.21    1.63
  -7  -8   1   13.22    2.60
  -7  -8   1   16.17    2.05
   6   8  -1    1.12    1.24
   6   8  -1    0.97    0.91
   6   8  -1    2.37    1.16
  -6  -8   1    0.60    1.01
  -6  -8   1    1.61    0.94
  -6  -8   1    0.07    1.15
  -6  -8   1    0.43    1.66
  -6  -8   1    1.33    0.90
   5   8  -1   -0.45    0.76
   5   8  -1    1.41    0.98
   5   8  -1    0.96    0.89
   5   8  -1    1.44    1.22
   5   8  -1    2.63    1.15
  -5  -8   1    1.04    1.06
  -5  -8   1    2.03    1.01
  -5  -8   1   -0.29    0.92
  -5  -8   1    1.26    1.70
   4   8  -1   10.35    1.67
   4   8  -1    9.02    1.29
   4   8  -1   14.61    1.60
   4   8  -1    9.06    1.25
  -4  -8   1   11.07    1.52
  -4  -8   1    9.62    1.31
  -4  -8   1   11.13    1.16
  -4  -8   1    9.04    1.43
  -4  -8   1   11.65    2.31
   3   8  -1  120.79    5.19
   3   8  -1  120.90    5.65
   3   8  -1  124.73    5.10
   3   8  -1  124.54    5.11
   3   8  -1  126.18    5.34
  -3  -8   1  125.32    5.37
  -3  -8   1  114.75    6.43
  -3  -8   1  119.99    5.22
  -3  -8   1  118.25    5.20
   2   8  -1   52.77    2.55
   2   8  -1   52.77    2.90
   2   8  -1   53.00    2.77
   2   8  -1   58.90    3.32
   2   8  -1   53.20    2.84
  -2  -8   1   53.20    2.81
  -2  -8   1   52.62    3.09
  -2  -8   1   57.03    2.90
  -2  -8   1   47.72    4.02
  -2  -8   1   56.13    2.79
  -2  -8   1   45.27    2.59
   1   8  -1  682.57   25.33
   1   8  -1  677.41   25.16
   1   8  -1  713.51   24.92
   1   8  -1  704.97   25.67
   1   8  -1  664.29   25.40
   1   8  -1  725.56   27.05
   1   8  -1  731.81   25.22
  -1  -8   1  685.44   26.18
  -1  -8   1  683.11   25.99
  -1  -8   1  690.74   25.20
  -1  -8   1  658.39   25.43
  -1  -8   1  666.30   24.83
  -1  -8   1  706.14   25.55
  -1  -8   1  679.83   25.26
   0   8  -1   27.07    1.73
   0   8  -1   30.39    2.97
   0   8  -1   25.83    2.23
   0   8  -1   25.83    2.24
   0   8  -1   24.07    1.82
   0   8  -1   24.14    2.32
   0   8  -1   29.82    2.00
   0  -8   1   26.43    1.95
   0  -8   1   27.27    1.62
   0  -8   1   28.92    2.96
   0  -8   1   25.20    2.37
   0  -8   1   24.78    1.39
   0  -8   1   30.35    2.02
  -1   8  -1  198.31    8.17
  -1   8  -1  198.17    8.80
  -1   8  -1  195.22    7.82
  -1   8  -1  203.94    7.69
  -1   8  -1  194.33    8.27
  -1   8  -1  195.43    7.80
   1  -8   1  192.71    8.74
   1  -8   1  199.11    8.48
   1  -8   1  190.32    7.87
   1  -8   1  193.60    7.83
   1  -8   1  196.49    7.57
   1  -8   1  194.52    8.03
  -2   8  -1   37.99    3.37
  -2   8  -1   37.13    2.88
  -2   8  -1   36.67    2.40
  -2   8  -1   36.81    2.53
  -2   8  -1   37.34    2.56
  -2   8  -1   35.90    2.29
   2  -8   1   34.89    2.35
   2  -8   1   38.24    2.19
   2  -8   1   35.40    3.08
   2  -8   1   39.50    3.44
   2  -8   1   34.81    2.62
   2  -8   1   39.22    2.53
  -3   8  -1   14.35    2.07
  -3   8  -1   14.40    1.80
  -3   8  -1   13.77    1.54
  -3   8  -1   18.80    2.39
   3  -8   1   14.68    1.77
   3  -8   1   17.68    1.66
   3  -8   1   13.84    2.12
   3  -8   1   13.97    1.61
  -4   8  -1   14.54    2.15
  -4   8  -1   14.62    1.65
  -4   8  -1   13.94    1.81
  -4   8  -1   14.45    1.80
  -4   8  -1   13.46    2.03
   4  -8   1   13.69    1.66
   4  -8   1   10.45    1.70
   4  -8   1   12.29    2.27
  -5   8  -1   -0.07    0.96
  -5   8  -1    0.91    0.48
  -5   8  -1   -0.24    1.13
  -5   8  -1    0.41    1.03
  -5   8  -1    0.86    0.99
  -5   8  -1    1.10    0.86
   5  -8   1   -1.02    0.98
   5  -8   1    0.03    1.21
   5  -8   1    0.74    1.08
   5  -8   1   -0.68    0.82
  -6   8  -1   15.37    2.11
  -6   8  -1   18.23    2.65
  -6   8  -1   14.72    1.71
  -6   8  -1   12.69    1.83
  -6   8  -1   16.37    2.14
  -6   8  -1   11.95    1.16
   6  -8   1   13.82    1.87
   6  -8   1    9.93    2.25
   6  -8   1   14.87    1.84
   6  -8   1   10.95    2.01
  -7   8  -1    0.98    1.01
  -7   8  -1   -0.70    1.17
  -7   8  -1    1.23    1.41
  -7   8  -1   -0.97    0.94
  -7   8  -1   -1.22    1.11
  -7   8  -1    0.11    0.70
   7  -8   1    0.13    1.28
   7  -8   1   -1.14    1.02
   7  -8   1   -0.68    1.58
  -8   8  -1    1.60    1.13
  -8   8  -1    0.11    0.84
  -8   8  -1   -0.36    1.28
  -8   8  -1    1.70    0.96
  -8   8  -1   -0.21    1.46
   8  -8   1    1.52    1.85
   8  -8   1    1.56    1.58
   8  -8   1    0.72    1.27
  -9   8  -1   11.44    2.33
  -9   8  -1   16.78    2.11
  -9   8  -1   14.30    1.76
  -9   8  -1   13.55    2.58
   9  -8   1   14.17    2.26
   9  -8   1   12.77    2.64
   9  -8   1   15.57    3.14
 -10   8  -1   87.19    4.54
 -10   8  -1   83.73    4.77
 -10   8  -1   94.78    5.59
 -10   8  -1   94.19    6.13
  10  -8   1   88.43    6.46
  10  -8   1   95.32    6.30
  10  -8   1   87.71    5.30
 -11   8  -1    9.10    2.76
 -11   8  -1    7.92    1.78
 -11   8  -1   12.04    2.49
 -11   8  -1    6.43    1.67
  11  -8   1    9.84    2.26
  11  -8   1   14.40    3.33
 -12   8  -1   39.76    4.29
 -12   8  -1   46.29    3.70
 -12   8  -1   45.69    5.30
  12  -8   1   37.80    4.99
  12  -8   1   42.56    4.20
 -13   8  -1    2.23    2.62
 -13   8  -1    0.81    1.98
  13  -8   1    0.44    2.32
  13  -8   1    1.13    2.09
 -14   8  -1   29.02    4.72
 -14   8  -1   23.02    3.70
  14  -8   1   28.73    4.66
  14  -8   1   23.61    3.63
 -15   8  -1    3.37    3.01
 -15   8  -1    4.50    2.63
  15  -8   1    4.99    2.81
  15  -8   1   -1.69    2.30
  15  -8   1   -0.45    2.97
  17   7  -1   16.24    4.50
  17   7  -1   27.17    4.14
 -17  -7   1   13.13    3.93
 -17  -7   1   28.07    4.62
  16   7  -1    1.46    2.36
  16   7  -1   -0.63    2.73
 -16  -7   1    5.27    2.91
 -16  -7   1    2.04    2.86
  15   7  -1   47.46    4.62
  15   7  -1   50.58    5.71
 -15  -7   1   53.28    4.95
 -15  -7   1   45.82    5.24
 -15  -7   1   39.77    4.78
  14   7  -1    5.35    2.91
  14   7  -1    6.00    2.22
 -14  -7   1    6.50    1.85
 -14  -7   1    1.51    2.63
 -14  -7   1    7.69    2.73
  13   7  -1   75.74    4.95
  13   7  -1   73.71    5.75
  13   7  -1   69.37    5.76
 -13  -7   1   60.47    5.40
 -13  -7   1   72.91    4.42
 -13  -7   1   79.83    5.50
  12   7  -1   12.88    3.04
  12   7  -1   12.83    2.31
  12   7  -1    7.33    2.37
 -12  -7   1   13.88    2.05
 -12  -7   1   11.01    2.73
 -12  -7   1   12.32    2.63
 -12  -7   1   11.42    1.71
  11   7  -1    6.87    2.25
  11   7  -1    6.18    1.78
  11   7  -1    4.81    2.06
 -11  -7   1    3.03    1.24
 -11  -7   1    6.83    2.43
 -11  -7   1    7.54    2.06
 -11  -7   1    1.29    1.37
  10   7  -1   23.22    3.06
  10   7  -1   18.27    2.75
  10   7  -1   15.69    2.25
 -10  -7   1   15.65    2.63
 -10  -7   1   17.85    2.61
 -10  -7   1   15.92    1.92
 -10  -7   1   20.56    2.93
 -10  -7   1   15.84    2.46
 -10  -7   1   20.77    2.19
   9   7  -1   44.17    3.59
   9   7  -1   38.84    3.00
   9   7  -1   48.97    3.90
  -9  -7   1   41.79    2.88
  -9  -7   1   34.18    3.30
  -9  -7   1   43.52    3.74
  -9  -7   1   39.26    2.76
  -9  -7   1   42.06    3.25
  -9  -7   1   37.23    3.52
   8   7  -1    4.91    1.47
   8   7  -1    6.52    1.77
   8   7  -1    6.46    1.40
  -8  -7   1    5.82    1.52
  -8  -7   1    7.67    1.34
  -8  -7   1    4.86    1.36
  -8  -7   1    5.57    1.65
  -8  -7   1    7.80    1.97
   7   7  -1   26.46    2.36
   7   7  -1   26.97    2.66
   7   7  -1   29.34    2.91
  -7  -7   1   27.11    2.72
  -7  -7   1   26.80    2.64
  -7  -7   1   30.65    2.37
  -7  -7   1   31.30    2.23
  -7  -7   1   30.25    3.25
   6   7  -1  129.62    5.57
   6   7  -1  120.33    5.80
   6   7  -1  129.55    6.04
  -6  -7   1  121.68    5.81
  -6  -7   1  121.01    6.54
  -6  -7   1  114.16    5.70
  -6  -7   1  129.30    5.60
  -6  -7   1  133.51    5.46
   5   7  -1  243.25   10.55
   5   7  -1  215.28    8.56
   5   7  -1  205.24    8.98
   5   7  -1  221.59    8.56
   5   7  -1  208.99    8.77
  -5  -7   1  205.89    8.46
  -5  -7   1  215.18    8.88
  -5  -7   1  233.42    8.88
  -5  -7   1  196.88    9.53
  -5  -7   1  201.74    8.78
  -5  -7   1  226.29    8.58
   4   7  -1  408.91   16.66
   4   7  -1  410.23   15.90
   4   7  -1  418.67   15.69
   4   7  -1  435.86   16.23
   4   7  -1  432.95   15.92
   4   7  -1  441.09   15.78
  -4  -7   1  427.60   15.90
  -4  -7   1  404.23   15.93
  -4  -7   1  416.21   15.37
  -4  -7   1  437.80   15.75
  -4  -7   1  424.63   15.78
  -4  -7   1  410.68   16.73
   3   7  -1   58.93    2.86
   3   7  -1   60.03    2.97
   3   7  -1   62.34    2.73
   3   7  -1   55.28    3.86
   3   7  -1   56.81    3.23
   3   7  -1   56.37    2.73
   3   7  -1   63.52    2.92
  -3  -7   1   62.78    2.92
  -3  -7   1   54.60    3.96
  -3  -7   1   63.80    3.29
  -3  -7   1   56.68    2.86
  -3  -7   1   47.05    2.81
  -3  -7   1   56.83    3.00
  -3  -7   1   53.93    2.77
   2   7  -1  302.05   10.67
   2   7  -1  286.71   10.66
   2   7  -1  295.15   10.74
   2   7  -1  276.38   10.98
   2   7  -1  274.77   10.61
   2   7  -1  264.84   11.53
  -2  -7   1  268.72   10.68
  -2  -7   1  278.25   11.59
  -2  -7   1  289.76   10.67
  -2  -7   1  276.56   11.00
  -2  -7   1  278.36   10.64
  -2  -7   1  269.99   10.69
  -2  -7   1  274.57   10.53
  -2  -7   1  292.02   10.74
   1   7  -1    5.15    0.99
   1   7  -1    5.88    0.99
   1   7  -1    6.38    0.82
   1   7  -1    4.99    0.85
   1   7  -1    7.00    0.92
   1   7  -1    7.06    1.60
   1   7  -1    7.72    1.36
  -1  -7   1    6.46    0.94
  -1  -7   1    4.20    1.02
  -1  -7   1    5.31    1.03
  -1  -7   1    6.31    0.77
  -1  -7   1    5.78    0.93
  -1  -7   1    6.40    0.96
  -1  -7   1    5.67    1.56
   0   7  -1  350.11   13.86
   0   7  -1  365.25   13.72
   0   7  -1  353.06   13.84
   0   7  -1  377.64   13.54
   0   7  -1  372.79   13.33
   0   7  -1  352.62   13.46
   0   7  -1  370.65   14.39
   0  -7   1  354.55   13.88
   0  -7   1  365.75   13.49
   0  -7   1  356.35   13.58
   0  -7   1  354.77   13.27
   0  -7   1  374.24   13.55
   0  -7   1  349.39   13.06
   0  -7   1  373.34   13.86
   0  -7   1  360.95   14.31
  -1   7  -1   13.65    1.89
  -1   7  -1   10.91    1.14
  -1   7  -1   12.88    1.28
  -1   7  -1    9.27    1.45
  -1   7  -1    9.54    1.17
  -1   7  -1   12.01    1.59
  -1   7  -1    8.90    1.35
   1  -7   1   12.05    1.11
   1  -7   1    9.53    1.42
   1  -7   1   12.38    1.43
   1  -7   1    9.88    1.18
   1  -7   1   10.40    1.26
   1  -7   1    9.15    1.13
   1  -7   1    9.56    1.56
  -2   7  -1  128.70    5.53
  -2   7  -1  134.59    5.74
  -2   7  -1  136.33    5.57
  -2   7  -1  136.24    6.28
  -2   7  -1  132.88    5.53
  -2   7  -1  131.88    5.96
   2  -7   1  132.38    5.74
   2  -7   1  137.64    6.27
   2  -7   1  137.00    5.60
   2  -7   1  135.63    5.85
   2  -7   1  130.79    6.28
   2  -7   1  136.50    6.27
   2  -7   1  130.06    5.42
  -3   7  -1   13.72    1.47
  -3   7  -1   14.15    1.96
  -3   7  -1   17.94    2.14
  -3   7  -1   12.63    1.37
  -3   7  -1   14.45    1.62
  -3   7  -1   13.94    1.64
   3  -7   1   16.22    1.80
   3  -7   1   12.88    1.45
   3  -7   1   14.58    2.25
   3  -7   1   15.47    1.52
   3  -7   1   14.40    2.11
  -4   7  -1    3.18    0.91
  -4   7  -1    1.01    0.80
  -4   7  -1    1.79    0.50
  -4   7  -1    0.43    1.25
  -4   7  -1    2.58    1.04
  -4   7  -1    1.41    0.94
   4  -7   1    2.24    1.08
   4  -7   1    2.55    0.92
   4  -7   1    2.32    1.39
   4  -7   1    0.25    1.36
  -5   7  -1   56.73    2.60
  -5   7  -1   57.63    3.40
  -5   7  -1   56.32    3.49
  -5   7  -1   61.76    3.14
  -5   7  -1   62.29    3.99
  -5   7  -1   65.25    3.48
   5  -7   1   56.39    3.55
   5  -7   1   55.40    4.09
   5  -7   1   55.68    3.56
   5  -7   1   56.89    3.21
  -6   7  -1   28.55    1.79
  -6   7  -1   29.51    2.74
  -6   7  -1   28.19    2.55
  -6   7  -1   27.18    2.13
  -6   7  -1   28.44    2.91
  -6   7  -1   24.90    2.21
   6  -7   1   29.96    2.30
   6  -7   1   32.82    3.14
   6  -7   1   29.46    2.31
   6  -7   1   23.33    2.85
  -7   7  -1   28.83    2.78
  -7   7  -1   31.14    2.06
  -7   7  -1   30.29    2.32
  -7   7  -1   25.84    2.07
  -7   7  -1   29.10    2.91
  -7   7  -1   30.14    3.02
   7  -7   1   34.43    2.82
   7  -7   1   28.80    3.40
   7  -7   1   32.19    3.23
  -8   7  -1   47.95    4.19
  -8   7  -1   48.34    3.73
  -8   7  -1   47.35    3.06
  -8   7  -1   43.54    2.74
  -8   7  -1   40.25    3.30
   8  -7   1   43.58    2.36
   8  -7   1   51.83    3.39
   8  -7   1   52.48    4.46
   8  -7   1   43.21    4.03
  -9   7  -1   85.72    4.31
  -9   7  -1   91.04    4.54
  -9   7  -1   81.75    4.96
  -9   7  -1   86.09    5.58
   9  -7   1   90.61    6.02
   9  -7   1   82.46    4.77
   9  -7   1   81.54    5.58
 -10   7  -1    7.97    2.38
 -10   7  -1    8.49    1.69
 -10   7  -1   10.73    1.72
 -10   7  -1   12.18    2.34
  10  -7   1    9.15    2.02
  10  -7   1   10.44    2.70
  10  -7   1    8.62    2.53
 -11   7  -1   52.48    3.58
 -11   7  -1   54.09    5.19
 -11   7  -1   56.75    4.82
 -11   7  -1   43.39    3.44
  11  -7   1   53.49    4.17
  11  -7   1   58.36    5.46
  11  -7   1   34.83    4.43
 -12   7  -1    7.95    1.98
 -12   7  -1    9.05    2.45
 -12   7  -1    3.92    2.48
 -12   7  -1    7.22    1.76
  12  -7   1    4.06    2.02
  12  -7   1    7.45    2.73
 -13   7  -1    4.08    1.86
 -13   7  -1    6.16    2.37
 -13   7  -1    8.23    2.90
  13  -7   1    7.41    2.44
  13  -7   1    7.08    3.04
 -14   7  -1    0.13    2.48
 -14   7  -1    0.29    2.03
  14  -7   1   -2.31    2.59
  14  -7   1    5.39    2.64
  14  -7   1    2.56    2.12
 -15   7  -1    2.29    2.54
 -15   7  -1    2.96    2.88
  15  -7   1    2.39    2.44
  15  -7   1    0.21    2.92
  15  -7   1    3.13    2.71
  17   6  -1   -3.90    2.77
  17   6  -1    0.69    2.34
 -17  -6   1   -1.06    2.67
 -17  -6   1   -1.18    2.76
  16   6  -1   16.39    3.99
  16   6  -1   22.59    3.68
 -16  -6   1   19.23    3.95
 -16  -6   1   17.21    3.73
  15   6  -1    0.42    2.80
  15   6  -1   -0.41    1.89
 -15  -6   1    1.20    2.54
 -15  -6   1    2.07    2.75
 -15  -6   1    1.33    1.85
  14   6  -1   17.64    3.65
  14   6  -1   13.40    2.67
 -14  -6   1   16.31    3.26
 -14  -6   1   12.38    3.14
 -14  -6   1   12.67    2.16
  13   6  -1    8.32    2.24
  13   6  -1    6.15    2.64
  13   6  -1    8.96    2.99
 -13  -6   1   13.35    3.05
 -13  -6   1    6.36    2.50
 -13  -6   1    5.19    1.75
  12   6  -1    8.54    2.57
  12   6  -1   12.37    2.77
  12   6  -1   13.60    2.35
 -12  -6   1   15.52    2.12
 -12  -6   1   11.73    1.57
 -12  -6   1   16.00    2.96
 -12  -6   1   15.59    2.78
  11   6  -1    0.88    1.85
  11   6  -1   -0.31    1.35
  11   6  -1    1.98    1.87
 -11  -6   1    0.66    1.03
 -11  -6   1    2.38    1.69
 -11  -6   1    0.74    1.33
 -11  -6   1   -1.48    1.74
  10   6  -1   22.96    3.01
  10   6  -1   14.02    2.58
  10   6  -1   24.09    2.62
  10   6  -1   21.61    1.57
  10   6  -1   20.93    2.37
 -10  -6   1   22.50    2.00
 -10  -6   1   22.54    2.52
 -10  -6   1   22.64    2.83
 -10  -6   1   23.60    2.77
 -10  -6   1   24.75    2.35
 -10  -6   1   18.94    2.68
   9   6  -1   16.88    2.48
   9   6  -1    9.71    2.14
   9   6  -1   12.73    1.83
   9   6  -1   11.73    1.83
  -9  -6   1   16.37    1.88
  -9  -6   1   13.43    1.56
  -9  -6   1   15.57    2.12
  -9  -6   1   17.76    2.46
  -9  -6   1   13.02    2.15
  -9  -6   1   12.74    2.29
   8   6  -1   51.40    3.64
   8   6  -1   55.04    3.75
   8   6  -1   49.80    3.45
   8   6  -1   54.97    3.32
  -8  -6   1   54.59    3.42
  -8  -6   1   49.67    3.04
  -8  -6   1   48.84    3.69
  -8  -6   1   53.69    3.64
  -8  -6   1   59.81    3.79
   7   6  -1   40.24    2.69
   7   6  -1   46.56    3.16
   7   6  -1   47.81    3.26
   7   6  -1   33.77    2.96
  -7  -6   1   40.09    2.77
  -7  -6   1   43.84    3.11
  -7  -6   1   43.91    2.59
  -7  -6   1   35.43    3.45
  -7  -6   1   41.74    3.05
   6   6  -1   69.99    3.89
   6   6  -1   61.53    3.94
   6   6  -1   70.69    3.48
   6   6  -1   64.55    3.75
   6   6  -1   61.47    3.64
  -6  -6   1   63.80    3.43
  -6  -6   1   56.95    4.32
  -6  -6   1   61.87    3.69
  -6  -6   1   66.42    3.62
  -6  -6   1   65.88    3.65
  -6  -6   1   64.38    3.28
   5   6  -1   54.93    2.86
   5   6  -1   52.25    3.11
   5   6  -1   54.08    2.82
   5   6  -1   49.26    3.17
  -5  -6   1   40.18    3.73
  -5  -6   1   46.21    2.68
  -5  -6   1   53.15    3.09
  -5  -6   1   52.48    2.77
  -5  -6   1   57.06    2.86
  -5  -6   1   52.23    3.04
   4   6  -1   70.50    3.67
   4   6  -1   69.78    3.30
   4   6  -1   66.87    3.44
   4   6  -1   72.69    4.11
   4   6  -1   71.93    3.27
   4   6  -1   70.58    3.22
  -4  -6   1   68.11    3.23
  -4  -6   1   62.80    4.16
  -4  -6   1   65.54    3.55
  -4  -6   1   74.77    3.31
  -4  -6   1   69.57    2.85
  -4  -6   1   65.82    3.46
  -4  -6   1   71.03    3.48
  -4  -6   1   71.54    3.28
   3   6  -1  117.96    5.53
   3   6  -1  132.09    5.36
   3   6  -1  127.31    5.25
   3   6  -1  134.28    6.13
   3   6  -1  131.46    5.26
   3   6  -1  133.03    5.19
   3   6  -1  129.25    5.38
  -3  -6   1  136.27    5.63
  -3  -6   1  122.37    5.39
  -3  -6   1  126.53    5.26
  -3  -6   1  126.86    4.81
  -3  -6   1  130.59    6.20
  -3  -6   1  131.62    5.27
  -3  -6   1  127.91    5.32
  -3  -6   1  132.36    5.08
   2   6  -1   41.99    2.40
   2   6  -1   37.79    1.98
   2   6  -1   38.87    1.98
   2   6  -1   35.96    1.95
   2   6  -1   39.65    2.05
   2   6  -1   39.43    2.86
  -2  -6   1   40.07    2.00
  -2  -6   1   36.32    1.99
  -2  -6   1   30.20    2.80
  -2  -6   1   35.95    1.99
  -2  -6   1   35.72    2.03
  -2  -6   1   34.83    2.02
  -2  -6   1   36.51    1.95
   1   6  -1  117.43    5.00
   1   6  -1  119.50    4.48
   1   6  -1  115.79    4.71
   1   6  -1  114.94    5.43
   1   6  -1  113.61    4.63
   1   6  -1  104.11    4.57
   1   6  -1  110.45    4.76
  -1  -6   1  114.09    4.65
  -1  -6   1  114.72    4.62
  -1  -6   1  107.81    4.42
  -1  -6   1  112.27    5.46
  -1  -6   1  105.64    4.80
  -1  -6   1  115.11    4.65
  -1  -6   1  121.84    5.00
   0   6  -1    0.74    0.52
   0   6  -1    1.27    0.55
   0   6  -1    1.17    0.80
   0   6  -1    1.73    0.75
   0   6  -1    1.77    0.73
   0   6  -1    1.64    1.01
   0   6  -1    2.07    0.63
   0  -6   1    1.86    0.39
   0  -6   1    1.95    0.64
   0  -6   1    2.37    0.62
   0  -6   1    2.42    0.60
   0  -6   1    2.15    0.81
   0  -6   1    1.67    0.50
   0  -6   1    0.84    0.71
   0  -6   1    0.93    1.03
  -1   6  -1   33.62    1.81
  -1   6  -1   30.55    2.11
  -1   6  -1   33.30    1.78
  -1   6  -1   36.39    1.90
  -1   6  -1   28.54    2.38
  -1   6  -1   30.81    2.10
  -1   6  -1   31.88    2.22
   1  -6   1   33.14    1.79
   1  -6   1   31.79    2.05
   1  -6   1   26.37    2.49
   1  -6   1   29.72    1.82
   1  -6   1   29.43    2.31
   1  -6   1   33.96    1.73
   1  -6   1   30.68    1.90
   1  -6   1   30.96    1.94
  -2   6  -1    3.28    0.72
  -2   6  -1    1.30    0.94
  -2   6  -1    0.80    0.63
  -2   6  -1    4.51    0.94
  -2   6  -1    1.68    1.07
  -2   6  -1    1.37    0.95
  -2   6  -1    2.60    0.68
   2  -6   1    2.49    0.65
   2  -6   1    1.76    1.15
   2  -6   1    3.58    0.97
   2  -6   1    3.21    0.84
   2  -6   1    1.80    0.80
   2  -6   1    1.78    0.95
   2  -6   1    2.69    0.75
   2  -6   1    3.47    0.76
  -3   6  -1    7.08    1.00
  -3   6  -1    6.56    0.94
  -3   6  -1    7.13    1.36
  -3   6  -1    7.10    1.15
  -3   6  -1    8.34    1.48
  -3   6  -1    5.29    1.08
   3  -6   1    6.25    0.99
   3  -6   1    6.72    1.47
   3  -6   1    4.96    1.23
   3  -6   1    7.10    1.05
   3  -6   1    5.28    0.87
   3  -6   1    5.28    1.43
   3  -6   1    5.32    1.10
  -4   6  -1   66.10    3.61
  -4   6  -1   74.74    3.79
  -4   6  -1   65.65    3.27
  -4   6  -1   77.03    3.76
  -4   6  -1   71.00    4.08
  -4   6  -1   70.91    2.93
  -4   6  -1   71.07    3.39
   4  -6   1   69.29    3.45
   4  -6   1   66.94    3.80
   4  -6   1   70.87    4.15
   4  -6   1   69.25    4.31
   4  -6   1   71.47    3.77
  -5   6  -1  189.33    7.20
  -5   6  -1  186.19    7.90
  -5   6  -1  195.67    7.58
  -5   6  -1  192.95    8.04
  -5   6  -1  187.24    7.69
  -5   6  -1  187.22    7.46
  -5   6  -1  186.78    8.36
   5  -6   1  178.84    8.48
   5  -6   1  194.22    7.68
   5  -6   1  182.82    7.82
   5  -6   1  181.68    8.09
  -6   6  -1   27.03    1.99
  -6   6  -1   26.51    1.81
  -6   6  -1   24.30    2.08
  -6   6  -1   26.41    2.63
  -6   6  -1   30.34    2.87
  -6   6  -1   25.41    2.39
   6  -6   1   25.54    2.19
   6  -6   1   34.29    2.80
   6  -6   1   29.18    2.05
   6  -6   1   22.19    2.69
  -7   6  -1   70.84    3.73
  -7   6  -1   82.28    4.60
  -7   6  -1   77.50    4.31
  -7   6  -1   78.89    3.92
  -7   6  -1   88.53    4.84
   7  -6   1   78.58    4.07
   7  -6   1   82.40    4.75
   7  -6   1   76.34    5.02
  -8   6  -1   45.31    2.83
  -8   6  -1   50.66    3.77
  -8   6  -1   50.66    3.00
  -8   6  -1   49.17    3.49
  -8   6  -1   49.72    3.60
   8  -6   1   41.60    4.10
   8  -6   1   43.60    3.14
   8  -6   1   45.92    3.74
   8  -6   1   42.42    2.16
  -9   6  -1   26.91    2.43
  -9   6  -1   28.96    3.10
  -9   6  -1   22.80    2.99
  -9   6  -1   19.65    2.17
   9  -6   1   21.29    3.11
   9  -6   1   28.64    2.81
   9  -6   1   26.52    3.57
 -10   6  -1   44.53    3.17
 -10   6  -1   51.07    4.69
 -10   6  -1   42.43    3.10
 -10   6  -1   45.69    4.04
  10  -6   1   39.39    4.26
  10  -6   1   41.58    4.38
  10  -6   1   40.92    3.60
 -11   6  -1    4.54    2.02
 -11   6  -1    4.96    1.48
 -11   6  -1    5.20    2.31
 -11   6  -1    2.83    1.60
  11  -6   1    0.04    2.10
  11  -6   1    5.35    2.30
  11  -6   1    3.31    1.70
 -12   6  -1    9.01    2.80
 -12   6  -1    5.66    1.60
 -12   6  -1    3.07    1.71
 -12   6  -1    2.87    1.87
  12  -6   1    7.25    2.57
  12  -6   1    4.18    1.95
 -13   6  -1    2.89    1.44
 -13   6  -1    1.52    1.71
 -13   6  -1   -0.65    1.80
 -13   6  -1    2.48    2.44
  13  -6   1    2.13    1.89
  13  -6   1    5.37    2.53
 -14   6  -1    5.47    2.78
 -14   6  -1    0.45    2.10
  14  -6   1   -0.72    2.02
  14  -6   1    1.43    2.69
  14  -6   1   -1.15    2.02
 -15   6  -1   -1.87    2.65
  15  -6   1    0.29    2.10
  15  -6   1    2.12    2.97
  15  -6   1    2.89    2.56
  17   5  -1   11.42    3.99
  17   5  -1   14.23    3.39
 -17  -5   1   12.95    3.69
 -17  -5   1    8.97    3.64
  16   5  -1    2.52    2.36
  16   5  -1    0.00    2.86
 -16  -5   1   -0.10    2.37
 -16  -5   1    3.14    2.93
  15   5  -1    1.96    2.07
  15   5  -1    1.26    2.83
 -15  -5   1    4.39    1.94
 -15  -5   1    3.14    2.59
 -15  -5   1    1.15    2.63
  14   5  -1    2.81    1.97
  14   5  -1    0.87    2.41
 -14  -5   1    0.62    1.48
 -14  -5   1    3.64    2.74
 -14  -5   1    0.51    2.23
  13   5  -1    3.01    2.53
  13   5  -1   -0.93    2.06
  13   5  -1    2.02    1.73
 -13  -5   1    3.37    2.21
 -13  -5   1   -1.66    1.94
 -13  -5   1   -2.60    1.27
  12   5  -1    0.53    1.52
  12   5  -1   -0.96    1.99
  12   5  -1   -1.68    1.84
 -12  -5   1   -0.46    1.31
 -12  -5   1    1.85    1.86
 -12  -5   1    0.57    1.91
  11   5  -1   32.11    3.73
  11   5  -1   41.29    3.51
  11   5  -1   43.38    4.27
 -11  -5   1   34.55    2.97
 -11  -5   1   41.09    2.50
 -11  -5   1   41.53    3.94
 -11  -5   1   43.40    3.93
  10   5  -1   59.61    3.49
  10   5  -1   66.80    4.00
  10   5  -1   54.43    4.31
  10   5  -1   59.77    4.51
 -10  -5   1   56.34    3.17
 -10  -5   1   63.00    4.33
 -10  -5   1   50.86    4.04
 -10  -5   1   57.78    3.55
 -10  -5   1   62.11    4.24
 -10  -5   1   60.93    3.14
   9   5  -1  213.07    9.19
   9   5  -1  219.50   10.00
   9   5  -1  226.49   10.03
   9   5  -1  228.79    9.47
  -9  -5   1  221.16    9.44
  -9  -5   1  237.91    9.85
  -9  -5   1  232.71   10.03
  -9  -5   1  226.68    8.76
  -9  -5   1  214.26    9.64
  -9  -5   1  225.92    8.84
  -9  -5   1  227.88    9.11
   8   5  -1  113.93    5.23
   8   5  -1  105.53    5.64
   8   5  -1  108.38    5.19
   8   5  -1  123.65    5.91
  -8  -5   1  104.99    5.35
  -8  -5   1  101.89    4.70
  -8  -5   1  105.79    5.35
  -8  -5   1  105.83    4.55
  -8  -5   1  111.24    5.65
  -8  -5   1  112.46    4.94
  -8  -5   1  106.89    5.46
   7   5  -1  205.08    8.74
   7   5  -1  203.84    8.79
   7   5  -1  202.79    8.28
   7   5  -1  186.71    8.37
  -7  -5   1  203.23    8.72
  -7  -5   1  196.91    8.39
  -7  -5   1  212.67    8.74
  -7  -5   1  201.20    8.07
  -7  -5   1  200.00    8.50
   6   5  -1  151.95    6.37
   6   5  -1  155.76    6.84
   6   5  -1  144.06    6.39
   6   5  -1  153.91    6.75
   6   5  -1  140.65    6.64
  -6  -5   1  157.91    6.77
  -6  -5   1  147.21    7.09
  -6  -5   1  151.77    6.24
  -6  -5   1  151.36    6.46
  -6  -5   1  152.77    6.27
  -6  -5   1  155.07    6.62
   5   5  -1   40.57    2.72
   5   5  -1   40.42    2.68
   5   5  -1   40.60    2.42
   5   5  -1   40.67    2.35
  -5  -5   1   40.23    2.31
  -5  -5   1   38.11    2.63
  -5  -5   1   40.30    2.31
  -5  -5   1   46.33    2.69
  -5  -5   1   41.62    2.43
  -5  -5   1   34.90    3.23
   4   5  -1  344.88   13.24
   4   5  -1  344.69   13.80
   4   5  -1  363.99   13.63
   4   5  -1  361.98   13.26
   4   5  -1  325.42   13.42
   4   5  -1  372.05   13.32
  -4  -5   1  337.45   13.24
  -4  -5   1  382.92   13.68
  -4  -5   1  354.47   13.52
  -4  -5   1  367.71   13.24
  -4  -5   1  369.62   13.28
  -4  -5   1  342.82   13.87
   3   5  -1   13.55    1.73
   3   5  -1   15.22    1.15
   3   5  -1   13.93    1.19
   3   5  -1   14.97    1.36
   3   5  -1   14.07    1.48
   3   5  -1   13.83    1.10
  -3  -5   1   14.70    1.88
  -3  -5   1   15.16    1.17
  -3  -5   1   12.78    1.32
  -3  -5   1   13.57    1.09
  -3  -5   1   11.72    1.14
  -3  -5   1   15.70    0.98
  -3  -5   1   13.04    1.30
   2   5  -1  390.29   15.33
   2   5  -1  428.10   15.09
   2   5  -1  422.57   15.04
   2   5  -1  435.42   15.01
   2   5  -1  435.45   15.15
   2   5  -1  398.10   15.72
  -2  -5   1  424.51   15.11
  -2  -5   1  410.70   15.03
  -2  -5   1  407.20   15.81
  -2  -5   1  406.63   15.38
  -2  -5   1  388.36   15.17
  -2  -5   1  403.35   15.09
  -2  -5   1  408.42   15.08
   1   5  -1   73.67    3.09
   1   5  -1   71.56    3.17
   1   5  -1   70.77    2.94
   1   5  -1   72.35    3.04
  -1  -5   1   76.04    3.07
  -1  -5   1   70.94    3.30
  -1  -5   1   67.52    3.15
  -1  -5   1   70.28    2.93
  -1  -5   1   60.97    2.98
  -1  -5   1   78.83    3.12
   0   5  -1   14.85    1.06
   0   5  -1    7.62    0.91
   0   5  -1   10.46    1.16
   0   5  -1   12.29    1.56
   0   5  -1   13.99    1.34
   0   5  -1   12.05    1.34
   0   5  -1   10.62    0.94
   0  -5   1   10.91    1.08
   0  -5   1   13.07    0.75
   0  -5   1   13.28    1.32
   0  -5   1   12.96    1.58
   0  -5   1   12.67    0.95
   0  -5   1   15.15    1.17
   0  -5   1   12.59    1.04
  -1   5  -1   17.56    1.55
  -1   5  -1   13.49    1.44
  -1   5  -1   15.30    1.73
  -1   5  -1   18.33    1.22
  -1   5  -1   15.07    1.16
  -1   5  -1   14.54    1.16
  -1   5  -1   18.92    1.48
   1  -5   1   19.44    1.51
   1  -5   1   15.67    1.76
   1  -5   1   17.53    1.14
   1  -5   1   15.03    1.23
   1  -5   1   14.78    1.31
   1  -5   1   17.60    1.73
   1  -5   1   14.91    1.12
  -2   5  -1  289.81   11.63
  -2   5  -1  312.01   11.60
  -2   5  -1  304.78   11.48
  -2   5  -1  304.32   12.04
  -2   5  -1  314.23   11.70
  -2   5  -1  326.30   11.99
  -2   5  -1  305.54   11.49
  -2   5  -1  306.23   11.82
   2  -5   1  300.76   11.74
   2  -5   1  309.85   11.72
   2  -5   1  300.33   11.76
   2  -5   1  299.55   11.51
   2  -5   1  332.36   12.07
   2  -5   1  321.12   11.49
   2  -5   1  322.28   11.54
   2  -5   1  301.95   12.05
  -3   5  -1   -1.39    0.53
  -3   5  -1    0.56    0.35
  -3   5  -1    0.80    0.71
  -3   5  -1    0.56    0.52
  -3   5  -1    0.98    0.92
  -3   5  -1   -0.10    0.81
  -3   5  -1    0.25    0.81
  -3   5  -1    1.09    0.57
   3  -5   1   -0.14    0.85
   3  -5   1    0.41    0.61
   3  -5   1   -0.06    0.70
   3  -5   1    0.78    0.61
   3  -5   1   -0.25    0.52
   3  -5   1    1.51    0.83
   3  -5   1   -2.69    0.78
   3  -5   1    0.35    0.51
  -4   5  -1   10.65    1.39
  -4   5  -1   11.72    1.43
  -4   5  -1   11.75    1.76
  -4   5  -1   11.71    1.02
  -4   5  -1   10.85    1.19
  -4   5  -1   12.05    1.51
  -4   5  -1   11.02    1.18
   4  -5   1    9.16    1.41
   4  -5   1   10.44    1.76
   4  -5   1   10.99    1.34
   4  -5   1   10.36    1.23
   4  -5   1   13.08    1.73
   4  -5   1   11.96    1.30
   4  -5   1   12.82    1.45
  -5   5  -1  286.78   11.02
  -5   5  -1  308.39   11.67
  -5   5  -1  283.46   10.95
  -5   5  -1  286.13   11.05
  -5   5  -1  290.64   10.84
  -5   5  -1  289.26   11.52
  -5   5  -1  271.76   11.32
   5  -5   1  295.24   11.15
   5  -5   1  285.07   11.63
   5  -5   1  301.22   11.14
   5  -5   1  285.58   11.97
  -6   5  -1  146.58    6.07
  -6   5  -1  157.35    6.88
  -6   5  -1  146.83    6.72
  -6   5  -1  143.22    6.15
  -6   5  -1  151.77    6.61
  -6   5  -1  142.07    6.03
   6  -5   1  148.36    6.30
   6  -5   1  146.23    7.12
   6  -5   1  156.67    6.93
  -7   5  -1   68.90    3.57
  -7   5  -1   69.76    3.54
  -7   5  -1   74.49    4.40
  -7   5  -1   67.24    4.05
  -7   5  -1   71.04    4.19
  -7   5  -1   75.05    4.06
   7  -5   1   74.40    3.80
   7  -5   1   82.11    4.56
   7  -5   1   66.28    3.01
   7  -5   1   79.12    4.74
  -8   5  -1   50.38    3.04
  -8   5  -1   51.96    3.17
  -8   5  -1   54.96    3.55
  -8   5  -1   57.71    3.86
  -8   5  -1   52.39    3.82
   8  -5   1   49.69    3.26
   8  -5   1   50.18    4.09
   8  -5   1   52.21    4.00
  -9   5  -1   70.45    3.93
  -9   5  -1   70.90    4.01
  -9   5  -1   75.78    4.93
  -9   5  -1   80.25    4.63
   9  -5   1   80.01    4.32
   9  -5   1   76.21    5.13
   9  -5   1   69.51    5.11
 -10   5  -1    0.25    1.10
 -10   5  -1    1.56    1.50
 -10   5  -1    1.68    1.39
 -10   5  -1    3.42    1.89
  10  -5   1    0.99    1.77
  10  -5   1    0.06    1.65
  10  -5   1   -0.84    1.17
 -11   5  -1    2.88    1.62
 -11   5  -1    2.54    2.09
 -11   5  -1    2.95    1.37
 -11   5  -1    2.17    1.71
  11  -5   1    1.33    1.95
  11  -5   1    2.10    1.93
  11  -5   1    3.58    1.69
 -12   5  -1    1.47    2.24
 -12   5  -1   -0.19    1.69
 -12   5  -1   -0.25    1.54
 -12   5  -1    2.79    1.34
  12  -5   1    2.10    1.69
  12  -5   1    3.19    2.18
 -13   5  -1   10.26    2.96
 -13   5  -1    6.23    2.37
 -13   5  -1   15.81    2.53
  13  -5   1   13.53    2.72
  13  -5   1   14.57    3.16
  13  -5   1   13.94    3.40
 -14   5  -1    4.06    2.62
 -14   5  -1    1.68    2.01
 -14   5  -1    0.71    2.13
  14  -5   1    5.72    2.88
  14  -5   1    3.16    2.33
  14  -5   1   -0.75    1.87
 -15   5  -1   15.50    3.79
  15  -5   1   16.22    3.14
  15  -5   1   21.50    3.85
  15  -5   1   18.84    4.23
 -16   5  -1    3.18    3.15
  16  -5   1    0.79    2.34
  16  -5   1    2.73    3.29
  17   4  -1   -0.25    2.26
  17   4  -1   -0.98    3.08
 -17  -4   1   -1.11    2.83
 -17  -4   1    2.86    2.91
  16   4  -1    2.40    2.96
  16   4  -1    3.04    2.24
 -16  -4   1    0.40    2.50
 -16  -4   1    3.31    2.73
  15   4  -1    3.02    2.17
  15   4  -1    0.97    2.87
 -15  -4   1    8.19    2.88
 -15  -4   1    4.19    2.66
 -15  -4   1   -0.52    2.54
  14   4  -1   10.54    2.56
  14   4  -1    4.76    2.71
 -14  -4   1    7.46    1.87
 -14  -4   1   14.57    3.24
 -14  -4   1    9.40    2.93
  13   4  -1   -0.88    2.11
  13   4  -1    0.05    1.63
  13   4  -1    2.00    2.12
 -13  -4   1    2.80    2.29
 -13  -4   1   -2.27    1.36
 -13  -4   1    0.17    1.96
  12   4  -1   39.10    3.66
  12   4  -1   43.33    4.54
  12   4  -1   42.02    4.49
 -12  -4   1   42.82    3.17
 -12  -4   1   43.99    4.29
 -12  -4   1   44.30    4.22
  11   4  -1   14.01    1.77
  11   4  -1   13.73    2.75
  11   4  -1   17.26    2.36
  11   4  -1   14.19    2.85
 -11  -4   1   14.31    1.98
 -11  -4   1   13.40    1.35
 -11  -4   1   15.33    2.54
 -11  -4   1   14.55    2.58
  10   4  -1   94.64    4.97
  10   4  -1   94.07    4.40
  10   4  -1   90.52    5.57
  10   4  -1   90.65    4.25
  10   4  -1   78.67    5.29
 -10  -4   1   80.88    5.10
 -10  -4   1   91.43    3.99
 -10  -4   1   96.03    4.60
 -10  -4   1  101.50    5.37
 -10  -4   1   83.44    4.39
 -10  -4   1   81.58    5.23
   9   4  -1   56.80    3.09
   9   4  -1   60.50    3.22
   9   4  -1   56.22    3.62
   9   4  -1   63.59    4.15
   9   4  -1   53.20    4.08
  -9  -4   1   61.86    4.02
  -9  -4   1   62.67    3.89
  -9  -4   1   60.41    2.89
  -9  -4   1   57.33    3.26
  -9  -4   1   56.38    3.35
  -9  -4   1   52.51    3.93
  -9  -4   1   56.43    3.23
   8   4  -1  103.81    4.92
   8   4  -1  109.70    5.64
   8   4  -1  117.77    5.28
   8   4  -1  111.77    5.69
  -8  -4   1  114.02    4.98
  -8  -4   1  111.77    5.44
  -8  -4   1  106.69    5.08
  -8  -4   1  107.64    4.61
  -8  -4   1   98.32    5.28
  -8  -4   1  114.78    5.70
   7   4  -1  104.68    4.73
   7   4  -1   96.24    5.08
   7   4  -1  103.21    5.17
   7   4  -1   99.46    4.61
  -7  -4   1   94.69    4.96
  -7  -4   1   95.44    4.25
  -7  -4   1   94.34    4.43
  -7  -4   1   88.39    4.79
  -7  -4   1  103.77    4.90
  -7  -4   1  103.04    4.87
  -7  -4   1   95.57    4.52
   6   4  -1   45.66    3.03
   6   4  -1   44.32    3.04
   6   4  -1   48.00    2.74
   6   4  -1   46.28    3.14
   6   4  -1   48.56    2.89
  -6  -4   1   45.61    2.34
  -6  -4   1   45.16    2.61
  -6  -4   1   47.08    3.10
  -6  -4   1   45.71    2.56
  -6  -4   1   44.13    2.80
   5   4  -1  128.53    5.97
   5   4  -1  138.85    5.68
   5   4  -1  137.53    5.65
   5   4  -1  139.06    6.01
   5   4  -1  135.21    5.71
   5   4  -1  139.06    5.95
  -5  -4   1  132.78    5.21
  -5  -4   1  135.43    6.15
  -5  -4   1  138.49    5.76
  -5  -4   1  138.08    6.01
  -5  -4   1  134.90    5.60
  -5  -4   1  139.61    5.57
  -5  -4   1  138.32    5.99
   4   4  -1    9.28    1.32
   4   4  -1   10.42    1.06
   4   4  -1   10.79    1.28
   4   4  -1    9.17    1.03
   4   4  -1    8.53    1.01
   4   4  -1    7.87    1.17
  -4  -4   1    9.71    1.01
  -4  -4   1    9.50    1.52
  -4  -4   1   10.16    1.11
  -4  -4   1    9.08    0.99
  -4  -4   1    7.33    1.12
  -4  -4   1   10.09    0.73
  -4  -4   1   11.15    1.29
   3   4  -1   15.94    1.46
   3   4  -1   16.02    1.17
   3   4  -1   15.61    1.13
   3   4  -1   16.94    1.22
   3   4  -1   13.19    1.26
  -3  -4   1   16.19    1.14
  -3  -4   1   16.72    1.19
  -3  -4   1   13.32    1.10
  -3  -4   1   16.13    1.41
  -3  -4   1   13.33    1.31
  -3  -4   1   20.34    1.88
   2   4  -1    7.51    0.71
   2   4  -1    7.47    0.79
   2   4  -1    6.76    1.22
   2   4  -1    6.12    0.80
  -2  -4   1    5.15    0.81
  -2  -4   1    7.97    0.81
  -2  -4   1    6.33    0.62
  -2  -4   1    6.81    0.92
  -2  -4   1    7.71    0.54
   0   4  -1   32.18    2.13
   0   4  -1   23.07    1.41
   0   4  -1   32.18    1.78
   0   4  -1   30.03    1.53
   0  -4   1   29.69    1.30
   0  -4   1   34.36    1.82
   0  -4   1   32.29    1.47
   0  -4   1   30.30    1.53
   0  -4   1   33.07    1.62
  -1   4  -1  150.49    5.85
  -1   4  -1  146.77    5.83
  -1   4  -1  146.75    6.17
  -1   4  -1  148.90    6.26
   1  -4   1  158.82    5.84
   1  -4   1  161.81    6.01
   1  -4   1  146.65    6.02
   1  -4   1  161.78    5.84
  -2   4  -1   36.16    1.88
  -2   4  -1   37.12    2.39
  -2   4  -1   40.40    1.89
  -2   4  -1   41.60    2.08
  -2   4  -1   46.85    2.41
  -2   4  -1   37.37    2.03
  -2   4  -1   40.45    2.13
  -2   4  -1   37.68    2.21
   2  -4   1   41.38    1.89
   2  -4   1   39.34    1.99
   2  -4   1   37.38    2.18
   2  -4   1   38.05    1.92
   2  -4   1   41.46    2.58
   2  -4   1   38.82    2.11
   2  -4   1   40.05    2.02
   2  -4   1   37.39    2.40
  -3   4  -1  220.12    8.84
  -3   4  -1  222.54    9.06
  -3   4  -1  236.62    8.87
  -3   4  -1  238.53    8.98
  -3   4  -1  219.28    8.40
  -3   4  -1  230.68    8.65
  -3   4  -1  226.03    9.25
  -3   4  -1  230.49    8.62
   3  -4   1  242.05    8.68
   3  -4   1  231.78    8.85
   3  -4   1  231.10    8.69
   3  -4   1  226.45    8.88
   3  -4   1  229.33    8.82
   3  -4   1  227.57    9.06
   3  -4   1  223.64    9.26
   3  -4   1  236.33    9.02
  -4   4  -1    9.71    1.40
  -4   4  -1    7.23    1.38
  -4   4  -1    9.28    1.08
  -4   4  -1    7.75    0.99
  -4   4  -1    9.13    1.20
  -4   4  -1    7.98    1.28
  -4   4  -1    8.61    1.50
  -4   4  -1    7.12    0.93
  -4   4  -1   10.46    0.99
   4  -4   1    8.29    1.29
   4  -4   1    9.70    1.25
   4  -4   1    7.12    0.99
   4  -4   1    9.80    1.45
   4  -4   1    8.38    1.01
   4  -4   1    9.00    1.14
   4  -4   1    8.51    1.20
   4  -4   1    8.07    1.48
  -5   4  -1   65.71    3.12
  -5   4  -1   68.73    3.79
  -5   4  -1   65.04    3.08
  -5   4  -1   75.14    3.77
  -5   4  -1   59.95    3.42
  -5   4  -1   67.47    3.19
   5  -4   1   71.44    3.27
   5  -4   1   64.01    3.71
   5  -4   1   64.48    4.01
  -6   4  -1   23.45    2.38
  -6   4  -1   23.14    1.82
  -6   4  -1   22.98    2.34
  -6   4  -1   20.54    2.09
  -6   4  -1   19.26    1.71
  -6   4  -1   19.76    1.58
   6  -4   1   18.97    1.26
   6  -4   1   20.75    2.47
   6  -4   1   20.26    1.80
   6  -4   1   20.69    2.28
  -7   4  -1    1.38    0.80
  -7   4  -1    4.57    0.92
  -7   4  -1    1.86    1.02
  -7   4  -1    2.35    1.20
  -7   4  -1    0.34    1.13
  -7   4  -1    4.53    1.28
   7  -4   1   -0.84    1.09
   7  -4   1    1.31    1.19
   7  -4   1    2.34    0.99
  -8   4  -1    6.23    1.50
  -8   4  -1    3.82    1.49
  -8   4  -1    4.59    1.29
  -8   4  -1    3.07    1.47
  -8   4  -1    3.62    1.06
   8  -4   1    3.76    1.18
   8  -4   1    4.31    1.66
   8  -4   1    3.29    1.53
  -9   4  -1    1.84    1.36
  -9   4  -1    1.85    1.63
  -9   4  -1    1.42    1.41
  -9   4  -1    2.00    1.53
  -9   4  -1    1.15    1.00
   9  -4   1    0.86    1.54
   9  -4   1    1.74    1.19
   9  -4   1   -0.53    1.38
 -10   4  -1    2.95    1.54
 -10   4  -1    6.80    1.91
 -10   4  -1    5.84    2.05
 -10   4  -1    6.22    1.45
  10  -4   1    6.92    1.64
  10  -4   1    4.82    1.90
  10  -4   1    3.85    2.03
 -11   4  -1    0.88    1.53
 -11   4  -1    0.67    1.17
 -11   4  -1   -0.52    1.71
 -11   4  -1    3.93    1.75
  11  -4   1    2.15    1.86
  11  -4   1    2.12    2.06
  11  -4   1    2.41    1.43
 -12   4  -1   28.67    3.55
 -12   4  -1   22.55    3.73
 -12   4  -1   26.78    3.05
  12  -4   1   33.91    4.13
  12  -4   1   32.32    3.34
  12  -4   1   33.28    4.24
 -13   4  -1   -0.57    1.25
 -13   4  -1   -3.20    1.91
 -13   4  -1    0.24    1.73
 -13   4  -1   -1.66    1.76
  13  -4   1   -0.34    1.86
  13  -4   1    2.11    2.38
  13  -4   1    2.05    1.76
 -14   4  -1   53.90    5.85
 -14   4  -1   50.01    4.40
  14  -4   1   52.52    4.78
  14  -4   1   49.93    5.72
  14  -4   1   51.17    5.25
 -15   4  -1    2.93    2.81
 -15   4  -1    2.73    2.25
  15  -4   1   -0.09    2.07
  15  -4   1    7.00    2.81
  15  -4   1    2.14    2.83
 -16   4  -1   14.79    3.99
  16  -4   1   28.42    4.80
  16  -4   1   16.96    3.50
  17   3  -1    5.70    3.56
  17   3  -1    7.28    2.64
 -17  -3   1    5.81    3.32
 -17  -3   1    4.74    2.92
  16   3  -1    0.05    2.29
  16   3  -1   -1.50    2.56
 -16  -3   1    1.69    2.85
 -16  -3   1   -1.98    2.50
  15   3  -1   15.21    2.96
  15   3  -1   13.25    3.71
 -15  -3   1   12.58    3.08
 -15  -3   1   16.12    3.56
  14   3  -1   -0.91    2.30
  14   3  -1   -1.30    1.76
 -14  -3   1    1.36    1.52
 -14  -3   1   -1.16    2.02
 -14  -3   1    0.82    2.26
  13   3  -1   44.76    6.44
  13   3  -1   65.78    5.41
  13   3  -1   67.49    4.68
 -13  -3   1   66.50    4.04
 -13  -3   1   66.68    5.23
 -13  -3   1   56.55    5.25
  12   3  -1   20.70    2.84
  12   3  -1   18.65    3.19
  12   3  -1   24.61    2.50
  12   3  -1   17.28    3.20
 -12  -3   1   19.62    3.11
 -12  -3   1   19.29    2.32
 -12  -3   1   20.33    3.01
  11   3  -1  116.16    6.77
  11   3  -1  120.17    6.19
  11   3  -1  107.11    6.81
  11   3  -1  124.96    5.83
 -11  -3   1  125.58    6.74
 -11  -3   1  127.91    5.80
 -11  -3   1  128.49    6.61
  10   3  -1   55.02    3.72
  10   3  -1   56.24    3.37
  10   3  -1   53.97    4.35
  10   3  -1   64.16    4.42
 -10  -3   1   60.55    4.36
 -10  -3   1   56.98    2.67
 -10  -3   1   59.56    4.18
 -10  -3   1   48.68    3.95
 -10  -3   1   59.26    3.65
 -10  -3   1   54.07    3.40
   9   3  -1  113.55    6.06
   9   3  -1  111.34    5.99
   9   3  -1  112.57    5.38
   9   3  -1  106.81    5.02
  -9  -3   1  112.33    5.87
  -9  -3   1  114.45    5.12
  -9  -3   1  108.58    4.51
  -9  -3   1  109.11    5.71
  -9  -3   1  108.80    5.74
  -9  -3   1  108.88    5.19
   8   3  -1    8.98    1.80
   8   3  -1    7.44    1.16
   8   3  -1    8.25    1.39
   8   3  -1    8.83    1.18
   8   3  -1   11.04    1.86
  -8  -3   1    7.91    1.29
  -8  -3   1    8.81    1.65
  -8  -3   1    9.20    1.77
  -8  -3   1    9.24    0.97
  -8  -3   1    6.88    1.16
  -8  -3   1    4.62    1.43
   7   3  -1   18.96    2.26
   7   3  -1   17.97    1.80
   7   3  -1   14.79    1.45
   7   3  -1   21.66    1.72
   7   3  -1   16.44    2.06
  -7  -3   1   18.62    1.93
  -7  -3   1   16.66    1.35
  -7  -3   1   20.78    2.25
  -7  -3   1   16.43    1.62
  -7  -3   1   21.35    1.82
  -7  -3   1   18.12    2.12
  -7  -3   1   18.92    1.82
   6   3  -1    3.20    0.96
   6   3  -1    2.14    1.16
   6   3  -1    1.30    0.87
   6   3  -1    2.44    1.20
   6   3  -1    1.26    0.66
  -6  -3   1    3.40    1.12
  -6  -3   1    2.16    0.88
  -6  -3   1    2.58    1.13
  -6  -3   1    1.88    0.87
  -6  -3   1    1.38    0.74
   5   3  -1   -0.17    0.61
   5   3  -1   -0.51    0.54
   5   3  -1    0.46    0.80
   5   3  -1    0.52    0.48
   5   3  -1   -0.68    0.62
   5   3  -1    0.54    0.80
   5   3  -1   -0.06    0.61
  -5  -3   1   -0.59    0.58
  -5  -3   1    0.45    0.75
  -5  -3   1   -0.13    0.69
  -5  -3   1   -0.40    0.45
  -5  -3   1   -0.54    0.69
  -5  -3   1   -0.36    0.90
  -5  -3   1   -0.14    0.55
   4   3  -1   10.80    1.09
   4   3  -1   13.31    1.34
   4   3  -1   13.53    1.22
   4   3  -1   11.54    1.16
   4   3  -1   13.08    1.39
   4   3  -1   11.09    1.25
  -4  -3   1   12.05    1.19
  -4  -3   1   13.02    1.35
  -4  -3   1   12.54    1.15
  -4  -3   1   10.99    1.07
  -4  -3   1   13.83    1.44
  -4  -3   1   13.19    0.89
  -4  -3   1   14.13    1.51
   3   3  -1    1.22    0.50
   3   3  -1    1.26    0.72
   3   3  -1    0.46    0.45
   3   3  -1    0.05    0.51
   3   3  -1    0.22    0.42
   3   3  -1   -0.26    0.40
  -3  -3   1    0.17    0.46
  -3  -3   1    0.43    0.37
  -3  -3   1    0.72    0.55
  -3  -3   1   -0.12    0.57
  -3  -3   1    0.66    0.43
  -3  -3   1   -1.31    0.68
  -3  -3   1    0.26    0.29
   2   3  -1    4.51    0.55
   2   3  -1    4.81    0.59
   2   3  -1    5.21    0.93
  -2  -3   1    3.90    0.69
  -2  -3   1    4.15    0.73
  -2  -3   1    1.74    0.38
  -2  -3   1    3.82    0.56
   1   3  -1    5.26    0.88
   1   3  -1    5.18    0.56
   1   3  -1    3.92    0.53
  -1  -3   1    5.31    0.56
  -1  -3   1    5.34    0.68
  -1  -3   1    5.18    0.55
  -1   3  -1    7.59    0.95
  -1   3  -1    7.14    0.67
  -1   3  -1    7.19    0.91
   1  -3   1    7.93    0.85
   1  -3   1    6.79    0.70
   1  -3   1    6.42    0.83
  -2   3  -1  125.35    5.10
  -2   3  -1  132.74    5.15
  -2   3  -1  122.08    4.87
  -2   3  -1  133.84    5.38
   2  -3   1  129.21    5.18
   2  -3   1  126.79    4.88
   2  -3   1  127.09    4.91
   2  -3   1  125.18    5.18
   2  -3   1  124.43    5.03
   2  -3   1  129.69    5.04
  -3   3  -1    2.00    0.64
  -3   3  -1    3.34    0.87
  -3   3  -1    2.90    0.56
  -3   3  -1    2.07    0.71
  -3   3  -1    1.31    0.67
  -3   3  -1    2.50    0.53
  -3   3  -1    2.43    0.85
  -3   3  -1    2.86    0.60
  -3   3  -1    2.75    0.51
   3  -3   1    1.61    0.84
   3  -3   1    2.40    0.71
   3  -3   1    2.43    0.61
   3  -3   1    2.29    0.76
   3  -3   1    2.94    0.57
   3  -3   1    1.72    0.59
   3  -3   1    2.46    0.77
   3  -3   1    2.90    0.55
  -4   3  -1  394.27   15.09
  -4   3  -1  401.59   14.62
  -4   3  -1  416.68   15.14
  -4   3  -1  388.14   15.30
  -4   3  -1  389.48   14.96
  -4   3  -1  386.26   14.55
  -4   3  -1  395.84   14.68
  -4   3  -1  401.62   14.64
   4  -3   1  396.08   15.30
   4  -3   1  414.19   15.18
   4  -3   1  415.84   14.75
   4  -3   1  410.11   14.72
   4  -3   1  385.92   14.92
   4  -3   1  396.27   14.59
   4  -3   1  409.41   15.26
  -5   3  -1    1.30    1.06
  -5   3  -1    0.18    1.06
  -5   3  -1    2.30    0.75
  -5   3  -1    1.39    0.81
  -5   3  -1    3.16    0.73
  -5   3  -1    1.07    0.87
  -5   3  -1    2.74    1.01
   5  -3   1    1.95    0.73
   5  -3   1    1.51    0.70
   5  -3   1    0.30    0.84
   5  -3   1    1.87    0.51
   5  -3   1    2.49    1.14
   5  -3   1    1.05    1.00
  -6   3  -1  118.05    5.48
  -6   3  -1  108.89    4.93
  -6   3  -1  102.19    5.14
  -6   3  -1  120.08    5.44
  -6   3  -1  116.76    4.85
  -6   3  -1  114.32    4.72
   6  -3   1  111.02    5.61
   6  -3   1  108.66    4.32
   6  -3   1  116.84    4.95
   6  -3   1  118.61    5.60
  -7   3  -1    3.18    1.27
  -7   3  -1    5.13    0.92
  -7   3  -1    6.81    1.31
  -7   3  -1    5.11    1.00
  -7   3  -1    7.36    1.38
  -7   3  -1    3.45    1.39
   7  -3   1    3.08    1.35
   7  -3   1    3.74    1.42
   7  -3   1    6.34    1.16
  -8   3  -1    0.24    0.71
  -8   3  -1    1.19    1.20
  -8   3  -1    1.16    0.87
  -8   3  -1    2.77    1.27
  -8   3  -1   -0.06    1.04
  -8   3  -1   -0.99    1.14
   8  -3   1    1.78    0.98
   8  -3   1   -0.78    1.11
   8  -3   1    0.72    1.29
  -9   3  -1   24.58    2.99
  -9   3  -1   22.79    2.84
  -9   3  -1   31.91    2.32
  -9   3  -1   25.50    2.89
  -9   3  -1   33.16    2.80
   9  -3   1   29.32    3.42
   9  -3   1   30.38    2.67
   9  -3   1   25.48    2.98
 -10   3  -1    3.78    1.93
 -10   3  -1    3.59    1.27
 -10   3  -1    3.50    1.60
 -10   3  -1    4.17    1.71
  10  -3   1    4.03    1.77
  10  -3   1    7.10    1.59
  10  -3   1    7.23    2.19
 -11   3  -1   48.40    3.91
 -11   3  -1   41.09    4.28
 -11   3  -1   46.49    4.12
  11  -3   1   50.50    4.86
  11  -3   1   54.33    3.74
  11  -3   1   41.83    4.17
  11  -3   1   47.16    4.60
 -12   3  -1   13.42    2.63
 -12   3  -1   20.21    3.37
 -12   3  -1   16.78    1.99
 -12   3  -1   10.87    2.29
  12  -3   1   12.17    2.80
  12  -3   1   13.23    2.39
  12  -3   1   12.93    2.90
  12  -3   1   11.58    2.64
 -13   3  -1   57.73    3.53
 -13   3  -1   50.66    5.35
 -13   3  -1   53.20    4.61
  13  -3   1   51.19    4.43
  13  -3   1   52.21    4.99
  13  -3   1   58.27    5.49
 -14   3  -1   -0.30    1.91
 -14   3  -1   -0.97    2.17
  14  -3   1    0.84    1.86
  14  -3   1    3.03    2.58
  14  -3   1    2.23    1.95
 -15   3  -1   28.39    4.68
 -15   3  -1   32.92    3.90
  15  -3   1   34.92    5.11
  15  -3   1   31.17    3.87
 -16   3  -1    7.96    3.50
 -16   3  -1   -1.28    3.16
  16  -3   1    1.05    2.43
  16  -3   1    3.48    3.05
  17   2  -1    4.70    2.79
  17   2  -1    0.28    3.03
 -17  -2   1    1.72    2.87
 -17  -2   1   -0.94    2.82
  16   2  -1   13.01    3.71
  16   2  -1   19.72    3.55
 -16  -2   1   18.64    3.97
 -16  -2   1   17.28    3.65
  15   2  -1   -2.79    1.72
  15   2  -1   -1.68    2.43
 -15  -2   1    1.25    2.46
 -15  -2   1    4.40    2.64
  14   2  -1   50.26    5.37
  14   2  -1   50.78    4.57
 -14  -2   1   40.22    4.43
 -14  -2   1   44.34    5.03
 -14  -2   1   52.70    3.65
  13   2  -1    1.21    2.36
  13   2  -1    3.59    1.65
  13   2  -1    3.44    1.84
 -13  -2   1    3.65    2.25
 -13  -2   1    2.17    1.52
 -13  -2   1    5.24    2.33
  12   2  -1   71.77    5.65
  12   2  -1   79.54    4.97
  12   2  -1   74.26    4.64
  12   2  -1   85.40    5.77
 -12  -2   1   75.81    5.34
 -12  -2   1   77.43    5.16
 -12  -2   1   81.16    4.43
  11   2  -1   22.10    2.43
  11   2  -1   18.25    2.54
  11   2  -1   28.34    3.51
  11   2  -1   18.09    3.04
 -11  -2   1   19.25    2.19
 -11  -2   1   18.90    2.96
 -11  -2   1   22.71    3.00
  10   2  -1   51.37    4.13
  10   2  -1   43.40    3.38
  10   2  -1   39.20    3.93
  10   2  -1   45.53    3.18
 -10  -2   1   49.21    3.86
 -10  -2   1   50.30    4.03
 -10  -2   1   48.90    3.65
 -10  -2   1   39.85    2.95
   9   2  -1    8.84    1.88
   9   2  -1    6.13    1.46
   9   2  -1    3.75    1.13
   9   2  -1    4.90    1.75
  -9  -2   1    3.52    1.49
  -9  -2   1    4.48    1.56
  -9  -2   1    6.00    1.36
  -9  -2   1    4.91    1.37
  -9  -2   1    4.59    1.59
   8   2  -1    8.56    1.29
   8   2  -1    6.08    1.29
   8   2  -1   10.88    1.89
   8   2  -1    5.66    1.56
  -8  -2   1    6.25    0.76
  -8  -2   1    7.10    1.56
  -8  -2   1    4.61    1.42
  -8  -2   1    5.15    1.43
  -8  -2   1    6.56    1.23
  -8  -2   1    4.12    1.30
   7   2  -1   29.20    2.13
   7   2  -1   36.20    2.41
   7   2  -1   32.48    2.67
   7   2  -1   31.57    1.83
   7   2  -1   31.41    2.85
  -7  -2   1   28.88    1.59
  -7  -2   1   26.47    2.54
  -7  -2   1   25.72    1.97
  -7  -2   1   31.41    2.46
  -7  -2   1   29.38    2.13
  -7  -2   1   36.65    2.81
   6   2  -1    5.01    1.33
   6   2  -1    4.94    0.93
   6   2  -1    3.48    1.07
   6   2  -1    2.67    0.93
   6   2  -1    3.35    0.79
   6   2  -1    2.40    1.16
  -6  -2   1    7.87    1.29
  -6  -2   1    1.00    1.11
  -6  -2   1    2.64    1.12
  -6  -2   1    3.17    1.28
  -6  -2   1    4.44    0.90
  -6  -2   1    3.33    0.61
  -6  -2   1    2.47    0.91
   5   2  -1    2.55    0.72
   5   2  -1    2.70    0.98
   5   2  -1    1.98    0.65
   5   2  -1    1.51    0.60
   5   2  -1    2.36    0.82
   5   2  -1    2.70    0.96
   5   2  -1    2.48    0.66
   5   2  -1    3.68    0.86
  -5  -2   1    3.34    0.97
  -5  -2   1    3.89    0.78
  -5  -2   1    1.67    0.79
  -5  -2   1    1.74    0.81
  -5  -2   1    3.99    1.05
  -5  -2   1    3.19    0.77
  -5  -2   1    1.31    0.62
   4   2  -1   22.52    1.38
   4   2  -1   19.92    1.42
   4   2  -1   19.20    1.57
   4   2  -1   19.49    1.23
   4   2  -1   20.27    1.40
   4   2  -1   20.47    1.39
   4   2  -1   24.16    1.70
  -4  -2   1   19.09    1.24
  -4  -2   1   22.68    1.37
  -4  -2   1   18.80    1.59
  -4  -2   1   23.04    1.52
  -4  -2   1   19.24    1.36
  -4  -2   1   18.86    1.60
  -4  -2   1   20.60    1.52
   3   2  -1  498.30   20.69
   3   2  -1  578.27   20.76
   3   2  -1  579.16   20.82
   3   2  -1  594.03   20.76
  -3  -2   1  599.02   20.97
  -3  -2   1  601.02   20.94
  -3  -2   1  564.69   20.71
  -3  -2   1  597.75   20.79
  -3  -2   1  555.62   20.56
   0   2  -1   -0.12    0.08
   0   2  -1    0.03    0.11
   0   2  -1   -0.04    0.12
   0   2  -1   -0.28    0.13
   0   2  -1   -0.02    0.08
   0   2  -1    0.03    0.12
   0   2  -1   -0.05    0.08
   0  -2   1    0.02    0.10
   0  -2   1    0.01    0.10
   0  -2   1   -0.06    0.07
   0  -2   1    0.10    0.16
   0  -2   1   -0.11    0.12
   0  -2   1    0.03    0.10
   0  -2   1    0.13    0.12
  -2   2  -1   16.95    1.41
  -2   2  -1   22.06    1.34
  -2   2  -1   19.26    1.04
  -2   2  -1   19.57    1.16
   2  -2   1   18.33    1.19
   2  -2   1   21.57    1.27
   2  -2   1   19.34    1.06
   2  -2   1   20.48    1.38
  -3   2  -1    1.58    0.43
  -3   2  -1    1.04    0.41
  -3   2  -1    0.77    0.77
  -3   2  -1    1.20    0.46
  -3   2  -1    0.97    0.36
  -3   2  -1    1.13    0.56
  -3   2  -1    1.75    0.64
  -3   2  -1    2.00    0.67
   3  -2   1    0.31    0.68
   3  -2   1    0.88    0.63
   3  -2   1    0.95    0.42
   3  -2   1    0.81    0.41
   3  -2   1    1.05    0.52
   3  -2   1    0.71    0.56
  -4   2  -1    2.70    0.69
  -4   2  -1    1.11    0.70
  -4   2  -1    2.40    0.85
  -4   2  -1    3.70    0.82
  -4   2  -1    2.92    0.92
  -4   2  -1    1.86    0.56
  -4   2  -1    2.87    0.54
   4  -2   1    1.89    0.69
   4  -2   1    2.14    0.86
   4  -2   1    3.01    0.59
   4  -2   1    1.93    0.80
   4  -2   1    2.37    0.42
   4  -2   1    2.41    0.58
   4  -2   1    2.87    0.85
  -5   2  -1   25.82    1.64
  -5   2  -1   25.23    1.54
  -5   2  -1   23.10    1.90
  -5   2  -1   24.36    1.81
  -5   2  -1   29.30    2.23
  -5   2  -1   25.88    2.28
  -5   2  -1   26.66    2.26
   5  -2   1   26.30    2.14
   5  -2   1   24.89    1.87
   5  -2   1   23.23    1.65
   5  -2   1   24.06    1.64
   5  -2   1   24.46    1.24
   5  -2   1   25.60    2.27
  -6   2  -1   -0.17    1.10
  -6   2  -1   -0.32    0.58
  -6   2  -1   -0.27    0.67
  -6   2  -1   -0.66    0.81
  -6   2  -1    0.71    1.03
  -6   2  -1   -1.20    0.83
  -6   2  -1   -0.14    1.03
   6  -2   1   -0.55    1.02
   6  -2   1   -0.58    1.00
   6  -2   1    0.03    0.72
  -7   2  -1   10.13    1.69
  -7   2  -1   10.12    1.56
  -7   2  -1   10.01    1.69
  -7   2  -1   10.54    1.66
  -7   2  -1    9.85    1.24
  -7   2  -1   10.82    1.20
   7  -2   1   10.00    1.35
   7  -2   1    9.69    1.68
   7  -2   1   10.17    1.66
  -8   2  -1   56.12    3.84
  -8   2  -1   57.88    3.87
  -8   2  -1   64.57    3.79
  -8   2  -1   58.18    2.95
  -8   2  -1   60.65    3.49
  -8   2  -1   58.79    3.11
   8  -2   1   61.65    4.08
   8  -2   1   56.44    3.83
   8  -2   1   61.78    3.36
  -9   2  -1   46.91    2.68
  -9   2  -1   45.72    3.69
  -9   2  -1   48.23    3.28
  -9   2  -1   49.46    2.88
  -9   2  -1   48.50    4.15
  -9   2  -1   43.19    3.42
   9  -2   1   52.32    3.73
   9  -2   1   47.10    3.90
   9  -2   1   45.81    3.08
 -10   2  -1  111.71    5.79
 -10   2  -1  113.87    6.41
 -10   2  -1  118.13    6.17
  10  -2   1  115.28    6.25
  10  -2   1  113.16    6.43
  10  -2   1  121.06    5.74
  10  -2   1  112.46    6.50
 -11   2  -1    1.08    1.54
 -11   2  -1    0.98    1.09
 -11   2  -1    1.76    1.58
 -11   2  -1    4.85    2.07
  11  -2   1    0.83    1.34
  11  -2   1    1.64    1.83
  11  -2   1    2.99    1.69
  11  -2   1    4.59    2.05
 -12   2  -1   79.98    5.07
 -12   2  -1   76.06    4.14
 -12   2  -1   84.67    5.70
  12  -2   1   90.15    4.99
  12  -2   1   64.03    5.41
  12  -2   1   69.98    5.53
  12  -2   1   79.80    5.42
 -13   2  -1    3.23    2.33
 -13   2  -1    1.37    1.31
 -13   2  -1    1.81    1.92
  13  -2   1    3.53    1.86
  13  -2   1    2.20    1.73
  13  -2   1    4.28    2.55
 -14   2  -1   28.15    4.21
 -14   2  -1   26.52    3.50
  14  -2   1   23.71    3.26
  14  -2   1   22.83    3.47
  14  -2   1   20.72    4.06
 -15   2  -1   -0.81    2.43
 -15   2  -1   -1.23    2.16
  15  -2   1    0.02    2.03
  15  -2   1    0.05    2.67
 -16   2  -1    0.18    2.79
 -16   2  -1    1.40    2.40
  16  -2   1    0.16    2.89
  16  -2   1    1.98    2.39
  17   1  -1   38.62    4.68
  17   1  -1   42.40    5.74
 -17  -1   1   35.98    4.60
 -17  -1   1   30.36    5.03
  16   1  -1   -0.24    2.95
  16   1  -1    3.30    2.32
 -16  -1   1    1.27    2.65
 -16  -1   1    0.23    2.47
  15   1  -1   36.04    4.79
  15   1  -1   43.95    4.50
 -15  -1   1   33.19    4.77
 -15  -1   1   42.43    4.62
  14   1  -1    1.65    1.85
  14   1  -1    0.47    2.37
 -14  -1   1   -1.40    1.34
 -14  -1   1    0.79    2.25
 -14  -1   1   -0.80    1.95
  13   1  -1   47.31    4.00
  13   1  -1   48.53    4.28
  13   1  -1   42.32    4.87
 -13  -1   1   47.07    4.86
 -13  -1   1   44.54    4.46
 -13  -1   1   47.54    3.51
  12   1  -1    8.73    2.10
  12   1  -1    8.25    2.54
  12   1  -1   13.77    2.28
  12   1  -1    9.86    2.71
 -12  -1   1   12.72    2.02
 -12  -1   1    7.50    2.19
 -12  -1   1   10.29    2.55
  11   1  -1   13.09    2.33
  11   1  -1    9.89    1.88
  11   1  -1    6.48    2.19
  11   1  -1    7.79    2.43
 -11  -1   1    7.24    2.08
 -11  -1   1    8.60    2.33
 -11  -1   1    7.02    1.61
  10   1  -1    5.25    1.56
  10   1  -1    6.59    1.99
  10   1  -1    4.82    1.42
  10   1  -1    8.27    2.16
 -10  -1   1    5.91    1.47
 -10  -1   1    6.14    1.82
 -10  -1   1    6.56    1.98
   9   1  -1   -0.91    1.31
   9   1  -1    0.30    1.29
   9   1  -1   -0.20    0.99
   9   1  -1    0.32    0.88
  -9  -1   1   -0.38    1.12
  -9  -1   1    0.11    1.26
  -9  -1   1    0.65    1.28
  -9  -1   1   -0.30    1.01
   8   1  -1   20.76    2.43
   8   1  -1   19.31    1.97
   8   1  -1   22.77    2.56
   8   1  -1   20.30    2.11
  -8  -1   1   23.84    2.46
  -8  -1   1   24.50    2.67
   7   1  -1   73.81    4.08
   7   1  -1   69.81    4.12
   7   1  -1   68.93    3.65
   7   1  -1   75.53    3.74
  -7  -1   1   66.78    3.91
  -7  -1   1   72.05    4.08
  -7  -1   1   71.31    4.02
  -7  -1   1   74.44    3.49
   6   1  -1  150.37    6.32
   6   1  -1  153.04    6.81
   6   1  -1  132.93    6.32
   6   1  -1  157.50    6.36
   6   1  -1  156.53    6.72
  -6  -1   1  155.55    6.49
  -6  -1   1  154.75    6.74
  -6  -1   1  149.48    6.23
  -6  -1   1  155.12    6.63
  -6  -1   1  150.29    5.64
  -6  -1   1  157.06    6.19
   5   1  -1  109.76    4.94
   5   1  -1  110.51    4.62
   5   1  -1  106.97    4.62
   5   1  -1   94.08    4.66
   5   1  -1  106.59    4.72
   5   1  -1  112.90    4.68
   5   1  -1  111.06    5.04
  -5  -1   1  109.31    4.55
  -5  -1   1  109.05    4.59
  -5  -1   1  115.69    5.05
  -5  -1   1  113.29    4.89
  -5  -1   1  107.89    4.12
  -5  -1   1  115.43    4.73
   4   1  -1  391.70   14.06
   4   1  -1  373.68   13.77
   4   1  -1  362.77   13.76
   4   1  -1  365.43   13.89
   4   1  -1  385.99   14.12
   4   1  -1  374.14   13.88
   4   1  -1  371.62   13.58
   4   1  -1  376.99   13.81
  -4  -1   1  384.90   14.10
  -4  -1   1  376.06   13.74
  -4  -1   1  374.45   13.79
  -4  -1   1  365.35   13.63
  -4  -1   1  376.92   13.77
  -4  -1   1  349.44   13.89
   3   1  -1    3.08    0.57
   3   1  -1    8.52    0.79
   3   1  -1    5.97    0.68
   3   1  -1    5.90    0.74
   3   1  -1    6.71    0.74
   3   1  -1    6.11    0.76
  -3  -1   1    6.55    0.71
  -3  -1   1    4.72    0.71
  -3  -1   1    8.30    0.79
  -3  -1   1    7.29    0.94
  -3  -1   1    5.61    0.67
  -3  -1   1    9.10    0.96
   2   1  -1  451.65   16.27
   1   1  -1    0.02    0.07
   1   1  -1    0.07    0.06
   1   1  -1    0.08    0.10
   1   1  -1    0.10    0.09
   1   1  -1   -0.05    0.06
   1   1  -1   -0.06    0.05
   1   1  -1   -0.02    0.11
  -1  -1   1   -0.10    0.07
  -1  -1   1   -0.11    0.08
  -1  -1   1   -0.01    0.06
  -1  -1   1    0.08    0.07
  -1  -1   1   -0.04    0.11
  -1  -1   1    0.04    0.10
   0   1  -1    0.04    0.05
   0   1  -1    0.00    0.02
   0   1  -1   -0.03    0.03
   0   1  -1   -0.02    0.03
   0   1  -1    0.00    0.09
   0   1  -1   -0.02    0.03
   0  -1   1    0.01    0.05
   0  -1   1    0.04    0.07
   0  -1   1    0.00    0.03
   0  -1   1    0.09    0.07
   0  -1   1    0.02    0.02
   0  -1   1   -0.02    0.04
   0  -1   1   -0.01    0.06
  -1   1  -1    0.02    0.05
  -1   1  -1   -0.08    0.13
  -1   1  -1   -0.16    0.07
  -1   1  -1    0.05    0.10
  -1   1  -1   -0.03    0.05
  -1   1  -1    0.04    0.13
  -1   1  -1    0.00    0.08
  -1   1  -1    0.08    0.09
  -1   1  -1   -0.07    0.06
   1  -1   1    0.12    0.10
   1  -1   1   -0.06    0.07
   1  -1   1    0.01    0.08
   1  -1   1   -0.08    0.10
   1  -1   1   -0.10    0.06
   1  -1   1   -0.05    0.07
   1  -1   1    0.03    0.06
   1  -1   1    0.04    0.12
   1  -1   1    0.03    0.08
  -2   1  -1    2.59    0.31
  -3   1  -1    2.82    0.70
  -3   1  -1    3.49    0.68
  -3   1  -1    3.02    0.45
  -3   1  -1    1.44    0.35
  -3   1  -1    3.16    0.75
   3  -1   1    3.57    0.70
   3  -1   1    3.67    0.69
   3  -1   1    3.51    0.43
   3  -1   1    3.36    0.82
   3  -1   1    3.91    0.54
   3  -1   1    4.40    0.56
  -4   1  -1   37.66    2.19
  -4   1  -1   31.30    1.72
  -4   1  -1   34.85    2.11
  -4   1  -1   38.12    2.11
  -4   1  -1   35.63    1.68
  -4   1  -1   34.08    1.90
  -4   1  -1   35.77    2.13
   4  -1   1   33.04    1.75
   4  -1   1   38.42    2.20
   4  -1   1   33.33    1.97
   4  -1   1   35.36    2.09
   4  -1   1   38.97    1.81
   4  -1   1   35.24    1.52
   4  -1   1   35.04    2.17
  -5   1  -1  133.04    5.68
  -5   1  -1  129.35    5.24
  -5   1  -1  122.01    5.69
  -5   1  -1  131.18    5.49
  -5   1  -1  136.34    5.18
  -5   1  -1  138.31    5.82
  -5   1  -1  134.17    5.78
   5  -1   1  132.47    4.91
   5  -1   1  134.50    5.76
   5  -1   1  128.59    5.30
   5  -1   1  125.67    5.67
   5  -1   1  138.70    5.86
   5  -1   1  131.46    5.31
   5  -1   1  130.28    5.61
  -6   1  -1    6.55    1.43
  -6   1  -1    8.18    1.46
  -6   1  -1    7.34    1.40
  -6   1  -1    7.88    1.38
  -6   1  -1    6.89    1.01
  -6   1  -1    4.73    1.36
  -6   1  -1    8.18    0.99
   6  -1   1    6.76    1.39
   6  -1   1    9.09    1.57
   6  -1   1    6.57    1.12
   6  -1   1    9.08    1.15
  -7   1  -1   53.53    2.81
  -7   1  -1   47.92    3.21
  -7   1  -1   54.71    3.19
  -7   1  -1   55.25    3.52
  -7   1  -1   54.12    2.68
  -7   1  -1   54.17    3.46
  -7   1  -1   49.84    3.38
   7  -1   1   56.67    3.62
   7  -1   1   58.80    3.47
   7  -1   1   54.41    2.94
  -8   1  -1   21.61    2.52
  -8   1  -1   20.87    1.69
  -8   1  -1   21.09    1.81
  -8   1  -1   21.53    2.19
  -8   1  -1   21.40    2.58
  -8   1  -1   23.85    2.48
   8  -1   1   20.01    2.41
   8  -1   1   18.56    2.36
   8  -1   1   18.31    1.87
   8  -1   1   23.41    2.38
  -9   1  -1  162.96    6.75
  -9   1  -1  167.59    7.70
  -9   1  -1  161.18    7.40
  -9   1  -1  159.01    7.85
  -9   1  -1  154.54    7.81
   9  -1   1  179.45    8.19
   9  -1   1  177.15    7.28
   9  -1   1  158.62    8.00
   9  -1   1  178.72    7.75
 -10   1  -1   35.52    2.53
 -10   1  -1   38.13    3.80
 -10   1  -1   27.09    3.08
 -10   1  -1   30.58    3.04
  10  -1   1   40.07    3.30
  10  -1   1   30.70    3.48
  10  -1   1   31.65    2.87
  10  -1   1   30.87    3.51
 -11   1  -1   27.55    2.42
 -11   1  -1   26.37    3.44
 -11   1  -1   34.64    3.36
  11  -1   1   32.14    3.12
  11  -1   1   44.77    4.35
  11  -1   1   35.20    4.02
  11  -1   1   32.35    3.40
 -12   1  -1    1.65    2.01
 -12   1  -1   -0.10    1.13
 -12   1  -1    0.52    1.68
  12  -1   1    0.68    1.50
  12  -1   1    1.71    1.48
  12  -1   1   -1.40    1.69
  12  -1   1    1.98    2.24
 -13   1  -1    0.11    2.00
 -13   1  -1    3.58    1.36
 -13   1  -1    0.49    1.96
  13  -1   1    0.15    2.19
  13  -1   1    1.16    1.68
  13  -1   1    4.44    1.89
 -14   1  -1    0.57    2.26
 -14   1  -1    3.52    2.26
  14  -1   1    2.72    1.97
  14  -1   1    1.33    2.54
  14  -1   1    2.08    1.78
 -15   1  -1    2.79    2.33
 -15   1  -1    2.59    2.53
  15  -1   1   -3.34    2.28
  15  -1   1   -1.03    1.84
 -16   1  -1    1.98    2.73
 -16   1  -1   -0.97    2.82
  16  -1   1    0.15    2.20
  16  -1   1   -4.66    2.44
  17   0  -1    4.71    3.49
  17   0  -1    3.54    2.58
 -17   0   1   -2.56    2.69
 -17   0   1    3.36    2.71
  16   0  -1    8.69    3.34
  16   0  -1   13.45    3.10
 -16   0   1   12.90    3.47
 -16   0   1   12.04    3.34
  15   0  -1   -1.35    1.92
  15   0  -1   -3.33    2.40
 -15   0   1   -0.82    2.29
 -15   0   1    4.20    2.53
  14   0  -1   12.81    2.69
  14   0  -1   13.33    3.43
 -14   0   1   13.19    2.17
 -14   0   1   11.44    3.03
 -14   0   1   11.89    2.80
  13   0  -1   -0.95    1.49
  13   0  -1    0.47    2.02
  13   0  -1    0.23    1.59
 -13   0   1    1.23    1.37
 -13   0   1    1.60    2.14
 -13   0   1    1.02    2.02
  12   0  -1   -1.40    1.90
  12   0  -1   -0.90    1.29
  12   0  -1   -1.53    1.37
  12   0  -1    1.59    1.99
 -12   0   1   -1.78    1.57
 -12   0   1    0.03    1.84
 -12   0   1   -1.02    1.24
  11   0  -1    5.80    2.17
  11   0  -1    1.23    1.43
  11   0  -1    4.11    1.99
  11   0  -1    1.36    1.48
 -11   0   1   -0.33    1.69
 -11   0   1   -0.02    1.59
 -11   0   1    0.43    1.26
  10   0  -1   16.78    2.82
  10   0  -1   19.09    2.35
  10   0  -1   12.52    2.43
  10   0  -1   15.57    2.21
 -10   0   1   18.88    2.52
 -10   0   1   15.75    2.54
   9   0  -1   57.32    4.26
   9   0  -1   60.77    3.83
   9   0  -1   63.38    4.30
   9   0  -1   63.23    3.75
  -9   0   1   62.88    4.12
  -9   0   1   62.40    3.90
  -9   0   1   58.24    4.01
   8   0  -1    5.62    1.25
   8   0  -1    3.33    1.44
   8   0  -1    8.60    1.86
   8   0  -1    8.37    1.48
  -8   0   1    5.55    1.57
  -8   0   1    4.12    1.42
  -8   0   1    5.73    1.16
   7   0  -1  156.71    6.49
   7   0  -1  151.96    7.00
   7   0  -1  138.78    6.53
   7   0  -1  159.40    6.93
  -7   0   1  153.56    6.80
  -7   0   1  159.00    6.98
  -7   0   1  141.13    6.72
  -7   0   1  149.93    6.22
  -7   0   1  148.58    6.33
   6   0  -1   99.99    4.90
   6   0  -1  105.36    4.76
   6   0  -1   98.40    4.98
   6   0  -1   92.18    4.56
   6   0  -1  102.39    4.59
  -6   0   1  108.31    4.94
  -6   0   1  102.30    4.49
  -6   0   1  106.43    5.01
  -6   0   1   98.30    4.67
  -6   0   1  100.72    4.38
   5   0  -1  224.08    8.97
   5   0  -1  230.29    8.91
   5   0  -1  215.34    8.77
   5   0  -1  232.69    8.85
   5   0  -1  224.73    9.21
   5   0  -1  247.35    9.21
  -5   0   1  214.16    8.87
  -5   0   1  226.14    8.78
  -5   0   1  224.23    8.71
  -5   0   1  236.21    9.12
  -5   0   1  228.34    9.03
  -5   0   1  238.68    9.24
   4   0  -1   46.98    2.37
   4   0  -1   41.11    2.21
   4   0  -1   45.62    2.21
   4   0  -1   46.29    2.24
   4   0  -1   46.74    2.54
   4   0  -1   40.00    2.34
  -4   0   1   44.85    2.50
  -4   0   1   45.54    2.38
  -4   0   1   41.72    2.34
  -4   0   1   47.28    2.18
  -4   0   1   41.42    2.19
  -4   0   1   47.50    2.32
   3   0  -1   43.89    2.32
   3   0  -1   53.06    2.42
   3   0  -1   54.98    2.40
   3   0  -1   54.34    2.50
  -3   0   1   57.78    2.46
  -3   0   1   55.46    2.64
  -3   0   1   59.13    2.41
  -3   0   1   53.87    2.52
   2   0  -1    4.79    0.48
   1   0  -1    0.06    0.07
   1   0  -1    0.00    0.08
   1   0  -1    0.05    0.05
   1   0  -1   -0.04    0.05
   1   0  -1    0.04    0.05
   1   0  -1    0.07    0.10
   1   0  -1    0.02    0.06
   1   0  -1    0.16    0.10
  -1   0   1    0.08    0.07
  -1   0   1    0.06    0.09
  -1   0   1   -0.01    0.05
  -1   0   1   -0.05    0.04
  -1   0   1    0.15    0.12
  -1   0   1    0.02    0.08
   0   0  -1    0.02    0.02
   0   0  -1   -0.01    0.02
   0   0  -1    0.00    0.02
   0   0   1   -0.01    0.03
   0   0   1    0.02    0.03
   0   0   1    0.00    0.03
  -1   0  -1    0.01    0.08
  -1   0  -1    0.08    0.07
  -1   0  -1   -0.01    0.06
  -1   0  -1   -0.03    0.06
  -1   0  -1   -0.01    0.04
  -1   0  -1    0.02    0.05
  -1   0  -1    0.10    0.09
   1   0   1    0.04    0.08
   1   0   1    0.00    0.10
   1   0   1   -0.01    0.04
   1   0   1   -0.02    0.09
   1   0   1   -0.04    0.07
   1   0   1    0.16    0.08
   1   0   1   -0.01    0.09
   1   0   1   -0.01    0.05
  -3   0  -1  284.95   10.38
  -3   0  -1  292.84   10.65
  -3   0  -1  293.85   10.76
   3   0   1  294.36   10.69
   3   0   1  287.09   10.71
   3   0   1  270.47   10.44
   3   0   1  284.65   10.44
   3   0   1  278.07   10.72
   3   0   1  295.13   10.35
  -4   0  -1   36.03    2.19
  -4   0  -1   38.86    2.06
  -4   0  -1   39.12    2.19
  -4   0  -1   41.62    2.17
  -4   0  -1   39.67    1.77
  -4   0  -1   42.20    2.26
  -4   0  -1   38.28    1.82
  -4   0  -1   38.16    1.69
   4   0   1   36.69    1.85
   4   0   1   35.61    2.12
   4   0   1   37.52    2.12
   4   0   1   37.16    2.09
   4   0   1   41.08    2.27
   4   0   1   40.67    1.89
   4   0   1   39.19    1.65
  -5   0  -1  364.30   13.60
  -5   0  -1  356.69   13.00
  -5   0  -1  347.47   13.58
  -5   0  -1  351.21   13.52
  -5   0  -1  358.66   13.42
  -5   0  -1  337.90   13.04
  -5   0  -1  354.74   13.35
  -5   0  -1  343.51   12.83
   5   0   1  357.71   12.81
   5   0   1  347.15   13.46
   5   0   1  363.12   13.42
   5   0   1  338.27   13.11
   5   0   1  366.90   13.16
   5   0   1  365.44   13.56
   5   0   1  376.03   13.71
  -6   0  -1   38.60    2.66
  -6   0  -1   32.47    2.60
  -6   0  -1   39.76    2.02
  -6   0  -1   38.19    2.75
  -6   0  -1   38.10    2.55
  -6   0  -1   36.38    1.77
  -6   0  -1   38.28    2.66
   6   0   1   40.36    2.58
   6   0   1   44.62    2.33
   6   0   1   41.84    2.83
   6   0   1   35.78    2.17
   6   0   1   37.77    2.80
  -7   0  -1  364.57   14.34
  -7   0  -1  374.54   14.17
  -7   0  -1  360.82   13.61
  -7   0  -1  347.90   13.28
  -7   0  -1  381.38   14.49
  -7   0  -1  354.28   14.41
  -7   0  -1  370.09   14.20
   7   0   1  364.67   14.55
   7   0   1  364.33   13.88
   7   0   1  373.83   14.23
   7   0   1  386.47   14.65
  -8   0  -1  156.38    6.44
  -8   0  -1  136.53    7.15
  -8   0  -1  150.50    6.31
  -8   0  -1  159.72    7.29
  -8   0  -1  158.22    7.29
  -8   0  -1  167.33    7.24
  -8   0  -1  169.80    7.05
   8   0   1  156.57    6.97
   8   0   1  176.49    7.63
   8   0   1  157.25    7.44
   8   0   1  158.09    6.71
  -9   0  -1   50.90    3.43
  -9   0  -1   37.21    3.51
  -9   0  -1   42.60    2.54
  -9   0  -1   43.70    2.71
  -9   0  -1   49.78    3.59
   9   0   1   45.91    3.71
   9   0   1   51.14    3.06
   9   0   1   50.13    3.29
   9   0   1   48.74    3.74
 -10   0  -1   80.70    5.25
 -10   0  -1   84.41    4.13
 -10   0  -1   76.04    3.99
 -10   0  -1   92.62    4.93
  10   0   1   89.04    4.85
  10   0   1   83.90    4.55
  10   0   1   95.46    5.49
  10   0   1   74.22    5.23
 -11   0  -1    1.31    1.71
 -11   0  -1    7.90    2.19
 -11   0  -1    0.36    1.11
  11   0   1   -1.32    1.67
  11   0   1    3.32    1.53
  11   0   1    2.71    1.35
  11   0   1    3.21    1.99
 -12   0  -1    2.71    1.75
 -12   0  -1    1.09    1.22
 -12   0  -1    2.37    1.98
  12   0   1    0.48    1.84
  12   0   1    1.29    1.54
  12   0   1    1.05    1.96
  12   0   1    3.98    1.71
 -13   0  -1    1.34    1.26
 -13   0  -1   -1.26    1.89
 -13   0  -1    3.15    2.19
  13   0   1    1.20    1.58
  13   0   1    0.98    1.65
  13   0   1   -1.18    2.03
 -14   0  -1    2.05    2.11
 -14   0  -1   -1.00    2.14
  14   0   1    1.38    2.57
  14   0   1    3.30    2.02
 -15   0  -1    0.29    2.49
 -15   0  -1    2.07    2.21
  15   0   1   -0.37    1.98
  15   0   1    4.75    2.84
 -16   0  -1   16.72    3.50
 -16   0  -1    7.19    3.20
  16   0   1   12.03    2.92
  16   0   1   17.56    4.01
 -17   0  -1    1.30    3.00
 -17   0  -1    1.45    2.72
  17   0   1    1.58    3.07
  17   0   1    2.40    2.52
  16  -1  -1    3.67    2.87
  16  -1  -1    0.28    2.20
 -16   1   1    2.45    2.87
 -16   1   1    0.23    2.29
  15  -1  -1   -0.03    2.68
  15  -1  -1    1.60    2.17
 -15   1   1   -2.42    2.36
 -15   1   1    0.11    2.27
  14  -1  -1    3.70    2.75
  14  -1  -1    1.55    1.86
  14  -1  -1    5.06    2.24
 -14   1   1    5.20    2.78
 -14   1   1   -1.04    2.14
 -14   1   1    2.76    1.69
  13  -1  -1   -2.12    1.98
  13  -1  -1    0.78    1.67
  13  -1  -1    2.60    1.82
 -13   1   1    2.02    1.98
 -13   1   1    0.16    2.22
 -13   1   1   -0.01    1.40
  12  -1  -1    2.19    1.53
  12  -1  -1   -1.46    1.83
  12  -1  -1   -2.05    1.97
  12  -1  -1    1.51    1.67
 -12   1   1   -2.02    1.67
 -12   1   1    1.17    1.35
 -12   1   1    0.83    1.64
  11  -1  -1   26.97    2.90
  11  -1  -1   31.08    3.68
  11  -1  -1   25.74    3.05
  11  -1  -1   21.23    3.18
 -11   1   1   18.01    2.71
 -11   1   1   32.59    3.71
  10  -1  -1   30.13    2.92
  10  -1  -1   27.01    3.43
  10  -1  -1   32.28    3.48
  10  -1  -1   33.66    3.28
 -10   1   1   29.73    3.00
 -10   1   1   28.58    2.60
 -10   1   1   32.77    3.42
   9  -1  -1  117.95    6.01
   9  -1  -1  115.98    5.72
   9  -1  -1  105.50    5.22
   9  -1  -1  104.30    5.90
  -9   1   1  105.93    5.41
  -9   1   1  102.75    5.68
  -9   1   1   97.14    4.99
  -9   1   1  102.17    5.68
   8  -1  -1  177.10    7.54
   8  -1  -1  170.68    8.08
   8  -1  -1  175.96    7.99
   8  -1  -1  178.55    7.85
  -8   1   1  181.51    8.06
  -8   1   1  177.35    7.68
  -8   1   1  159.77    7.82
  -8   1   1  184.29    7.40
   7  -1  -1  188.79    7.55
   7  -1  -1  196.42    8.06
   7  -1  -1  181.95    7.87
   7  -1  -1  185.04    8.10
  -7   1   1  176.84    7.36
  -7   1   1  164.23    7.79
  -7   1   1  187.85    8.01
  -7   1   1  182.52    7.68
  -7   1   1  167.28    7.34
   6  -1  -1  173.17    7.51
   6  -1  -1  166.56    7.29
   6  -1  -1  165.02    6.99
   6  -1  -1  176.96    6.99
  -6   1   1  177.76    7.36
  -6   1   1  160.72    7.34
  -6   1   1  168.92    6.78
  -6   1   1  168.22    7.09
  -6   1   1  166.40    6.88
  -6   1   1  171.28    7.39
   5  -1  -1   90.60    4.00
   5  -1  -1   87.44    3.95
   5  -1  -1   86.73    4.01
   5  -1  -1   85.11    4.25
   5  -1  -1   95.63    4.49
   5  -1  -1   88.34    4.53
  -5   1   1   85.85    4.23
  -5   1   1   94.26    4.00
  -5   1   1   91.72    4.43
  -5   1   1   89.99    3.86
  -5   1   1   91.48    4.35
  -5   1   1   93.47    4.11
   4  -1  -1  154.97    6.33
   4  -1  -1  150.99    6.25
   4  -1  -1  154.50    6.00
   4  -1  -1  150.60    6.00
   4  -1  -1  155.03    6.38
   4  -1  -1  149.98    6.01
  -4   1   1  153.71    6.29
  -4   1   1  156.87    6.31
  -4   1   1  154.38    6.05
  -4   1   1  151.45    5.99
  -4   1   1  148.33    5.91
  -4   1   1  141.05    6.17
   3  -1  -1    7.22    0.81
   3  -1  -1    6.83    0.77
   3  -1  -1    7.29    0.80
   3  -1  -1    6.89    0.93
   3  -1  -1    9.09    1.15
  -3   1   1    8.81    0.82
  -3   1   1    6.30    0.88
  -3   1   1   10.51    1.13
  -3   1   1    7.36    0.81
   1  -1  -1    0.01    0.09
   1  -1  -1    0.00    0.13
   1  -1  -1   -0.14    0.06
   1  -1  -1   -0.04    0.07
   1  -1  -1   -0.09    0.09
   1  -1  -1   -0.08    0.05
   1  -1  -1    0.02    0.09
  -1   1   1    0.08    0.13
  -1   1   1    0.09    0.12
  -1   1   1    0.24    0.15
  -1   1   1   -0.01    0.07
  -1   1   1   -0.03    0.06
  -1   1   1    0.09    0.12
  -1   1   1   -0.02    0.06
   0  -1  -1   -0.02    0.07
   0  -1  -1   -0.01    0.04
   0  -1  -1    0.00    0.03
   0  -1  -1    0.01    0.03
   0  -1  -1   -0.02    0.03
   0  -1  -1   -0.03    0.04
   0  -1  -1    0.02    0.03
   0   1   1   -0.03    0.05
   0   1   1    0.02    0.06
   0   1   1    0.05    0.04
   0   1   1   -0.01    0.03
   0   1   1   -0.02    0.05
   0   1   1    0.02    0.06
   0   1   1    0.04    0.03
  -1  -1  -1    0.02    0.07
  -1  -1  -1    0.14    0.09
  -1  -1  -1   -0.05    0.03
  -1  -1  -1   -0.01    0.05
  -1  -1  -1    0.04    0.05
  -1  -1  -1   -0.03    0.04
  -1  -1  -1    0.17    0.12
  -1  -1  -1    0.03    0.07
   1   1   1   -0.01    0.09
   1   1   1   -0.06    0.06
   1   1   1    0.04    0.07
   1   1   1   -0.04    0.04
   1   1   1    0.06    0.08
   1   1   1    0.04    0.10
   1   1   1    0.02    0.06
   1   1   1   -0.05    0.05
  -3  -1  -1  767.45   28.38
  -3  -1  -1  809.72   28.48
  -3  -1  -1  855.14   28.76
   3   1   1  768.78   28.71
   3   1   1  798.44   28.40
   3   1   1  790.71   28.73
   3   1   1  798.78   28.50
   3   1   1  824.32   28.52
   3   1   1  762.85   28.44
  -4  -1  -1  342.82   12.59
  -4  -1  -1  350.47   12.89
  -4  -1  -1  345.88   12.40
  -4  -1  -1  328.82   12.84
  -4  -1  -1  337.31   12.42
  -4  -1  -1  346.10   12.43
  -4  -1  -1  341.42   12.73
   4   1   1  333.48   12.50
   4   1   1  327.27   12.80
   4   1   1  358.90   12.93
   4   1   1  319.23   12.78
   4   1   1  358.86   12.51
   4   1   1  358.40   12.63
   4   1   1  341.38   12.53
   4   1   1  328.59   12.94
  -5  -1  -1   69.10    3.55
  -5  -1  -1   73.91    3.62
  -5  -1  -1   79.65    3.35
  -5  -1  -1   73.59    3.03
  -5  -1  -1   69.93    3.05
  -5  -1  -1   71.94    3.45
  -5  -1  -1   72.67    2.95
   5   1   1   69.54    3.16
   5   1   1   74.25    3.70
   5   1   1   69.00    3.13
   5   1   1   69.61    3.28
   5   1   1   66.48    3.47
   5   1   1   68.09    3.07
   5   1   1   80.78    3.69
   5   1   1   65.16    3.43
  -6  -1  -1   97.89    4.09
  -6  -1  -1   98.23    4.53
  -6  -1  -1   94.60    4.73
  -6  -1  -1  102.50    4.43
  -6  -1  -1   90.97    4.00
  -6  -1  -1  101.38    3.90
  -6  -1  -1  103.17    4.80
   6   1   1   83.79    4.11
   6   1   1   97.21    4.25
   6   1   1   92.04    4.77
   6   1   1   98.15    4.38
   6   1   1  102.73    4.84
  -7  -1  -1  170.57    6.99
  -7  -1  -1  167.84    7.12
  -7  -1  -1  170.62    7.36
  -7  -1  -1  156.75    6.54
  -7  -1  -1  164.84    6.31
  -7  -1  -1  166.07    6.53
  -7  -1  -1  149.72    7.23
   7   1   1  169.24    7.48
   7   1   1  158.96    7.43
   7   1   1  169.50    6.84
   7   1   1  173.14    6.96
  -8  -1  -1    3.27    1.31
  -8  -1  -1    2.91    0.81
  -8  -1  -1    2.57    1.19
  -8  -1  -1    0.67    1.15
  -8  -1  -1    3.06    0.93
  -8  -1  -1    4.23    1.45
  -8  -1  -1    3.25    0.66
   8   1   1    3.80    1.09
   8   1   1    2.80    0.98
   8   1   1    6.59    1.55
   8   1   1    4.55    1.58
  -9  -1  -1   36.11    2.44
  -9  -1  -1   38.18    3.26
  -9  -1  -1   43.08    3.31
  -9  -1  -1   45.91    3.20
  -9  -1  -1   40.17    2.37
  -9  -1  -1   36.99    1.94
  -9  -1  -1   38.48    3.48
   9   1   1   45.83    3.56
   9   1   1   45.36    2.98
   9   1   1   37.71    3.56
   9   1   1   44.60    2.92
 -10  -1  -1   -0.86    0.81
 -10  -1  -1    1.52    1.50
 -10  -1  -1    0.81    1.60
 -10  -1  -1   -0.21    1.49
 -10  -1  -1    0.77    1.03
  10   1   1   -0.18    1.49
  10   1   1    0.22    1.44
  10   1   1    0.14    1.24
  10   1   1    2.82    1.17
 -11  -1  -1   30.38    3.26
 -11  -1  -1   34.55    3.73
 -11  -1  -1   28.88    2.43
  11   1   1   29.21    3.65
  11   1   1   28.08    2.89
  11   1   1   25.68    2.86
  11   1   1   25.94    3.32
 -12  -1  -1   -2.22    1.72
 -12  -1  -1    0.27    1.11
 -12  -1  -1    3.02    1.96
  12   1   1   -3.10    1.62
  12   1   1    0.84    1.32
  12   1   1    0.58    1.91
  12   1   1   -0.53    1.35
 -13  -1  -1   21.93    3.25
 -13  -1  -1   24.07    2.29
 -13  -1  -1   20.96    3.50
  13   1   1   28.17    4.01
  13   1   1   22.63    2.79
  13   1   1   27.27    3.21
 -14  -1  -1    7.98    2.56
 -14  -1  -1    9.88    3.16
  14   1   1    9.34    2.44
  14   1   1   13.47    3.48
 -15  -1  -1   26.64    4.23
 -15  -1  -1   26.35    3.79
  15   1   1   28.77    3.67
  15   1   1   19.63    3.99
 -16  -1  -1    1.02    2.76
 -16  -1  -1    5.71    2.84
  16   1   1   12.87    3.87
  16   1   1    5.37    2.54
 -17  -1  -1   17.94    3.83
 -17  -1  -1   19.70    4.36
  17   1   1   18.12    3.51
  17   1   1   14.14    4.06
  16  -2  -1    0.53    2.26
  16  -2  -1   -3.78    2.75
 -16   2   1   -0.24    2.34
 -16   2   1    2.48    2.92
  15  -2  -1    1.21    2.01
  15  -2  -1    3.53    2.85
 -15   2   1   -1.98    2.09
 -15   2   1   -0.98    2.23
  14  -2  -1   23.10    4.02
  14  -2  -1   24.19    3.37
  14  -2  -1   32.07    3.88
 -14   2   1   28.48    2.88
 -14   2   1   24.34    3.42
 -14   2   1   26.04    4.15
  13  -2  -1    0.55    1.71
  13  -2  -1    0.40    1.78
  13  -2  -1    0.63    2.21
 -13   2   1   -0.12    1.77
 -13   2   1   -0.29    1.40
 -13   2   1    0.59    2.18
  12  -2  -1   41.91    4.13
  12  -2  -1   37.67    3.73
  12  -2  -1   38.64    4.53
  12  -2  -1   34.90    4.16
 -12   2   1   31.96    3.97
 -12   2   1   35.78    3.65
  11  -2  -1    9.49    2.53
  11  -2  -1   12.18    2.20
  11  -2  -1   12.65    2.86
  11  -2  -1    9.32    2.20
 -11   2   1   11.21    2.54
 -11   2   1   10.37    2.23
 -11   2   1   11.92    1.89
  10  -2  -1  128.90    6.91
  10  -2  -1  127.55    7.22
  10  -2  -1  134.88    7.00
  10  -2  -1  141.17    6.54
 -10   2   1  134.92    6.58
 -10   2   1  128.84    7.04
 -10   2   1  139.49    6.68
 -10   2   1  128.30    6.16
   9  -2  -1   59.87    4.21
   9  -2  -1   61.15    4.22
   9  -2  -1   70.08    4.54
   9  -2  -1   63.59    3.76
  -9   2   1   63.83    3.96
  -9   2   1   58.14    3.56
  -9   2   1   67.45    4.43
  -9   2   1   70.13    4.37
   8  -2  -1    9.36    1.58
   8  -2  -1    9.18    1.88
   8  -2  -1    7.03    1.70
  -8   2   1    8.08    1.55
  -8   2   1    9.54    1.90
  -8   2   1    9.45    1.48
  -8   2   1    7.36    1.69
   7  -2  -1   15.26    1.75
   7  -2  -1   19.27    2.38
   7  -2  -1   14.40    2.01
  -7   2   1   15.15    1.69
  -7   2   1   18.56    2.24
  -7   2   1   19.15    2.21
  -7   2   1   15.40    1.85
   6  -2  -1    3.68    1.09
   6  -2  -1    4.30    1.32
   6  -2  -1    6.66    1.40
   6  -2  -1    5.89    1.15
  -6   2   1    2.88    0.96
  -6   2   1    4.06    1.09
  -6   2   1    3.58    1.64
  -6   2   1    5.63    1.34
  -6   2   1    5.91    1.04
  -6   2   1    3.67    1.31
   5  -2  -1    0.68    0.92
   5  -2  -1    0.81    0.70
   5  -2  -1    0.71    0.63
   5  -2  -1    0.72    0.72
   5  -2  -1    0.18    0.94
  -5   2   1    0.12    0.68
  -5   2   1    0.23    0.70
  -5   2   1    0.19    0.59
  -5   2   1    0.66    0.90
  -5   2   1    1.15    1.16
  -5   2   1    2.23    0.95
   4  -2  -1   15.64    1.33
   4  -2  -1   19.55    1.79
   4  -2  -1   22.81    1.99
   4  -2  -1   16.25    1.37
   4  -2  -1   15.87    1.28
   4  -2  -1   17.70    1.65
  -4   2   1   14.25    1.21
  -4   2   1   14.92    1.32
  -4   2   1   13.59    1.26
  -4   2   1   15.18    1.52
  -4   2   1   16.83    1.76
   3  -2  -1    1.24    0.66
   3  -2  -1    0.86    0.57
   3  -2  -1    1.86    0.50
   3  -2  -1    1.21    0.49
   3  -2  -1    1.83    0.71
   3  -2  -1    0.71    0.45
  -3   2   1    0.74    0.57
  -3   2   1    0.62    0.48
  -3   2   1    0.66    0.37
  -3   2   1   -0.02    0.65
  -3   2   1    0.56    0.41
  -3   2   1    0.90    0.46
  -3   2   1   -0.13    0.60
   0  -2  -1   -0.01    0.03
   0  -2  -1    0.06    0.08
   0  -2  -1   -0.04    0.09
   0  -2  -1    0.11    0.11
   0  -2  -1    0.00    0.15
   0  -2  -1   -0.03    0.09
   0  -2  -1   -0.15    0.10
   0   2   1    0.06    0.09
   0   2   1    0.15    0.17
   0   2   1   -0.13    0.09
[truncated: 4,226,883 more chars]
