# Supplementary material for: Gold(I) α‐Trifluoromethyl Carbenes: Synthesis, Characterization and Reactivity Studies
Source: Angew Chem Int Ed Engl. 2022 May 3;61(25):e202204781. doi: 10.1002/anie.202204781 (PMC9323441; doi:10.1002/anie.202204781)
Supplement: Supplementary file 4 — Supporting Information [file ANIE-61-0-s001.cif]

data_MR706

#----------------------------------------------------------------------------#
#                   CHEMICAL INFORMATION                                     #
#----------------------------------------------------------------------------#


_chemical_formula_moiety  'C39 H65 Au B10 F3 N6 P2, C2 F6 N O4 S2' 
_chemical_formula_sum                   'C41 H65 Au B10 F9 N7 O4 P2 S2'
_chemical_formula_weight                1322.13
_chemical_absolute_configuration        ad

#----------------------------------------------------------------------------#
#                   UNIT CELL INFORMATION                                    #
#----------------------------------------------------------------------------#

_symmetry_cell_setting                  monoclinic
_symmetry_space_group_name_H-M          'C c'
_symmetry_space_group_name_Hall         'C -2yc'
_symmetry_Int_Tables_number             9
loop_
    _symmetry_equiv_pos_as_xyz
'x, y, z'
'x, -y, z+1/2'
'x+1/2, y+1/2, z'
'x+1/2, -y+1/2, z+1/2'

_cell_length_a                          11.5655(7)
_cell_length_b                          23.5016(15)
_cell_length_c                          21.3348(12)
_cell_angle_alpha                       90
_cell_angle_beta                        97.358(2)
_cell_angle_gamma                       90
_cell_volume                            5751.2(6)
_cell_formula_units_Z                   4
_cell_measurement_temperature           193(2)
_cell_measurement_reflns_used      9936
_cell_measurement_theta_min        2.60
_cell_measurement_theta_max       30.04

#----------------------------------------------------------------------------#
#                   CRYSTAL INFORMATION                                      #
#----------------------------------------------------------------------------#

_exptl_crystal_description       'needle'
_exptl_crystal_colour            'colourless'
_exptl_crystal_size_max                 0.2
_exptl_crystal_size_mid                 0.04
_exptl_crystal_size_min                 0.04
_exptl_crystal_density_diffrn           1.527
_exptl_crystal_density_method           'not measured'
_exptl_crystal_F_000                    2656

#----------------------------------------------------------------------------#
#                   ABSORPTION CORRECTION                                    #
#----------------------------------------------------------------------------#

_exptl_absorpt_coefficient_mu           2.761
_exptl_absorpt_correction_type          multi-scan
_exptl_absorpt_process_details         'SADABS (Bruker-AXS)'
_exptl_absorpt_correction_T_min           0.6411      
_exptl_absorpt_correction_T_max           0.7469  

#----------------------------------------------------------------------------#
#                   DATA COLLECTION                                          #
#----------------------------------------------------------------------------#

_diffrn_ambient_temperature             193(2)
_diffrn_radiation_wavelength            0.71073
_diffrn_radiation_type                  MoK\a
_diffrn_radiation_source          'fine focus sealed tube'
_diffrn_radiation_monochromator   'triumph'
_diffrn_measurement_device_type   'Bruker D8 VENTURE PHOTON3'
_diffrn_measurement_method        'phi and omega scans'
_diffrn_standards_number          0
_diffrn_standards_interval_count  0
_diffrn_standards_interval_time   0
_diffrn_standards_decay_%         0
_diffrn_reflns_av_R_equivalents         0.0527
_diffrn_reflns_av_unetI/netI            0.0456
_diffrn_reflns_number                   108721
_diffrn_reflns_limit_h_min              -18
_diffrn_reflns_limit_h_max              18
_diffrn_reflns_limit_k_min              -37
_diffrn_reflns_limit_k_max              37
_diffrn_reflns_limit_l_min              -34
_diffrn_reflns_limit_l_max              32
_diffrn_reflns_theta_min                2.591
_diffrn_reflns_theta_max                35.009
_diffrn_reflns_theta_full               25.242
_diffrn_measured_fraction_theta_full
                                        0.998
_diffrn_measured_fraction_theta_max
                                        0.998
_diffrn_reflns_Laue_measured_fraction_full
                                        0.998
_diffrn_reflns_Laue_measured_fraction_max
                                        0.998
_diffrn_reflns_point_group_measured_fraction_full
                                        0.934
_diffrn_reflns_point_group_measured_fraction_max
                                        0.873
_reflns_Friedel_fraction_full           0.871
_reflns_Friedel_fraction_max            0.748
_reflns_Friedel_coverage                0.749
_reflns_number_total                    22126
_reflns_number_gt                       18773
_reflns_threshold_expression            'I > 2\s(I)'

#----------------------------------------------------------------------------#
#                   COMPUTER PROGRAMS USED                                   #
#----------------------------------------------------------------------------#
_computing_data_collection      'APEX2'
_computing_cell_refinement      'APEX2 and SAINT'
_computing_data_reduction       'SAINT'   
_computing_structure_solution           'SHELXT (Sheldrick, 2015)'
_computing_structure_refinement         'SHELXL-2018/3 (Sheldrick, 2015)'
_computing_molecular_graphics           'Ortep-3 for Windows (Farrugia, 1997)'
_computing_publication_material
                                   'WinGX publication routines (Farrugia, 1999)'

#----------------------------------------------------------------------------#
#                   STRUCTURE SOLUTION                                       #
#----------------------------------------------------------------------------#

_atom_sites_solution_hydrogens          geom

#----------------------------------------------------------------------------#
#                   REFINEMENT INFORMATION                                   #
#----------------------------------------------------------------------------#

_shelx_SHELXL_version_number            2018/3
_refine_ls_structure_factor_coef        Fsqd
_refine_ls_matrix_type                  full
_refine_ls_weighting_scheme             calc
_refine_ls_weighting_details
                      'w=1/[\s^2^(Fo^2^)+(0.0311P)^2^] where P=(Fo^2^+2Fc^2^)/3'
_refine_ls_hydrogen_treatment           constr
_refine_ls_extinction_method            none
_refine_ls_number_reflns                22126
_refine_ls_number_parameters            695
_refine_ls_number_restraints            2
_refine_ls_R_factor_all                 0.0476
_refine_ls_R_factor_gt                  0.0327
_refine_ls_wR_factor_ref                0.0655
_refine_ls_wR_factor_gt                 0.0609
_refine_ls_goodness_of_fit_ref          1.039
_refine_ls_restrained_S_all             1.039
_refine_ls_shift/su_max                 0.002
_refine_ls_shift/su_mean                0
_refine_ls_abs_structure_details
;
 Flack x determined using 7147 quotients [(I+)-(I-)]/[(I+)+(I-)]
 (Parsons, Flack and Wagner, Acta Cryst. B69 (2013) 249-259).
;
_refine_ls_abs_structure_Flack          -0.0146(15)
_refine_diff_density_max                1.837
_refine_diff_density_min                -0.832
_refine_diff_density_rms                0.102

#----------------------------------------------------------------------------#
#                   CONSTRAINTS AND RESTRAINTS                               #
#----------------------------------------------------------------------------#


#----------------------------------------------------------------------------#
#                   ATOMIC TYPES, COORDINATES AND THERMAL PARAMETERS         #
#----------------------------------------------------------------------------#

loop_
    _atom_type_symbol
    _atom_type_description
    _atom_type_scat_dispersion_real
    _atom_type_scat_dispersion_imag
    _atom_type_scat_source
C C 0.0033 0.0016 'International Tables Vol C Tables 4.2.6.8 and 6.1.1.4'
H H 0 0 'International Tables Vol C Tables 4.2.6.8 and 6.1.1.4'
Au Au -2.0133 8.8022 'International Tables Vol C Tables 4.2.6.8 and 6.1.1.4'
B B 0.0013 0.0007 'International Tables Vol C Tables 4.2.6.8 and 6.1.1.4'
F F 0.0171 0.0103 'International Tables Vol C Tables 4.2.6.8 and 6.1.1.4'
N N 0.0061 0.0033 'International Tables Vol C Tables 4.2.6.8 and 6.1.1.4'
O O 0.0106 0.006 'International Tables Vol C Tables 4.2.6.8 and 6.1.1.4'
P P 0.1023 0.0942 'International Tables Vol C Tables 4.2.6.8 and 6.1.1.4'
S S 0.1246 0.1234 'International Tables Vol C Tables 4.2.6.8 and 6.1.1.4'

loop_
    _atom_site_label
    _atom_site_type_symbol
    _atom_site_fract_x
    _atom_site_fract_y
    _atom_site_fract_z
    _atom_site_U_iso_or_equiv
    _atom_site_adp_type
    _atom_site_occupancy
    _atom_site_site_symmetry_order
    _atom_site_calc_flag
    _atom_site_refinement_flags_posn
    _atom_site_refinement_flags_adp
    _atom_site_refinement_flags_occupancy
    _atom_site_disorder_assembly
    _atom_site_disorder_group
C1 C 0.7823(3) 0.55108(14) 0.51382(16) 0.0192(6) Uani 1 1 d . . . . .
C2 C 0.7057(3) 0.50436(15) 0.46521(17) 0.0219(6) Uani 1 1 d . . . . .
C3 C 0.8595(4) 0.5316(2) 0.6745(2) 0.0443(12) Uani 1 1 d . . . . .
H3A H 0.916379 0.510026 0.652893 0.053 Uiso 1 1 calc R U . . .
H3B H 0.861036 0.516337 0.717826 0.053 Uiso 1 1 calc R U . . .
C4 C 0.8912(4) 0.5942(2) 0.6771(2) 0.0440(11) Uani 1 1 d . . . . .
H4A H 0.869089 0.611807 0.715988 0.053 Uiso 1 1 calc R U . . .
H4B H 0.97607 0.599147 0.676704 0.053 Uiso 1 1 calc R U . . .
C5 C 0.6446(5) 0.5085(2) 0.6749(2) 0.0400(10) Uani 1 1 d . . . . .
H5 H 0.572605 0.504282 0.643885 0.048 Uiso 1 1 calc R U . . .
C6 C 0.6698(6) 0.4510(2) 0.7069(3) 0.0601(17) Uani 1 1 d . . . . .
H6A H 0.694033 0.423868 0.676249 0.09 Uiso 1 1 calc R U . . .
H6B H 0.599225 0.436967 0.722772 0.09 Uiso 1 1 calc R U . . .
H6C H 0.732259 0.455284 0.7422 0.09 Uiso 1 1 calc R U . . .
C7 C 0.6197(6) 0.5532(3) 0.7235(2) 0.0539(14) Uani 1 1 d . . . . .
H7A H 0.686507 0.555847 0.756659 0.081 Uiso 1 1 calc R U . . .
H7B H 0.550121 0.542151 0.742462 0.081 Uiso 1 1 calc R U . . .
H7C H 0.606477 0.59018 0.702679 0.081 Uiso 1 1 calc R U . . .
C8 C 0.8258(4) 0.68225(18) 0.6123(2) 0.0317(8) Uani 1 1 d . . . . .
H8 H 0.776354 0.690687 0.571355 0.038 Uiso 1 1 calc R U . . .
C9 C 0.9473(4) 0.7038(2) 0.6065(2) 0.0466(12) Uani 1 1 d . . . . .
H9A H 0.998948 0.695178 0.645456 0.07 Uiso 1 1 calc R U . . .
H9B H 0.944818 0.7451 0.5998 0.07 Uiso 1 1 calc R U . . .
H9C H 0.976834 0.685244 0.570671 0.07 Uiso 1 1 calc R U . . .
C10 C 0.7709(5) 0.7130(2) 0.6642(3) 0.0495(13) Uani 1 1 d . . . . .
H10A H 0.691879 0.698405 0.665674 0.074 Uiso 1 1 calc R U . . .
H10B H 0.767435 0.753877 0.655343 0.074 Uiso 1 1 calc R U . . .
H10C H 0.818204 0.706303 0.705076 0.074 Uiso 1 1 calc R U . . .
C11 C 0.5070(5) 0.3827(2) 0.4359(3) 0.0482(12) Uani 1 1 d . . . . .
H11A H 0.436025 0.364668 0.448469 0.058 Uiso 1 1 calc R U . . .
H11B H 0.555171 0.352853 0.419151 0.058 Uiso 1 1 calc R U . . .
C12 C 0.4744(5) 0.4285(2) 0.3863(2) 0.0488(12) Uani 1 1 d . . . . .
H12A H 0.533665 0.430762 0.35679 0.059 Uiso 1 1 calc R U . . .
H12B H 0.397773 0.420009 0.36176 0.059 Uiso 1 1 calc R U . . .
C13 C 0.5898(7) 0.3821(2) 0.5510(4) 0.0439(15) Uani 1 1 d . . . . .
H13 H 0.641421 0.40687 0.580711 0.053 Uiso 1 1 calc R U . . .
C14 C 0.6517(7) 0.3264(3) 0.5466(4) 0.082(2) Uani 1 1 d . . . . .
H14A H 0.599779 0.299442 0.521923 0.124 Uiso 1 1 calc R U . . .
H14B H 0.674141 0.311197 0.589219 0.124 Uiso 1 1 calc R U . . .
H14C H 0.721702 0.332301 0.525945 0.124 Uiso 1 1 calc R U . . .
C15 C 0.4766(8) 0.3735(3) 0.5796(4) 0.061(2) Uani 1 1 d . . . . .
H15A H 0.441905 0.41059 0.586799 0.092 Uiso 1 1 calc R U . . .
H15B H 0.493282 0.353261 0.619954 0.092 Uiso 1 1 calc R U . . .
H15C H 0.422039 0.351081 0.550559 0.092 Uiso 1 1 calc R U . . .
C16 C 0.3852(4) 0.5271(3) 0.4006(2) 0.0475(12) Uani 1 1 d . . . . .
H16 H 0.397466 0.558493 0.432393 0.057 Uiso 1 1 calc R U . . .
C17 C 0.2609(4) 0.5056(4) 0.4003(3) 0.074(2) Uani 1 1 d . . . . .
H17A H 0.245353 0.475372 0.368678 0.111 Uiso 1 1 calc R U . . .
H17B H 0.206142 0.53705 0.389746 0.111 Uiso 1 1 calc R U . . .
H17C H 0.251107 0.490615 0.442119 0.111 Uiso 1 1 calc R U . . .
C18 C 0.4028(5) 0.5520(3) 0.3367(3) 0.0626(17) Uani 1 1 d . . . . .
H18A H 0.481004 0.568616 0.339136 0.094 Uiso 1 1 calc R U . . .
H18B H 0.344317 0.581603 0.325005 0.094 Uiso 1 1 calc R U . . .
H18C H 0.394489 0.521855 0.304672 0.094 Uiso 1 1 calc R U . . .
C19 C 0.3728(3) 0.64630(15) 0.58041(19) 0.0241(7) Uani 1 1 d . . . . .
C20 C 0.3862(4) 0.69891(17) 0.6222(2) 0.0322(8) Uani 1 1 d . . . . .
C21 C 0.3082(3) 0.59776(16) 0.60880(18) 0.0228(7) Uani 1 1 d . . . . .
C22 C 0.2976(4) 0.54640(17) 0.5755(2) 0.0302(8) Uani 1 1 d . . . . .
H22 H 0.330876 0.543172 0.537232 0.036 Uiso 1 1 calc R U . . .
C23 C 0.2401(3) 0.50039(17) 0.5968(2) 0.0295(8) Uani 1 1 d . . . . .
H23 H 0.23342 0.466386 0.57253 0.035 Uiso 1 1 calc R U . . .
C24 C 0.1916(3) 0.50272(16) 0.65308(18) 0.0254(7) Uani 1 1 d . . . . .
C25 C 0.2043(3) 0.55356(17) 0.68692(18) 0.0289(8) Uani 1 1 d . . . . .
H25 H 0.172692 0.556368 0.725766 0.035 Uiso 1 1 calc R U . . .
C26 C 0.2614(4) 0.5999(2) 0.6657(2) 0.0292(9) Uani 1 1 d . . . . .
H26 H 0.268773 0.633772 0.690244 0.035 Uiso 1 1 calc R U . . .
C27 C 0.1237(3) 0.45449(18) 0.67453(19) 0.0281(8) Uani 1 1 d . . . . .
C28 C 0.0657(4) 0.41649(18) 0.6306(2) 0.0361(9) Uani 1 1 d . . . . .
H28 H 0.074689 0.420237 0.587105 0.043 Uiso 1 1 calc R U . . .
C29 C -0.0040(5) 0.3739(2) 0.6492(3) 0.0482(12) Uani 1 1 d . . . . .
H29 H -0.043282 0.348906 0.618577 0.058 Uiso 1 1 calc R U . . .
C30 C -0.0172(5) 0.3670(2) 0.7125(3) 0.0528(14) Uani 1 1 d . . . . .
H30 H -0.064187 0.337149 0.725355 0.063 Uiso 1 1 calc R U . . .
C31 C 0.0387(5) 0.4041(3) 0.7566(3) 0.0528(13) Uani 1 1 d . . . . .
H31 H 0.029454 0.399989 0.8 0.063 Uiso 1 1 calc R U . . .
C32 C 0.1078(4) 0.4471(2) 0.7378(2) 0.0403(10) Uani 1 1 d . . . . .
H32 H 0.145635 0.472317 0.768726 0.048 Uiso 1 1 calc R U . . .
C33 C 0.3624(3) 0.68717(19) 0.4724(2) 0.0314(9) Uani 1 1 d . . . . .
H33 H 0.445153 0.68568 0.476945 0.038 Uiso 1 1 calc R U . . .
C34 C 0.3046(4) 0.7108(2) 0.4194(2) 0.0370(10) Uani 1 1 d . . . . .
H34 H 0.347292 0.725684 0.387867 0.044 Uiso 1 1 calc R U . . .
C35 C 0.1806(3) 0.71349(18) 0.4105(2) 0.0296(8) Uani 1 1 d . . . . .
C36 C 0.1247(3) 0.69000(17) 0.45930(19) 0.0286(8) Uani 1 1 d . . . . .
H36 H 0.042012 0.690012 0.455693 0.034 Uiso 1 1 calc R U . . .
C37 C 0.1874(3) 0.66732(17) 0.51141(19) 0.0279(8) Uani 1 1 d . . . . .
H37 H 0.146972 0.652115 0.543681 0.034 Uiso 1 1 calc R U . . .
C38 C 0.1782(5) 0.7600(4) 0.3082(3) 0.075(2) Uani 1 1 d . . . . .
H38A H 0.222603 0.793934 0.323124 0.112 Uiso 1 1 calc R U . . .
H38B H 0.11962 0.770138 0.272686 0.112 Uiso 1 1 calc R U . . .
H38C H 0.231313 0.731373 0.294481 0.112 Uiso 1 1 calc R U . . .
C39 C -0.0069(4) 0.7387(2) 0.3509(2) 0.0412(11) Uani 1 1 d . . . . .
H39A H -0.037834 0.699957 0.345578 0.062 Uiso 1 1 calc R U . . .
H39B H -0.03424 0.761258 0.313225 0.062 Uiso 1 1 calc R U . . .
H39C H -0.033894 0.75622 0.388053 0.062 Uiso 1 1 calc R U . . .
C40 C 0.6264(6) 0.7178(3) 0.2761(3) 0.0606(16) Uani 1 1 d . . . . .
C41 C 0.6390(5) 0.8218(2) 0.4822(3) 0.0583(15) Uani 1 1 d . . . . .
Au1 Au 0.54082(2) 0.61455(2) 0.57263(2) 0.02128(3) Uani 1 1 d . . . . .
B1 B 0.7111(3) 0.57411(17) 0.44243(18) 0.0218(7) Uani 1 1 d . . . . .
H1 H 0.633711 0.603161 0.4374 0.026 Uiso 1 1 calc R U . . .
B2 B 0.8211(4) 0.57706(19) 0.3915(2) 0.0276(8) Uani 1 1 d . . . . .
H2 H 0.817464 0.608563 0.351891 0.033 Uiso 1 1 calc R U . . .
B3 B 0.8761(4) 0.5067(2) 0.3848(2) 0.0302(9) Uani 1 1 d . . . . .
H3 H 0.909604 0.491626 0.340648 0.036 Uiso 1 1 calc R U . . .
B4 B 0.7995(4) 0.4610(2) 0.4309(2) 0.0294(9) Uani 1 1 d . . . . .
H4 H 0.78098 0.41555 0.41724 0.035 Uiso 1 1 calc R U . . .
B5 B 0.7258(4) 0.51793(19) 0.3884(2) 0.0264(8) Uani 1 1 d . . . . .
H5A H 0.658277 0.510077 0.346751 0.032 Uiso 1 1 calc R U . . .
B6 B 0.8538(4) 0.5978(2) 0.4721(2) 0.0238(9) Uani 1 1 d . . . . .
H6 H 0.871363 0.643255 0.486046 0.029 Uiso 1 1 calc R U . . .
B7 B 0.9547(4) 0.5562(2) 0.4365(2) 0.0291(9) Uani 1 1 d . . . . .
H7 H 1.040103 0.573983 0.426222 0.035 Uiso 1 1 calc R U . . .
B8 B 0.9404(4) 0.4843(2) 0.4614(2) 0.0314(9) Uani 1 1 d . . . . .
H8A H 1.016152 0.454286 0.468026 0.038 Uiso 1 1 calc R U . . .
B9 B 0.8301(4) 0.48222(18) 0.5116(2) 0.0251(8) Uani 1 1 d . . . . .
H9 H 0.830102 0.451314 0.551518 0.03 Uiso 1 1 calc R U . . .
B10 B 0.9284(4) 0.54108(19) 0.5149(2) 0.0267(8) Uani 1 1 d . . . . .
H10 H 0.995242 0.54881 0.556813 0.032 Uiso 1 1 calc R U . . .
F1 F 0.4420(3) 0.74049(11) 0.59561(14) 0.0466(7) Uani 1 1 d . . . . .
F2 F 0.4457(2) 0.68870(12) 0.67898(13) 0.0398(6) Uani 1 1 d . . . . .
F3 F 0.2838(2) 0.72205(11) 0.63329(13) 0.0403(6) Uani 1 1 d . . . . .
F4 F 0.7320(5) 0.7167(3) 0.2587(2) 0.1134(18) Uani 1 1 d . . . . .
F5 F 0.5514(5) 0.7100(2) 0.2247(2) 0.1014(16) Uani 1 1 d . . . . .
F6 F 0.6168(4) 0.67405(16) 0.31350(18) 0.0851(13) Uani 1 1 d . . . . .
F7 F 0.6969(4) 0.86972(15) 0.4789(2) 0.0804(13) Uani 1 1 d . . . . .
F8 F 0.5282(3) 0.83171(18) 0.4614(3) 0.0914(15) Uani 1 1 d . . . . .
F9 F 0.6473(5) 0.8072(2) 0.5429(2) 0.0982(15) Uani 1 1 d . . . . .
N1 N 0.7409(3) 0.52547(15) 0.63936(16) 0.0312(7) Uani 1 1 d . . . . .
N2 N 0.8259(3) 0.62037(14) 0.62074(16) 0.0283(7) Uani 1 1 d . . . . .
N3 N 0.5726(3) 0.41128(15) 0.48966(18) 0.0338(8) Uani 1 1 d . . . . .
N4 N 0.4694(3) 0.48211(17) 0.42109(18) 0.0355(8) Uani 1 1 d . . . . .
N5 N 0.3061(3) 0.66555(14) 0.51919(16) 0.0250(6) Uani 1 1 d . . . . .
N6 N 0.1205(3) 0.73679(19) 0.35937(19) 0.0408(9) Uani 1 1 d . . . . .
N7 N 0.6997(3) 0.78964(18) 0.3697(2) 0.0425(9) Uani 1 1 d . . . . .
O1 O 0.6144(4) 0.8265(2) 0.2673(2) 0.0669(12) Uani 1 1 d . . . . .
O2 O 0.4833(3) 0.77812(18) 0.3307(2) 0.0558(10) Uani 1 1 d . . . . .
O3 O 0.8164(3) 0.76062(15) 0.46732(16) 0.0431(8) Uani 1 1 d . . . . .
O4 O 0.6215(3) 0.71853(13) 0.44402(16) 0.0402(7) Uani 1 1 d . . . . .
P1 P 0.72236(8) 0.57785(4) 0.58665(4) 0.01963(16) Uani 1 1 d . . . . .
P2 P 0.55744(8) 0.48216(4) 0.48883(5) 0.02430(18) Uani 1 1 d . . . . .
S1 S 0.59731(11) 0.78477(6) 0.31365(7) 0.0426(3) Uani 1 1 d . . . . .
S2 S 0.69816(9) 0.76467(4) 0.43805(5) 0.0307(2) Uani 1 1 d . . . . .

loop_
    _atom_site_aniso_label
    _atom_site_aniso_U_11
    _atom_site_aniso_U_22
    _atom_site_aniso_U_33
    _atom_site_aniso_U_23
    _atom_site_aniso_U_13
    _atom_site_aniso_U_12
C1 0.0174(14) 0.0190(14) 0.0209(15) -0.0015(12) 0.0008(11) 0.0002(11)
C2 0.0233(16) 0.0222(15) 0.0198(15) -0.0013(12) 0.0015(12) 0.0019(13)
C3 0.042(2) 0.059(3) 0.031(2) 0.011(2) -0.0012(18) 0.021(2)
C4 0.032(2) 0.064(3) 0.031(2) -0.003(2) -0.0113(17) 0.008(2)
C5 0.050(3) 0.046(3) 0.025(2) 0.0079(18) 0.0093(18) -0.006(2)
C6 0.102(5) 0.041(3) 0.036(3) 0.014(2) 0.004(3) -0.010(3)
C7 0.068(4) 0.067(4) 0.031(2) 0.013(2) 0.025(2) 0.021(3)
C8 0.0274(19) 0.034(2) 0.034(2) -0.0122(17) 0.0054(16) -0.0071(17)
C9 0.036(2) 0.061(3) 0.044(3) -0.016(2) 0.009(2) -0.019(2)
C10 0.053(3) 0.046(3) 0.054(3) -0.023(2) 0.020(3) -0.001(2)
C11 0.059(3) 0.041(3) 0.045(3) -0.014(2) 0.011(2) -0.018(2)
C12 0.051(3) 0.057(3) 0.036(2) -0.008(2) -0.003(2) -0.019(2)
C13 0.048(3) 0.028(2) 0.055(4) 0.014(2) 0.004(3) 0.001(2)
C14 0.090(5) 0.044(3) 0.113(6) 0.020(4) 0.014(5) 0.021(3)
C15 0.076(5) 0.059(4) 0.050(4) 0.018(3) 0.009(4) -0.014(4)
C16 0.030(2) 0.077(4) 0.036(2) 0.013(2) 0.0055(18) 0.014(2)
C17 0.025(2) 0.153(7) 0.045(3) 0.008(4) 0.007(2) 0.007(3)
C18 0.049(3) 0.092(5) 0.047(3) 0.028(3) 0.007(2) 0.021(3)
C19 0.0207(15) 0.0245(17) 0.0278(17) 0.0030(14) 0.0056(13) 0.0035(13)
C20 0.0296(19) 0.0274(19) 0.041(2) -0.0039(16) 0.0098(17) 0.0024(15)
C21 0.0175(14) 0.0257(16) 0.0267(17) 0.0020(13) 0.0093(13) 0.0046(12)
C22 0.034(2) 0.031(2) 0.0290(19) -0.0010(15) 0.0154(16) 0.0007(16)
C23 0.0281(18) 0.0288(19) 0.034(2) -0.0018(16) 0.0126(16) -0.0025(15)
C24 0.0216(16) 0.0294(18) 0.0253(17) 0.0059(14) 0.0036(13) 0.0017(14)
C25 0.0311(19) 0.035(2) 0.0212(17) 0.0024(15) 0.0061(14) -0.0008(16)
C26 0.029(2) 0.034(2) 0.026(2) -0.0042(16) 0.0070(17) 0.0000(18)
C27 0.0264(18) 0.030(2) 0.0279(19) 0.0102(16) 0.0049(14) -0.0003(15)
C28 0.044(2) 0.031(2) 0.036(2) 0.0023(17) 0.0122(19) -0.0023(18)
C29 0.057(3) 0.036(3) 0.054(3) 0.000(2) 0.015(3) -0.010(2)
C30 0.061(3) 0.044(3) 0.057(3) 0.013(2) 0.019(3) -0.018(3)
C31 0.061(3) 0.060(3) 0.040(3) 0.015(2) 0.017(3) -0.013(3)
C32 0.040(2) 0.049(3) 0.031(2) 0.0091(19) 0.0020(18) -0.009(2)
C33 0.0184(16) 0.040(2) 0.038(2) 0.0109(18) 0.0120(15) 0.0004(15)
C34 0.0232(18) 0.050(3) 0.040(2) 0.016(2) 0.0132(16) 0.0008(17)
C35 0.0234(17) 0.035(2) 0.032(2) 0.0061(16) 0.0096(15) 0.0024(15)
C36 0.0184(15) 0.035(2) 0.033(2) 0.0031(16) 0.0064(14) -0.0001(14)
C37 0.0195(16) 0.035(2) 0.0319(19) 0.0044(16) 0.0117(14) -0.0002(14)
C38 0.047(3) 0.129(6) 0.050(3) 0.050(4) 0.011(3) 0.004(4)
C39 0.029(2) 0.056(3) 0.037(3) 0.004(2) -0.0017(18) 0.001(2)
C40 0.062(4) 0.077(4) 0.041(3) 0.003(3) -0.003(3) 0.022(3)
C41 0.058(3) 0.041(3) 0.080(4) -0.012(3) 0.025(3) 0.003(2)
Au1 0.01759(4) 0.02359(5) 0.02335(5) -0.00062(9) 0.00522(3) 0.00162(8)
B1 0.0232(17) 0.0245(18) 0.0180(17) 0.0005(14) 0.0035(13) 0.0031(14)
B2 0.032(2) 0.030(2) 0.0228(19) -0.0005(16) 0.0106(16) 0.0001(17)
B3 0.030(2) 0.034(2) 0.028(2) -0.0085(17) 0.0100(17) 0.0019(18)
B4 0.030(2) 0.028(2) 0.031(2) -0.0049(17) 0.0081(17) 0.0063(17)
B5 0.028(2) 0.031(2) 0.0211(18) -0.0038(15) 0.0069(15) -0.0010(16)
B6 0.023(2) 0.0259(19) 0.023(2) -0.0026(16) 0.0062(17) -0.0001(17)
B7 0.0222(18) 0.035(2) 0.032(2) -0.0064(18) 0.0115(16) 0.0005(16)
B8 0.029(2) 0.030(2) 0.037(2) -0.0074(19) 0.0075(18) 0.0083(18)
B9 0.0257(19) 0.0244(19) 0.025(2) 0.0001(16) 0.0041(15) 0.0066(15)
B10 0.0199(17) 0.032(2) 0.029(2) -0.0008(17) 0.0057(15) 0.0034(16)
F1 0.0581(18) 0.0273(13) 0.0581(18) -0.0053(12) 0.0218(15) -0.0117(12)
F2 0.0368(14) 0.0429(15) 0.0385(14) -0.0138(12) 0.0006(11) -0.0003(11)
F3 0.0390(14) 0.0351(13) 0.0494(16) -0.0055(11) 0.0156(12) 0.0133(11)
F4 0.091(3) 0.162(5) 0.092(3) -0.023(3) 0.028(3) 0.043(3)
F5 0.134(4) 0.094(3) 0.062(3) -0.009(2) -0.042(3) 0.025(3)
F6 0.133(4) 0.057(2) 0.059(2) 0.0013(18) -0.011(2) 0.025(2)
F7 0.078(3) 0.0367(17) 0.127(4) -0.022(2) 0.015(3) -0.0038(17)
F8 0.052(2) 0.071(3) 0.155(4) -0.040(3) 0.026(3) 0.0149(18)
F9 0.139(4) 0.100(3) 0.064(3) -0.022(2) 0.045(3) 0.019(3)
N1 0.0362(18) 0.0372(18) 0.0212(15) 0.0087(13) 0.0075(13) 0.0101(15)
N2 0.0234(14) 0.0353(18) 0.0253(15) -0.0077(13) -0.0004(12) 0.0012(12)
N3 0.042(2) 0.0225(16) 0.0368(19) -0.0024(14) 0.0047(16) -0.0079(14)
N4 0.0274(17) 0.046(2) 0.0310(18) 0.0001(16) -0.0042(14) -0.0032(15)
N5 0.0174(13) 0.0282(16) 0.0307(16) 0.0036(13) 0.0079(12) 0.0028(12)
N6 0.0276(17) 0.060(3) 0.035(2) 0.0150(18) 0.0050(15) 0.0028(17)
N7 0.0345(19) 0.050(2) 0.044(2) 0.0181(18) 0.0110(17) -0.0059(17)
O1 0.061(3) 0.080(3) 0.058(3) 0.041(2) 0.001(2) -0.001(2)
O2 0.0310(17) 0.070(3) 0.067(3) 0.018(2) 0.0079(17) 0.0075(17)
O3 0.0382(17) 0.0492(19) 0.0417(18) 0.0028(15) 0.0042(14) 0.0012(15)
O4 0.0463(18) 0.0320(16) 0.0447(19) 0.0057(14) 0.0158(15) -0.0065(14)
P1 0.0186(4) 0.0236(4) 0.0169(4) 0.0002(3) 0.0033(3) 0.0037(3)
P2 0.0248(4) 0.0246(4) 0.0240(4) 0.0002(3) 0.0047(3) -0.0019(3)
S1 0.0319(6) 0.0513(7) 0.0446(7) 0.0206(6) 0.0052(5) 0.0043(5)
S2 0.0320(5) 0.0268(4) 0.0352(5) 0.0029(4) 0.0113(4) 0.0001(4)


#----------------------------------------------------------------------------#
#                   MOLECULAR GEOMETRY                                       #
#----------------------------------------------------------------------------#

_geom_special_details
;
 All esds (except the esd in the dihedral angle between two l.s. planes)
 are estimated using the full covariance matrix.  The cell esds are taken
 into account individually in the estimation of esds in distances, angles
 and torsion angles; correlations between esds in cell parameters are only
 used when they are defined by crystal symmetry.  An approximate (isotropic)
 treatment of cell esds is used for estimating esds involving l.s. planes.
;
loop_
    _geom_bond_atom_site_label_1
    _geom_bond_atom_site_label_2
    _geom_bond_distance
    _geom_bond_site_symmetry_2
    _geom_bond_publ_flag
C1 C2 1.682(5) . ?
C1 B6 1.695(6) . ?
C1 B10 1.703(5) . ?
C1 B9 1.713(5) . ?
C1 B1 1.723(5) . ?
C1 P1 1.889(3) . ?
C2 B1 1.713(5) . ?
C2 B5 1.715(5) . ?
C2 B9 1.718(6) . ?
C2 B4 1.720(5) . ?
C2 P2 1.921(4) . ?
C3 N1 1.482(6) . ?
C3 C4 1.515(8) . ?
C3 H3A 0.99 . ?
C3 H3B 0.99 . ?
C4 N2 1.470(6) . ?
C4 H4A 0.99 . ?
C4 H4B 0.99 . ?
C5 N1 1.481(6) . ?
C5 C6 1.524(7) . ?
C5 C7 1.529(7) . ?
C5 H5 1 . ?
C6 H6A 0.98 . ?
C6 H6B 0.98 . ?
C6 H6C 0.98 . ?
C7 H7A 0.98 . ?
C7 H7B 0.98 . ?
C7 H7C 0.98 . ?
C8 N2 1.465(5) . ?
C8 C9 1.514(6) . ?
C8 C10 1.528(6) . ?
C8 H8 1 . ?
C9 H9A 0.98 . ?
C9 H9B 0.98 . ?
C9 H9C 0.98 . ?
C10 H10A 0.98 . ?
C10 H10B 0.98 . ?
C10 H10C 0.98 . ?
C11 N3 1.456(6) . ?
C11 C12 1.523(8) . ?
C11 H11A 0.99 . ?
C11 H11B 0.99 . ?
C12 N4 1.467(7) . ?
C12 H12A 0.99 . ?
C12 H12B 0.99 . ?
C13 N3 1.468(8) . ?
C13 C14 1.500(8) . ?
C13 C15 1.528(8) . ?
C13 H13 1 . ?
C14 H14A 0.98 . ?
C14 H14B 0.98 . ?
C14 H14C 0.98 . ?
C15 H15A 0.98 . ?
C15 H15B 0.98 . ?
C15 H15C 0.98 . ?
C16 N4 1.465(6) . ?
C16 C18 1.523(7) . ?
C16 C17 1.523(8) . ?
C16 H16 1 . ?
C17 H17A 0.98 . ?
C17 H17B 0.98 . ?
C17 H17C 0.98 . ?
C18 H18A 0.98 . ?
C18 H18B 0.98 . ?
C18 H18C 0.98 . ?
C19 N5 1.499(5) . ?
C19 C20 1.521(6) . ?
C19 C21 1.531(5) . ?
C19 Au1 2.108(4) . ?
C20 F2 1.336(5) . ?
C20 F1 1.338(5) . ?
C20 F3 1.350(5) . ?
C21 C26 1.392(6) . ?
C21 C22 1.398(5) . ?
C22 C23 1.376(5) . ?
C22 H22 0.95 . ?
C23 C24 1.390(5) . ?
C23 H23 0.95 . ?
C24 C25 1.394(6) . ?
C24 C27 1.484(5) . ?
C25 C26 1.380(6) . ?
C25 H25 0.95 . ?
C26 H26 0.95 . ?
C27 C32 1.397(6) . ?
C27 C28 1.402(6) . ?
C28 C29 1.376(7) . ?
C28 H28 0.95 . ?
C29 C30 1.387(8) . ?
C29 H29 0.95 . ?
C30 C31 1.381(9) . ?
C30 H30 0.95 . ?
C31 C32 1.380(7) . ?
C31 H31 0.95 . ?
C32 H32 0.95 . ?
C33 C34 1.357(6) . ?
C33 N5 1.359(5) . ?
C33 H33 0.95 . ?
C34 C35 1.424(6) . ?
C34 H34 0.95 . ?
C35 N6 1.334(5) . ?
C35 C36 1.406(5) . ?
C36 C37 1.356(6) . ?
C36 H36 0.95 . ?
C37 N5 1.362(5) . ?
C37 H37 0.95 . ?
C38 N6 1.455(6) . ?
C38 H38A 0.98 . ?
C38 H38B 0.98 . ?
C38 H38C 0.98 . ?
C39 N6 1.462(6) . ?
C39 H39A 0.98 . ?
C39 H39B 0.98 . ?
C39 H39C 0.98 . ?
C40 F6 1.316(7) . ?
C40 F5 1.322(7) . ?
C40 F4 1.323(8) . ?
C40 S1 1.816(7) . ?
C41 F7 1.316(7) . ?
C41 F8 1.321(7) . ?
C41 F9 1.331(8) . ?
C41 S2 1.823(6) . ?
Au1 P1 2.2540(9) . ?
B1 B5 1.776(6) . ?
B1 B2 1.777(6) . ?
B1 B6 1.780(6) . ?
B1 H1 1.12 . ?
B2 B5 1.770(6) . ?
B2 B7 1.780(7) . ?
B2 B6 1.780(7) . ?
B2 B3 1.785(6) . ?
B2 H2 1.12 . ?
B3 B4 1.769(7) . ?
B3 B5 1.771(6) . ?
B3 B7 1.772(6) . ?
B3 B8 1.785(7) . ?
B3 H3 1.12 . ?
B4 B8 1.763(7) . ?
B4 B5 1.773(7) . ?
B4 B9 1.784(6) . ?
B4 H4 1.12 . ?
B5 H5A 1.12 . ?
B6 B7 1.767(6) . ?
B6 B10 1.776(7) . ?
B6 H6 1.12 . ?
B7 B10 1.774(6) . ?
B7 B8 1.784(7) . ?
B7 H7 1.12 . ?
B8 B9 1.768(6) . ?
B8 B10 1.773(6) . ?
B8 H8A 1.12 . ?
B9 B10 1.786(6) . ?
B9 H9 1.12 . ?
B10 H10 1.12 . ?
N1 P1 1.663(3) . ?
N2 P1 1.655(3) . ?
N3 P2 1.675(4) . ?
N4 P2 1.658(4) . ?
N7 S2 1.573(4) . ?
N7 S1 1.576(4) . ?
O1 S1 1.424(4) . ?
O2 S1 1.421(4) . ?
O3 S2 1.432(4) . ?
O4 S2 1.417(3) . ?

loop_
    _geom_angle_atom_site_label_1
    _geom_angle_atom_site_label_2
    _geom_angle_atom_site_label_3
    _geom_angle
    _geom_angle_site_symmetry_1
    _geom_angle_site_symmetry_3
    _geom_angle_publ_flag
C2 C1 B6 110.7(3) . . ?
C2 C1 B10 111.2(3) . . ?
B6 C1 B10 63.0(3) . . ?
C2 C1 B9 60.8(2) . . ?
B6 C1 B9 114.6(3) . . ?
B10 C1 B9 63.0(2) . . ?
C2 C1 B1 60.4(2) . . ?
B6 C1 B1 62.7(2) . . ?
B10 C1 B1 114.6(3) . . ?
B9 C1 B1 113.0(3) . . ?
C2 C1 P1 120.3(2) . . ?
B6 C1 P1 118.1(2) . . ?
B10 C1 P1 120.2(2) . . ?
B9 C1 P1 119.5(2) . . ?
B1 C1 P1 116.0(2) . . ?
C1 C2 B1 61.0(2) . . ?
C1 C2 B5 110.1(3) . . ?
B1 C2 B5 62.4(2) . . ?
C1 C2 B9 60.5(2) . . ?
B1 C2 B9 113.3(3) . . ?
B5 C2 B9 113.6(3) . . ?
C1 C2 B4 109.8(3) . . ?
B1 C2 B4 113.5(3) . . ?
B5 C2 B4 62.2(2) . . ?
B9 C2 B4 62.5(2) . . ?
C1 C2 P2 115.7(2) . . ?
B1 C2 P2 113.6(2) . . ?
B5 C2 P2 122.4(2) . . ?
B9 C2 P2 118.5(2) . . ?
B4 C2 P2 125.7(3) . . ?
N1 C3 C4 108.5(4) . . ?
N1 C3 H3A 110 . . ?
C4 C3 H3A 110 . . ?
N1 C3 H3B 110 . . ?
C4 C3 H3B 110 . . ?
H3A C3 H3B 108.4 . . ?
N2 C4 C3 106.3(4) . . ?
N2 C4 H4A 110.5 . . ?
C3 C4 H4A 110.5 . . ?
N2 C4 H4B 110.5 . . ?
C3 C4 H4B 110.5 . . ?
H4A C4 H4B 108.7 . . ?
N1 C5 C6 110.8(4) . . ?
N1 C5 C7 112.4(4) . . ?
C6 C5 C7 110.3(4) . . ?
N1 C5 H5 107.7 . . ?
C6 C5 H5 107.7 . . ?
C7 C5 H5 107.7 . . ?
C5 C6 H6A 109.5 . . ?
C5 C6 H6B 109.5 . . ?
H6A C6 H6B 109.5 . . ?
C5 C6 H6C 109.5 . . ?
H6A C6 H6C 109.5 . . ?
H6B C6 H6C 109.5 . . ?
C5 C7 H7A 109.5 . . ?
C5 C7 H7B 109.5 . . ?
H7A C7 H7B 109.5 . . ?
C5 C7 H7C 109.5 . . ?
H7A C7 H7C 109.5 . . ?
H7B C7 H7C 109.5 . . ?
N2 C8 C9 110.9(4) . . ?
N2 C8 C10 111.9(4) . . ?
C9 C8 C10 112.1(4) . . ?
N2 C8 H8 107.2 . . ?
C9 C8 H8 107.2 . . ?
C10 C8 H8 107.2 . . ?
C8 C9 H9A 109.5 . . ?
C8 C9 H9B 109.5 . . ?
H9A C9 H9B 109.5 . . ?
C8 C9 H9C 109.5 . . ?
H9A C9 H9C 109.5 . . ?
H9B C9 H9C 109.5 . . ?
C8 C10 H10A 109.5 . . ?
C8 C10 H10B 109.5 . . ?
H10A C10 H10B 109.5 . . ?
C8 C10 H10C 109.5 . . ?
H10A C10 H10C 109.5 . . ?
H10B C10 H10C 109.5 . . ?
N3 C11 C12 106.1(4) . . ?
N3 C11 H11A 110.5 . . ?
C12 C11 H11A 110.5 . . ?
N3 C11 H11B 110.5 . . ?
C12 C11 H11B 110.5 . . ?
H11A C11 H11B 108.7 . . ?
N4 C12 C11 106.2(4) . . ?
N4 C12 H12A 110.5 . . ?
C11 C12 H12A 110.5 . . ?
N4 C12 H12B 110.5 . . ?
C11 C12 H12B 110.5 . . ?
H12A C12 H12B 108.7 . . ?
N3 C13 C14 111.3(6) . . ?
N3 C13 C15 113.2(5) . . ?
C14 C13 C15 110.4(6) . . ?
N3 C13 H13 107.2 . . ?
C14 C13 H13 107.2 . . ?
C15 C13 H13 107.2 . . ?
C13 C14 H14A 109.5 . . ?
C13 C14 H14B 109.5 . . ?
H14A C14 H14B 109.5 . . ?
C13 C14 H14C 109.5 . . ?
H14A C14 H14C 109.5 . . ?
H14B C14 H14C 109.5 . . ?
C13 C15 H15A 109.5 . . ?
C13 C15 H15B 109.5 . . ?
H15A C15 H15B 109.5 . . ?
C13 C15 H15C 109.5 . . ?
H15A C15 H15C 109.5 . . ?
H15B C15 H15C 109.5 . . ?
N4 C16 C18 112.6(4) . . ?
N4 C16 C17 110.7(5) . . ?
C18 C16 C17 110.9(5) . . ?
N4 C16 H16 107.4 . . ?
C18 C16 H16 107.4 . . ?
C17 C16 H16 107.4 . . ?
C16 C17 H17A 109.5 . . ?
C16 C17 H17B 109.5 . . ?
H17A C17 H17B 109.5 . . ?
C16 C17 H17C 109.5 . . ?
H17A C17 H17C 109.5 . . ?
H17B C17 H17C 109.5 . . ?
C16 C18 H18A 109.5 . . ?
C16 C18 H18B 109.5 . . ?
H18A C18 H18B 109.5 . . ?
C16 C18 H18C 109.5 . . ?
H18A C18 H18C 109.5 . . ?
H18B C18 H18C 109.5 . . ?
N5 C19 C20 105.6(3) . . ?
N5 C19 C21 110.3(3) . . ?
C20 C19 C21 113.1(3) . . ?
N5 C19 Au1 114.5(2) . . ?
C20 C19 Au1 108.0(3) . . ?
C21 C19 Au1 105.6(2) . . ?
F2 C20 F1 107.2(3) . . ?
F2 C20 F3 106.0(3) . . ?
F1 C20 F3 105.2(3) . . ?
F2 C20 C19 112.8(3) . . ?
F1 C20 C19 111.3(3) . . ?
F3 C20 C19 113.9(3) . . ?
C26 C21 C22 117.1(4) . . ?
C26 C21 C19 125.6(4) . . ?
C22 C21 C19 117.3(3) . . ?
C23 C22 C21 121.7(4) . . ?
C23 C22 H22 119.1 . . ?
C21 C22 H22 119.1 . . ?
C22 C23 C24 121.3(4) . . ?
C22 C23 H23 119.4 . . ?
C24 C23 H23 119.4 . . ?
C23 C24 C25 117.0(4) . . ?
C23 C24 C27 121.6(4) . . ?
C25 C24 C27 121.3(4) . . ?
C26 C25 C24 122.0(4) . . ?
C26 C25 H25 119 . . ?
C24 C25 H25 119 . . ?
C25 C26 C21 120.8(4) . . ?
C25 C26 H26 119.6 . . ?
C21 C26 H26 119.6 . . ?
C32 C27 C28 117.2(4) . . ?
C32 C27 C24 122.2(4) . . ?
C28 C27 C24 120.4(4) . . ?
C29 C28 C27 121.2(4) . . ?
C29 C28 H28 119.4 . . ?
C27 C28 H28 119.4 . . ?
C28 C29 C30 120.5(5) . . ?
C28 C29 H29 119.8 . . ?
C30 C29 H29 119.8 . . ?
C31 C30 C29 119.4(5) . . ?
C31 C30 H30 120.3 . . ?
C29 C30 H30 120.3 . . ?
C32 C31 C30 120.1(5) . . ?
C32 C31 H31 119.9 . . ?
C30 C31 H31 119.9 . . ?
C31 C32 C27 121.6(5) . . ?
C31 C32 H32 119.2 . . ?
C27 C32 H32 119.2 . . ?
C34 C33 N5 122.3(4) . . ?
C34 C33 H33 118.9 . . ?
N5 C33 H33 118.9 . . ?
C33 C34 C35 120.6(4) . . ?
C33 C34 H34 119.7 . . ?
C35 C34 H34 119.7 . . ?
N6 C35 C36 121.7(4) . . ?
N6 C35 C34 122.5(4) . . ?
C36 C35 C34 115.8(4) . . ?
C37 C36 C35 120.9(3) . . ?
C37 C36 H36 119.6 . . ?
C35 C36 H36 119.6 . . ?
C36 C37 N5 122.4(3) . . ?
C36 C37 H37 118.8 . . ?
N5 C37 H37 118.8 . . ?
N6 C38 H38A 109.5 . . ?
N6 C38 H38B 109.5 . . ?
H38A C38 H38B 109.5 . . ?
N6 C38 H38C 109.5 . . ?
H38A C38 H38C 109.5 . . ?
H38B C38 H38C 109.5 . . ?
N6 C39 H39A 109.5 . . ?
N6 C39 H39B 109.5 . . ?
H39A C39 H39B 109.5 . . ?
N6 C39 H39C 109.5 . . ?
H39A C39 H39C 109.5 . . ?
H39B C39 H39C 109.5 . . ?
F6 C40 F5 107.3(6) . . ?
F6 C40 F4 107.9(5) . . ?
F5 C40 F4 107.2(6) . . ?
F6 C40 S1 112.1(4) . . ?
F5 C40 S1 110.3(4) . . ?
F4 C40 S1 111.8(5) . . ?
F7 C41 F8 108.0(5) . . ?
F7 C41 F9 107.3(6) . . ?
F8 C41 F9 108.5(6) . . ?
F7 C41 S2 112.1(4) . . ?
F8 C41 S2 111.6(5) . . ?
F9 C41 S2 109.1(4) . . ?
C19 Au1 P1 167.81(11) . . ?
C2 B1 C1 58.6(2) . . ?
C2 B1 B5 58.8(2) . . ?
C1 B1 B5 105.4(3) . . ?
C2 B1 B2 105.4(3) . . ?
C1 B1 B2 104.7(3) . . ?
B5 B1 B2 59.8(2) . . ?
C2 B1 B6 105.3(3) . . ?
C1 B1 B6 57.9(2) . . ?
B5 B1 B6 107.6(3) . . ?
B2 B1 B6 60.1(3) . . ?
C2 B1 H1 123.6 . . ?
C1 B1 H1 124.2 . . ?
B5 B1 H1 122.2 . . ?
B2 B1 H1 122.9 . . ?
B6 B1 H1 122.5 . . ?
B5 B2 B1 60.1(2) . . ?
B5 B2 B7 107.3(3) . . ?
B1 B2 B7 107.4(3) . . ?
B5 B2 B6 107.8(3) . . ?
B1 B2 B6 60.0(2) . . ?
B7 B2 B6 59.5(3) . . ?
B5 B2 B3 59.7(3) . . ?
B1 B2 B3 107.7(3) . . ?
B7 B2 B3 59.6(3) . . ?
B6 B2 B3 107.3(3) . . ?
B5 B2 H2 121.9 . . ?
B1 B2 H2 121.8 . . ?
B7 B2 H2 122.3 . . ?
B6 B2 H2 122 . . ?
B3 B2 H2 122.1 . . ?
B4 B3 B5 60.1(3) . . ?
B4 B3 B7 107.8(3) . . ?
B5 B3 B7 107.6(3) . . ?
B4 B3 B2 108.0(3) . . ?
B5 B3 B2 59.7(2) . . ?
B7 B3 B2 60.1(3) . . ?
B4 B3 B8 59.5(3) . . ?
B5 B3 B8 107.5(3) . . ?
B7 B3 B8 60.2(3) . . ?
B2 B3 B8 108.1(3) . . ?
B4 B3 H3 121.8 . . ?
B5 B3 H3 122 . . ?
B7 B3 H3 121.7 . . ?
B2 B3 H3 121.7 . . ?
B8 B3 H3 121.9 . . ?
C2 B4 B8 105.2(3) . . ?
C2 B4 B3 105.4(3) . . ?
B8 B4 B3 60.7(3) . . ?
C2 B4 B5 58.8(2) . . ?
B8 B4 B5 108.4(3) . . ?
B3 B4 B5 60.0(3) . . ?
C2 B4 B9 58.7(2) . . ?
B8 B4 B9 59.8(3) . . ?
B3 B4 B9 108.4(3) . . ?
B5 B4 B9 107.8(3) . . ?
C2 B4 H4 124.4 . . ?
B8 B4 H4 122 . . ?
B3 B4 H4 121.8 . . ?
B5 B4 H4 121.6 . . ?
B9 B4 H4 121.7 . . ?
C2 B5 B2 105.7(3) . . ?
C2 B5 B3 105.5(3) . . ?
B2 B5 B3 60.6(3) . . ?
C2 B5 B4 59.1(2) . . ?
B2 B5 B4 108.5(3) . . ?
B3 B5 B4 59.9(3) . . ?
C2 B5 B1 58.8(2) . . ?
B2 B5 B1 60.2(2) . . ?
B3 B5 B1 108.4(3) . . ?
B4 B5 B1 108.0(3) . . ?
C2 B5 H5A 124.2 . . ?
B2 B5 H5A 121.8 . . ?
B3 B5 H5A 122 . . ?
B4 B5 H5A 121.5 . . ?
B1 B5 H5A 121.5 . . ?
C1 B6 B7 105.1(3) . . ?
C1 B6 B10 58.7(2) . . ?
B7 B6 B10 60.1(3) . . ?
C1 B6 B1 59.4(2) . . ?
B7 B6 B1 107.9(3) . . ?
B10 B6 B1 108.3(3) . . ?
C1 B6 B2 105.8(3) . . ?
B7 B6 B2 60.2(3) . . ?
B10 B6 B2 108.7(3) . . ?
B1 B6 B2 59.9(2) . . ?
C1 B6 H6 124.2 . . ?
B7 B6 H6 122.4 . . ?
B10 B6 H6 121.3 . . ?
B1 B6 H6 121.4 . . ?
B2 B6 H6 121.8 . . ?
B6 B7 B3 108.5(3) . . ?
B6 B7 B10 60.2(3) . . ?
B3 B7 B10 108.6(3) . . ?
B6 B7 B2 60.3(3) . . ?
B3 B7 B2 60.3(3) . . ?
B10 B7 B2 108.8(3) . . ?
B6 B7 B8 107.8(3) . . ?
B3 B7 B8 60.3(3) . . ?
B10 B7 B8 59.7(3) . . ?
B2 B7 B8 108.3(3) . . ?
B6 B7 H7 121.6 . . ?
B3 B7 H7 121.2 . . ?
B10 B7 H7 121.4 . . ?
B2 B7 H7 121.2 . . ?
B8 B7 H7 121.9 . . ?
B4 B8 B9 60.7(3) . . ?
B4 B8 B10 109.1(3) . . ?
B9 B8 B10 60.6(3) . . ?
B4 B8 B7 107.5(3) . . ?
B9 B8 B7 108.0(3) . . ?
B10 B8 B7 59.9(3) . . ?
B4 B8 B3 59.8(3) . . ?
B9 B8 B3 108.3(3) . . ?
B10 B8 B3 108.1(3) . . ?
B7 B8 B3 59.5(3) . . ?
B4 B8 H8A 121.4 . . ?
B9 B8 H8A 121.2 . . ?
B10 B8 H8A 121.2 . . ?
B7 B8 H8A 122.3 . . ?
B3 B8 H8A 121.9 . . ?
C1 B9 C2 58.7(2) . . ?
C1 B9 B8 104.5(3) . . ?
C2 B9 B8 105.0(3) . . ?
C1 B9 B4 105.5(3) . . ?
C2 B9 B4 58.8(2) . . ?
B8 B9 B4 59.5(3) . . ?
C1 B9 B10 58.2(2) . . ?
C2 B9 B10 105.6(3) . . ?
B8 B9 B10 59.8(3) . . ?
B4 B9 B10 107.6(3) . . ?
C1 B9 H9 124.1 . . ?
C2 B9 H9 123.6 . . ?
B8 B9 H9 123.3 . . ?
B4 B9 H9 122.3 . . ?
B10 B9 H9 122.3 . . ?
C1 B10 B8 104.8(3) . . ?
C1 B10 B7 104.4(3) . . ?
B8 B10 B7 60.4(3) . . ?
C1 B10 B6 58.3(2) . . ?
B8 B10 B6 107.8(3) . . ?
B7 B10 B6 59.7(3) . . ?
C1 B10 B9 58.8(2) . . ?
B8 B10 B9 59.6(3) . . ?
B7 B10 B9 107.6(3) . . ?
B6 B10 B9 107.3(3) . . ?
C1 B10 H10 124.8 . . ?
B8 B10 H10 122.2 . . ?
B7 B10 H10 122.4 . . ?
B6 B10 H10 121.9 . . ?
B9 B10 H10 121.9 . . ?
C5 N1 C3 118.4(3) . . ?
C5 N1 P1 120.4(3) . . ?
C3 N1 P1 107.5(3) . . ?
C8 N2 C4 120.6(4) . . ?
C8 N2 P1 123.8(3) . . ?
C4 N2 P1 111.9(3) . . ?
C11 N3 C13 118.9(4) . . ?
C11 N3 P2 114.1(3) . . ?
C13 N3 P2 118.4(3) . . ?
C16 N4 C12 122.4(4) . . ?
C16 N4 P2 124.7(3) . . ?
C12 N4 P2 112.5(3) . . ?
C33 N5 C37 118.0(3) . . ?
C33 N5 C19 120.7(3) . . ?
C37 N5 C19 120.9(3) . . ?
C35 N6 C38 121.7(4) . . ?
C35 N6 C39 121.7(4) . . ?
C38 N6 C39 116.5(4) . . ?
S2 N7 S1 125.4(2) . . ?
N2 P1 N1 97.25(19) . . ?
N2 P1 C1 103.97(16) . . ?
N1 P1 C1 106.29(16) . . ?
N2 P1 Au1 115.89(12) . . ?
N1 P1 Au1 114.24(13) . . ?
C1 P1 Au1 116.88(11) . . ?
N4 P2 N3 93.4(2) . . ?
N4 P2 C2 103.92(18) . . ?
N3 P2 C2 100.21(17) . . ?
O2 S1 O1 118.0(3) . . ?
O2 S1 N7 116.4(2) . . ?
O1 S1 N7 108.6(2) . . ?
O2 S1 C40 104.4(3) . . ?
O1 S1 C40 103.9(3) . . ?
N7 S1 C40 103.5(3) . . ?
O4 S2 O3 118.9(2) . . ?
O4 S2 N7 116.8(2) . . ?
O3 S2 N7 107.7(2) . . ?
O4 S2 C41 103.7(2) . . ?
O3 S2 C41 103.0(3) . . ?
N7 S2 C41 104.7(3) . . ?

loop_
    _geom_torsion_atom_site_label_1
    _geom_torsion_atom_site_label_2
    _geom_torsion_atom_site_label_3
    _geom_torsion_atom_site_label_4
    _geom_torsion
    _geom_torsion_site_symmetry_1
    _geom_torsion_site_symmetry_2
    _geom_torsion_site_symmetry_3
    _geom_torsion_site_symmetry_4
    _geom_torsion_publ_flag
B6 C1 C2 B1 -39.0(3) . . . . ?
B10 C1 C2 B1 -107.0(3) . . . . ?
B9 C1 C2 B1 -146.4(3) . . . . ?
P1 C1 C2 B1 104.6(3) . . . . ?
B6 C1 C2 B5 1.0(4) . . . . ?
B10 C1 C2 B5 -67.1(4) . . . . ?
B9 C1 C2 B5 -106.5(3) . . . . ?
B1 C1 C2 B5 39.9(3) . . . . ?
P1 C1 C2 B5 144.5(3) . . . . ?
B6 C1 C2 B9 107.4(3) . . . . ?
B10 C1 C2 B9 39.4(3) . . . . ?
B1 C1 C2 B9 146.4(3) . . . . ?
P1 C1 C2 B9 -109.0(3) . . . . ?
B6 C1 C2 B4 67.6(4) . . . . ?
B10 C1 C2 B4 -0.5(4) . . . . ?
B9 C1 C2 B4 -39.9(3) . . . . ?
B1 C1 C2 B4 106.5(3) . . . . ?
P1 C1 C2 B4 -148.9(3) . . . . ?
B6 C1 C2 P2 -143.0(3) . . . . ?
B10 C1 C2 P2 149.0(2) . . . . ?
B9 C1 C2 P2 109.6(3) . . . . ?
B1 C1 C2 P2 -104.0(3) . . . . ?
P1 C1 C2 P2 0.6(3) . . . . ?
N1 C3 C4 N2 -27.8(5) . . . . ?
N3 C11 C12 N4 -27.0(6) . . . . ?
N5 C19 C20 F2 -179.3(3) . . . . ?
C21 C19 C20 F2 60.1(4) . . . . ?
Au1 C19 C20 F2 -56.4(4) . . . . ?
N5 C19 C20 F1 -58.8(4) . . . . ?
C21 C19 C20 F1 -179.4(3) . . . . ?
Au1 C19 C20 F1 64.1(4) . . . . ?
N5 C19 C20 F3 59.8(4) . . . . ?
C21 C19 C20 F3 -60.8(5) . . . . ?
Au1 C19 C20 F3 -177.3(3) . . . . ?
N5 C19 C21 C26 -115.8(4) . . . . ?
C20 C19 C21 C26 2.0(5) . . . . ?
Au1 C19 C21 C26 119.9(4) . . . . ?
N5 C19 C21 C22 65.7(4) . . . . ?
C20 C19 C21 C22 -176.4(4) . . . . ?
Au1 C19 C21 C22 -58.5(4) . . . . ?
C26 C21 C22 C23 2.1(6) . . . . ?
C19 C21 C22 C23 -179.4(4) . . . . ?
C21 C22 C23 C24 -1.1(7) . . . . ?
C22 C23 C24 C25 -0.2(6) . . . . ?
C22 C23 C24 C27 176.4(4) . . . . ?
C23 C24 C25 C26 0.5(6) . . . . ?
C27 C24 C25 C26 -176.1(4) . . . . ?
C24 C25 C26 C21 0.5(7) . . . . ?
C22 C21 C26 C25 -1.7(6) . . . . ?
C19 C21 C26 C25 179.8(4) . . . . ?
C23 C24 C27 C32 158.1(4) . . . . ?
C25 C24 C27 C32 -25.4(6) . . . . ?
C23 C24 C27 C28 -26.4(6) . . . . ?
C25 C24 C27 C28 150.1(4) . . . . ?
C32 C27 C28 C29 0.1(7) . . . . ?
C24 C27 C28 C29 -175.6(4) . . . . ?
C27 C28 C29 C30 -0.9(8) . . . . ?
C28 C29 C30 C31 1.1(9) . . . . ?
C29 C30 C31 C32 -0.7(10) . . . . ?
C30 C31 C32 C27 -0.1(9) . . . . ?
C28 C27 C32 C31 0.3(7) . . . . ?
C24 C27 C32 C31 176.0(5) . . . . ?
N5 C33 C34 C35 -0.4(7) . . . . ?
C33 C34 C35 N6 179.4(5) . . . . ?
C33 C34 C35 C36 -0.5(7) . . . . ?
N6 C35 C36 C37 -178.9(4) . . . . ?
C34 C35 C36 C37 1.0(6) . . . . ?
C35 C36 C37 N5 -0.6(6) . . . . ?
B5 C2 B1 C1 -137.1(3) . . . . ?
B9 C2 B1 C1 -31.6(3) . . . . ?
B4 C2 B1 C1 -100.4(3) . . . . ?
P2 C2 B1 C1 107.3(3) . . . . ?
C1 C2 B1 B5 137.1(3) . . . . ?
B9 C2 B1 B5 105.5(3) . . . . ?
B4 C2 B1 B5 36.7(3) . . . . ?
P2 C2 B1 B5 -115.6(3) . . . . ?
C1 C2 B1 B2 98.1(3) . . . . ?
B5 C2 B1 B2 -39.0(3) . . . . ?
B9 C2 B1 B2 66.5(4) . . . . ?
B4 C2 B1 B2 -2.3(4) . . . . ?
P2 C2 B1 B2 -154.6(2) . . . . ?
C1 C2 B1 B6 35.6(3) . . . . ?
B5 C2 B1 B6 -101.6(3) . . . . ?
B9 C2 B1 B6 4.0(4) . . . . ?
B4 C2 B1 B6 -64.9(4) . . . . ?
P2 C2 B1 B6 142.9(2) . . . . ?
B6 C1 B1 C2 138.5(3) . . . . ?
B10 C1 B1 C2 101.4(3) . . . . ?
B9 C1 B1 C2 31.7(3) . . . . ?
P1 C1 B1 C2 -111.7(3) . . . . ?
C2 C1 B1 B5 -37.2(3) . . . . ?
B6 C1 B1 B5 101.4(3) . . . . ?
B10 C1 B1 B5 64.2(4) . . . . ?
B9 C1 B1 B5 -5.5(4) . . . . ?
P1 C1 B1 B5 -148.8(2) . . . . ?
C2 C1 B1 B2 -99.3(3) . . . . ?
B6 C1 B1 B2 39.2(3) . . . . ?
B10 C1 B1 B2 2.1(4) . . . . ?
B9 C1 B1 B2 -67.6(3) . . . . ?
P1 C1 B1 B2 149.1(2) . . . . ?
C2 C1 B1 B6 -138.5(3) . . . . ?
B10 C1 B1 B6 -37.2(3) . . . . ?
B9 C1 B1 B6 -106.9(3) . . . . ?
P1 C1 B1 B6 109.8(3) . . . . ?
C2 B1 B2 B5 38.6(3) . . . . ?
C1 B1 B2 B5 99.5(3) . . . . ?
B6 B1 B2 B5 137.7(3) . . . . ?
C2 B1 B2 B7 -61.7(4) . . . . ?
C1 B1 B2 B7 -0.8(4) . . . . ?
B5 B1 B2 B7 -100.3(3) . . . . ?
B6 B1 B2 B7 37.4(3) . . . . ?
C2 B1 B2 B6 -99.1(3) . . . . ?
C1 B1 B2 B6 -38.2(3) . . . . ?
B5 B1 B2 B6 -137.7(3) . . . . ?
C2 B1 B2 B3 1.1(4) . . . . ?
C1 B1 B2 B3 62.0(4) . . . . ?
B5 B1 B2 B3 -37.5(3) . . . . ?
B6 B1 B2 B3 100.2(4) . . . . ?
B5 B2 B3 B4 -37.2(3) . . . . ?
B1 B2 B3 B4 0.4(4) . . . . ?
B7 B2 B3 B4 100.6(3) . . . . ?
B6 B2 B3 B4 63.7(4) . . . . ?
B1 B2 B3 B5 37.6(3) . . . . ?
B7 B2 B3 B5 137.8(3) . . . . ?
B6 B2 B3 B5 100.9(3) . . . . ?
B5 B2 B3 B7 -137.8(3) . . . . ?
B1 B2 B3 B7 -100.2(3) . . . . ?
B6 B2 B3 B7 -36.9(3) . . . . ?
B5 B2 B3 B8 -100.1(3) . . . . ?
B1 B2 B3 B8 -62.5(4) . . . . ?
B7 B2 B3 B8 37.7(3) . . . . ?
B6 B2 B3 B8 0.8(4) . . . . ?
C1 C2 B4 B8 -0.3(4) . . . . ?
B1 C2 B4 B8 65.8(4) . . . . ?
B5 C2 B4 B8 102.6(4) . . . . ?
B9 C2 B4 B8 -39.2(3) . . . . ?
P2 C2 B4 B8 -145.9(3) . . . . ?
C1 C2 B4 B3 -63.5(4) . . . . ?
B1 C2 B4 B3 2.6(4) . . . . ?
B5 C2 B4 B3 39.4(3) . . . . ?
B9 C2 B4 B3 -102.4(3) . . . . ?
P2 C2 B4 B3 150.9(3) . . . . ?
C1 C2 B4 B5 -102.8(3) . . . . ?
B1 C2 B4 B5 -36.8(3) . . . . ?
B9 C2 B4 B5 -141.8(3) . . . . ?
P2 C2 B4 B5 111.5(3) . . . . ?
C1 C2 B4 B9 39.0(3) . . . . ?
B1 C2 B4 B9 105.0(3) . . . . ?
B5 C2 B4 B9 141.8(3) . . . . ?
P2 C2 B4 B9 -106.7(3) . . . . ?
B5 B3 B4 C2 -38.8(3) . . . . ?
B7 B3 B4 C2 61.7(4) . . . . ?
B2 B3 B4 C2 -1.8(4) . . . . ?
B8 B3 B4 C2 99.0(3) . . . . ?
B5 B3 B4 B8 -137.8(3) . . . . ?
B7 B3 B4 B8 -37.3(3) . . . . ?
B2 B3 B4 B8 -100.8(3) . . . . ?
B7 B3 B4 B5 100.5(3) . . . . ?
B2 B3 B4 B5 37.0(3) . . . . ?
B8 B3 B4 B5 137.8(3) . . . . ?
B5 B3 B4 B9 -100.3(3) . . . . ?
B7 B3 B4 B9 0.1(4) . . . . ?
B2 B3 B4 B9 -63.3(4) . . . . ?
B8 B3 B4 B9 37.5(3) . . . . ?
C1 C2 B5 B2 -0.1(4) . . . . ?
B1 C2 B5 B2 39.3(3) . . . . ?
B9 C2 B5 B2 -65.7(4) . . . . ?
B4 C2 B5 B2 -102.5(3) . . . . ?
P2 C2 B5 B2 141.0(3) . . . . ?
C1 C2 B5 B3 63.1(4) . . . . ?
B1 C2 B5 B3 102.4(3) . . . . ?
B9 C2 B5 B3 -2.5(4) . . . . ?
B4 C2 B5 B3 -39.3(3) . . . . ?
P2 C2 B5 B3 -155.9(3) . . . . ?
C1 C2 B5 B4 102.4(3) . . . . ?
B1 C2 B5 B4 141.7(3) . . . . ?
B9 C2 B5 B4 36.8(3) . . . . ?
P2 C2 B5 B4 -116.5(3) . . . . ?
C1 C2 B5 B1 -39.3(3) . . . . ?
B9 C2 B5 B1 -104.9(3) . . . . ?
B4 C2 B5 B1 -141.7(3) . . . . ?
P2 C2 B5 B1 101.7(3) . . . . ?
B1 B2 B5 C2 -38.6(3) . . . . ?
B7 B2 B5 C2 61.9(4) . . . . ?
B6 B2 B5 C2 -0.8(4) . . . . ?
B3 B2 B5 C2 99.2(3) . . . . ?
B1 B2 B5 B3 -137.8(3) . . . . ?
B7 B2 B5 B3 -37.3(3) . . . . ?
B6 B2 B5 B3 -100.0(4) . . . . ?
B1 B2 B5 B4 -100.6(3) . . . . ?
B7 B2 B5 B4 -0.1(4) . . . . ?
B6 B2 B5 B4 -62.8(4) . . . . ?
B3 B2 B5 B4 37.2(3) . . . . ?
B7 B2 B5 B1 100.5(3) . . . . ?
B6 B2 B5 B1 37.8(3) . . . . ?
B3 B2 B5 B1 137.8(3) . . . . ?
B4 B3 B5 C2 38.9(3) . . . . ?
B7 B3 B5 C2 -61.9(4) . . . . ?
B2 B3 B5 C2 -99.5(3) . . . . ?
B8 B3 B5 C2 1.6(4) . . . . ?
B4 B3 B5 B2 138.4(3) . . . . ?
B7 B3 B5 B2 37.6(3) . . . . ?
B8 B3 B5 B2 101.1(3) . . . . ?
B7 B3 B5 B4 -100.8(4) . . . . ?
B2 B3 B5 B4 -138.4(3) . . . . ?
B8 B3 B5 B4 -37.4(3) . . . . ?
B4 B3 B5 B1 100.6(3) . . . . ?
B7 B3 B5 B1 -0.3(4) . . . . ?
B2 B3 B5 B1 -37.9(3) . . . . ?
B8 B3 B5 B1 63.2(4) . . . . ?
B8 B4 B5 C2 -97.0(3) . . . . ?
B3 B4 B5 C2 -135.1(3) . . . . ?
B9 B4 B5 C2 -33.7(3) . . . . ?
C2 B4 B5 B2 97.6(3) . . . . ?
B8 B4 B5 B2 0.6(4) . . . . ?
B3 B4 B5 B2 -37.5(3) . . . . ?
B9 B4 B5 B2 63.8(4) . . . . ?
C2 B4 B5 B3 135.1(3) . . . . ?
B8 B4 B5 B3 38.1(3) . . . . ?
B9 B4 B5 B3 101.4(3) . . . . ?
C2 B4 B5 B1 33.8(3) . . . . ?
B8 B4 B5 B1 -63.1(4) . . . . ?
B3 B4 B5 B1 -101.2(3) . . . . ?
B9 B4 B5 B1 0.1(4) . . . . ?
C1 B1 B5 C2 37.1(2) . . . . ?
B2 B1 B5 C2 135.4(3) . . . . ?
B6 B1 B5 C2 97.6(3) . . . . ?
C2 B1 B5 B2 -135.4(3) . . . . ?
C1 B1 B5 B2 -98.3(3) . . . . ?
B6 B1 B5 B2 -37.8(3) . . . . ?
C2 B1 B5 B3 -97.4(3) . . . . ?
C1 B1 B5 B3 -60.3(4) . . . . ?
B2 B1 B5 B3 38.0(3) . . . . ?
B6 B1 B5 B3 0.3(4) . . . . ?
C2 B1 B5 B4 -34.0(3) . . . . ?
C1 B1 B5 B4 3.1(4) . . . . ?
B2 B1 B5 B4 101.4(3) . . . . ?
B6 B1 B5 B4 63.7(4) . . . . ?
C2 C1 B6 B7 -64.1(4) . . . . ?
B10 C1 B6 B7 39.8(3) . . . . ?
B9 C1 B6 B7 2.2(4) . . . . ?
B1 C1 B6 B7 -102.1(3) . . . . ?
P1 C1 B6 B7 151.4(3) . . . . ?
C2 C1 B6 B10 -104.0(3) . . . . ?
B9 C1 B6 B10 -37.6(3) . . . . ?
B1 C1 B6 B10 -141.9(3) . . . . ?
P1 C1 B6 B10 111.6(3) . . . . ?
C2 C1 B6 B1 38.0(3) . . . . ?
B10 C1 B6 B1 141.9(3) . . . . ?
B9 C1 B6 B1 104.4(3) . . . . ?
P1 C1 B6 B1 -106.5(3) . . . . ?
C2 C1 B6 B2 -1.4(4) . . . . ?
B10 C1 B6 B2 102.6(3) . . . . ?
B9 C1 B6 B2 65.0(4) . . . . ?
B1 C1 B6 B2 -39.4(3) . . . . ?
P1 C1 B6 B2 -145.9(3) . . . . ?
C2 B1 B6 C1 -35.9(3) . . . . ?
B5 B1 B6 C1 -97.5(3) . . . . ?
B2 B1 B6 C1 -135.1(3) . . . . ?
C2 B1 B6 B7 61.4(4) . . . . ?
C1 B1 B6 B7 97.3(4) . . . . ?
B5 B1 B6 B7 -0.2(4) . . . . ?
B2 B1 B6 B7 -37.8(3) . . . . ?
C2 B1 B6 B10 -2.2(4) . . . . ?
C1 B1 B6 B10 33.7(3) . . . . ?
B5 B1 B6 B10 -63.8(4) . . . . ?
B2 B1 B6 B10 -101.4(3) . . . . ?
C2 B1 B6 B2 99.2(3) . . . . ?
C1 B1 B6 B2 135.1(3) . . . . ?
B5 B1 B6 B2 37.6(3) . . . . ?
B5 B2 B6 C1 1.3(4) . . . . ?
B1 B2 B6 C1 39.2(3) . . . . ?
B7 B2 B6 C1 -98.6(4) . . . . ?
B3 B2 B6 C1 -61.6(4) . . . . ?
B5 B2 B6 B7 100.0(3) . . . . ?
B1 B2 B6 B7 137.8(3) . . . . ?
B3 B2 B6 B7 37.0(3) . . . . ?
B5 B2 B6 B10 63.0(4) . . . . ?
B1 B2 B6 B10 100.8(3) . . . . ?
B7 B2 B6 B10 -37.0(3) . . . . ?
B3 B2 B6 B10 0.0(4) . . . . ?
B5 B2 B6 B1 -37.8(3) . . . . ?
B7 B2 B6 B1 -137.8(3) . . . . ?
B3 B2 B6 B1 -100.8(3) . . . . ?
C1 B6 B7 B3 62.2(4) . . . . ?
B10 B6 B7 B3 101.3(4) . . . . ?
B1 B6 B7 B3 0.0(4) . . . . ?
B2 B6 B7 B3 -37.6(3) . . . . ?
C1 B6 B7 B10 -39.1(3) . . . . ?
B1 B6 B7 B10 -101.3(4) . . . . ?
B2 B6 B7 B10 -138.9(3) . . . . ?
C1 B6 B7 B2 99.8(3) . . . . ?
B10 B6 B7 B2 138.9(3) . . . . ?
B1 B6 B7 B2 37.6(3) . . . . ?
C1 B6 B7 B8 -1.6(4) . . . . ?
B10 B6 B7 B8 37.5(3) . . . . ?
B1 B6 B7 B8 -63.7(4) . . . . ?
B2 B6 B7 B8 -101.4(4) . . . . ?
B4 B3 B7 B6 -63.3(4) . . . . ?
B5 B3 B7 B6 0.1(5) . . . . ?
B2 B3 B7 B6 37.6(3) . . . . ?
B8 B3 B7 B6 -100.3(4) . . . . ?
B4 B3 B7 B10 0.6(4) . . . . ?
B5 B3 B7 B10 64.0(4) . . . . ?
B2 B3 B7 B10 101.5(3) . . . . ?
B8 B3 B7 B10 -36.4(3) . . . . ?
B4 B3 B7 B2 -100.9(3) . . . . ?
B5 B3 B7 B2 -37.4(3) . . . . ?
B8 B3 B7 B2 -137.9(3) . . . . ?
B4 B3 B7 B8 37.0(3) . . . . ?
B5 B3 B7 B8 100.5(3) . . . . ?
B2 B3 B7 B8 137.9(3) . . . . ?
B5 B2 B7 B6 -100.9(3) . . . . ?
B1 B2 B7 B6 -37.6(3) . . . . ?
B3 B2 B7 B6 -138.2(3) . . . . ?
B5 B2 B7 B3 37.4(3) . . . . ?
B1 B2 B7 B3 100.7(3) . . . . ?
B6 B2 B7 B3 138.2(3) . . . . ?
B5 B2 B7 B10 -63.8(4) . . . . ?
B1 B2 B7 B10 -0.6(4) . . . . ?
B6 B2 B7 B10 37.0(3) . . . . ?
B3 B2 B7 B10 -101.2(4) . . . . ?
B5 B2 B7 B8 -0.4(4) . . . . ?
B1 B2 B7 B8 62.8(4) . . . . ?
B6 B2 B7 B8 100.4(3) . . . . ?
B3 B2 B7 B8 -37.8(3) . . . . ?
C2 B4 B8 B9 38.7(3) . . . . ?
B3 B4 B8 B9 138.1(3) . . . . ?
B5 B4 B8 B9 100.3(3) . . . . ?
C2 B4 B8 B10 0.9(4) . . . . ?
B3 B4 B8 B10 100.3(4) . . . . ?
B5 B4 B8 B10 62.5(4) . . . . ?
B9 B4 B8 B10 -37.8(3) . . . . ?
C2 B4 B8 B7 -62.4(4) . . . . ?
B3 B4 B8 B7 36.9(3) . . . . ?
B5 B4 B8 B7 -0.9(4) . . . . ?
B9 B4 B8 B7 -101.2(3) . . . . ?
C2 B4 B8 B3 -99.4(3) . . . . ?
B5 B4 B8 B3 -37.8(3) . . . . ?
B9 B4 B8 B3 -138.1(3) . . . . ?
B6 B7 B8 B4 64.5(4) . . . . ?
B3 B7 B8 B4 -37.1(3) . . . . ?
B10 B7 B8 B4 102.3(3) . . . . ?
B2 B7 B8 B4 0.8(4) . . . . ?
B6 B7 B8 B9 0.5(4) . . . . ?
B3 B7 B8 B9 -101.1(4) . . . . ?
B10 B7 B8 B9 38.2(3) . . . . ?
B2 B7 B8 B9 -63.3(4) . . . . ?
B6 B7 B8 B10 -37.8(3) . . . . ?
B3 B7 B8 B10 -139.3(3) . . . . ?
B2 B7 B8 B10 -101.5(3) . . . . ?
B6 B7 B8 B3 101.6(3) . . . . ?
B10 B7 B8 B3 139.3(3) . . . . ?
B2 B7 B8 B3 37.9(3) . . . . ?
B5 B3 B8 B4 37.6(3) . . . . ?
B7 B3 B8 B4 138.3(3) . . . . ?
B2 B3 B8 B4 100.7(3) . . . . ?
B4 B3 B8 B9 -37.8(3) . . . . ?
B5 B3 B8 B9 -0.2(4) . . . . ?
B7 B3 B8 B9 100.5(3) . . . . ?
B2 B3 B8 B9 62.8(4) . . . . ?
B4 B3 B8 B10 -102.0(3) . . . . ?
B5 B3 B8 B10 -64.3(4) . . . . ?
B7 B3 B8 B10 36.3(3) . . . . ?
B2 B3 B8 B10 -1.3(4) . . . . ?
B4 B3 B8 B7 -138.3(3) . . . . ?
B5 B3 B8 B7 -100.7(3) . . . . ?
B2 B3 B8 B7 -37.7(3) . . . . ?
B6 C1 B9 C2 -100.9(3) . . . . ?
B10 C1 B9 C2 -138.4(3) . . . . ?
B1 C1 B9 C2 -31.5(3) . . . . ?
P1 C1 B9 C2 110.4(3) . . . . ?
C2 C1 B9 B8 98.9(3) . . . . ?
B6 C1 B9 B8 -1.9(4) . . . . ?
B10 C1 B9 B8 -39.5(3) . . . . ?
B1 C1 B9 B8 67.4(4) . . . . ?
P1 C1 B9 B8 -150.7(3) . . . . ?
C2 C1 B9 B4 37.1(3) . . . . ?
B6 C1 B9 B4 -63.8(4) . . . . ?
B10 C1 B9 B4 -101.3(3) . . . . ?
B1 C1 B9 B4 5.6(4) . . . . ?
P1 C1 B9 B4 147.5(3) . . . . ?
C2 C1 B9 B10 138.4(3) . . . . ?
B6 C1 B9 B10 37.6(3) . . . . ?
B1 C1 B9 B10 106.9(3) . . . . ?
P1 C1 B9 B10 -111.2(3) . . . . ?
B1 C2 B9 C1 31.8(3) . . . . ?
B5 C2 B9 C1 100.5(3) . . . . ?
B4 C2 B9 C1 137.2(3) . . . . ?
P2 C2 B9 C1 -105.0(3) . . . . ?
C1 C2 B9 B8 -98.1(3) . . . . ?
B1 C2 B9 B8 -66.3(4) . . . . ?
B5 C2 B9 B8 2.4(4) . . . . ?
B4 C2 B9 B8 39.1(3) . . . . ?
P2 C2 B9 B8 156.9(3) . . . . ?
C1 C2 B9 B4 -137.2(3) . . . . ?
B1 C2 B9 B4 -105.4(3) . . . . ?
B5 C2 B9 B4 -36.7(3) . . . . ?
P2 C2 B9 B4 117.8(3) . . . . ?
C1 C2 B9 B10 -35.8(3) . . . . ?
B1 C2 B9 B10 -4.1(4) . . . . ?
B5 C2 B9 B10 64.7(4) . . . . ?
B4 C2 B9 B10 101.3(3) . . . . ?
P2 C2 B9 B10 -140.9(3) . . . . ?
B4 B8 B9 C1 -99.6(3) . . . . ?
B10 B8 B9 C1 38.7(3) . . . . ?
B7 B8 B9 C1 0.8(4) . . . . ?
B3 B8 B9 C1 -62.2(4) . . . . ?
B4 B8 B9 C2 -38.7(3) . . . . ?
B10 B8 B9 C2 99.6(3) . . . . ?
B7 B8 B9 C2 61.7(4) . . . . ?
B3 B8 B9 C2 -1.3(4) . . . . ?
B10 B8 B9 B4 138.3(3) . . . . ?
B7 B8 B9 B4 100.4(4) . . . . ?
B3 B8 B9 B4 37.4(3) . . . . ?
B4 B8 B9 B10 -138.3(3) . . . . ?
B7 B8 B9 B10 -37.9(3) . . . . ?
B3 B8 B9 B10 -100.9(4) . . . . ?
C2 B4 B9 C1 -37.1(3) . . . . ?
B8 B4 B9 C1 98.0(3) . . . . ?
B3 B4 B9 C1 60.1(4) . . . . ?
B5 B4 B9 C1 -3.3(4) . . . . ?
B8 B4 B9 C2 135.1(3) . . . . ?
B3 B4 B9 C2 97.2(3) . . . . ?
B5 B4 B9 C2 33.7(3) . . . . ?
C2 B4 B9 B8 -135.1(3) . . . . ?
B3 B4 B9 B8 -37.9(3) . . . . ?
B5 B4 B9 B8 -101.3(4) . . . . ?
C2 B4 B9 B10 -98.0(3) . . . . ?
B8 B4 B9 B10 37.1(3) . . . . ?
B3 B4 B9 B10 -0.8(4) . . . . ?
B5 B4 B9 B10 -64.3(4) . . . . ?
C2 C1 B10 B8 1.0(4) . . . . ?
B6 C1 B10 B8 -102.1(4) . . . . ?
B9 C1 B10 B8 39.4(3) . . . . ?
B1 C1 B10 B8 -65.0(4) . . . . ?
P1 C1 B10 B8 149.5(3) . . . . ?
C2 C1 B10 B7 63.7(4) . . . . ?
B6 C1 B10 B7 -39.5(3) . . . . ?
B9 C1 B10 B7 102.1(3) . . . . ?
B1 C1 B10 B7 -2.4(4) . . . . ?
P1 C1 B10 B7 -147.9(3) . . . . ?
C2 C1 B10 B6 103.1(3) . . . . ?
B9 C1 B10 B6 141.5(3) . . . . ?
B1 C1 B10 B6 37.1(3) . . . . ?
P1 C1 B10 B6 -108.4(3) . . . . ?
C2 C1 B10 B9 -38.4(3) . . . . ?
B6 C1 B10 B9 -141.5(3) . . . . ?
B1 C1 B10 B9 -104.5(3) . . . . ?
P1 C1 B10 B9 110.0(3) . . . . ?
B4 B8 B10 C1 -1.2(4) . . . . ?
B9 B8 B10 C1 -39.0(3) . . . . ?
B7 B8 B10 C1 98.4(3) . . . . ?
B3 B8 B10 C1 62.2(4) . . . . ?
B4 B8 B10 B7 -99.6(4) . . . . ?
B9 B8 B10 B7 -137.5(3) . . . . ?
B3 B8 B10 B7 -36.2(3) . . . . ?
B4 B8 B10 B6 -62.1(4) . . . . ?
B9 B8 B10 B6 -99.9(3) . . . . ?
B7 B8 B10 B6 37.5(3) . . . . ?
B3 B8 B10 B6 1.3(4) . . . . ?
B4 B8 B10 B9 37.8(3) . . . . ?
B7 B8 B10 B9 137.5(3) . . . . ?
B3 B8 B10 B9 101.3(3) . . . . ?
B6 B7 B10 C1 38.8(3) . . . . ?
B3 B7 B10 C1 -62.4(4) . . . . ?
B2 B7 B10 C1 1.7(4) . . . . ?
B8 B7 B10 C1 -99.0(3) . . . . ?
B6 B7 B10 B8 137.8(3) . . . . ?
B3 B7 B10 B8 36.6(3) . . . . ?
B2 B7 B10 B8 100.7(3) . . . . ?
B3 B7 B10 B6 -101.1(3) . . . . ?
B2 B7 B10 B6 -37.1(3) . . . . ?
B8 B7 B10 B6 -137.8(3) . . . . ?
B6 B7 B10 B9 100.1(3) . . . . ?
B3 B7 B10 B9 -1.1(4) . . . . ?
B2 B7 B10 B9 63.0(4) . . . . ?
B8 B7 B10 B9 -37.7(3) . . . . ?
B7 B6 B10 C1 -134.5(3) . . . . ?
B1 B6 B10 C1 -34.0(3) . . . . ?
B2 B6 B10 C1 -97.5(3) . . . . ?
C1 B6 B10 B8 96.7(3) . . . . ?
B7 B6 B10 B8 -37.9(3) . . . . ?
B1 B6 B10 B8 62.7(4) . . . . ?
B2 B6 B10 B8 -0.8(4) . . . . ?
C1 B6 B10 B7 134.5(3) . . . . ?
B1 B6 B10 B7 100.5(3) . . . . ?
B2 B6 B10 B7 37.0(3) . . . . ?
C1 B6 B10 B9 33.8(3) . . . . ?
B7 B6 B10 B9 -100.7(3) . . . . ?
B1 B6 B10 B9 -0.2(4) . . . . ?
B2 B6 B10 B9 -63.7(4) . . . . ?
C2 B9 B10 C1 36.1(3) . . . . ?
B8 B9 B10 C1 134.6(3) . . . . ?
B4 B9 B10 C1 97.6(3) . . . . ?
C1 B9 B10 B8 -134.6(3) . . . . ?
C2 B9 B10 B8 -98.5(3) . . . . ?
B4 B9 B10 B8 -36.9(3) . . . . ?
C1 B9 B10 B7 -96.5(3) . . . . ?
C2 B9 B10 B7 -60.4(4) . . . . ?
B8 B9 B10 B7 38.1(3) . . . . ?
B4 B9 B10 B7 1.1(4) . . . . ?
C1 B9 B10 B6 -33.6(3) . . . . ?
C2 B9 B10 B6 2.4(4) . . . . ?
B8 B9 B10 B6 100.9(4) . . . . ?
B4 B9 B10 B6 64.0(4) . . . . ?
C6 C5 N1 C3 -59.3(6) . . . . ?
C7 C5 N1 C3 64.6(5) . . . . ?
C6 C5 N1 P1 165.2(3) . . . . ?
C7 C5 N1 P1 -70.8(5) . . . . ?
C4 C3 N1 C5 -110.1(5) . . . . ?
C4 C3 N1 P1 30.5(4) . . . . ?
C9 C8 N2 C4 63.4(5) . . . . ?
C10 C8 N2 C4 -62.5(5) . . . . ?
C9 C8 N2 P1 -140.1(3) . . . . ?
C10 C8 N2 P1 93.9(4) . . . . ?
C3 C4 N2 C8 172.8(4) . . . . ?
C3 C4 N2 P1 13.8(5) . . . . ?
C12 C11 N3 C13 164.0(5) . . . . ?
C12 C11 N3 P2 16.6(5) . . . . ?
C14 C13 N3 C11 58.8(8) . . . . ?
C15 C13 N3 C11 -66.3(7) . . . . ?
C14 C13 N3 P2 -155.2(5) . . . . ?
C15 C13 N3 P2 79.7(6) . . . . ?
C18 C16 N4 C12 -63.5(7) . . . . ?
C17 C16 N4 C12 61.3(6) . . . . ?
C18 C16 N4 P2 124.0(5) . . . . ?
C17 C16 N4 P2 -111.1(5) . . . . ?
C11 C12 N4 C16 -144.9(5) . . . . ?
C11 C12 N4 P2 28.3(5) . . . . ?
C34 C33 N5 C37 0.9(7) . . . . ?
C34 C33 N5 C19 -172.5(4) . . . . ?
C36 C37 N5 C33 -0.4(6) . . . . ?
C36 C37 N5 C19 173.0(4) . . . . ?
C20 C19 N5 C33 87.8(4) . . . . ?
C21 C19 N5 C33 -149.8(4) . . . . ?
Au1 C19 N5 C33 -30.9(4) . . . . ?
C20 C19 N5 C37 -85.4(4) . . . . ?
C21 C19 N5 C37 37.0(5) . . . . ?
Au1 C19 N5 C37 156.0(3) . . . . ?
C36 C35 N6 C38 -178.6(5) . . . . ?
C34 C35 N6 C38 1.5(8) . . . . ?
C36 C35 N6 C39 -0.6(7) . . . . ?
C34 C35 N6 C39 179.4(5) . . . . ?
C8 N2 P1 N1 -154.8(3) . . . . ?
C4 N2 P1 N1 3.5(3) . . . . ?
C8 N2 P1 C1 96.4(3) . . . . ?
C4 N2 P1 C1 -105.4(3) . . . . ?
C8 N2 P1 Au1 -33.3(4) . . . . ?
C4 N2 P1 Au1 124.9(3) . . . . ?
C5 N1 P1 N2 119.7(3) . . . . ?
C3 N1 P1 N2 -20.0(3) . . . . ?
C5 N1 P1 C1 -133.4(3) . . . . ?
C3 N1 P1 C1 86.9(3) . . . . ?
C5 N1 P1 Au1 -3.0(4) . . . . ?
C3 N1 P1 Au1 -142.7(3) . . . . ?
C2 C1 P1 N2 178.4(2) . . . . ?
B6 C1 P1 N2 -40.7(3) . . . . ?
B10 C1 P1 N2 32.8(3) . . . . ?
B9 C1 P1 N2 106.9(3) . . . . ?
B1 C1 P1 N2 -112.2(3) . . . . ?
C2 C1 P1 N1 76.3(3) . . . . ?
B6 C1 P1 N1 -142.7(3) . . . . ?
B10 C1 P1 N1 -69.2(3) . . . . ?
B9 C1 P1 N1 4.9(3) . . . . ?
B1 C1 P1 N1 145.8(3) . . . . ?
C2 C1 P1 Au1 -52.5(3) . . . . ?
B6 C1 P1 Au1 88.4(3) . . . . ?
B10 C1 P1 Au1 161.9(2) . . . . ?
B9 C1 P1 Au1 -124.0(2) . . . . ?
B1 C1 P1 Au1 16.9(3) . . . . ?
C16 N4 P2 N3 156.2(4) . . . . ?
C12 N4 P2 N3 -16.9(4) . . . . ?
C16 N4 P2 C2 -102.4(4) . . . . ?
C12 N4 P2 C2 84.5(3) . . . . ?
C11 N3 P2 N4 -0.6(4) . . . . ?
C13 N3 P2 N4 -148.2(4) . . . . ?
C11 N3 P2 C2 -105.5(4) . . . . ?
C13 N3 P2 C2 107.0(4) . . . . ?
S2 N7 S1 O2 25.7(5) . . . . ?
S2 N7 S1 O1 161.8(3) . . . . ?
S2 N7 S1 C40 -88.2(4) . . . . ?
F6 C40 S1 O2 -57.1(5) . . . . ?
F5 C40 S1 O2 62.4(5) . . . . ?
F4 C40 S1 O2 -178.4(4) . . . . ?
F6 C40 S1 O1 178.6(5) . . . . ?
F5 C40 S1 O1 -61.8(6) . . . . ?
F4 C40 S1 O1 57.3(5) . . . . ?
F6 C40 S1 N7 65.2(5) . . . . ?
F5 C40 S1 N7 -175.3(5) . . . . ?
F4 C40 S1 N7 -56.1(5) . . . . ?
S1 N7 S2 O4 23.7(4) . . . . ?
S1 N7 S2 O3 160.6(3) . . . . ?
S1 N7 S2 C41 -90.2(4) . . . . ?
F7 C41 S2 O4 -176.7(5) . . . . ?
F8 C41 S2 O4 -55.4(5) . . . . ?
F9 C41 S2 O4 64.6(5) . . . . ?
F7 C41 S2 O3 58.7(5) . . . . ?
F8 C41 S2 O3 -179.9(5) . . . . ?
F9 C41 S2 O3 -60.0(5) . . . . ?
F7 C41 S2 N7 -53.8(6) . . . . ?
F8 C41 S2 N7 67.5(5) . . . . ?
F9 C41 S2 N7 -172.6(4) . . . . ?

_shelx_res_file
;
TITL MR706_b.res in Cc
    shelx.res
    created by SHELXL-2018/3 at 16:09:09 on 22-Sep-2020
CELL  0.71073  11.5655  23.5016  21.3348   90.000   97.358   90.000
ZERR     4.00   0.0007   0.0015   0.0012    0.000    0.002    0.000
LATT  -7
SYMM    X, - Y, 1/2 + Z
SFAC  C    H    AU   B    F    N    O    P    S
UNIT  164 260 4 40 36 28 16 8 8
MERG   2
FMAP   2
PLAN   20
SIZE     0.040   0.040   0.200
ACTA
BOND   $H
L.S.   4
CONF
TEMP   -80.15
WGHT    0.031100
FVAR       0.07023
C1    1    0.782306    0.551079    0.513815    11.00000    0.01744    0.01898 =
         0.02089   -0.00147    0.00080    0.00020
C2    1    0.705742    0.504364    0.465215    11.00000    0.02330    0.02219 =
         0.01978   -0.00128    0.00152    0.00193
C3    1    0.859461    0.531601    0.674476    11.00000    0.04154    0.05923 =
         0.03073    0.01146   -0.00124    0.02072
AFIX  23
H3A   2    0.916379    0.510026    0.652893    11.00000   -1.20000
H3B   2    0.861036    0.516337    0.717826    11.00000   -1.20000
AFIX   0
C4    1    0.891160    0.594177    0.677082    11.00000    0.03218    0.06432 =
         0.03143   -0.00329   -0.01130    0.00836
AFIX  23
H4A   2    0.869089    0.611807    0.715988    11.00000   -1.20000
H4B   2    0.976070    0.599147    0.676704    11.00000   -1.20000
AFIX   0
C5    1    0.644563    0.508482    0.674936    11.00000    0.04995    0.04640 =
         0.02472    0.00789    0.00925   -0.00581
AFIX  13
H5    2    0.572605    0.504282    0.643885    11.00000   -1.20000
AFIX   0
C6    1    0.669769    0.451023    0.706891    11.00000    0.10200    0.04145 =
         0.03571    0.01350    0.00443   -0.01004
AFIX 137
H6A   2    0.694033    0.423868    0.676249    11.00000   -1.50000
H6B   2    0.599225    0.436967    0.722772    11.00000   -1.50000
H6C   2    0.732259    0.455284    0.742200    11.00000   -1.50000
AFIX   0
C7    1    0.619683    0.553178    0.723548    11.00000    0.06800    0.06748 =
         0.03092    0.01296    0.02491    0.02100
AFIX 137
H7A   2    0.686507    0.555847    0.756659    11.00000   -1.50000
H7B   2    0.550121    0.542151    0.742462    11.00000   -1.50000
H7C   2    0.606477    0.590180    0.702679    11.00000   -1.50000
AFIX   0
C8    1    0.825769    0.682249    0.612265    11.00000    0.02735    0.03422 =
         0.03378   -0.01223    0.00539   -0.00710
AFIX  13
H8    2    0.776354    0.690687    0.571355    11.00000   -1.20000
AFIX   0
C9    1    0.947310    0.703847    0.606543    11.00000    0.03567    0.06138 =
         0.04372   -0.01610    0.00854   -0.01903
AFIX 137
H9A   2    0.998948    0.695178    0.645456    11.00000   -1.50000
H9B   2    0.944818    0.745100    0.599800    11.00000   -1.50000
H9C   2    0.976834    0.685244    0.570671    11.00000   -1.50000
AFIX   0
C10   1    0.770905    0.712961    0.664249    11.00000    0.05267    0.04560 =
         0.05375   -0.02314    0.02015   -0.00113
AFIX 137
H10A  2    0.691879    0.698405    0.665674    11.00000   -1.50000
H10B  2    0.767435    0.753877    0.655343    11.00000   -1.50000
H10C  2    0.818204    0.706303    0.705076    11.00000   -1.50000
AFIX   0
C11   1    0.506964    0.382655    0.435898    11.00000    0.05909    0.04141 =
         0.04524   -0.01418    0.01076   -0.01770
AFIX  23
H11A  2    0.436025    0.364668    0.448469    11.00000   -1.20000
H11B  2    0.555171    0.352853    0.419151    11.00000   -1.20000
AFIX   0
C12   1    0.474382    0.428486    0.386306    11.00000    0.05132    0.05689 =
         0.03589   -0.00829   -0.00294   -0.01894
AFIX  23
H12A  2    0.533665    0.430762    0.356790    11.00000   -1.20000
H12B  2    0.397773    0.420009    0.361760    11.00000   -1.20000
AFIX   0
C13   1    0.589817    0.382120    0.550977    11.00000    0.04804    0.02778 =
         0.05525    0.01358    0.00434    0.00131
AFIX  13
H13   2    0.641421    0.406870    0.580711    11.00000   -1.20000
AFIX   0
C14   1    0.651727    0.326438    0.546640    11.00000    0.09041    0.04423 =
         0.11271    0.02023    0.01407    0.02087
AFIX 137
H14A  2    0.599779    0.299442    0.521923    11.00000   -1.50000
H14B  2    0.674141    0.311197    0.589219    11.00000   -1.50000
H14C  2    0.721702    0.332301    0.525945    11.00000   -1.50000
AFIX   0
C15   1    0.476612    0.373489    0.579642    11.00000    0.07617    0.05860 =
         0.04980    0.01799    0.00877   -0.01355
AFIX 137
H15A  2    0.441905    0.410590    0.586799    11.00000   -1.50000
H15B  2    0.493282    0.353261    0.619954    11.00000   -1.50000
H15C  2    0.422039    0.351081    0.550559    11.00000   -1.50000
AFIX   0
C16   1    0.385223    0.527073    0.400628    11.00000    0.03008    0.07661 =
         0.03607    0.01328    0.00546    0.01389
AFIX  13
H16   2    0.397466    0.558493    0.432393    11.00000   -1.20000
AFIX   0
C17   1    0.260871    0.505615    0.400260    11.00000    0.02480    0.15252 =
         0.04499    0.00784    0.00674    0.00715
AFIX 137
H17A  2    0.245353    0.475372    0.368678    11.00000   -1.50000
H17B  2    0.206142    0.537050    0.389746    11.00000   -1.50000
H17C  2    0.251107    0.490615    0.442119    11.00000   -1.50000
AFIX   0
C18   1    0.402827    0.552009    0.336661    11.00000    0.04940    0.09171 =
         0.04691    0.02786    0.00719    0.02115
AFIX 137
H18A  2    0.481004    0.568616    0.339136    11.00000   -1.50000
H18B  2    0.344317    0.581603    0.325005    11.00000   -1.50000
H18C  2    0.394489    0.521855    0.304672    11.00000   -1.50000
AFIX   0
C19   1    0.372836    0.646304    0.580414    11.00000    0.02068    0.02447 =
         0.02784    0.00302    0.00562    0.00353
C20   1    0.386158    0.698909    0.622240    11.00000    0.02960    0.02743 =
         0.04107   -0.00393    0.00981    0.00237
C21   1    0.308181    0.597756    0.608804    11.00000    0.01752    0.02571 =
         0.02670    0.00203    0.00929    0.00460
C22   1    0.297557    0.546403    0.575529    11.00000    0.03362    0.03106 =
         0.02902   -0.00101    0.01545    0.00068
AFIX  43
H22   2    0.330876    0.543172    0.537232    11.00000   -1.20000
AFIX   0
C23   1    0.240089    0.500395    0.596793    11.00000    0.02805    0.02882 =
         0.03392   -0.00176    0.01261   -0.00247
AFIX  43
H23   2    0.233420    0.466386    0.572530    11.00000   -1.20000
AFIX   0
C24   1    0.191620    0.502723    0.653081    11.00000    0.02159    0.02940 =
         0.02527    0.00593    0.00359    0.00173
C25   1    0.204294    0.553557    0.686917    11.00000    0.03115    0.03513 =
         0.02121    0.00243    0.00607   -0.00084
AFIX  43
H25   2    0.172692    0.556368    0.725766    11.00000   -1.20000
AFIX   0
C26   1    0.261355    0.599932    0.665703    11.00000    0.02860    0.03362 =
         0.02626   -0.00420    0.00703    0.00005
AFIX  43
H26   2    0.268773    0.633772    0.690244    11.00000   -1.20000
AFIX   0
C27   1    0.123689    0.454490    0.674526    11.00000    0.02641    0.03041 =
         0.02789    0.01024    0.00489   -0.00026
C28   1    0.065721    0.416490    0.630556    11.00000    0.04351    0.03114 =
         0.03563    0.00229    0.01222   -0.00234
AFIX  43
H28   2    0.074689    0.420237    0.587105    11.00000   -1.20000
AFIX   0
C29   1   -0.003951    0.373853    0.649244    11.00000    0.05702    0.03574 =
         0.05390    0.00011    0.01484   -0.01002
AFIX  43
H29   2   -0.043282    0.348906    0.618577    11.00000   -1.20000
AFIX   0
C30   1   -0.017164    0.367036    0.712503    11.00000    0.06073    0.04415 =
         0.05676    0.01339    0.01946   -0.01818
AFIX  43
H30   2   -0.064187    0.337149    0.725355    11.00000   -1.20000
AFIX   0
C31   1    0.038673    0.404100    0.756621    11.00000    0.06121    0.05979 =
         0.04024    0.01454    0.01727   -0.01287
AFIX  43
H31   2    0.029454    0.399989    0.800000    11.00000   -1.20000
AFIX   0
C32   1    0.107850    0.447108    0.737838    11.00000    0.04008    0.04888 =
         0.03131    0.00907    0.00198   -0.00940
AFIX  43
H32   2    0.145635    0.472317    0.768726    11.00000   -1.20000
AFIX   0
C33   1    0.362415    0.687165    0.472387    11.00000    0.01837    0.04025 =
         0.03779    0.01088    0.01203    0.00042
AFIX  43
H33   2    0.445153    0.685680    0.476945    11.00000   -1.20000
AFIX   0
C34   1    0.304631    0.710800    0.419371    11.00000    0.02325    0.05029 =
         0.03976    0.01648    0.01316    0.00076
AFIX  43
H34   2    0.347292    0.725684    0.387867    11.00000   -1.20000
AFIX   0
C35   1    0.180620    0.713493    0.410532    11.00000    0.02336    0.03486 =
         0.03212    0.00608    0.00964    0.00241
C36   1    0.124740    0.689997    0.459304    11.00000    0.01837    0.03529 =
         0.03288    0.00307    0.00642   -0.00013
AFIX  43
H36   2    0.042012    0.690012    0.455693    11.00000   -1.20000
AFIX   0
C37   1    0.187362    0.667324    0.511407    11.00000    0.01949    0.03459 =
         0.03189    0.00439    0.01166   -0.00019
AFIX  43
H37   2    0.146972    0.652115    0.543681    11.00000   -1.20000
AFIX   0
C38   1    0.178224    0.759951    0.308240    11.00000    0.04678    0.12852 =
         0.05028    0.04980    0.01131    0.00424
AFIX 137
H38A  2    0.222603    0.793934    0.323124    11.00000   -1.50000
H38B  2    0.119620    0.770138    0.272686    11.00000   -1.50000
H38C  2    0.231313    0.731373    0.294481    11.00000   -1.50000
AFIX   0
C39   1   -0.006857    0.738715    0.350855    11.00000    0.02915    0.05637 =
         0.03656    0.00412   -0.00165    0.00129
AFIX 137
H39A  2   -0.037834    0.699957    0.345578    11.00000   -1.50000
H39B  2   -0.034240    0.761258    0.313225    11.00000   -1.50000
H39C  2   -0.033894    0.756220    0.388053    11.00000   -1.50000
AFIX   0
C40   1    0.626383    0.717849    0.276118    11.00000    0.06192    0.07671 =
         0.04073    0.00332   -0.00257    0.02197
C41   1    0.638973    0.821815    0.482172    11.00000    0.05785    0.04108 =
         0.08018   -0.01224    0.02532    0.00330
AU1   3    0.540821    0.614547    0.572634    11.00000    0.01759    0.02359 =
         0.02335   -0.00062    0.00522    0.00162
B1    4    0.711116    0.574113    0.442432    11.00000    0.02323    0.02447 =
         0.01805    0.00048    0.00353    0.00306
AFIX 153
H1    2    0.633711    0.603161    0.437400    11.00000   -1.20000
AFIX   0
B2    4    0.821079    0.577057    0.391481    11.00000    0.03162    0.03012 =
         0.02277   -0.00052    0.01059    0.00010
AFIX 153
H2    2    0.817464    0.608563    0.351891    11.00000   -1.20000
AFIX   0
B3    4    0.876147    0.506667    0.384778    11.00000    0.03034    0.03355 =
         0.02844   -0.00853    0.00999    0.00190
AFIX 153
H3    2    0.909604    0.491626    0.340648    11.00000   -1.20000
AFIX   0
B4    4    0.799525    0.460979    0.430862    11.00000    0.02992    0.02841 =
         0.03080   -0.00487    0.00805    0.00625
AFIX 153
H4    2    0.780980    0.415550    0.417240    11.00000   -1.20000
AFIX   0
B5    4    0.725771    0.517927    0.388374    11.00000    0.02840    0.03082 =
         0.02108   -0.00382    0.00690   -0.00101
AFIX 153
H5A   2    0.658277    0.510077    0.346751    11.00000   -1.20000
AFIX   0
B6    4    0.853824    0.597831    0.472052    11.00000    0.02331    0.02590 =
         0.02304   -0.00263    0.00616   -0.00006
AFIX 153
H6    2    0.871363    0.643255    0.486046    11.00000   -1.20000
AFIX   0
B7    4    0.954651    0.556198    0.436458    11.00000    0.02222    0.03516 =
         0.03202   -0.00640    0.01151    0.00046
AFIX 153
H7    2    1.040103    0.573983    0.426222    11.00000   -1.20000
AFIX   0
B8    4    0.940430    0.484347    0.461364    11.00000    0.02850    0.02989 =
         0.03663   -0.00743    0.00752    0.00832
AFIX 153
H8A   2    1.016152    0.454286    0.468026    11.00000   -1.20000
AFIX   0
B9    4    0.830099    0.482221    0.511559    11.00000    0.02574    0.02440 =
         0.02529    0.00012    0.00412    0.00655
AFIX 153
H9    2    0.830102    0.451314    0.551518    11.00000   -1.20000
AFIX   0
B10   4    0.928353    0.541079    0.514885    11.00000    0.01994    0.03190 =
         0.02903   -0.00081    0.00571    0.00337
AFIX 153
H10   2    0.995242    0.548810    0.556813    11.00000   -1.20000
AFIX   0
F1    5    0.442035    0.740485    0.595610    11.00000    0.05810    0.02726 =
         0.05805   -0.00533    0.02176   -0.01172
F2    5    0.445710    0.688697    0.678979    11.00000    0.03683    0.04285 =
         0.03849   -0.01376    0.00058   -0.00033
F3    5    0.283847    0.722055    0.633289    11.00000    0.03895    0.03507 =
         0.04939   -0.00555    0.01561    0.01333
F4    5    0.732044    0.716680    0.258662    11.00000    0.09057    0.16219 =
         0.09156   -0.02267    0.02758    0.04344
F5    5    0.551398    0.710035    0.224671    11.00000    0.13377    0.09387 =
         0.06221   -0.00893   -0.04236    0.02527
F6    5    0.616794    0.674051    0.313502    11.00000    0.13329    0.05712 =
         0.05892    0.00132   -0.01113    0.02459
F7    5    0.696851    0.869723    0.478949    11.00000    0.07796    0.03670 =
         0.12692   -0.02157    0.01480   -0.00382
F8    5    0.528244    0.831712    0.461404    11.00000    0.05187    0.07111 =
         0.15454   -0.03950    0.02580    0.01489
F9    5    0.647285    0.807173    0.542863    11.00000    0.13902    0.10035 =
         0.06355   -0.02220    0.04465    0.01921
N1    6    0.740945    0.525474    0.639363    11.00000    0.03624    0.03717 =
         0.02120    0.00874    0.00745    0.01006
N2    6    0.825899    0.620368    0.620736    11.00000    0.02336    0.03533 =
         0.02535   -0.00773   -0.00042    0.00119
N3    6    0.572586    0.411283    0.489657    11.00000    0.04198    0.02246 =
         0.03679   -0.00238    0.00471   -0.00792
N4    6    0.469450    0.482106    0.421087    11.00000    0.02744    0.04604 =
         0.03102    0.00007   -0.00425   -0.00315
N5    6    0.306079    0.665546    0.519191    11.00000    0.01735    0.02816 =
         0.03067    0.00364    0.00790    0.00282
N6    6    0.120504    0.736793    0.359369    11.00000    0.02762    0.06017 =
         0.03495    0.01502    0.00498    0.00278
N7    6    0.699741    0.789640    0.369738    11.00000    0.03449    0.05017 =
         0.04444    0.01805    0.01097   -0.00585
O1    7    0.614408    0.826510    0.267347    11.00000    0.06094    0.07997 =
         0.05803    0.04119    0.00142   -0.00100
O2    7    0.483331    0.778117    0.330738    11.00000    0.03104    0.06979 =
         0.06699    0.01822    0.00792    0.00753
O3    7    0.816427    0.760619    0.467316    11.00000    0.03820    0.04923 =
         0.04174    0.00275    0.00415    0.00124
O4    7    0.621481    0.718525    0.444025    11.00000    0.04634    0.03201 =
         0.04474    0.00568    0.01581   -0.00650
P1    8    0.722356    0.577855    0.586653    11.00000    0.01859    0.02363 =
         0.01695    0.00025    0.00334    0.00370
P2    8    0.557439    0.482161    0.488831    11.00000    0.02475    0.02458 =
         0.02398    0.00016    0.00468   -0.00186
S1    9    0.597314    0.784771    0.313652    11.00000    0.03192    0.05129 =
         0.04458    0.02057    0.00521    0.00427
S2    9    0.698158    0.764668    0.438051    11.00000    0.03202    0.02685 =
         0.03517    0.00295    0.01134    0.00010
HKLF    4


REM  MR706_b.res in Cc
REM wR2 = 0.0655, GooF = S = 1.039, Restrained GooF = 1.039 for all data
REM R1 = 0.0327 for 18773 Fo > 4sig(Fo) and 0.0476 for all 22126 data
REM 695 parameters refined using 2 restraints

END

WGHT      0.0311      0.0000

REM Highest difference peak  1.837,  deepest hole -0.832,  1-sigma level  0.102
Q1    1   0.5470  0.6243  0.5390  11.00000  0.05    1.84
Q2    1   0.5377  0.6223  0.6057  11.00000  0.05    1.44
Q3    1   0.5017  0.6152  0.5293  11.00000  0.05    1.42
Q4    1   0.5815  0.6158  0.6172  11.00000  0.05    1.22
Q5    1   0.4964  0.6134  0.5698  11.00000  0.05    1.07
Q6    1   0.6043  0.6148  0.5724  11.00000  0.05    0.96
Q7    1   0.5752  0.5828  0.5810  11.00000  0.05    0.83
Q8    1   0.5094  0.5828  0.5607  11.00000  0.05    0.75
Q9    1   0.5714  0.5851  0.5541  11.00000  0.05    0.64
Q10   1   1.0440  0.6493  0.6106  11.00000  0.05    0.57
Q11   1   0.0761  0.6484  0.5514  11.00000  0.05    0.45
Q12   1   0.6262  0.4753  0.7015  11.00000  0.05    0.43
Q13   1   0.6192  0.8100  0.2946  11.00000  0.05    0.42
Q14   1   0.8023  0.4736  0.4589  11.00000  0.05    0.42
Q15   1   0.3012  0.5733  0.5898  11.00000  0.05    0.41
Q16   1   0.2796  0.5317  0.6011  11.00000  0.05    0.41
Q17   1   1.0331  0.6272  0.5888  11.00000  0.05    0.40
Q18   1   0.5396  0.4866  0.5214  11.00000  0.05    0.39
Q19   1   0.3945  0.5576  0.3906  11.00000  0.05    0.39
Q20   1   0.6585  0.6280  0.6306  11.00000  0.05    0.39
;
_shelx_res_checksum   55682

_shelx_hkl_file
;
  -4   0   0  248.19    6.54
   4   0   0  219.21    5.66
   4   0   0  223.34    5.66
   4   0   0  214.07    5.47
   4   0   0  219.19    5.96
  -4   0   0  235.25    5.99
  -4   0   0  240.00    6.48
  -4   0   0  248.39    6.31
  -4   0   0  239.49    6.26
   6   0   0  152.13    4.90
   6   0   0  153.93    4.15
   6   0   0  152.87    4.42
   6   0   0  154.97    4.42
  -6   0   0  180.17    5.47
  -6   0   0  169.11    5.03
  -6   0   0  171.82    5.14
  -6   0   0  166.73    5.36
  -8   0   0   84.45    3.87
   8   0   0  129.66    3.65
   8   0   0  128.00    4.72
  -8   0   0   83.19    3.34
  -8   0   0   77.24    3.39
  -8   0   0   77.56    3.67
   8   0   0  127.03    4.00
   8   0   0  125.51    4.37
 -10   0   0   86.30    4.59
  10   0   0   69.44    3.01
  10   0   0   63.79    2.83
  10   0   0   66.75    3.75
 -10   0   0   89.60    4.96
 -10   0   0   85.58    3.94
 -10   0   0   94.98    4.21
 -10   0   0   97.83    5.09
  12   0   0  169.65    5.02
 -12   0   0  178.47    7.00
 -12   0   0  169.65    6.49
 -12   0   0  172.17    7.57
  12   0   0  169.16    5.07
 -14   0   0   54.78    4.51
 -14   0   0   53.55    4.30
 -14   0   0   68.13    6.91
 -16   0   0   17.94    3.93
 -16   0   0   19.55    5.44
 -16   0   0   17.69    3.56
 -18   0   0   25.48    3.61
 -18   0   0   16.85    3.33
 -18   0   0   18.59    4.19
   3  -1   0  325.51    8.04
  -3  -1   0  348.09    8.40
  -3  -1   0  337.70    8.56
  -3  -1   0  364.62    8.94
  -3  -1   0  341.93    8.71
   3  -1   0  327.78    8.20
  -3  -1   0  340.74    8.47
   3   1   0  331.80    8.05
   3   1   0  327.53    8.49
  -3   1   0  343.94    8.69
  -3   1   0  343.36    8.44
   3   1   0  328.82    8.11
   3   1   0  331.26    8.10
   3   1   0  331.44    8.35
  -3   1   0  344.57    8.80
  -3   1   0  333.55    8.47
  -5  -1   0  187.11    5.38
   5  -1   0  198.42    5.99
  -5  -1   0  199.88    5.63
  -5  -1   0  195.25    5.88
  -5  -1   0  192.74    5.45
   5  -1   0  196.86    4.89
  -5  -1   0  192.07    5.76
   5  -1   0  196.24    5.24
   5  -1   0  193.55    5.23
  -5   1   0  192.65    5.73
   5   1   0  201.84    5.72
   5   1   0  197.53    5.21
  -5   1   0  194.72    5.61
  -5   1   0  197.19    5.41
   5   1   0  197.93    5.31
   5   1   0  195.70    5.33
   5   1   0  186.25    5.69
  -7  -1   0  166.91    5.07
   7  -1   0  190.41    5.20
  -7  -1   0  153.98    5.15
   7  -1   0  183.29    5.19
   7  -1   0  186.34    4.74
   7  -1   0  177.77    5.72
  -7  -1   0  158.53    4.93
  -7  -1   0  162.23    5.42
  -7   1   0  166.09    5.30
   7   1   0  183.37    5.87
   7   1   0  190.32    5.10
  -7   1   0  153.37    4.86
  -7   1   0  163.35    4.98
  -7   1   0  158.22    5.31
   7   1   0  184.65    5.25
   7   1   0  189.94    5.28
  -9  -1   0   60.91    3.81
   9  -1   0   54.26    2.47
  -9  -1   0   65.78    3.37
  -9  -1   0   56.86    3.38
   9  -1   0   56.06    2.95
   9  -1   0   48.63    3.23
  -9  -1   0   62.59    3.15
   9   1   0   49.12    2.50
  -9   1   0   59.60    3.60
   9   1   0   52.47    2.50
  -9   1   0   64.93    3.37
  -9   1   0   62.00    3.12
   9   1   0   50.80    3.33
  -9   1   0   67.85    3.68
  -9   1   0   63.78    4.64
   9   1   0   50.95    2.22
  11  -1   0  102.51    3.54
 -11  -1   0   80.08    4.27
 -11  -1   0   82.82    4.80
 -11  -1   0   91.11    5.28
  11  -1   0  106.09    3.61
  11  -1   0   98.79    4.68
  11   1   0   97.44    3.16
 -11   1   0   82.72    4.96
 -11   1   0   89.16    4.74
  11   1   0   98.00    3.58
 -11   1   0   94.41    5.33
  11   1   0  105.02    3.69
 -11   1   0   81.63    4.40
 -13  -1   0   22.68    3.33
 -13  -1   0   23.04    3.62
 -13  -1   0   31.67    3.17
 -13   1   0   23.28    3.04
  13   1   0   36.53    2.08
 -13   1   0   27.21    3.50
 -13   1   0   26.57    2.95
  13   1   0   35.67    1.94
 -15  -1   0   16.26    2.96
 -15  -1   0   20.73    3.40
 -15  -1   0   18.55    3.62
 -15   1   0   17.23    2.91
 -15   1   0   16.26    3.55
 -15   1   0   18.13    3.17
 -17  -1   0   27.50    3.93
 -17  -1   0   18.58    3.97
 -17  -1   0   26.96    3.63
 -17   1   0   23.22    3.47
 -17   1   0   24.28    3.53
 -17   1   0   17.32    4.06
   2  -2   0   77.16    2.19
  -2  -2   0   89.11    2.56
  -2  -2   0   87.25    2.60
  -2  -2   0   83.58    3.01
  -2  -2   0   91.47    2.53
   2  -2   0   75.38    2.48
   2  -2   0   73.51    2.17
  -2  -2   0   88.13    2.66
   2  -2   0   75.44    2.21
  -2   2   0   91.69    2.45
   2   2   0   76.76    2.33
   2   2   0   80.97    2.43
  -2   2   0   85.75    2.47
  -2   2   0   89.58    2.50
   2   2   0   77.11    2.31
  -2   2   0   88.14    3.02
   2   2   0   78.02    2.52
   2   2   0   76.44    2.31
  -4  -2   0   59.14    2.21
   4  -2   0   53.99    1.95
  -4  -2   0   62.09    2.36
  -4  -2   0   59.66    2.34
  -4  -2   0   57.89    2.65
   4  -2   0   55.47    2.20
  -4  -2   0   56.50    2.25
   4  -2   0   53.15    1.97
  -4   2   0   58.16    2.23
  -4   2   0   62.10    2.64
  -4   2   0   59.55    2.30
  -4   2   0   59.95    2.68
  -4   2   0   56.77    2.18
   4   2   0   55.03    2.29
   4   2   0   54.80    2.09
   4   2   0   54.39    2.48
   4   2   0   51.50    2.10
   4   2   0   55.58    2.15
   6  -2   0  154.51    4.37
  -6  -2   0  144.69    4.53
  -6  -2   0  148.60    5.01
  -6  -2   0  152.93    4.35
  -6  -2   0  151.42    4.66
   6  -2   0  148.23    4.75
  -6  -2   0  144.45    4.69
   6  -2   0  159.78    4.40
  -6   2   0  141.66    4.43
  -6   2   0  148.51    5.15
  -6   2   0  142.34    4.91
   6   2   0  152.82    4.50
   6   2   0  159.10    4.48
   6   2   0  152.77    4.52
   6   2   0  152.31    5.04
  -6   2   0  147.69    4.53
   6   2   0  150.45    4.90
  -6   2   0  148.03    4.72
  -8  -2   0    6.98    1.74
   8  -2   0    4.11    1.05
  -8  -2   0    4.19    1.27
  -8  -2   0    3.74    1.38
  -8  -2   0    3.27    1.35
   8  -2   0    4.38    1.00
   8  -2   0    3.53    1.37
   8   2   0    2.99    1.06
  -8   2   0    4.89    1.72
  -8   2   0    5.31    1.37
  -8   2   0    2.88    1.41
   8   2   0    3.30    1.12
   8   2   0    4.42    1.47
  -8   2   0    3.56    1.18
   8   2   0    3.69    1.07
  -8   2   0    4.20    1.53
  10  -2   0   29.08    1.94
 -10  -2   0   32.42    2.70
  10  -2   0   32.25    2.10
  10  -2   0   29.03    2.58
 -10  -2   0   29.93    2.60
 -10  -2   0   25.05    3.73
 -10  -2   0   29.22    2.58
 -10   2   0   23.58    2.90
 -10   2   0   26.07    2.62
  10   2   0   24.71    2.45
 -10   2   0   25.57    2.70
 -10   2   0   27.94    2.47
 -10   2   0   28.32    2.35
  10   2   0   29.97    2.88
  10   2   0   27.95    2.19
  10   2   0   25.86    2.15
 -12  -2   0   15.18    2.65
  12  -2   0   16.66    1.44
 -12  -2   0   13.50    2.79
  12  -2   0   19.55    1.40
 -12  -2   0   14.02    2.41
 -12  -2   0    9.76    2.47
  12   2   0   18.52    1.71
 -12   2   0   13.96    2.35
 -12   2   0    8.83    2.64
  12   2   0   17.55    1.64
 -12   2   0   16.91    2.56
  12   2   0   17.63    1.42
 -14  -2   0   -3.10    3.79
 -14  -2   0    0.64    2.51
 -14  -2   0    2.78    2.19
 -14   2   0    1.49    2.18
 -14   2   0   -0.97    2.00
 -16  -2   0   -0.66    2.79
 -16  -2   0   -1.51    2.70
 -16  -2   0    3.29    2.48
 -16   2   0    3.05    2.57
 -16   2   0    4.21    3.05
 -18  -2   0    1.12    2.45
 -18  -2   0   -3.67    2.80
 -18  -2   0    4.33    2.67
 -18   2   0    1.74    3.44
 -18   2   0   -0.92    2.16
 -18   2   0   -2.36    2.22
   1  -3   0  160.39    3.93
  -1  -3   0  237.70    5.83
   1  -3   0  153.72    4.06
  -1  -3   0  221.61    5.87
   1  -3   0  161.76    3.96
  -1  -3   0  230.56    5.87
  -1  -3   0  237.06    5.92
   1  -3   0  157.27    3.90
   1   3   0  158.65    4.11
   1   3   0  130.57    3.98
  -1   3   0  235.86    5.75
   1   3   0  158.92    3.91
   1   3   0  157.04    4.00
  -1   3   0  238.56    5.90
   1   3   0  154.49    4.01
  -3  -3   0   47.23    1.87
   3  -3   0   34.14    1.53
  -3  -3   0   44.26    2.01
  -3  -3   0   45.16    2.25
   3  -3   0   35.14    1.49
   3  -3   0   37.12    1.95
  -3  -3   0   44.32    2.05
  -3  -3   0   45.45    1.91
   3  -3   0   33.60    1.46
  -3   3   0   45.45    1.78
   3   3   0   32.56    1.81
  -3   3   0   48.58    1.74
   3   3   0   36.57    1.71
   3   3   0   30.05    1.64
   3   3   0   34.90    1.98
  -3   3   0   46.43    2.24
   5  -3   0  103.91    3.19
  -5  -3   0   82.61    3.09
  -5  -3   0   81.71    3.07
  -5  -3   0   80.49    3.56
   5  -3   0  102.99    3.40
  -5  -3   0   81.06    3.03
  -5  -3   0   87.61    3.18
   5  -3   0  100.37    3.15
  -5   3   0   82.12    3.21
   5   3   0  104.32    3.60
  -5   3   0   81.67    3.04
  -5   3   0   88.50    3.56
   5   3   0  104.94    3.46
   5   3   0  105.86    3.38
  -5   3   0   84.29    3.51
   5   3   0   99.77    3.36
   5   3   0  101.50    3.83
  -5   3   0   85.63    3.01
  -7  -3   0   23.88    1.93
  -7  -3   0   22.76    2.12
  -7  -3   0   26.22    2.08
   7  -3   0   26.04    1.72
   7  -3   0   29.26    1.70
  -7  -3   0   26.93    2.27
   7  -3   0   27.01    2.15
  -7  -3   0   26.72    2.21
  -7   3   0   22.83    2.15
   7   3   0   29.38    1.93
  -7   3   0   27.74    2.12
   7   3   0   25.35    2.33
   7   3   0   27.47    1.90
  -7   3   0   27.44    2.45
  -7   3   0   24.10    1.98
  -7   3   0   31.52    2.28
   7   3   0   25.98    2.09
   7   3   0   26.66    1.91
   9  -3   0   62.32    2.60
  -9  -3   0   70.02    4.26
   9  -3   0   59.98    3.31
  -9  -3   0   66.90    3.54
  -9  -3   0   69.85    4.13
   9  -3   0   64.45    2.55
  -9  -3   0   61.97    3.35
  -9   3   0   68.19    3.20
  -9   3   0   69.11    4.16
  -9   3   0   65.86    3.86
  -9   3   0   68.92    3.44
   9   3   0   61.31    2.81
   9   3   0   62.21    4.15
   9   3   0   61.87    2.84
   9   3   0   60.97    2.77
  -9   3   0   64.95    3.58
  11  -3   0   34.51    2.03
  11  -3   0   31.27    2.69
 -11  -3   0   34.69    2.85
  11  -3   0   34.13    1.95
 -11  -3   0   29.99    2.85
 -11  -3   0   31.23    3.18
 -11   3   0   30.94    3.13
  11   3   0   29.79    2.37
 -11   3   0   29.05    2.89
 -11   3   0   34.67    3.07
  11   3   0   33.00    2.28
  11   3   0   30.99    2.19
 -13  -3   0   26.30    3.40
 -13  -3   0   25.23    2.98
 -13  -3   0   23.88    3.50
  13   3   0   18.42    1.76
  13   3   0   16.88    1.68
 -13   3   0   22.80    2.91
 -13   3   0   27.82    3.83
 -13   3   0   30.59    3.12
  13   3   0   17.87    1.90
 -15  -3   0    6.50    2.92
 -15  -3   0    3.71    2.40
 -15  -3   0    1.99    2.58
 -15   3   0    4.49    2.41
 -15   3   0    6.28    3.23
 -15   3   0    1.68    2.25
 -17  -3   0    7.92    2.85
 -17  -3   0   12.01    3.88
 -17  -3   0   10.23    3.35
 -17   3   0    6.87    2.64
 -17   3   0    7.80    2.70
 -17   3   0    7.88    3.57
   0  -4   0   54.52    1.86
   0  -4   0   49.16    1.96
   0  -4   0   54.96    2.16
   0  -4   0   54.46    1.69
   0  -4   0   52.91    2.02
   0   4   0   51.00    2.32
   0   4   0   52.29    1.65
   0   4   0   53.09    1.83
   0   4   0   52.54    1.95
   2  -4   0  713.26   16.88
   2   4   0  671.24   16.84
   2   4   0  707.64   16.74
   2   4   0  701.00   16.84
  -4  -4   0  549.57   13.31
   4  -4   0  553.01   13.99
   4  -4   0  553.06   13.43
  -4  -4   0  526.79   13.52
   4  -4   0  551.77   13.44
  -4  -4   0  533.15   13.28
   4  -4   0  565.36   13.46
  -4  -4   0  522.43   13.08
   4   4   0  562.33   13.63
   4   4   0  560.42   13.74
  -4   4   0  540.82   13.12
   4   4   0  574.20   13.62
   4   4   0  542.75   13.95
   4   4   0  539.63   13.62
  -4   4   0  546.62   13.02
  -4   4   0  536.53   13.56
  -4   4   0  529.69   13.07
  -6  -4   0  330.60    8.77
  -6  -4   0  329.76    8.87
   6  -4   0  299.63    7.54
  -6  -4   0  326.21    9.30
   6  -4   0  283.14    7.49
  -6  -4   0  335.16    8.77
  -6  -4   0  329.07    8.77
  -6   4   0  338.01    8.69
  -6   4   0  336.83    8.70
  -6   4   0  334.35    9.35
   6   4   0  286.34    7.78
   6   4   0  298.25    7.96
  -6   4   0  325.89    9.19
   6   4   0  286.90    8.28
  -6   4   0  315.74    8.61
   6   4   0  297.23    7.77
  -8  -4   0  171.78    6.01
  -8  -4   0  171.14    5.16
   8  -4   0  146.02    4.32
   8  -4   0  144.55    4.84
   8  -4   0  140.07    4.25
  -8  -4   0  165.76    5.51
  -8  -4   0  158.64    5.29
  -8  -4   0  158.13    5.27
   8   4   0  138.26    4.61
   8   4   0  146.77    5.39
  -8   4   0  160.22    6.03
   8   4   0  155.34    4.64
   8   4   0  148.70    5.07
  -8   4   0  162.51    5.82
  -8   4   0  165.40    5.22
   8   4   0  140.66    4.58
  -8   4   0  171.47    5.34
  -8   4   0  172.64    5.43
 -10  -4   0  115.38    4.94
  10  -4   0  112.51    4.58
 -10  -4   0  112.90    4.60
  10  -4   0  112.92    3.64
  10  -4   0  116.76    3.72
 -10  -4   0  119.67    4.73
 -10  -4   0  120.04    5.59
 -10   4   0  120.12    4.90
 -10   4   0  118.90    4.54
  10   4   0  113.88    4.07
  10   4   0  117.13    5.80
 -10   4   0  119.76    4.75
  10   4   0  111.17    4.08
  10   4   0  112.47    4.08
 -10   4   0  121.71    5.24
 -10   4   0  120.12    5.66
  12  -4   0   49.15    3.44
 -12  -4   0   35.99    3.56
  12  -4   0   43.42    1.84
 -12  -4   0   41.42    3.52
  12  -4   0   42.50    1.89
 -12  -4   0   35.96    3.29
  12   4   0   44.59    2.51
 -12   4   0   41.96    4.04
 -12   4   0   44.45    3.65
  12   4   0   45.76    2.58
 -12   4   0   44.27    3.38
  12   4   0   46.16    2.70
 -14  -4   0   42.89    3.80
 -14  -4   0   38.34    4.08
  14   4   0   31.52    1.99
  14   4   0   27.50    2.01
  14   4   0   23.09    1.75
 -14   4   0   34.26    3.44
 -14   4   0   38.98    3.53
 -16  -4   0   29.91    4.04
 -16  -4   0   36.38    4.64
 -16  -4   0   36.47    3.86
 -16   4   0   47.40    6.53
 -16   4   0   37.77    3.76
 -16   4   0   41.87    5.01
 -18  -4   0   14.23    3.43
 -18  -4   0   18.83    4.11
 -18  -4   0   18.21    3.43
 -18   4   0   16.13    3.08
 -18   4   0   11.43    2.73
 -18   4   0    3.88    3.33
  -1  -5   0  444.23   11.04
   1  -5   0  527.79   12.83
   1  -5   0  530.62   12.65
  -1  -5   0  451.86   11.03
  -1  -5   0  447.90   11.15
   1  -5   0  524.83   12.35
   1  -5   0  513.57   12.65
  -1  -5   0  461.83   11.18
   1  -5   0  535.23   12.66
   1   5   0  515.08   12.81
  -1   5   0  452.51   10.95
  -1   5   0  448.92   11.14
  -1   5   0  454.06   11.01
   1   5   0  532.83   12.63
   1   5   0  507.21   12.68
  -1   5   0  438.16   10.95
   1   5   0  521.80   12.71
  -3  -5   0  226.26    6.16
  -3  -5   0  230.21    6.26
   3  -5   0  227.28    5.97
   3  -5   0  229.81    5.73
  -3  -5   0  232.69    6.46
   3  -5   0  241.83    6.03
  -3  -5   0  233.07    6.38
   3  -5   0  230.15    6.42
  -3  -5   0  228.23    5.98
   3  -5   0  238.48    5.76
   3   5   0  233.32    6.16
  -3   5   0  246.60    5.77
   3   5   0  229.31    6.33
   3   5   0  239.42    6.46
  -3   5   0  230.27    5.72
  -3   5   0  232.93    6.08
   3   5   0  225.71    6.02
  -3   5   0  238.58    6.48
  -3   5   0  230.52    6.06
   3   5   0  234.68    6.19
  -5  -5   0  145.44    4.32
  -5  -5   0  137.30    4.43
   5  -5   0  115.29    3.51
   5  -5   0  119.09    3.53
  -5  -5   0  146.41    4.94
  -5  -5   0  142.69    4.60
   5  -5   0  113.21    3.43
  -5  -5   0  145.64    4.59
  -5   5   0  135.42    4.30
   5   5   0  104.56    3.99
  -5   5   0  133.31    4.84
   5   5   0  115.08    4.27
  -5   5   0  136.40    4.24
   5   5   0  113.39    3.74
   5   5   0  112.84    4.20
   5   5   0  112.01    3.75
  -5   5   0  150.78    4.17
   7  -5   0  107.36    3.70
  -7  -5   0  105.12    3.87
  -7  -5   0  101.20    3.82
  -7  -5   0  106.38    4.46
   7  -5   0  102.76    3.33
  -7  -5   0  104.36    3.76
   7  -5   0  110.22    3.42
  -7  -5   0  107.40    4.05
  -7   5   0  101.58    4.29
   7   5   0  106.66    3.94
   7   5   0  108.41    3.72
  -7   5   0  111.92    4.53
  -7   5   0  107.93    3.75
   7   5   0  102.36    4.31
   7   5   0  107.85    3.83
  -7   5   0  108.23    3.82
   7   5   0  101.81    3.69
  -7   5   0   98.21    3.65
  -9  -5   0   41.38    2.86
   9  -5   0   33.76    1.96
   9  -5   0   35.79    2.66
   9  -5   0   36.84    2.09
  -9  -5   0   47.17    2.93
  -9  -5   0   42.53    3.11
  -9  -5   0   38.63    2.71
  -9   5   0   46.54    3.50
   9   5   0   34.89    2.85
  -9   5   0   43.50    2.91
   9   5   0   35.52    2.42
  -9   5   0   39.82    2.73
  -9   5   0   42.45    2.94
  -9   5   0   48.66    3.79
   9   5   0   31.46    2.51
   9   5   0   35.97    2.42
 -11  -5   0   70.33    4.27
  11  -5   0   50.07    2.23
  11  -5   0   49.09    3.26
  11  -5   0   48.16    2.13
 -11  -5   0   79.12    5.08
 -11  -5   0   65.03    4.25
 -11   5   0   72.54    4.07
 -11   5   0   74.82    5.04
 -11   5   0   79.53    6.72
  11   5   0   44.75    2.82
  11   5   0   53.83    2.80
  11   5   0   48.54    2.85
 -13  -5   0   36.16    3.84
 -13  -5   0   46.45    3.74
  13   5   0   38.37    2.56
 -13   5   0   43.37    3.45
  13   5   0   35.92    2.31
 -13   5   0   42.53    3.50
  13   5   0   33.90    2.39
 -13   5   0   45.48    4.31
 -15  -5   0   30.28    3.52
 -15  -5   0   36.23    4.54
 -15  -5   0   35.85    4.62
 -15   5   0   33.77    3.57
  15   5   0   21.80    1.64
 -15   5   0   34.97    3.43
 -15   5   0   35.73    4.44
 -17  -5   0   22.85    3.96
 -17  -5   0   20.43    4.10
 -17  -5   0   19.21    3.40
 -17   5   0   21.23    3.27
 -17   5   0   14.07    4.05
   0  -6   0   80.33    2.67
   0  -6   0   76.11    3.03
   0  -6   0   72.42    2.82
   0  -6   0   79.12    2.43
   0  -6   0   78.57    2.82
   0   6   0   75.33    2.85
   0   6   0   76.89    3.22
   0   6   0   78.96    2.40
   0   6   0   76.04    2.78
  -2  -6   0   25.13    1.66
  -2  -6   0   21.70    1.86
   2  -6   0   25.54    1.67
  -2  -6   0   25.87    1.95
   2  -6   0   26.54    1.50
   2  -6   0   25.33    1.61
  -2  -6   0   25.76    1.44
   2  -6   0   26.07    1.86
  -2  -6   0   24.76    2.04
   2   6   0   24.01    1.70
  -2   6   0   28.16    1.53
   2   6   0   24.79    1.64
   2   6   0   22.38    1.93
  -2   6   0   27.55    1.65
   2   6   0   24.42    1.77
  -2   6   0   25.77    1.59
  -2   6   0   25.85    1.87
   4  -6   0  105.69    3.29
  -4  -6   0  115.20    3.53
   4  -6   0   96.93    3.75
   4  -6   0  103.33    3.21
  -4  -6   0  112.85    3.77
  -4  -6   0  116.51    4.23
  -4  -6   0  113.46    3.92
   4  -6   0  105.50    3.00
  -4  -6   0  117.12    4.05
   4  -6   0  105.27    2.81
   4   6   0   96.57    3.79
  -4   6   0  116.58    3.05
   4   6   0  108.34    3.39
   4   6   0  101.39    3.77
  -4   6   0  112.48    3.24
  -4   6   0  124.11    3.69
   4   6   0  108.23    3.53
  -6  -6   0   17.58    2.14
   6  -6   0   25.01    1.75
   6  -6   0   25.54    1.73
  -6  -6   0   17.47    1.63
  -6  -6   0   20.94    1.80
  -6  -6   0   18.30    1.76
   6  -6   0   22.81    1.60
  -6  -6   0   21.75    1.96
   6   6   0   26.41    2.03
  -6   6   0   21.85    2.18
   6   6   0   23.24    1.93
   6   6   0   21.63    1.99
  -6   6   0   20.85    1.52
  -6   6   0   20.87    1.58
  -6   6   0   20.80    2.15
  -6   6   0   20.88    1.73
   6   6   0   22.82    1.79
   6   6   0   23.13    2.09
  -8  -6   0   12.61    1.70
  -8  -6   0   10.95    1.62
   8  -6   0   17.76    1.45
   8  -6   0   17.48    1.72
  -8  -6   0   10.86    2.03
  -8  -6   0   10.19    1.76
  -8  -6   0   10.18    1.52
  -8   6   0   12.53    2.08
   8   6   0   19.51    1.94
   8   6   0   19.46    1.77
  -8   6   0    9.76    2.02
   8   6   0   19.82    1.79
  -8   6   0    8.27    1.55
  -8   6   0   12.35    1.61
   8   6   0   17.93    1.93
  -8   6   0   10.17    1.52
  10  -6   0    7.75    1.63
 -10  -6   0   15.69    1.92
  10  -6   0    7.39    1.13
  10  -6   0    5.76    1.17
 -10  -6   0   15.38    2.71
  10   6   0    4.44    1.58
  10   6   0    7.54    1.49
 -10   6   0   17.90    2.70
 -10   6   0   17.48    2.21
  10   6   0    5.23    1.51
 -10   6   0   16.25    1.94
 -10   6   0   16.15    2.05
 -12  -6   0    8.91    2.33
 -12  -6   0   11.36    2.93
 -12  -6   0    7.89    1.85
  12  -6   0    8.84    1.86
  12   6   0    9.79    1.67
 -12   6   0   12.19    2.26
 -12   6   0   14.12    2.88
  12   6   0   11.53    1.66
 -12   6   0    9.37    2.12
  12   6   0    9.92    1.77
 -14  -6   0   -1.94    2.67
 -14  -6   0    5.24    2.37
 -14   6   0    4.23    2.82
 -14   6   0    4.22    2.09
  14   6   0    2.66    1.23
  14   6   0    3.55    1.08
 -14   6   0    4.45    2.18
  14   6   0    1.54    1.24
 -16  -6   0    6.37    3.19
 -16  -6   0    9.25    3.21
 -16  -6   0   12.89    2.81
 -16   6   0   14.36    3.92
 -16   6   0   10.85    2.80
 -16   6   0   11.83    2.55
 -18  -6   0    6.18    4.45
 -18  -6   0   -3.18    2.96
 -18  -6   0    2.89    3.11
 -18   6   0    4.59    2.11
 -18   6   0    5.13    2.62
 -18   6   0    1.13    3.45
  -1  -7   0   75.67    2.76
   1  -7   0   79.38    3.06
  -1  -7   0   78.36    3.10
   1  -7   0   79.69    2.79
  -1  -7   0   80.04    3.14
   1  -7   0   77.44    2.85
   1  -7   0   80.82    2.84
   1  -7   0   78.84    2.35
  -1  -7   0   79.41    2.88
  -1  -7   0   77.65    2.85
  -1   7   0   85.39    2.98
   1   7   0   85.91    2.83
   1   7   0   79.79    3.05
  -1   7   0   81.26    3.15
   1   7   0   85.02    3.01
  -1   7   0   78.76    2.75
  -1   7   0   81.24    2.84
   1   7   0   81.95    2.79
   1   7   0   81.52    2.85
   1   7   0   82.85    3.21
   3  -7   0  198.30    4.82
  -3  -7   0  189.61    5.64
  -3  -7   0  182.84    5.05
  -3  -7   0  191.95    5.46
  -3  -7   0  189.63    5.62
  -3  -7   0  180.32    5.31
   3  -7   0  189.83    5.68
   3  -7   0  191.08    5.24
   3  -7   0  201.36    5.34
  -3   7   0  186.84    5.61
   3   7   0  192.21    5.82
   3   7   0  186.41    5.67
   3   7   0  197.52    5.28
   3   7   0  195.99    5.52
  -3   7   0  186.43    4.95
  -3   7   0  187.27    5.51
   3   7   0  198.23    5.77
  -3   7   0  194.28    5.24
  -5  -7   0    4.77    1.04
  -5  -7   0    6.24    1.81
   5  -7   0    8.51    1.32
  -5  -7   0    3.52    1.41
   5  -7   0   10.13    1.01
  -5  -7   0    3.88    1.29
  -5  -7   0    4.45    1.21
   5  -7   0   10.88    1.14
   5  -7   0   11.79    1.22
  -5   7   0    5.65    1.21
  -5   7   0    6.34    1.57
   5   7   0   12.96    1.71
  -5   7   0    4.37    0.86
   5   7   0   13.10    1.72
  -5   7   0    3.54    1.10
   5   7   0   11.37    1.45
   5   7   0   13.25    1.39
   5   7   0   12.39    1.48
  -7  -7   0   30.37    2.18
   7  -7   0   26.64    1.81
   7  -7   0   27.47    1.73
  -7  -7   0   28.06    2.56
  -7  -7   0   27.85    2.34
  -7  -7   0   35.12    3.10
  -7   7   0   33.35    2.21
  -7   7   0   32.95    2.36
   7   7   0   27.59    2.18
   7   7   0   28.33    2.31
  -7   7   0   34.42    2.85
   7   7   0   22.45    2.04
  -7   7   0   32.66    2.92
   7   7   0   27.55    2.22
  -7   7   0   28.51    2.00
   7   7   0   24.61    2.30
  -9  -7   0    7.99    2.24
   9  -7   0   17.82    1.79
  -9  -7   0    7.04    1.76
  -9  -7   0    9.02    1.66
  -9  -7   0    8.47    1.55
   9  -7   0   17.99    1.42
  -9  -7   0    8.90    2.00
   9  -7   0   17.44    1.47
   9   7   0   16.90    1.82
  -9   7   0   10.33    1.62
   9   7   0   16.77    2.03
  -9   7   0   11.03    2.03
   9   7   0   16.58    2.08
  -9   7   0    7.48    2.00
  -9   7   0   11.38    1.80
   9   7   0   14.84    1.79
   9   7   0   13.71    2.11
  11  -7   0    1.81    1.44
 -11  -7   0    4.51    1.53
 -11  -7   0    3.24    1.98
  11  -7   0    4.37    0.89
 -11  -7   0    3.97    2.37
  11  -7   0    4.29    1.01
  11   7   0    4.01    1.35
 -11   7   0    5.46    2.44
  11   7   0    3.67    1.60
 -11   7   0    5.58    1.76
  11   7   0    3.56    1.51
 -11   7   0    4.61    2.08
 -13  -7   0   14.45    2.71
 -13  -7   0    9.98    2.96
  13  -7   0   10.60    1.96
  13   7   0   10.76    1.86
  13   7   0   12.35    1.79
 -13   7   0    9.17    2.90
  13   7   0   11.97    1.59
 -13   7   0   14.88    2.35
 -13   7   0   16.39    2.64
 -15  -7   0    3.75    3.13
 -15   7   0    7.29    3.22
  15   7   0    6.78    1.35
  15   7   0    6.27    1.12
 -15   7   0    4.85    2.01
 -15   7   0   -1.52    2.10
 -17  -7   0    2.36    3.80
 -17  -7   0   -1.88    2.38
 -17  -7   0    0.68    2.82
 -17   7   0    1.52    2.31
 -17   7   0    1.14    1.93
 -17   7   0   -1.09    4.53
   0  -8   0  161.02    4.82
   0  -8   0  157.73    4.82
   0  -8   0  153.56    4.36
   0  -8   0  161.75    4.66
   0  -8   0  152.06    4.97
   0   8   0  159.45    4.36
   0   8   0  157.10    4.82
   0   8   0  162.06    4.93
   0   8   0  157.94    4.75
   0   8   0  164.85    5.22
  -2  -8   0  224.20    6.33
   2  -8   0  186.91    5.34
   2  -8   0  194.48    5.35
  -2  -8   0  234.67    6.47
  -2  -8   0  229.14    6.40
   2  -8   0  202.88    5.40
   2  -8   0  193.41    4.81
  -2  -8   0  232.78    6.58
   2  -8   0  191.43    5.68
   2   8   0  188.68    5.46
  -2   8   0  236.39    6.61
   2   8   0  189.70    5.70
  -2   8   0  231.61    6.29
   2   8   0  198.62    5.37
   2   8   0  194.11    5.54
  -2   8   0  226.91    6.18
   4  -8   0  275.15    7.94
  -4  -8   0  335.04    9.07
  -4  -8   0  334.24    9.24
   4  -8   0  274.49    6.91
  -4  -8   0  331.40    8.94
  -4  -8   0  332.06    8.63
   4  -8   0  296.59    7.45
   4  -8   0  270.59    7.33
  -4  -8   0  348.54    9.37
   4   8   0  283.22    7.98
  -4   8   0  343.92    8.40
  -4   8   0  328.27    8.79
  -4   8   0  344.06    8.84
   4   8   0  282.36    7.42
   4   8   0  279.45    7.69
  -4   8   0  332.86    9.31
   4   8   0  292.21    7.70
   4   8   0  284.11    7.99
  -6  -8   0  269.47    7.42
  -6  -8   0  278.71    8.01
   6  -8   0  264.18    6.92
   6  -8   0  258.38    6.84
  -6  -8   0  270.40    8.25
   6  -8   0  262.94    6.72
   6  -8   0  249.83    7.69
  -6  -8   0  263.32    7.70
  -6  -8   0  285.54    7.91
   6   8   0  249.95    7.50
   6   8   0  259.29    7.78
   6   8   0  262.37    7.13
  -6   8   0  271.37    7.07
  -6   8   0  277.41    7.61
  -6   8   0  287.55    8.34
   6   8   0  261.58    7.27
   6   8   0  247.36    7.23
  -6   8   0  265.50    7.51
  -8  -8   0  100.35    4.18
  -8  -8   0   92.94    3.73
  -8  -8   0  104.57    6.50
  -8  -8   0  105.45    4.36
  -8  -8   0  110.37    4.44
   8  -8   0  107.43    3.75
   8  -8   0  107.54    3.60
   8   8   0  108.74    4.13
   8   8   0  107.27    4.80
  -8   8   0  100.68    3.92
   8   8   0  112.99    4.16
   8   8   0  112.18    4.22
  -8   8   0  101.77    4.05
  -8   8   0   99.37    4.71
  -8   8   0   97.81    3.60
   8   8   0  106.99    4.36
  10  -8   0   65.26    2.52
 -10  -8   0   60.75    4.64
 -10  -8   0   55.38    3.86
  10  -8   0   65.98    2.62
 -10  -8   0   57.27    3.21
  10  -8   0   65.69    3.25
 -10  -8   0   52.92    3.53
 -10   8   0   55.48    3.21
  10   8   0   67.53    3.34
  10   8   0   65.43    3.76
  10   8   0   65.04    3.68
 -10   8   0   53.42    4.38
  10   8   0   68.61    3.42
 -10   8   0   57.55    3.19
 -10   8   0   53.09    3.40
  12  -8   0   28.28    2.44
 -12  -8   0   29.52    3.75
 -12  -8   0   26.48    3.10
 -12  -8   0   25.99    2.42
 -12   8   0   24.07    3.32
  12   8   0   26.13    2.95
  12   8   0   26.60    2.24
 -12   8   0   28.90    2.59
 -12   8   0   27.11    2.76
 -14  -8   0   43.77    4.00
 -14  -8   0   60.35    7.22
  14   8   0   45.23    2.59
  14   8   0   39.46    2.96
 -14   8   0   38.38    3.15
 -14   8   0   40.91    3.63
 -14   8   0   36.29    4.28
 -16  -8   0    9.89    3.22
 -16  -8   0   16.08    3.85
 -16  -8   0   12.46    3.06
 -16   8   0   10.70    2.83
 -16   8   0   13.48    3.31
 -16   8   0   16.49    2.52
 -18  -8   0   18.91    3.93
 -18  -8   0   11.90    3.44
 -18   8   0   14.06    3.09
   1  -9   0  319.61    8.27
  -1  -9   0  341.61    9.07
   1  -9   0  311.43    8.59
   1  -9   0  301.18    8.73
  -1  -9   0  346.93    8.86
   1  -9   0  309.12    8.02
  -1  -9   0  339.01    8.96
   1  -9   0  321.48    8.40
  -1  -9   0  327.72    9.33
  -1  -9   0  345.47    9.20
  -1   9   0  338.47    8.95
   1   9   0  317.15    8.76
  -1   9   0  333.69    8.87
   1   9   0  326.51    8.25
   1   9   0  316.37    8.45
  -1   9   0  353.26    9.17
   1   9   0  314.88    8.32
  -1   9   0  352.74    9.37
  -3  -9   0  623.77   15.62
  -3  -9   0  616.44   15.51
   3  -9   0  634.22   15.50
   3  -9   0  664.93   16.15
  -3  -9   0  614.64   15.38
  -3  -9   0  602.97   15.52
  -3  -9   0  608.13   15.27
   3  -9   0  661.41   16.05
   3  -9   0  647.91   16.09
   3  -9   0  637.99   16.54
  -3   9   0  611.80   15.17
  -3   9   0  589.32   15.14
  -3   9   0  613.28   14.96
  -3   9   0  623.48   15.61
   3   9   0  700.58   16.43
   3   9   0  653.64   16.35
   3   9   0  661.98   16.11
   3   9   0  674.88   16.52
   3   9   0  643.88   16.59
   5  -9   0  161.85    4.28
   5  -9   0  163.88    5.47
   5  -9   0  158.94    4.68
  -5  -9   0  166.69    5.20
  -5  -9   0  167.95    5.67
   5  -9   0  166.38    4.80
  -5  -9   0  163.52    5.54
  -5  -9   0  163.99    5.33
  -5  -9   0  161.61    4.81
   5   9   0  160.22    5.43
   5   9   0  164.01    4.87
   5   9   0  166.43    5.13
   5   9   0  162.88    5.48
   5   9   0  159.39    5.12
  -5   9   0  156.49    4.99
  -5   9   0  166.40    5.06
  -5   9   0  163.09    4.37
  -5   9   0  167.82    5.65
  -7  -9   0  156.43    5.40
  -7  -9   0  149.12    4.78
  -7  -9   0  150.68    5.18
  -7  -9   0  153.20    5.49
   7  -9   0  154.42    4.59
   7  -9   0  157.89    4.50
   7  -9   0  155.19    4.64
  -7  -9   0  145.43    5.79
  -7   9   0  150.29    4.97
   7   9   0  154.46    5.11
  -7   9   0  158.75    5.11
   7   9   0  158.02    5.01
  -7   9   0  161.77    5.89
   7   9   0  149.55    5.38
   7   9   0  154.31    5.12
  -9  -9   0  209.26    9.02
   9  -9   0  175.54    5.01
   9  -9   0  165.86    5.22
  -9  -9   0  185.68    7.21
  -9  -9   0  187.28    6.52
  -9  -9   0  186.01    5.93
  -9   9   0  192.16    6.32
  -9   9   0  180.47    6.07
   9   9   0  169.87    5.66
  -9   9   0  183.98    5.64
   9   9   0  166.89    6.00
  -9   9   0  191.01    7.22
   9   9   0  171.65    5.68
   9   9   0  170.63    5.79
 -11  -9   0  108.46    5.23
 -11  -9   0  103.58    4.34
  11  -9   0  112.66    3.34
  11  -9   0  110.49    4.27
 -11  -9   0  107.28    5.99
  11  -9   0  108.68    3.25
  11   9   0  117.14    6.73
 -11   9   0  102.40    4.79
 -11   9   0  104.08    4.22
  11   9   0  107.42    4.37
 -11   9   0  110.30    5.95
  13  -9   0   47.11    3.12
 -13  -9   0   50.09    4.78
 -13  -9   0   47.84    4.06
 -13  -9   0   38.15    3.11
 -13   9   0   40.18    3.48
 -13   9   0   54.12    4.95
 -13   9   0   53.47    3.49
  13   9   0   45.59    3.05
  13   9   0   42.17    2.82
  13   9   0   38.90    3.20
 -15  -9   0   29.13    3.73
 -15  -9   0   29.82    4.22
  15   9   0   24.10    2.84
 -15   9   0   26.70    3.22
 -15   9   0   28.44    4.36
 -17  -9   0   10.31    3.67
 -17  -9   0   11.86    3.98
 -17  -9   0   11.53    3.01
 -17   9   0   11.54    3.70
 -17   9   0    9.05    2.70
   0 -10   0  324.11    8.78
   0 -10   0  331.75    9.44
   0 -10   0  356.60    9.31
   0 -10   0  347.23    9.12
   0 -10   0  345.89    9.32
   0  10   0  349.76    9.10
   0  10   0  349.88    8.82
   0  10   0  332.43    9.22
   0  10   0  368.27    9.76
   0  10   0  352.22    9.34
   2 -10   0  139.98    3.77
  -2 -10   0  123.83    4.25
  -2 -10   0  114.39    4.27
   2 -10   0  145.12    4.48
   2 -10   0  135.75    4.80
   2 -10   0  138.02    4.44
   2 -10   0  137.27    4.53
  -2 -10   0  124.41    4.63
  -2 -10   0  128.99    4.36
  -2 -10   0  132.05    4.66
   2  10   0  145.43    4.75
   2  10   0  145.25    5.07
  -2  10   0  123.84    4.63
  -2  10   0  126.74    4.15
  -2  10   0  132.74    4.30
   2  10   0  142.46    4.56
  -2  10   0  125.32    4.55
   2  10   0  143.67    4.48
   2  10   0  143.80    4.60
   2  10   0  143.35    4.94
  -4 -10   0  130.89    4.53
  -4 -10   0  124.89    4.31
   4 -10   0  135.52    3.49
  -4 -10   0  136.06    4.78
  -4 -10   0  125.10    3.95
   4 -10   0  138.74    4.85
   4 -10   0  133.99    4.27
  -4 -10   0  114.53    4.56
   4 -10   0  134.96    4.10
  -4 -10   0  126.78    4.79
  -4  10   0  131.54    4.25
   4  10   0  134.66    4.26
  -4  10   0  126.02    4.69
   4  10   0  142.40    4.65
   4  10   0  133.16    4.78
  -4  10   0  120.03    4.16
   4  10   0  137.36    4.90
   4  10   0  131.68    4.54
  -4  10   0  123.00    3.83
   6 -10   0  109.39    3.67
   6 -10   0  107.12    3.17
  -6 -10   0  101.20    4.47
   6 -10   0  108.61    4.49
  -6 -10   0   99.68    4.10
  -6 -10   0   97.14    3.85
  -6 -10   0  100.57    3.48
  -6 -10   0   97.60    4.30
  -6  10   0   97.44    4.43
   6  10   0  113.53    3.88
  -6  10   0  100.67    3.75
   6  10   0  116.31    4.13
  -6  10   0  100.55    3.82
   6  10   0  104.63    4.48
  -6  10   0   97.85    2.80
   6  10   0  108.62    4.07
   6  10   0  104.84    4.41
   8 -10   0   26.00    2.07
   8 -10   0   25.56    2.05
  -8 -10   0   26.43    2.22
  -8 -10   0   32.39    2.58
  -8 -10   0   21.48    2.70
   8 -10   0   27.05    1.87
  -8 -10   0   23.68    2.50
  -8  10   0   25.04    2.71
   8  10   0   29.93    2.98
   8  10   0   29.23    2.28
  -8  10   0   27.65    2.38
   8  10   0   25.93    2.45
  -8  10   0   24.88    2.21
   8  10   0   27.10    2.25
  -8  10   0   25.78    2.74
   8  10   0   26.54    2.28
  10 -10   0   62.35    2.92
 -10 -10   0   49.72    3.98
  10 -10   0   60.59    2.42
 -10 -10   0   56.30    3.08
  10 -10   0   63.95    2.56
 -10 -10   0   56.10    4.80
 -10 -10   0   48.72    3.78
  10  10   0   54.98    3.31
  10  10   0   55.45    3.69
 -10  10   0   48.11    4.41
  10  10   0   63.12    3.65
 -10  10   0   54.84    3.75
 -12 -10   0   15.02    2.63
  12 -10   0   15.03    1.82
 -12 -10   0   15.36    2.22
 -12 -10   0   10.33    2.96
  12  10   0   17.21    2.15
 -12  10   0   15.37    2.37
  12  10   0   19.62    2.48
  12  10   0   14.90    1.98
 -12  10   0   12.92    2.98
 -14 -10   0   15.00    3.65
 -14 -10   0   14.15    2.88
  14 -10   0   14.90    2.02
  14  10   0   17.63    1.94
  14  10   0   14.10    1.93
 -14  10   0   16.77    2.78
 -14  10   0   13.60    3.13
 -16 -10   0   14.34    3.78
 -16 -10   0    7.29    2.81
 -16  10   0    7.90    3.49
 -16  10   0    8.16    2.64
  -1 -11   0   28.93    2.23
  -1 -11   0   36.58    2.85
  -1 -11   0   34.04    3.12
   1 -11   0   32.27    2.33
  -1 -11   0   30.86    2.48
   1 -11   0   27.32    2.38
   1 -11   0   30.57    2.73
  -1 -11   0   36.37    2.62
   1 -11   0   29.31    2.54
   1 -11   0   30.69    1.73
  -1  11   0   31.43    2.29
   1  11   0   31.90    2.35
   1  11   0   29.22    2.27
   1  11   0   28.30    2.63
   1  11   0   35.54    2.75
  -1  11   0   28.72    2.44
   1  11   0   28.88    2.51
  -1  11   0   37.27    2.75
  -1  11   0   32.89    2.53
  -3 -11   0    4.47    1.72
  -3 -11   0    5.30    1.61
  -3 -11   0    3.31    1.43
  -3 -11   0    7.44    1.46
  -3 -11   0    3.57    1.47
   3 -11   0    5.12    0.65
   3 -11   0    4.33    1.20
   3 -11   0    4.89    1.22
   3 -11   0    5.82    1.49
   3 -11   0    6.84    1.32
  -3  11   0    3.85    1.25
   3  11   0    4.61    1.35
   3  11   0    4.27    1.29
   3  11   0    7.08    1.23
  -3  11   0    5.50    1.66
   3  11   0    6.33    1.50
  -3  11   0    5.07    1.28
   3  11   0    8.74    1.62
  -5 -11   0   23.97    2.27
  -5 -11   0   22.56    2.24
  -5 -11   0   23.18    1.88
  -5 -11   0   20.26    2.17
   5 -11   0   25.57    1.71
   5 -11   0   19.16    1.87
   5 -11   0   24.00    1.83
  -5 -11   0   23.65    1.85
  -5 -11   0   25.21    2.19
   5 -11   0   25.82    2.02
   5 -11   0   24.47    1.09
  -5  11   0   24.85    1.94
  -5  11   0   21.38    2.11
  -5  11   0   24.21    1.94
   5  11   0   21.36    1.86
  -5  11   0   25.14    1.64
   5  11   0   25.17    1.98
   5  11   0   26.78    2.30
   5  11   0   22.41    2.10
   5  11   0   25.51    2.32
  -7 -11   0   15.30    1.94
   7 -11   0   11.96    1.44
   7 -11   0   11.91    1.80
  -7 -11   0   12.17    2.11
  -7 -11   0   18.01    1.62
   7 -11   0   17.27    1.49
   7 -11   0   14.00    1.12
  -7 -11   0   12.52    1.90
  -7  11   0   20.32    1.99
   7  11   0   15.32    1.90
   7  11   0   14.37    2.30
   7  11   0   14.17    1.73
  -7  11   0   13.35    2.55
  -7  11   0   17.87    1.87
   7  11   0   10.76    1.90
   7  11   0   15.76    1.76
   9 -11   0   24.44    2.04
   9 -11   0   25.71    2.01
  -9 -11   0   28.91    3.34
  -9 -11   0   27.89    2.79
  -9 -11   0   29.06    2.84
   9 -11   0   27.38    2.00
  -9 -11   0   24.86    2.30
  -9  11   0   26.18    2.50
   9  11   0   28.48    2.39
  -9  11   0   25.32    2.88
  -9  11   0   26.98    2.29
   9  11   0   26.15    2.32
   9  11   0   30.49    2.88
   9  11   0   25.87    2.70
 -11 -11   0    1.62    1.33
 -11 -11   0    3.51    1.96
  11 -11   0    3.03    1.26
  11 -11   0    3.33    0.78
  11 -11   0    3.07    0.83
 -11 -11   0    2.53    2.15
 -11 -11   0    3.08    2.69
 -11  11   0    4.80    1.86
  11  11   0    4.44    1.66
 -11  11   0    3.52    2.17
  11  11   0    2.97    1.80
  11  11   0    1.38    1.67
 -13 -11   0    4.43    2.45
  13 -11   0   -0.11    1.13
 -13 -11   0    0.37    1.40
 -13 -11   0    4.38    2.79
 -13  11   0   -2.73    1.84
  13  11   0    3.13    1.66
 -15 -11   0   -2.96    2.86
 -15 -11   0    1.69    2.45
 -15  11   0    1.72    2.21
  15  11   0    0.47    1.30
 -15  11   0    4.71    3.32
 -17 -11   0   -3.07    2.24
 -17 -11   0    5.16    4.69
 -17  11   0   -2.78    2.14
 -17  11   0   -1.24    2.99
   0 -12   0  130.22    4.00
   0 -12   0  119.88    4.81
   0 -12   0  120.28    4.46
   0 -12   0  129.25    4.65
   0 -12   0  123.48    4.37
   0  12   0  125.82    3.95
   0  12   0  118.75    4.53
   0  12   0  131.41    4.63
   0  12   0  123.21    5.06
   0  12   0  119.72    4.28
   2 -12   0  130.48    4.75
  -2 -12   0  142.53    5.28
  -2 -12   0  145.07    4.88
   2 -12   0  127.77    4.35
  -2 -12   0  134.46    4.69
  -2 -12   0  141.92    4.84
   2 -12   0  127.46    4.44
   2 -12   0  131.04    4.36
  -2 -12   0  146.27    5.20
   2  12   0  122.36    4.73
   2  12   0  126.36    4.60
  -2  12   0  145.97    4.95
   2  12   0  132.54    5.05
  -2  12   0  145.74    5.27
  -2  12   0  133.62    4.63
  -2  12   0  139.90    4.70
   2  12   0  127.26    4.39
   2  12   0  125.33    4.42
   2  12   0  131.01    4.40
  -4 -12   0  104.99    3.99
   4 -12   0  110.75    3.87
  -4 -12   0  103.59    4.48
   4 -12   0  112.07    3.96
   4 -12   0  118.14    3.91
   4 -12   0  114.18    2.96
  -4 -12   0  108.16    4.21
   4 -12   0  113.50    4.52
  -4 -12   0   99.56    4.25
   4 -12   0  118.88    2.97
  -4 -12   0  109.44    4.39
   4  12   0  121.38    4.00
   4  12   0  117.76    4.24
  -4  12   0  102.64    4.37
   4  12   0  113.41    4.42
  -4  12   0  107.29    3.98
   4  12   0  108.66    4.57
   4  12   0  121.31    4.42
  -4  12   0  101.91    3.87
   6 -12   0   11.98    0.96
  -6 -12   0   14.16    1.44
  -6 -12   0   14.09    2.39
   6 -12   0    7.97    1.88
  -6 -12   0   11.42    2.11
  -6 -12   0    9.76    1.89
   6 -12   0   15.23    1.49
   6 -12   0   14.60    1.57
  -6 -12   0   10.73    1.82
   6  12   0   14.45    1.85
   6  12   0   11.54    2.24
  -6  12   0   11.41    1.15
   6  12   0   12.20    1.49
  -6  12   0   15.80    1.86
   6  12   0   11.90    1.77
  -6  12   0   11.05    1.57
   6  12   0   13.58    2.16
  -6  12   0   12.64    2.10
   8 -12   0   53.79    2.51
  -8 -12   0   61.35    2.98
   8 -12   0   53.38    2.66
  -8 -12   0   58.97    3.90
  -8 -12   0   62.82    4.12
   8 -12   0   49.39    2.10
  -8 -12   0   63.31    4.42
   8  12   0   56.48    3.40
  -8  12   0   61.20    3.50
  -8  12   0   58.33    4.29
   8  12   0   48.96    3.60
   8  12   0   46.53    3.16
  -8  12   0   59.25    3.30
   8  12   0   50.44    3.09
 -10 -12   0   13.34    2.81
 -10 -12   0   14.59    2.50
  10 -12   0   17.60    1.52
 -10 -12   0   15.49    2.62
  10 -12   0   16.26    1.45
 -10 -12   0   14.11    1.74
 -10  12   0    8.75    2.44
 -10  12   0   17.51    2.37
  10  12   0   14.92    2.44
  10  12   0   14.08    2.09
  10  12   0   15.49    2.22
  10  12   0   15.80    2.10
 -12 -12   0   28.18    3.37
 -12 -12   0   30.13    3.95
  12 -12   0   20.26    1.82
  12  12   0   19.89    2.36
  12  12   0   23.56    2.29
 -12  12   0   25.57    3.71
 -12  12   0   25.60    2.88
 -14 -12   0   23.52    4.31
 -14 -12   0   18.40    3.60
  14 -12   0   22.59    2.49
  14  12   0   15.63    2.89
  14  12   0   20.15    2.25
 -14  12   0   23.29    3.74
 -14  12   0   21.83    3.00
 -16 -12   0   20.93    3.45
 -16 -12   0   11.12    3.93
 -16  12   0   11.45    3.68
 -16  12   0   17.25    3.00
   1 -13   0  199.67    6.52
   1 -13   0  214.86    6.40
  -1 -13   0  203.47    6.69
  -1 -13   0  198.76    6.15
  -1 -13   0  192.58    5.90
   1 -13   0  182.82    6.14
   1 -13   0  205.03    5.57
   1 -13   0  211.15    6.18
  -1 -13   0  193.50    6.32
  -1 -13   0  197.90    6.44
   1  13   0  214.03    6.49
   1  13   0  199.47    6.86
   1  13   0  204.32    5.96
   1  13   0  200.62    6.44
  -1  13   0  197.11    6.05
  -1  13   0  217.19    7.03
   1  13   0  200.37    6.17
  -1  13   0  196.98    6.18
  -1  13   0  199.06    6.42
  -3 -13   0  271.77    7.91
  -3 -13   0  279.04    8.26
   3 -13   0  249.45    6.92
  -3 -13   0  270.58    8.19
   3 -13   0  235.64    6.85
   3 -13   0  238.09    5.99
   3 -13   0  248.74    6.95
  -3 -13   0  259.21    7.79
  -3 -13   0  284.31    7.98
   3 -13   0  222.65    7.32
   3  13   0  244.80    7.49
  -3  13   0  250.83    7.61
   3  13   0  227.02    7.03
  -3  13   0  259.77    7.50
   3  13   0  256.73    7.32
  -3  13   0  275.38    7.83
   3  13   0  241.84    6.93
   3  13   0  232.86    7.12
  -3  13   0  278.72    8.24
   5 -13   0  166.25    5.95
   5 -13   0  168.87    5.28
  -5 -13   0  156.57    5.77
  -5 -13   0  151.67    5.27
  -5 -13   0  147.76    5.70
  -5 -13   0  152.95    5.49
   5 -13   0  169.65    5.20
   5 -13   0  174.29    5.12
  -5 -13   0  144.38    5.52
  -5  13   0  153.41    5.74
   5  13   0  174.85    6.01
   5  13   0  176.77    5.80
  -5  13   0  152.84    5.16
   5  13   0  172.17    5.35
   5  13   0  165.82    6.05
  -5  13   0  143.26    5.02
   5  13   0  171.69    5.69
  -7 -13   0  177.09    7.01
   7 -13   0  169.20    5.21
   7 -13   0  160.86    6.26
   7 -13   0  163.94    5.09
  -7 -13   0  187.54    6.77
  -7 -13   0  205.50    6.99
  -7 -13   0  179.83    6.22
   7 -13   0  166.97    4.31
  -7 -13   0  180.79    6.98
  -7 -13   0  183.74    5.64
  -7  13   0  177.80    4.91
  -7  13   0  179.65    6.06
   7  13   0  169.93    5.49
   7  13   0  171.64    5.80
   7  13   0  159.45    6.16
  -7  13   0  186.26    6.94
   7  13   0  170.80    6.66
  -7  13   0  196.81    6.25
   7  13   0  182.95    5.97
  -9 -13   0   57.71    4.73
  -9 -13   0   51.40    4.16
   9 -13   0   76.49    3.05
   9 -13   0   73.72    2.58
  -9 -13   0   61.38    3.07
  -9  13   0   58.73    4.50
   9  13   0   70.52    3.90
   9  13   0   65.84    4.22
   9  13   0   70.17    3.75
   9  13   0   76.33    3.73
  11 -13   0   23.59    1.84
 -11 -13   0   31.61    3.30
 -11 -13   0   29.28    3.87
 -11 -13   0   37.58    3.40
 -11 -13   0   29.78    2.53
  11  13   0   30.83    2.69
 -11  13   0   33.10    3.02
 -11  13   0   28.84    3.64
  11  13   0   29.22    2.72
  11  13   0   30.02    2.65
 -13 -13   0   42.89    3.02
  13 -13   0   47.40    2.45
 -13 -13   0   59.64    5.07
 -13 -13   0   56.46    4.90
 -13  13   0   44.07    4.42
 -13  13   0   52.40    4.23
  13  13   0   39.35    3.11
  13  13   0   49.91    3.47
 -15 -13   0   35.28    4.15
 -15 -13   0   18.96    3.94
  15  13   0   33.87    2.77
 -15  13   0   28.44    4.19
 -15  13   0   27.87    3.66
 -17 -13   0   10.15    3.98
 -17 -13   0   10.61    4.02
 -17  13   0   10.39    2.77
 -17  13   0    9.90    3.84
   0 -14   0   81.01    3.57
   0 -14   0   77.62    3.79
   0 -14   0   76.09    3.55
   0 -14   0   80.92    3.98
   0 -14   0   82.23    3.14
   0  14   0   86.39    4.37
   0  14   0   86.79    3.83
   0  14   0   80.11    3.48
   0  14   0   78.43    3.78
  -2 -14   0  147.08    5.36
  -2 -14   0  154.68    5.23
   2 -14   0  134.00    4.64
   2 -14   0  129.68    3.67
  -2 -14   0  155.84    5.34
   2 -14   0  124.78    4.89
   2 -14   0  124.07    4.44
  -2 -14   0  164.22    5.76
   2 -14   0  116.88    4.44
  -2 -14   0  156.58    5.86
  -2  14   0  163.37    5.64
  -2  14   0  155.21    5.20
   2  14   0  131.73    4.48
  -2  14   0  158.19    5.21
   2  14   0  108.29    5.03
  -2  14   0  160.21    5.92
   2  14   0  128.22    4.94
   2  14   0  124.17    4.76
   2  14   0  118.29    4.52
   2  14   0  129.12    4.56
  -4 -14   0   94.83    4.31
  -4 -14   0   95.80    4.05
   4 -14   0  135.03    4.50
   4 -14   0  129.30    4.44
  -4 -14   0   97.20    4.25
  -4 -14   0  100.01    4.60
  -4 -14   0  102.89    4.50
   4 -14   0  127.88    4.38
   4 -14   0  127.09    5.05
  -4  14   0   95.54    3.90
  -4  14   0   99.44    4.57
   4  14   0  123.85    4.84
   4  14   0  123.85    4.72
   4  14   0  118.30    5.05
   4  14   0  136.93    4.54
   4  14   0  132.76    4.93
  -4  14   0   98.64    3.69
  -4  14   0  100.30    4.07
   6 -14   0   32.27    2.81
  -6 -14   0   44.36    3.80
   6 -14   0   34.29    2.18
  -6 -14   0   47.74    3.11
   6 -14   0   35.59    2.32
  -6 -14   0   51.55    3.60
   6 -14   0   32.18    2.45
  -6  14   0   43.63    3.99
   6  14   0   30.24    2.65
   6  14   0   34.84    2.99
   6  14   0   36.79    2.64
   6  14   0   38.03    3.21
  -6  14   0   53.89    3.22
   6  14   0   36.29    2.86
  -8 -14   0  112.25    5.51
   8 -14   0  102.27    3.73
  -8 -14   0  118.21    5.32
  -8 -14   0  115.65    5.84
  -8 -14   0  115.09    4.23
   8 -14   0  111.97    3.90
   8  14   0  100.85    5.66
  -8  14   0  117.46    4.91
   8  14   0  105.77    4.68
  -8  14   0  115.71    4.95
   8  14   0  101.94    4.51
   8  14   0  108.09    4.31
  -8  14   0  113.01    5.74
 -10 -14   0   54.76    4.42
 -10 -14   0   64.63    5.37
 -10 -14   0   59.01    3.11
  10 -14   0   61.55    2.25
 -10 -14   0   55.52    4.48
  10 -14   0   61.28    2.64
  10 -14   0   61.14    2.53
  10  14   0   59.54    3.81
 -10  14   0   64.17    4.02
  10  14   0   64.39    3.62
 -10  14   0   62.84    5.00
  10  14   0   55.29    3.55
 -12 -14   0   22.87    3.36
  12 -14   0   21.98    1.82
 -12 -14   0   17.12    3.56
 -12  14   0   22.71    3.63
  12  14   0   20.82    2.57
 -12  14   0   25.05    2.95
 -14 -14   0   22.31    4.13
 -14 -14   0   21.01    3.40
 -14  14   0   24.27    3.28
 -14  14   0   25.35    4.01
  14  14   0   23.39    2.48
 -16 -14   0    5.15    3.99
 -16 -14   0    8.54    3.09
 -16  14   0    6.08    2.44
 -16  14   0    0.66    6.12
  16  14   0    7.61    1.97
  -1 -15   0   10.72    2.06
  -1 -15   0    7.41    1.65
  -1 -15   0    8.01    1.45
  -1 -15   0    9.27    1.70
   1 -15   0    5.64    1.74
   1 -15   0    3.79    1.54
   1 -15   0    3.82    1.45
  -1 -15   0    6.84    1.64
   1 -15   0    5.35    1.11
   1 -15   0    4.82    1.48
   1  15   0    5.75    1.57
   1  15   0    3.45    1.60
  -1  15   0   10.15    1.68
   1  15   0    2.60    1.67
  -1  15   0    5.27    1.89
  -1  15   0    9.20    1.86
   1  15   0    1.78    1.61
   1  15   0    5.28    1.45
   1  15   0    4.51    1.25
  -1  15   0   10.31    1.80
  -3 -15   0   17.06    2.14
   3 -15   0   17.70    1.84
  -3 -15   0   15.18    2.23
   3 -15   0   20.14    2.01
  -3 -15   0   20.12    2.45
   3 -15   0   18.26    2.10
   3 -15   0   19.76    1.91
  -3 -15   0   11.70    1.99
  -3 -15   0   15.73    1.95
   3  15   0   20.48    2.32
   3  15   0   23.65    2.59
  -3  15   0   16.00    1.81
  -3  15   0   13.12    1.92
  -3  15   0   15.19    1.94
  -3  15   0   18.44    1.89
   3  15   0   16.23    1.87
   3  15   0   22.00    2.23
   3  15   0   20.52    1.95
  -5 -15   0   -1.45    1.61
   5 -15   0    1.29    1.26
   5 -15   0    1.00    1.25
  -5 -15   0    1.28    1.65
  -5 -15   0    2.83    1.40
   5 -15   0   -0.31    1.16
  -5 -15   0    0.52    1.95
   5 -15   0   -1.33    1.45
  -5 -15   0    3.86    1.97
  -5  15   0    2.11    1.81
   5  15   0   -0.71    1.40
   5  15   0    1.57    1.56
  -5  15   0    0.07    1.14
   5  15   0    1.83    1.67
  -5  15   0    2.46    1.51
   5  15   0    2.09    1.31
   7 -15   0    3.14    1.36
   7 -15   0    1.66    1.17
  -7 -15   0    2.49    1.82
  -7 -15   0    0.87    1.99
  -7 -15   0    3.45    2.14
   7  15   0    0.96    2.11
  -7  15   0   -0.97    0.91
   7  15   0    2.65    1.81
  -7  15   0    2.28    1.95
  -7  15   0    1.27    1.50
  -7  15   0    1.12    1.63
   7  15   0    3.78    1.47
   7  15   0    3.81    1.63
   9 -15   0   17.09    1.56
  -9 -15   0   16.09    1.76
  -9 -15   0   13.91    2.70
   9 -15   0   17.61    1.74
  -9 -15   0   13.18    3.09
  -9  15   0   15.96    3.00
   9  15   0   14.31    2.00
   9  15   0   15.21    2.29
  -9  15   0   12.67    2.24
   9  15   0   15.91    2.19
 -11 -15   0   -0.70    1.12
 -11 -15   0    3.29    3.01
 -11 -15   0   -2.67    2.01
 -11 -15   0    2.82    2.35
  11  15   0    3.93    1.98
  11  15   0    6.80    1.84
 -11  15   0    1.98    1.96
 -11  15   0   -3.47    2.33
 -13 -15   0    4.21    2.67
 -13 -15   0    3.33    1.49
 -13 -15   0    1.05    2.92
  13  15   0    3.33    1.84
 -13  15   0    3.99    2.90
 -13  15   0    2.80    2.11
 -15 -15   0    4.85    2.71
 -15 -15   0    0.68    3.41
 -15  15   0    7.46    3.47
  15  15   0    2.34    1.62
 -15  15   0    2.34    2.47
 -17 -15   0    2.87    2.72
   0 -16   0   41.33    3.23
   0 -16   0   34.23    2.81
   0 -16   0   39.10    3.20
   0 -16   0   45.31    2.48
   0 -16   0   39.61    2.87
   0  16   0   40.38    3.08
   0  16   0   39.44    3.11
   0  16   0   37.67    2.69
   0  16   0   39.12    3.29
  -2 -16   0   44.76    3.22
   2 -16   0   39.61    3.13
  -2 -16   0   45.16    3.56
   2 -16   0   40.45    3.01
  -2 -16   0   45.44    3.49
   2 -16   0   38.64    2.85
  -2 -16   0   44.62    3.16
   2 -16   0   34.52    2.80
  -2 -16   0   48.61    3.02
   2 -16   0   44.31    2.02
   2  16   0   46.37    3.37
   2  16   0   42.70    3.00
  -2  16   0   47.00    3.42
   2  16   0   40.60    2.82
  -2  16   0   47.51    2.92
  -2  16   0   45.84    3.04
   2  16   0   42.94    2.78
  -2  16   0   50.80    4.01
   2  16   0   39.17    3.11
   2  16   0   41.60    3.41
   4 -16   0   10.23    1.62
  -4 -16   0   22.47    2.52
  -4 -16   0   19.36    2.34
   4 -16   0    6.26    1.60
   4 -16   0    9.64    1.85
  -4 -16   0   22.93    2.26
   4 -16   0    6.80    1.57
  -4 -16   0   18.58    2.44
  -4 -16   0   13.00    2.24
   4  16   0    6.99    2.05
   4  16   0    5.19    1.56
   4  16   0    8.51    1.94
   4  16   0    5.25    1.66
  -4  16   0   19.31    1.99
  -4  16   0   22.59    2.36
   4  16   0   10.43    1.69
  -4  16   0   22.77    2.79
  -4  16   0   18.56    2.39
  -6 -16   0   41.30    3.37
   6 -16   0   27.09    2.36
   6 -16   0   26.70    2.21
   6 -16   0   29.78    2.39
  -6 -16   0   31.86    3.13
  -6 -16   0   41.53    3.62
   6  16   0   32.47    2.72
  -6  16   0   37.02    2.94
   6  16   0   25.65    2.43
   6  16   0   24.93    2.57
  -6  16   0   36.45    3.46
  -6  16   0   36.69    2.37
  -6  16   0   37.59    2.96
   6  16   0   29.29    4.67
   8 -16   0   14.72    1.77
   8 -16   0   18.89    1.77
  -8 -16   0   14.35    2.83
  -8 -16   0    7.80    2.42
  -8 -16   0   14.07    2.77
  -8  16   0   11.41    1.13
   8  16   0   14.71    2.47
  -8  16   0   11.86    2.58
  -8  16   0   12.39    2.25
   8  16   0   16.78    2.50
   8  16   0   16.17    2.05
 -10 -16   0   23.45    3.24
 -10 -16   0   25.55    2.31
 -10 -16   0   26.42    3.16
  10 -16   0   27.68    2.00
 -10 -16   0   24.28    3.57
  10 -16   0   22.77    2.00
  10  16   0   25.47    2.45
 -10  16   0   26.26    3.47
 -10  16   0   26.80    2.95
  10  16   0   23.77    2.71
 -12 -16   0    9.10    3.27
 -12 -16   0   10.80    2.87
 -12  16   0   15.00    2.75
  12  16   0   19.69    2.29
  12  16   0   14.06    2.43
 -12  16   0   12.62    3.22
 -14 -16   0    9.02    3.03
 -14 -16   0    8.27    3.85
  14  16   0    9.13    2.11
 -14  16   0    6.01    3.29
 -16 -16   0   -0.07    3.42
 -16 -16   0    0.16    3.54
 -16  16   0    0.69    3.24
 -16  16   0    4.94    2.51
   1 -17   0   95.61    4.15
   1 -17   0   88.19    3.36
  -1 -17   0  110.75    4.74
   1 -17   0   92.74    4.35
  -1 -17   0  111.54    5.05
   1 -17   0   89.26    4.03
  -1 -17   0  115.74    4.81
  -1 -17   0  121.27    4.42
   1 -17   0  102.96    5.60
  -1 -17   0  120.28    5.72
   1  17   0   95.69    4.25
   1  17   0   97.49    4.96
   1  17   0   91.52    3.73
  -1  17   0  123.35    5.58
  -1  17   0  120.17    4.97
  -1  17   0  116.82    5.06
  -1  17   0  114.41    4.73
   1  17   0   97.04    4.42
   1  17   0   80.29    4.01
   1  17   0   91.03    6.47
   3 -17   0  164.90    4.50
  -3 -17   0  162.99    5.83
  -3 -17   0  158.41    6.41
   3 -17   0  152.64    5.55
  -3 -17   0  148.62    5.79
   3 -17   0  156.62    6.18
   3 -17   0  171.32    5.86
   3 -17   0  179.91    5.73
   3  17   0  164.73    5.75
  -3  17   0  174.81    6.64
   3  17   0  164.76    5.85
   3  17   0  180.29    8.28
   3  17   0  165.81    5.77
  -3  17   0  161.58    6.10
  -3  17   0  154.12    5.60
  -3  17   0  162.82    5.57
   3  17   0  154.94    6.17
  -5 -17   0   38.92    3.50
   5 -17   0   50.10    2.96
  -5 -17   0   43.24    3.38
  -5 -17   0   40.88    3.63
   5 -17   0   52.05    3.17
   5 -17   0   56.57    3.20
  -5 -17   0   32.83    3.00
   5  17   0   46.81    3.46
   5  17   0   53.74    3.26
  -5  17   0   43.60    3.31
  -5  17   0   42.20    2.74
  -5  17   0   33.44    3.20
   5  17   0   54.64    3.63
   5  17   0   59.16    3.87
  -5  17   0   37.10    3.00
   7 -17   0   53.68    3.05
  -7 -17   0   61.35    4.29
   7 -17   0   53.39    2.84
  -7 -17   0   59.75    4.64
  -7 -17   0   63.31    4.72
  -7  17   0   63.64    4.83
   7  17   0   55.06    3.30
   7  17   0   43.50    3.78
  -7  17   0   58.78    2.78
  -7  17   0   62.29    3.95
  -9 -17   0   77.75    5.25
  -9 -17   0   77.52    4.98
  -9 -17   0   85.57    5.71
   9 -17   0   89.45    3.55
   9 -17   0   81.58    3.34
  -9  17   0   85.76    4.65
   9  17   0   88.25    4.13
   9  17   0   94.09    4.81
  -9  17   0   81.57    5.69
 -11 -17   0   29.85    3.55
 -11 -17   0   39.37    3.87
 -11 -17   0   34.52    4.29
  11  17   0   34.18    3.20
 -11  17   0   36.02    3.43
 -11  17   0   33.09    4.06
  11  17   0   35.26    3.13
 -13 -17   0   20.30    3.55
 -13 -17   0   23.92    4.12
  13  17   0   15.60    2.57
 -13  17   0   21.65    3.98
 -13  17   0   24.15    3.25
 -15 -17   0   23.56    4.49
 -15 -17   0   21.25    3.87
  15  17   0   19.57    2.43
 -15  17   0   15.80    3.13
 -15  17   0   21.67    4.38
   0 -18   0  144.18    5.80
   0 -18   0  151.76    4.96
   0 -18   0  139.18    5.84
   0 -18   0  152.69    5.56
   0 -18   0  146.44    5.48
   0  18   0  153.72    6.25
   0  18   0  148.94    5.83
   0  18   0  141.23    5.35
   0  18   0  157.60    6.35
   2 -18   0  117.54    5.31
  -2 -18   0  115.39    7.68
  -2 -18   0  101.66    4.40
   2 -18   0  112.28    4.85
   2 -18   0  139.88    5.34
   2 -18   0  124.24    3.98
  -2 -18   0   88.72    4.51
  -2 -18   0   96.20    4.96
   2 -18   0  138.16    5.05
  -2 -18   0  103.33    5.23
   2  18   0  122.98    5.32
   2  18   0  126.20    4.78
  -2  18   0  119.14    7.19
   2  18   0  126.97    5.65
  -2  18   0   97.87    4.74
  -2  18   0   99.11    4.45
   2  18   0  129.45    5.11
  -2  18   0   95.87    4.26
   2  18   0  126.17    6.52
   2  18   0  132.30    5.05
  -4 -18   0   84.75    4.90
   4 -18   0   92.14    4.11
  -4 -18   0   95.47    5.19
  -4 -18   0  104.48    4.73
   4 -18   0  100.77    4.44
   4 -18   0   91.73    4.19
  -4 -18   0   92.76    4.61
   4 -18   0  101.37    5.65
   4  18   0   91.33    4.49
   4  18   0  102.44    4.53
  -4  18   0   89.03    5.24
  -4  18   0   89.01    4.03
  -4  18   0   87.36    4.22
   4  18   0   97.30    4.36
  -4  18   0   89.99    5.30
   4  18   0   94.81    4.79
   6 -18   0   24.49    2.29
  -6 -18   0   34.97    3.56
   6 -18   0   25.38    2.16
  -6 -18   0   37.10    3.81
  -6 -18   0   36.56    3.39
   6 -18   0   25.97    2.27
   6  18   0   26.81    2.43
  -6  18   0   31.39    3.33
   6  18   0   21.88    2.81
  -6  18   0   26.92    2.75
  -6  18   0   30.05    2.48
   8 -18   0   67.03    3.11
  -8 -18   0   74.27    4.88
   8 -18   0   65.28    3.29
  -8 -18   0   76.43    5.23
  -8 -18   0   59.42    5.17
   8  18   0   66.58    3.70
   8  18   0   64.84    4.33
  -8  18   0   78.34    4.54
  -8  18   0   77.91    5.37
 -10 -18   0   17.04    3.19
 -10 -18   0   21.46    3.35
  10 -18   0   16.31    1.59
 -10 -18   0   15.61    3.33
  10  18   0   19.37    2.28
 -10  18   0   22.19    2.87
  10  18   0   20.63    2.77
 -10  18   0   15.04    3.45
 -12 -18   0   45.47    4.28
 -12 -18   0   36.49    4.65
  12  18   0   28.31    3.09
  12  18   0   35.31    3.06
 -12  18   0   36.27    3.58
 -12  18   0   41.08    4.67
 -14 -18   0   37.56    4.54
 -14 -18   0   31.75    4.91
 -14  18   0   37.70    3.83
  14  18   0   29.36    3.00
 -14  18   0   30.26    4.51
 -16 -18   0   16.75    3.42
 -16 -18   0    8.46    4.02
 -16  18   0    8.21    2.86
 -16  18   0   11.20    4.19
   1 -19   0    2.79    1.96
  -1 -19   0    9.74    1.84
  -1 -19   0   12.14    2.37
   1 -19   0    6.65    2.17
  -1 -19   0    9.51    2.16
  -1 -19   0   11.98    2.11
   1 -19   0    7.86    1.42
   1 -19   0    6.72    1.91
  -1 -19   0   10.11    2.39
  -1  19   0   13.08    2.71
  -1  19   0   11.28    1.83
  -1  19   0   11.51    2.14
   1  19   0    6.08    1.92
   1  19   0    5.40    1.77
  -1  19   0   11.62    2.30
   1  19   0    2.09    1.83
   1  19   0    6.91    1.77
   1  19   0    5.08    2.18
   3 -19   0   35.43    3.01
  -3 -19   0   31.41    2.82
  -3 -19   0   31.90    3.06
   3 -19   0   37.61    1.87
  -3 -19   0   26.03    3.12
   3 -19   0   35.63    2.95
   3 -19   0   38.64    3.19
  -3 -19   0   33.16    3.76
  -3  19   0   31.53    3.16
  -3  19   0   31.52    2.65
   3  19   0   39.02    3.29
  -3  19   0   28.50    3.27
   3  19   0   36.14    3.21
   5 -19   0   12.78    2.03
  -5 -19   0   13.99    2.58
  -5 -19   0   20.15    2.86
   5 -19   0   12.22    1.83
  -5 -19   0   19.46    3.07
   5 -19   0   12.11    1.94
  -5  19   0   12.70    2.36
  -5  19   0   13.23    2.86
   5  19   0   10.92    1.96
  -5  19   0   18.60    2.06
   5  19   0   11.00    2.46
  -7 -19   0   26.27    3.42
  -7 -19   0   26.49    3.24
  -7 -19   0   24.21    3.03
   7 -19   0   21.49    2.16
   7 -19   0   22.73    2.07
  -7  19   0   22.71    3.13
  -7  19   0   25.86    2.09
   7  19   0   20.62    2.80
   7  19   0   17.96    2.20
  -7  19   0   23.86    2.77
  -9 -19   0   20.06    3.10
  -9 -19   0   21.84    3.38
   9 -19   0   15.11    1.65
   9 -19   0   18.52    1.86
  -9 -19   0   15.82    3.22
  -9  19   0   13.51    2.93
   9  19   0   16.10    2.18
  -9  19   0   18.28    2.72
   9  19   0   17.82    2.79
 -11 -19   0    7.39    2.91
 -11 -19   0    7.16    3.11
  11  19   0    5.71    2.27
 -11  19   0   10.23    3.27
 -11  19   0    5.94    2.45
  11  19   0    1.73    1.55
 -13 -19   0   14.49    3.33
 -13 -19   0    8.86    3.90
 -13  19   0   17.01    4.01
 -13  19   0    9.73    3.23
  13  19   0   11.85    2.51
 -15 -19   0   -0.14    3.52
 -15 -19   0    5.48    3.50
 -15  19   0    4.76    2.51
 -15  19   0   -0.67    3.41
   0 -20   0   31.13    2.72
   0 -20   0   37.14    2.96
   0 -20   0   24.99    2.79
   0 -20   0   40.47    4.13
   0 -20   0   33.08    2.68
   0  20   0   34.75    2.95
   0  20   0   35.16    3.18
   0  20   0   26.37    2.87
   2 -20   0   24.58    2.49
  -2 -20   0   25.34    3.26
   2 -20   0   20.65    2.59
  -2 -20   0   26.43    2.74
   2 -20   0   25.66    2.67
  -2 -20   0   17.31    2.22
   2 -20   0   25.01    2.01
  -2  20   0   22.26    2.57
   2  20   0   22.45    2.98
   2  20   0   27.20    2.35
   2  20   0   26.24    2.67
  -2  20   0   21.50    3.18
  -2  20   0   21.86    2.62
   2  20   0   27.96    3.09
   4 -20   0   22.34    3.75
  -4 -20   0   17.31    2.53
   4 -20   0   15.81    2.31
  -4 -20   0   14.32    2.58
   4 -20   0   16.08    2.10
  -4 -20   0   17.48    2.56
  -4  20   0   18.30    2.25
   4  20   0   18.82    2.71
   4  20   0   14.99    2.28
  -4  20   0   16.06    2.69
   4  20   0   19.33    2.48
  -4  20   0   22.84    3.05
   6 -20   0   10.53    2.01
   6 -20   0   14.08    1.86
   6 -20   0    6.95    2.34
  -6 -20   0   14.01    2.56
  -6 -20   0    9.77    2.60
  -6 -20   0    9.03    2.50
  -6  20   0   13.54    1.91
   6  20   0    9.42    2.54
  -6  20   0   16.93    3.16
   6  20   0    7.90    1.88
  -6  20   0   15.54    2.66
   8 -20   0    5.61    1.60
  -8 -20   0    4.42    2.55
  -8 -20   0    1.65    2.54
   8 -20   0    5.92    1.45
  -8 -20   0    1.99    2.27
  -8  20   0    7.00    2.87
   8  20   0    3.53    1.79
  -8  20   0    4.48    2.18
   8  20   0    3.66    2.27
  -8  20   0    5.07    1.28
  10 -20   0    3.81    1.26
 -10 -20   0    7.22    2.89
 -10 -20   0    8.23    3.37
 -10 -20   0    7.16    2.92
 -10  20   0    5.32    2.48
  10  20   0    7.11    2.42
  10  20   0    5.35    1.74
 -10  20   0    4.59    2.78
 -12 -20   0    2.52    3.28
 -12 -20   0    2.50    2.77
  12  20   0    2.38    2.19
 -12  20   0    5.54    2.48
 -12  20   0    3.27    3.14
  12  20   0    9.00    1.82
 -14 -20   0    0.87    2.90
 -14 -20   0   -1.81    3.46
 -14  20   0    0.18    2.32
 -14  20   0    6.43    3.43
  14  20   0   -2.74    1.73
  -1 -21   0  108.38    5.60
   1 -21   0  122.21    5.24
   1 -21   0  125.95    5.83
   1 -21   0  134.43    5.51
   1 -21   0  127.67    4.51
  -1 -21   0  106.66    5.14
  -1 -21   0  115.94    4.64
  -1  21   0  112.52    5.96
  -1  21   0   98.45    5.10
   1  21   0  127.33    6.25
   1  21   0  138.71    5.94
   1  21   0  134.80    5.64
  -1  21   0  113.94    5.39
   3 -21   0   43.49    3.32
  -3 -21   0   39.93    3.63
  -3 -21   0   39.94    3.26
   3 -21   0   42.86    3.50
   3 -21   0   51.33    4.24
   3 -21   0   46.04    2.15
   3  21   0   41.27    3.59
  -3  21   0   43.39    3.47
  -3  21   0   41.21    3.45
  -3  21   0   40.65    4.00
   3  21   0   47.82    4.14
   3  21   0   48.51    3.36
  -5 -21   0   81.03    4.90
   5 -21   0   74.75    4.11
  -5 -21   0   78.47    4.92
   5 -21   0   73.55    3.94
  -5 -21   0   85.92    5.47
   5 -21   0   63.22    4.28
  -5  21   0   68.41    4.44
   5  21   0   70.83    4.86
  -5  21   0   93.12    5.20
  -5  21   0   77.49    5.63
   5  21   0   74.41    4.11
  -7 -21   0   42.83    4.30
  -7 -21   0   45.03    4.19
   7 -21   0   50.75    3.57
  -7 -21   0   43.54    3.85
   7 -21   0   48.30    3.11
   7  21   0   47.95    3.94
  -7  21   0   40.56    2.80
  -7  21   0   51.28    4.75
   7  21   0   53.60    3.63
  -7  21   0   45.84    4.02
   9 -21   0   20.58    2.02
  -9 -21   0   22.60    3.29
  -9 -21   0   31.58    4.10
   9 -21   0   17.78    1.75
  -9 -21   0   25.43    3.79
  -9  21   0   24.75    3.14
   9  21   0   19.04    2.95
   9  21   0   12.15    2.11
  -9  21   0   28.42    4.17
 -11 -21   0   38.94    4.25
 -11 -21   0   43.14    5.08
 -11  21   0   35.51    3.84
  11  21   0   42.68    3.13
 -11  21   0   43.88    5.04
  11  21   0   39.97    3.77
 -13 -21   0   12.00    3.97
 -13 -21   0   13.81    3.57
 -13  21   0   16.18    3.25
 -13  21   0   15.70    4.07
  13  21   0   17.65    2.82
 -15 -21   0   15.47    4.46
 -15 -21   0    7.91    3.22
  15  21   0    9.32    2.23
 -15  21   0    6.31    2.65
 -15  21   0    7.77    3.93
   0 -22   0   44.21    3.07
   0 -22   0   45.00    3.93
   0 -22   0   38.89    3.51
   0  22   0   49.60    4.13
   0  22   0   46.49    3.91
   0  22   0   36.25    3.57
  -2 -22   0  109.96    5.23
   2 -22   0   95.40    4.72
   2 -22   0   88.66    4.44
   2 -22   0   86.26    3.46
  -2 -22   0   95.61    4.76
  -2 -22   0  103.83    5.79
   2 -22   0   91.81    5.03
   2  22   0   93.98    5.62
  -2  22   0  104.98    5.32
   2  22   0   89.13    4.83
   2  22   0   99.62    5.22
  -2  22   0  104.23    6.09
  -4 -22   0   85.37    4.99
   4 -22   0   85.14    4.29
  -4 -22   0   84.65    4.90
   4 -22   0   66.86    3.91
  -4 -22   0   88.79    5.65
  -4  22   0   82.71    4.40
   4  22   0   82.11    4.99
  -4  22   0   88.44    5.20
   4  22   0   72.53    4.30
  -4  22   0   86.05    6.08
  -6 -22   0   72.01    5.17
  -6 -22   0   70.40    4.85
  -6 -22   0   73.04    5.48
   6 -22   0   78.65    4.11
   6  22   0   76.25    4.27
  -6  22   0   64.29    4.21
  -6  22   0   69.56    5.78
  -6  22   0   68.30    4.99
   6  22   0   76.18    5.14
  -8 -22   0   37.52    3.89
   8 -22   0   44.43    2.92
  -8 -22   0   41.63    4.31
   8 -22   0   53.13    3.33
  -8 -22   0   46.82    4.39
  -8  22   0   39.96    3.93
  -8  22   0   37.53    2.53
   8  22   0   53.56    4.34
   8  22   0   40.04    3.51
  -8  22   0   33.40    4.18
  10 -22   0   45.83    2.44
 -10 -22   0   37.57    6.19
  10 -22   0   39.91    2.45
 -10 -22   0   40.49    4.81
 -10 -22   0   47.20    4.69
 -10  22   0   46.46    4.91
  10  22   0   46.33    4.03
 -10  22   0   42.84    3.98
  10  22   0   43.42    3.26
 -12 -22   0   13.21    3.81
 -12 -22   0   13.30    3.39
  12  22   0   19.45    3.08
 -12  22   0   18.54    3.26
 -12  22   0   18.44    4.04
  12  22   0   28.44    2.58
 -14 -22   0   18.85    4.68
 -14  22   0   15.45    4.41
  14  22   0   17.09    2.78
 -14  22   0   14.73    3.09
   1 -23   0   63.07    4.29
  -1 -23   0   64.90    5.00
   1 -23   0   58.94    3.23
  -1 -23   0   65.45    3.85
   1 -23   0   61.50    4.66
  -1 -23   0   69.08    4.54
   1  23   0   68.78    5.13
  -1  23   0   65.81    5.11
   1  23   0   66.24    4.70
   1  23   0   62.23    4.42
  -1  23   0   68.20    4.75
   3 -23   0   36.91    3.43
  -3 -23   0   34.81    3.80
   3 -23   0   40.59    3.28
  -3 -23   0   39.07    3.29
  -3 -23   0   35.61    3.35
   3 -23   0   31.94    2.00
   3 -23   0   35.62    3.47
   3  23   0   35.11    3.71
  -3  23   0   43.49    4.36
  -3  23   0   35.11    3.35
  -5 -23   0   32.89    3.35
  -5 -23   0   32.22    3.83
   5 -23   0   40.66    3.47
   5 -23   0   37.53    3.10
  -5 -23   0   29.03    3.28
   5 -23   0   40.87    3.41
   5  23   0   29.83    2.95
   5  23   0   38.37    3.88
  -5  23   0   34.12    3.78
  -5  23   0   31.04    4.00
  -5  23   0   28.79    2.81
  -7 -23   0   27.03    3.75
  -7 -23   0   20.85    3.48
   7 -23   0   23.83    2.47
  -7 -23   0   17.01    3.02
  -7  23   0   20.31    3.68
   7  23   0   23.05    3.40
  -7  23   0   19.67    2.28
   7  23   0   23.73    2.60
  -7  23   0   21.69    3.22
  -9 -23   0   11.25    3.04
   9 -23   0   14.89    1.67
  -9 -23   0    8.92    3.18
   9  23   0   12.66    2.19
  -9  23   0   10.99    1.39
  -9  23   0   13.38    2.86
   9  23   0   12.21    3.02
  -9  23   0   15.04    3.74
 -11 -23   0   13.66    3.55
 -11 -23   0    5.29    3.52
 -11 -23   0   10.91    3.17
  11  23   0   14.61    2.92
  11  23   0   13.67    1.97
 -11  23   0   10.34    2.90
 -11  23   0    8.89    3.72
 -13 -23   0    4.51    3.63
 -13 -23   0   11.92    3.56
 -13  23   0    2.60    3.40
  13  23   0    9.48    2.63
 -13  23   0    5.68    2.69
   0 -24   0    4.06    2.25
   0 -24   0    3.31    2.34
   0 -24   0    4.53    1.70
   0  24   0    0.48    1.99
   0  24   0    1.82    2.49
   0  24   0    3.38    2.20
  -2 -24   0    6.76    2.54
   2 -24   0    2.63    2.25
   2 -24   0    3.44    2.05
  -2 -24   0    5.88    2.02
  -2 -24   0    5.85    2.22
   2 -24   0    5.88    1.43
  -2  24   0    2.23    2.18
  -2  24   0    5.31    2.59
   2  24   0    2.56    2.60
   2  24   0    3.82    2.46
   2  24   0    5.90    2.25
   4 -24   0    0.14    1.95
   4 -24   0    0.58    1.82
  -4 -24   0    1.84    2.25
  -4 -24   0    1.61    2.49
  -4 -24   0    0.04    2.06
   4  24   0    3.84    2.41
   4  24   0   -0.51    1.84
  -4  24   0    2.57    2.87
  -4  24   0    2.50    2.31
  -6 -24   0   -0.07    2.42
  -6 -24   0   -0.71    2.43
  -6 -24   0   -1.24    2.62
   6 -24   0    1.19    1.79
   6 -24   0    0.54    1.41
   6  24   0   -0.44    2.27
  -6  24   0    1.72    2.90
  -6  24   0    1.28    2.44
  -6  24   0   -1.62    1.47
  -8 -24   0    0.03    2.91
   8 -24   0   -0.18    1.18
   8 -24   0   -1.03    1.51
  -8 -24   0    3.32    2.75
  -8  24   0   -1.75    1.16
  -8  24   0    2.16    2.46
   8  24   0   -4.05    1.75
   8  24   0    2.53    2.56
  10 -24   0    1.50    1.17
 -10 -24   0    4.44    2.89
 -10 -24   0    1.80    3.23
  10 -24   0    0.28    1.07
 -10 -24   0    0.90    2.81
 -10  24   0   -1.96    2.90
  10  24   0    2.66    1.80
  10  24   0    3.27    2.57
 -12 -24   0   -1.54    3.07
 -12 -24   0    1.74    2.93
 -12  24   0   -4.28    3.15
  12  24   0   -0.33    2.41
 -12  24   0    0.27    2.52
 -14 -24   0   -0.37    2.97
 -14 -24   0   -1.24    3.46
 -14  24   0    0.77    2.36
 -14  24   0   -0.80    3.58
  14  24   0   -0.25    2.00
   1 -25   0   21.53    2.77
  -1 -25   0   15.27    2.71
   1 -25   0   23.95    3.35
   1 -25   0   19.56    2.09
  -1 -25   0   20.13    2.44
  -1 -25   0   17.46    3.03
  -1  25   0   19.51    2.97
   1  25   0   18.53    2.86
   1  25   0   21.10    3.50
   1  25   0   12.88    2.78
  -1  25   0   15.40    2.83
  -3 -25   0   12.39    2.66
   3 -25   0   14.49    2.81
   3 -25   0   18.57    2.66
  -3 -25   0   14.61    3.33
   3 -25   0   13.08    1.32
  -3 -25   0   14.01    2.56
   3  25   0   14.03    2.51
   3  25   0   14.61    2.93
  -3  25   0   19.98    3.66
  -3  25   0   18.90    3.06
   5 -25   0   23.76    2.95
  -5 -25   0   18.43    2.99
  -5 -25   0   15.33    2.95
  -5 -25   0   19.63    3.40
   5 -25   0   23.51    2.76
   5  25   0   16.81    2.63
   5  25   0   21.20    3.40
  -5  25   0   15.43    2.92
  -5  25   0   22.81    4.10
  -7 -25   0   10.20    4.00
   7 -25   0    6.51    1.99
  -7 -25   0    7.05    2.98
   7 -25   0    7.68    1.78
   7  25   0    5.89    2.76
  -7  25   0    3.84    1.69
  -7  25   0    9.33    3.54
  -7  25   0    9.62    3.02
   7  25   0   12.34    2.29
  -9 -25   0   11.29    3.46
  -9 -25   0   15.70    3.51
   9 -25   0    9.54    1.67
   9 -25   0    8.00    1.47
  -9  25   0   12.64    3.77
   9  25   0   11.43    3.41
   9  25   0    4.34    2.72
 -11 -25   0    7.59    3.27
 -11 -25   0   15.24    3.70
 -11 -25   0   13.88    4.06
 -11  25   0    6.98    3.90
 -11  25   0   12.44    3.04
  11  25   0    9.35    2.83
  11  25   0    7.58    2.69
 -13 -25   0    7.38    3.47
 -13 -25   0    3.48    3.45
  13  25   0    1.65    2.21
 -13  25   0    5.53    2.78
 -13  25   0    2.00    3.69
   0 -26   0   31.71    3.65
   0 -26   0   34.31    3.31
   0 -26   0   34.60    2.78
   0  26   0   37.38    3.72
   0  26   0   33.48    3.47
   0  26   0   33.32    3.99
   2 -26   0   21.84    1.91
  -2 -26   0   20.55    3.39
   2 -26   0   21.05    3.13
   2 -26   0   20.00    2.85
  -2 -26   0   17.74    2.64
  -2 -26   0   17.22    3.02
  -2  26   0   25.68    3.41
   2  26   0   24.35    3.14
  -2  26   0   28.36    3.88
   2  26   0   19.47    2.97
  -4 -26   0   37.91    3.67
  -4 -26   0   32.27    4.14
  -4 -26   0   29.91    3.49
   4 -26   0   25.14    3.18
   4 -26   0   28.58    2.97
  -4  26   0   36.41    3.68
  -4  26   0   37.12    4.65
   4  26   0   29.21    3.14
   4  26   0   24.06    3.33
   6 -26   0   50.50    3.84
  -6 -26   0   61.36    8.23
  -6 -26   0   57.06    6.64
  -6 -26   0   44.02    4.14
   6  26   0   47.52    4.04
  -6  26   0   64.18    5.90
   6  26   0   53.59    4.56
  -6  26   0   52.43    4.71
   8 -26   0   15.52    2.45
  -8 -26   0   15.47    3.51
   8 -26   0   17.53    2.23
  -8 -26   0   15.88    3.53
  -8 -26   0   13.94    3.09
  -8  26   0   13.63    3.98
   8  26   0   19.44    2.61
   8  26   0   16.26    3.38
 -10 -26   0   24.49    3.98
 -10 -26   0   23.54    3.93
 -10 -26   0   19.00    4.16
  10 -26   0   15.94    1.49
 -10  26   0   15.08    3.80
 -10  26   0   21.50    3.84
  10  26   0   19.34    3.44
  10  26   0   14.87    2.34
  12  26   0   19.25    3.26
 -12  26   0   14.47    3.39
  -1 -27   0   31.19    3.34
  -1 -27   0   28.73    2.82
  -1 -27   0   25.41    3.53
   1 -27   0   32.78    3.25
   1 -27   0   34.77    3.93
   1 -27   0   32.19    2.82
  -1  27   0   21.46    3.17
  -1  27   0   38.11    3.92
   1  27   0   40.44    4.36
   1  27   0   40.28    3.84
  -1  27   0   24.02    3.71
   1  27   0   32.10    3.51
   3 -27   0    8.30    2.39
   3 -27   0    7.64    2.63
   3 -27   0   10.05    1.19
  -3 -27   0   14.36    2.66
  -3 -27   0   13.68    3.01
  -3 -27   0   12.26    3.25
   3  27   0   10.00    2.84
  -3  27   0   10.63    3.08
   3  27   0   10.67    2.53
  -3  27   0   10.93    2.93
   5 -27   0   18.10    2.63
  -5 -27   0   23.94    3.41
   5 -27   0   22.05    3.13
  -5  27   0   35.18    4.08
   5  27   0   19.13    2.83
   5  27   0   20.81    4.00
  -5  27   0   24.96    4.22
   7 -27   0   23.24    2.58
  -7 -27   0   27.32    4.42
  -7 -27   0   20.62    3.61
  -7 -27   0   23.77    4.76
  -7  27   0   15.89    4.33
   7  27   0   23.73    2.83
   7  27   0   14.43    3.23
  -9 -27   0    8.38    3.47
  -9 -27   0   10.31    3.52
   9 -27   0    6.96    1.55
  -9  27   0    5.76    3.07
   9  27   0    3.21    2.87
  -9  27   0   -1.54    3.09
   9  27   0    1.54    1.79
 -11 -27   0   23.90    4.31
 -11 -27   0   19.73    3.91
 -11  27   0   18.06    4.27
 -11  27   0   24.46    3.89
  11  27   0   21.81    3.46
   0 -28   0   -1.81    2.60
   0 -28   0    2.18    2.32
   0 -28   0   -1.93    1.58
   0  28   0    0.27    2.52
   0  28   0    3.06    2.30
   0  28   0    1.61    2.68
   2 -28   0   -0.14    1.19
   2 -28   0    1.92    2.36
   2 -28   0   -0.31    2.06
  -2 -28   0   -2.51    1.93
  -2 -28   0    2.86    2.84
  -2 -28   0    0.57    2.39
  -2  28   0    1.22    2.31
  -2  28   0    2.60    2.68
   2  28   0    0.09    2.08
   2  28   0    2.46    2.43
  -4 -28   0   -0.17    2.28
  -4 -28   0    6.29    4.48
   4 -28   0    3.74    2.36
  -4 -28   0    0.88    3.24
   4 -28   0    0.22    1.99
   4  28   0   -2.32    2.80
  -4  28   0    1.82    2.68
  -4  28   0   -5.11    4.52
   4  28   0    2.66    2.12
  -6 -28   0   -0.42    3.02
   6 -28   0    2.28    1.97
  -6 -28   0   -1.46    2.55
  -6 -28   0    1.61    2.62
   6  28   0   -1.91    1.86
  -6  28   0   -1.91    2.49
  -6  28   0   -1.55    3.33
   6  28   0    0.51    2.66
  -8 -28   0    3.78    3.16
  -8 -28   0    0.78    2.98
   8 -28   0    3.90    1.72
  -8 -28   0    3.86    2.91
  -8  28   0    6.40    4.05
   8  28   0    0.77    1.89
  -8  28   0    1.83    2.76
   8  28   0    1.28    2.67
 -10 -28   0    0.47    3.35
 -10 -28   0    2.22    3.14
 -10 -28   0    2.66    3.15
 -10  28   0    3.23    2.86
  10  28   0    2.78    2.78
 -10  28   0   -1.29    3.53
  10  28   0   -1.34    1.56
 -12 -28   0   -1.33    3.10
 -12 -28   0    2.70    3.64
 -12  28   0   -2.11    3.51
 -12  28   0    6.06    4.96
  12  28   0   -0.28    2.30
  -1 -29   0   18.46    3.39
   1 -29   0   16.68    2.06
  -1 -29   0   15.46    3.09
   1 -29   0   17.44    2.95
   1 -29   0   14.33    3.36
  -1 -29   0   16.27    2.52
  -1  29   0   12.36    3.36
   1  29   0   16.34    3.95
   1  29   0   13.50    3.15
  -1  29   0   16.22    3.09
   1  29   0   18.57    3.13
   3 -29   0    8.76    2.43
  -3 -29   0   10.47    2.59
   3 -29   0    7.16    0.97
  -3 -29   0    9.20    2.95
   3 -29   0    8.27    2.75
  -3 -29   0   11.01    3.25
   3  29   0    6.37    3.01
  -3  29   0    4.35    3.15
  -3  29   0    7.93    4.00
   3  29   0    9.16    2.49
   5 -29   0   12.52    2.46
  -5 -29   0    8.41    3.46
  -5 -29   0    7.70    2.87
  -5 -29   0   10.87    2.95
   5  29   0   10.57    2.55
  -5  29   0   15.33    3.26
  -5  29   0   12.06    3.87
   5  29   0   16.55    3.54
  -7 -29   0    8.17    3.21
   7 -29   0    7.03    2.09
  -7 -29   0   10.71    3.57
  -7 -29   0   13.69    3.31
  -7  29   0    6.62    3.17
  -7  29   0    5.38    4.10
   7  29   0   10.93    2.41
   7  29   0    9.48    3.25
  -9 -29   0    1.91    3.18
  -9 -29   0   -1.83    3.10
   9 -29   0    3.34    1.38
   9  29   0   -3.89    2.63
   9  29   0    2.23    1.84
  -9  29   0   -1.65    3.66
  -9  29   0    1.07    2.77
 -11 -29   0   10.57    3.56
 -11 -29   0    7.09    3.56
 -11  29   0    5.99    4.14
  11  29   0    1.12    2.59
 -11  29   0    5.09    3.03
   0 -30   0   43.90    3.49
   0 -30   0   35.95    5.99
   0 -30   0   32.87    4.80
   0  30   0   49.34    4.97
   0  30   0   41.92    4.11
   0  30   0   40.96    4.34
   2 -30   0   34.95    3.56
   2 -30   0   40.50    4.23
   2 -30   0   38.94    2.47
  -2 -30   0   44.26    4.24
  -2 -30   0   37.65    4.51
  -2 -30   0   35.55    3.42
  -2  30   0   42.39    4.39
  -2  30   0   32.65    4.05
  -2  30   0   39.76    4.27
   2  30   0   40.51    3.84
   2  30   0   42.35    4.29
  -4 -30   0   40.09    4.37
  -4 -30   0   43.29    5.05
   4 -30   0   42.23    3.66
  -4 -30   0   35.98    3.82
   4 -30   0   43.14    4.12
   4  30   0   42.46    3.91
  -4  30   0   24.31    4.03
   4  30   0   37.76    4.43
  -4  30   0   30.65    3.80
  -6 -30   0   13.23    3.79
  -6 -30   0   12.25    3.13
   6 -30   0   13.96    2.53
  -6 -30   0   10.80    3.12
   6  30   0   19.54    2.89
  -6  30   0    9.63    3.04
   6  30   0   19.71    3.75
  -6  30   0   11.09    4.13
   8 -30   0   11.95    2.02
  -8 -30   0   11.80    3.57
  -8 -30   0    9.51    3.47
  -8 -30   0    7.86    3.20
   8  30   0   10.29    2.37
  -8  30   0   14.18    3.55
  -8  30   0    3.92    4.07
   8  30   0   13.37    3.38
 -10 -30   0   17.19    3.95
 -10 -30   0   18.69    5.17
 -10  30   0   12.76    4.68
 -10  30   0   19.10    3.79
  10  30   0   19.54    3.71
   1 -31   0   38.81    3.90
  -1 -31   0   24.70    2.85
   1 -31   0   39.75    2.89
  -1 -31   0   32.64    3.78
   1 -31   0   40.66    4.20
  -1 -31   0   26.55    4.04
   1  31   0   43.87    4.52
  -1  31   0   40.60    4.19
   1  31   0   37.09    4.00
  -1  31   0   32.87    4.03
  -1  31   0   21.89    3.77
   3 -31   0   11.80    3.07
  -3 -31   0   23.59    3.22
   3 -31   0   16.27    3.21
  -3 -31   0   18.65    3.70
  -3 -31   0   18.89    3.40
  -3  31   0   22.33    3.63
   3  31   0   12.14    2.74
  -3  31   0   17.70    3.50
  -3  31   0   25.09    4.25
   3  31   0   14.47    3.34
  -5 -31   0   28.11    3.94
   5 -31   0   28.97    3.23
  -5 -31   0   34.84    4.78
   5  31   0   31.24    4.18
  -5  31   0   30.09    3.83
   5  31   0   31.25    3.41
  -5  31   0   20.74    4.21
  -7 -31   0   16.57    3.90
   7 -31   0   18.60    2.47
  -7 -31   0   19.17    3.73
  -7 -31   0   16.46    3.68
   7  31   0   18.38    2.80
   7  31   0   13.46    3.42
  -7  31   0   20.43    3.69
  -7  31   0   11.42    4.44
  -9 -31   0    8.64    3.54
  -9 -31   0   15.50    4.60
  -9 -31   0    9.45    3.54
  -9  31   0   12.65    6.55
   9  31   0    5.63    3.16
   0 -32   0   14.19    3.44
   0 -32   0   15.00    3.11
   0 -32   0   16.01    2.26
   0  32   0   14.72    3.26
   0  32   0   12.64    3.44
   2 -32   0    6.50    2.65
  -2 -32   0    3.26    2.65
  -2 -32   0    3.28    2.23
   2 -32   0    6.37    1.24
   2 -32   0    6.93    2.84
  -2 -32   0    6.88    3.21
  -2  32   0    2.90    2.70
   2  32   0    7.10    3.06
  -2  32   0    3.29    2.66
  -2  32   0    5.69    2.96
   2  32   0    3.83    2.52
   4 -32   0    3.38    2.28
  -4 -32   0    7.65    3.00
  -4 -32   0   10.11    3.60
  -4 -32   0    7.32    2.80
   4  32   0    7.84    2.51
  -4  32   0    3.57    3.05
   4  32   0    5.15    3.08
  -4  32   0    4.97    2.82
  -6 -32   0   14.49    3.70
   6 -32   0    9.09    2.28
  -6 -32   0   12.21    3.30
  -6 -32   0    5.84    2.96
  -6  32   0   13.37    4.25
   6  32   0   13.56    3.47
   6  32   0    5.46    2.41
  -6  32   0   10.51    3.12
   8 -32   0    4.53    1.68
  -8 -32   0    7.73    3.95
  -8 -32   0    3.09    3.04
   8  32   0   -1.20    1.89
  -8  32   0    1.62    2.82
   8  32   0    9.01    3.28
  -1 -33   0    2.44    1.92
  -1 -33   0    2.24    2.59
  -1 -33   0    2.90    2.97
   1 -33   0   -0.27    1.28
   1 -33   0    6.05    2.59
   1 -33   0   -1.27    2.50
  -1  33   0    3.47    2.77
   1  33   0   -0.91    2.50
   1  33   0    3.21    2.95
  -1  33   0   -4.98    2.40
  -1  33   0   -0.01    2.66
  -3 -33   0   -2.83    2.55
  -3 -33   0    0.30    2.85
  -3 -33   0   -0.78    2.20
   3 -33   0    4.18    2.41
  -3  33   0    5.82    3.04
   3  33   0    0.73    2.68
  -3  33   0    0.57    2.64
   3  33   0   -2.08    2.08
  -3  33   0    5.41    2.90
  -5 -33   0   -1.89    2.90
  -5 -33   0    3.21    2.72
  -5 -33   0    0.51    2.45
   5 -33   0    0.97    2.07
   5  33   0   -1.71    2.11
  -5  33   0    3.47    3.09
   5  33   0    6.15    3.22
  -5  33   0    3.33    2.94
   7 -33   0    0.40    2.11
  -7 -33   0    1.85    3.14
  -7 -33   0   -1.62    2.64
  -7 -33   0    1.46    3.03
   7  33   0    3.41    3.66
  -7  33   0    2.44    2.93
   7  33   0   -4.12    1.88
  -9 -33   0   -3.47    2.70
  -9  33   0   -0.76    5.65
  -9  33   0    8.39    3.23
   9  33   0    8.76    3.15
   0 -34   0    5.14    2.79
   0 -34   0    7.01    1.79
   0 -34   0   10.78    3.34
   0  34   0    4.26    2.76
   0  34   0    5.37    3.00
   0  34   0    8.34    3.03
  -2 -34   0   11.49    3.45
  -2 -34   0    7.64    2.45
  -2 -34   0    6.62    2.98
   2 -34   0    9.70    2.79
   2  34   0   10.33    2.87
   2  34   0    6.23    3.15
  -2  34   0    7.94    3.00
  -2  34   0   11.02    3.35
  -2  34   0    7.47    3.28
  -4 -34   0    6.54    3.07
   4 -34   0    3.27    2.27
  -4 -34   0    3.08    2.50
  -4 -34   0    4.02    3.36
  -4  34   0    1.04    2.81
   4  34   0    6.12    3.27
  -4  34   0    6.93    3.56
  -4  34   0    4.50    2.90
  -6 -34   0    9.33    3.36
  -6 -34   0   11.41    3.20
  -6 -34   0   10.22    3.49
   6 -34   0    9.26    2.28
   6  34   0   12.67    4.13
   6  34   0   10.73    2.74
  -6  34   0   13.33    7.46
  -6  34   0   28.18    6.80
  -8 -34   0    5.35    3.77
  -8  34   0   12.48    3.48
  -8  34   0    7.59    4.55
   8  34   0    1.74    2.95
   1 -35   0   15.76    3.22
  -1 -35   0   21.30    3.94
  -1 -35   0   15.14    3.26
  -1 -35   0    9.22    2.13
   1  35   0   13.61    3.44
  -1  35   0   14.24    3.50
  -1  35   0    6.35    2.91
  -1  35   0   12.02    3.33
   1  35   0   15.74    3.24
  -3 -35   0   13.91    3.66
  -3 -35   0   11.79    3.43
   3 -35   0   10.22    2.69
  -3  35   0   12.16    3.67
  -3  35   0    4.34    2.82
  -3  35   0    9.42    3.55
   3  35   0   12.66    2.94
   3  35   0   24.27    5.89
  -5 -35   0   15.79    3.99
  -5 -35   0    3.75    3.14
  -5 -35   0    9.66    2.89
   5 -35   0    9.06    2.33
   5  35   0    7.28    2.57
  -5  35   0   12.04    3.57
   5  35   0   10.30    3.43
  -5  35   0   13.98    3.65
  -5  35   0   15.61    5.11
  -7 -35   0   10.29    4.06
   7 -35   0   11.14    3.09
   7  35   0    9.52    3.47
  -7  35   0    5.68    2.94
  -7  35   0   11.71    4.92
   0 -36   0    4.11    2.62
   0  36   0    0.13    2.56
   0  36   0    6.85    3.47
  -2 -36   0    4.26    2.30
   2 -36   0    2.49    2.35
  -2 -36   0    7.88    3.45
   2  36   0   10.54    3.44
  -2  36   0    1.53    5.22
  -2  36   0    3.64    2.94
   2  36   0    3.81    2.48
  -2  36   0    3.51    2.65
  -4 -36   0    9.49    3.59
  -4 -36   0    2.80    3.00
   4 -36   0   10.09    2.42
  -4 -36   0    1.31    2.49
  -4  36   0    7.48    3.62
  -4  36   0    2.42    2.99
   4  36   0   -3.06    2.87
   4  36   0    0.65    2.25
   1 -37   0    0.31    2.21
  -1 -37   0    0.95    2.81
  -1  37   0    3.50    2.74
  -1  37   0    0.15    2.90
  -1  37   0   -3.41    2.32
   1  37   0   -0.10    2.28
   1  37   0   -1.45    2.81
  -3 -37   0    5.39    2.89
  -3 -37   0   -4.10    1.96
   3 -37   0   -0.40    2.21
  -3  37   0    2.96    3.11
   3  37   0   -2.06    3.57
  -3  37   0    3.32    3.02
   3  37   0   -3.84    2.06
  -3  37   0    4.97    3.10
 -18   0   1   -2.51    2.23
 -18   0   1   -2.11    3.12
 -18   0   1   -2.80    2.12
 -16   0   1   -5.71    2.88
 -16   0   1   -0.66    2.33
 -16   0   1   -0.19    2.75
  14   0  -1   -2.14    0.92
 -14   0   1   -1.07    2.05
 -14   0   1   -4.48    2.23
  14   0  -1   -0.46    0.79
 -14   0   1    0.84    2.60
 -12   0   1   -1.44    2.08
  12   0  -1    1.06    1.21
 -12   0   1   -0.81    2.02
 -12   0   1    0.29    1.90
  12   0  -1   -0.25    1.11
  10   0  -1    0.60    0.79
  10   0  -1   -0.40    1.15
 -10   0   1   -0.02    1.34
 -10   0   1   -0.55    1.50
  10   0  -1   -1.08    1.56
 -10   0   1   -0.98    1.73
 -10   0   1    0.28    1.83
  10   0  -1    0.76    1.11
   8   0  -1    0.37    1.28
   8   0  -1    1.16    1.02
  -8   0   1    1.01    1.30
   8   0  -1   -0.23    0.77
   8   0  -1    1.78    0.96
  -8   0   1    0.72    1.23
  -8   0   1   -0.60    1.38
  -8   0   1    0.12    1.08
  -6   0   1    0.92    1.04
   6   0  -1   -0.18    0.97
   6   0  -1    1.05    0.80
  -6   0   1    0.06    1.27
  -6   0   1   -0.59    1.08
   6   0  -1   -0.23    0.94
  -6   0   1   -0.38    1.21
   6   0  -1   -0.33    1.13
   4   0  -1   -1.36    0.92
  -4   0   1   -0.47    0.76
   4   0  -1    0.01    0.62
   4   0  -1   -0.91    0.76
  -4   0   1    0.04    0.92
  -4   0   1    0.21    0.91
   4   0  -1   -0.55    0.94
   4   0  -1    1.01    0.78
  -4   0   1   -0.12    0.87
  -2   0   1   -0.47    0.65
  -2   0   1    0.31    0.70
   2   0  -1    0.85    0.62
   2   0  -1    0.29    0.73
  -2   0   1   -0.42    0.57
   2   0  -1    1.66    0.74
   2   0  -1    0.62    0.56
   2   0  -1    0.39    0.49
  -2   0   1   -0.16    0.57
   2   0   1    0.11    0.60
   2   0   1    0.19    0.48
  -2   0  -1    0.80    0.65
  -2   0  -1    0.71    0.48
  -2   0  -1    0.78    0.45
   2   0   1    0.43    0.39
   2   0   1    0.15    0.41
  -2   0  -1    0.10    0.46
  -4   0  -1    0.63    0.73
  -4   0  -1    2.10    0.94
   4   0   1    0.37    0.64
   4   0   1    0.24    0.86
  -4   0  -1   -0.29    0.83
  -4   0  -1    0.70    0.58
  -4   0  -1   -0.22    0.68
   4   0   1    1.09    0.62
   4   0   1    1.19    0.64
   6   0   1    1.22    0.80
  -6   0  -1   -1.28    0.81
  -6   0  -1    1.08    1.19
   6   0   1   -0.37    0.75
  -6   0  -1    0.22    0.96
   6   0   1    0.02    1.08
   6   0   1    0.35    0.72
  -6   0  -1    1.95    1.27
  -6   0  -1   -1.61    0.96
  -8   0  -1   -0.13    1.03
   8   0   1   -0.44    0.81
   8   0   1    0.29    0.83
  -8   0  -1    0.64    1.23
   8   0   1    1.27    1.24
   8   0   1   -0.37    0.72
  -8   0  -1    0.30    1.25
  -8   0  -1    1.31    1.47
  10   0   1   -0.08    0.94
 -10   0  -1   -0.43    1.47
 -10   0  -1   -0.72    1.47
 -10   0  -1    1.15    1.70
 -10   0  -1    0.94    1.83
  10   0   1    0.11    0.89
 -10   0  -1    0.87    1.33
  10   0   1    0.49    1.54
 -12   0  -1    1.97    2.17
 -12   0  -1    0.29    1.76
 -12   0  -1    4.22    2.25
 -14   0  -1    2.07    2.08
 -14   0  -1   -0.52    2.26
 -16   0  -1   -2.92    2.60
 -16   0  -1   -4.34    3.01
 -18   0  -1    0.39    2.45
 -18   0  -1   -0.83    2.27
 -18   0  -1    0.63    3.17
 -17  -1   1   24.94    4.55
 -17  -1   1   21.56    3.46
 -17  -1   1   24.85    3.70
 -17   1   1   23.32    4.32
 -17   1   1   28.37    3.67
 -17   1   1   30.76    3.78
 -15  -1   1   11.27    3.16
 -15  -1   1   11.32    2.79
 -15  -1   1   10.93    2.98
 -15   1   1    8.64    2.70
 -15   1   1   12.62    3.30
 -15   1   1   10.25    2.83
 -13  -1   1   41.82    3.58
 -13  -1   1   32.46    3.50
 -13  -1   1   35.40    4.02
  13  -1  -1   37.11    2.30
 -13   1   1   39.80    3.55
 -13   1   1   41.17    3.74
 -13   1   1   28.78    3.46
  13   1  -1   29.60    2.16
  13   1  -1   32.42    2.41
  11  -1  -1   95.60    4.58
  11  -1  -1   97.14    3.65
 -11  -1   1   92.73    4.54
 -11  -1   1   97.21    4.66
 -11  -1   1  100.98    5.44
 -11  -1   1   99.36    5.20
  11  -1  -1   94.32    3.55
 -11   1   1   91.35    4.88
  11   1  -1   92.86    3.09
  11   1  -1   92.91    3.65
  11   1  -1   96.59    3.73
 -11   1   1  100.57    5.12
 -11   1   1   98.00    5.37
 -11   1   1   92.84    4.70
   9  -1  -1   69.78    3.65
  -9  -1   1   88.53    3.91
  -9  -1   1   98.29    4.23
  -9  -1   1   97.31    4.10
   9  -1  -1   61.68    2.82
   9  -1  -1   71.31    2.97
  -9  -1   1   94.22    4.48
   9   1  -1   64.24    2.56
  -9   1   1   90.05    4.28
   9   1  -1   68.24    2.96
   9   1  -1   67.90    3.01
  -9   1   1   89.79    3.83
   9   1  -1   68.01    3.65
  -9   1   1   97.21    4.06
  -9   1   1   95.62    4.35
  -7  -1   1   94.14    3.64
   7  -1  -1   99.49    4.45
  -7  -1   1  104.62    4.04
  -7  -1   1   92.28    3.49
   7  -1  -1  104.33    3.97
   7  -1  -1  103.85    3.48
   7  -1  -1  102.83    2.93
  -7  -1   1   90.76    3.78
  -7   1   1   86.77    3.84
  -7   1   1   95.70    3.86
  -7   1   1   87.69    3.44
   7   1  -1  101.42    3.29
   7   1  -1  101.28    3.52
  -7   1   1   95.30    3.60
  -7   1   1   95.62    4.12
   7   1  -1  103.44    4.06
   7   1  -1  108.00    3.56
  -5  -1   1   70.95    2.84
   5  -1  -1   70.75    2.58
   5  -1  -1   69.95    2.57
  -5  -1   1   73.44    3.14
  -5  -1   1   68.47    2.71
   5  -1  -1   69.61    2.13
   5   1  -1   66.71    2.63
   5   1  -1   66.65    3.04
   5   1  -1   66.95    2.61
   5   1  -1   65.84    2.99
  -5   1   1   67.13    2.69
  -5   1   1   70.88    2.94
   5   1  -1   71.70    2.47
  -5   1   1   69.15    3.09
  -5   1   1   72.29    2.80
   3  -1  -1    9.91    1.19
  -3  -1   1   45.40    1.89
  -3  -1   1   43.72    2.00
   3  -1  -1    9.42    0.91
   3  -1  -1   11.73    0.94
   3  -1  -1   11.45    1.00
  -3  -1   1   44.19    1.85
   3  -1  -1   10.78    0.80
  -3  -1   1   45.48    2.11
  -3  -1   1   42.03    1.70
   3   1  -1    9.22    1.03
  -3   1   1   44.27    2.09
   3   1  -1   10.81    0.90
   3   1  -1    9.19    0.89
  -3   1   1   43.68    2.13
  -3   1   1   45.14    1.95
   3   1  -1   11.92    1.05
  -3   1   1   44.45    1.83
   3   1  -1    9.39    1.05
  -3   1   1   44.30    1.84
   3  -1   1  240.76    5.94
   3  -1   1  249.39    5.95
  -3  -1  -1  227.91    5.71
  -3  -1  -1  226.48    5.69
  -3  -1  -1  227.38    6.02
   3  -1   1  239.85    5.85
  -3  -1  -1  228.25    5.67
  -3  -1  -1  218.27    5.77
   3  -1   1  253.13    6.26
   3   1   1  241.22    6.04
   3   1   1  240.58    6.05
   3   1   1  243.51    6.11
  -3   1  -1  221.09    5.61
   3   1   1  243.40    6.39
  -3   1  -1  223.29    5.63
  -3   1  -1  228.23    5.43
  -3   1  -1  224.29    6.06
   5  -1   1  170.51    4.57
   5  -1   1  174.21    4.58
   5  -1   1  177.93    4.37
  -5  -1  -1  209.38    5.87
  -5  -1  -1  206.76    6.19
  -5  -1  -1  212.34    6.00
   5  -1   1  174.63    5.11
  -5  -1  -1  218.92    5.87
   5   1   1  173.62    4.68
   5   1   1  170.29    4.66
  -5   1  -1  211.66    5.78
   5   1   1  173.91    4.69
  -5   1  -1  214.53    5.33
  -5   1  -1  218.93    5.75
  -5   1  -1  223.02    6.09
   5   1   1  166.59    5.21
   7  -1   1  199.75    5.09
   7  -1   1  199.69    5.39
   7  -1   1  202.65    5.40
   7  -1   1  198.51    6.09
  -7  -1  -1  192.21    5.23
  -7  -1  -1  192.98    5.71
  -7  -1  -1  197.54    6.15
  -7  -1  -1  185.35    5.56
  -7  -1  -1  192.95    5.86
   7   1   1  203.49    6.26
  -7   1  -1  191.32    5.55
  -7   1  -1  183.94    5.96
  -7   1  -1  198.42    5.67
   7   1   1  204.84    5.46
   7   1   1  208.56    5.52
  -7   1  -1  195.46    5.97
   7   1   1  202.52    5.50
  -9  -1  -1   28.65    2.28
   9  -1   1   28.36    1.76
   9  -1   1   33.04    1.83
   9  -1   1   30.75    2.74
  -9  -1  -1   27.79    2.14
  -9  -1  -1   23.65    2.39
  -9  -1  -1   23.67    2.19
  -9   1  -1   21.16    2.24
  -9   1  -1   28.13    2.29
  -9   1  -1   19.68    2.35
   9   1   1   29.80    1.77
   9   1   1   30.42    1.95
  -9   1  -1   26.92    2.43
  -9   1  -1   25.52    2.04
   9   1   1   33.38    1.92
   9   1   1   32.88    2.94
  11  -1   1   40.56    1.91
 -11  -1  -1   37.58    3.30
  11  -1   1   38.89    3.27
 -11  -1  -1   38.60    3.28
 -11  -1  -1   40.12    3.37
  11  -1   1   43.66    1.89
 -11   1  -1   35.48    2.89
  11   1   1   39.81    1.89
 -11   1  -1   36.82    3.51
  11   1   1   41.21    2.14
 -11   1  -1   39.22    3.39
 -11   1  -1   41.28    3.43
  11   1   1   40.37    2.10
 -13  -1  -1   36.11    4.11
 -13  -1  -1   33.22    3.55
 -13  -1  -1   32.90    3.12
 -13   1  -1   36.54    3.27
 -13   1  -1   30.67    3.59
 -13   1  -1   29.80    3.25
 -15  -1  -1    6.86    2.45
 -15  -1  -1    5.84    2.67
 -15  -1  -1    4.13    3.03
 -15   1  -1    3.04    2.27
 -15   1  -1    6.57    2.60
 -15   1  -1    3.96    2.99
 -17  -1  -1   13.21    3.60
 -17  -1  -1   16.24    3.06
 -17  -1  -1   17.61    3.45
 -17   1  -1    5.88    2.61
 -17   1  -1   11.72    2.96
 -17   1  -1    3.76    3.45
 -18  -2   1   23.37    4.17
 -18  -2   1   17.76    3.26
 -18  -2   1   13.04    3.29
 -18   2   1   24.60    3.57
 -18   2   1   22.91    4.53
 -18   2   1   14.18    3.21
 -16  -2   1   22.32    3.93
 -16  -2   1   28.27    3.80
 -16  -2   1   25.93    3.53
 -16   2   1   20.79    3.99
 -16   2   1   19.76    3.31
 -16   2   1   22.14    3.27
 -14  -2   1   42.70    4.05
 -14  -2   1   39.88    4.23
 -14  -2   1   42.91    3.73
 -14   2   1   43.51    5.27
  14   2  -1   32.38    2.28
  14   2  -1   33.84    2.29
 -14   2   1   50.04    4.14
 -14   2   1   43.51    3.79
 -12  -2   1   94.62    5.71
  12  -2  -1   98.09    3.53
 -12  -2   1   94.75    5.41
  12  -2  -1  103.08    3.64
 -12  -2   1   97.95    4.94
  12   2  -1   96.33    3.82
 -12   2   1   98.62    5.08
 -12   2   1   98.09    5.80
 -12   2   1   88.21    4.73
  12   2  -1   90.96    3.63
  12   2  -1   96.36    3.76
 -10  -2   1  135.20    5.26
  10  -2  -1  120.20    4.09
  10  -2  -1  125.28    5.02
 -10  -2   1  126.81    4.96
 -10  -2   1  140.90    6.60
  10  -2  -1  125.78    4.17
 -10  -2   1  127.39    5.15
  10   2  -1  121.68    5.20
 -10   2   1  136.04    4.96
 -10   2   1  136.90    5.38
  10   2  -1  120.76    4.30
  10   2  -1  121.08    4.27
 -10   2   1  129.03    5.44
 -10   2   1  135.26    5.17
 -10   2   1  131.30    5.95
   8  -2  -1  160.07    4.86
  -8  -2   1  156.81    5.15
   8  -2  -1  162.73    5.40
   8  -2  -1  164.97    4.90
  -8  -2   1  164.04    5.36
  -8  -2   1  157.81    5.66
  -8  -2   1  155.24    5.32
   8   2  -1  166.31    5.71
  -8   2   1  158.60    5.84
   8   2  -1  166.07    5.04
   8   2  -1  160.89    4.80
  -8   2   1  155.21    5.09
  -8   2   1  153.36    5.56
   8   2  -1  164.33    5.02
  -8   2   1  163.30    5.42
  -8   2   1  166.03    5.25
  -6  -2   1  242.69    6.65
  -6  -2   1  225.34    6.50
  -6  -2   1  222.79    6.64
   6  -2  -1  244.53    6.43
  -6  -2   1  237.01    6.98
   6  -2  -1  243.91    6.45
   6  -2  -1  234.96    6.72
  -6   2   1  231.68    6.65
   6   2  -1  244.38    6.90
   6   2  -1  231.69    6.94
  -6   2   1  238.41    6.94
   6   2  -1  230.23    6.82
  -6   2   1  235.97    7.04
   6   2  -1  244.64    6.55
   6   2  -1  234.04    6.40
  -6   2   1  230.09    6.52
  -6   2   1  230.85    6.46
   4  -2  -1  247.90    6.39
  -4  -2   1  225.14    6.34
   4  -2  -1  249.68    6.27
  -4  -2   1  225.51    6.06
  -4  -2   1  229.23    5.97
   4  -2  -1  238.57    6.25
  -4  -2   1  231.99    6.14
  -4  -2   1  226.82    6.13
   4   2  -1  246.76    6.35
   4   2  -1  224.05    6.84
  -4   2   1  226.91    6.02
  -4   2   1  233.43    6.38
  -4   2   1  230.52    6.10
  -4   2   1  226.44    6.05
   4   2  -1  235.25    6.33
   4   2  -1  242.79    6.27
  -4   2   1  225.37    6.38
   4   2  -1  242.72    6.48
   2  -2  -1   42.41    1.61
  -2  -2   1  132.44    3.57
  -2  -2   1  125.34    3.53
   2  -2  -1   41.88    1.58
   2  -2  -1   42.05    1.65
  -2  -2   1  131.56    3.59
   2  -2  -1   42.73    1.27
  -2  -2   1  137.55    4.01
   2   2  -1   42.55    1.66
   2   2  -1   43.03    1.76
  -2   2   1  127.67    3.46
  -2   2   1  132.99    3.96
   2   2  -1   44.91    1.74
  -2   2   1  133.74    3.54
  -2   2   1  125.55    3.73
  -2   2   1  129.92    3.50
   2  -2   1   47.22    1.40
  -2  -2  -1  125.24    3.34
  -2  -2  -1  124.62    3.29
   2  -2   1   47.33    1.53
  -2  -2  -1  126.77    3.61
  -2  -2  -1  126.22    3.21
   2  -2   1   46.23    1.37
  -2  -2  -1  124.49    3.47
   2   2   1   44.41    1.63
   2   2   1   47.36    1.80
  -2   2  -1  118.75    3.19
   2   2   1   48.17    1.63
   2   2   1   47.95    1.57
  -2   2  -1  123.29    3.16
  -2   2  -1  121.19    3.57
  -2   2  -1  122.99    3.17
   2   2   1   47.01    1.93
  -4  -2  -1  411.41   10.18
   4  -2   1  418.80   10.68
  -4  -2  -1  421.51   10.21
  -4  -2  -1  405.25   10.14
  -4  -2  -1  422.49   10.18
  -4  -2  -1  415.75   10.55
   4  -2   1  430.58   10.39
  -4   2  -1  411.66   10.61
   4   2   1  433.40   10.55
   4   2   1  425.14   10.56
  -4   2  -1  404.57   10.20
   4   2   1  445.05   11.39
  -4   2  -1  403.40   10.09
   4   2   1  434.42   10.65
   4   2   1  437.74   10.71
  -4   2  -1  399.49   10.04
   6  -2   1  178.54    5.31
   6  -2   1  182.78    4.77
  -6  -2  -1  173.63    4.91
  -6  -2  -1  176.88    5.14
  -6  -2  -1  170.00    5.55
  -6  -2  -1  169.17    5.02
  -6  -2  -1  174.24    5.23
   6  -2   1  173.53    4.73
  -6   2  -1  167.97    5.47
   6   2   1  178.05    5.00
  -6   2  -1  172.00    5.71
  -6   2  -1  178.68    5.29
   6   2   1  179.82    4.94
  -6   2  -1  169.12    4.94
  -6   2  -1  169.22    4.99
   6   2   1  181.17    4.96
   6   2   1  171.23    5.57
   8  -2   1  111.49    3.35
  -8  -2  -1  111.66    4.61
  -8  -2  -1  117.51    4.19
   8  -2   1  107.14    4.16
  -8  -2  -1  116.31    4.22
  -8  -2  -1  109.27    3.98
   8  -2   1  115.91    3.40
  -8  -2  -1  110.67    3.63
   8   2   1  109.81    3.59
  -8   2  -1  107.83    3.88
   8   2   1  107.70    3.59
   8   2   1  112.20    3.57
   8   2   1  111.00    4.48
  -8   2  -1  112.71    4.04
  -8   2  -1  102.83    4.41
  -8   2  -1  114.93    4.33
  -8   2  -1  111.00    4.81
  10  -2   1  106.33    3.28
 -10  -2  -1  126.45    5.03
 -10  -2  -1  132.67    6.41
  10  -2   1  108.34    3.32
 -10  -2  -1  124.21    4.97
  10  -2   1  108.96    4.60
 -10  -2  -1  120.44    4.74
  10   2   1  100.60    4.76
 -10   2  -1  125.12    5.21
 -10   2  -1  136.61    5.98
 -10   2  -1  130.57    4.96
  10   2   1  110.76    4.87
  10   2   1  109.54    3.70
 -10   2  -1  131.92    4.74
  10   2   1  109.33    3.65
 -10   2  -1  129.05    5.26
 -12  -2  -1  107.26    5.61
 -12  -2  -1   95.55    4.69
 -12  -2  -1  109.96    5.05
 -12   2  -1  109.52    6.07
 -12   2  -1  101.13    5.16
  12   2   1  101.30    3.30
  12   2   1  101.39    3.35
  12   2   1  102.81    3.29
 -12   2  -1  101.51    4.85
 -14  -2  -1   43.39    3.79
 -14  -2  -1   39.09    7.14
 -14  -2  -1   46.01    4.24
 -14   2  -1   49.45    3.93
 -14   2  -1   50.73    4.43
 -16  -2  -1   35.23    4.00
 -16  -2  -1   34.59    4.46
 -16  -2  -1   34.26    4.09
 -16   2  -1   27.92    4.31
 -16   2  -1   36.39    3.85
 -18  -2  -1   14.76    3.92
 -18  -2  -1   12.32    3.18
 -18  -2  -1   13.89    3.05
 -18   2  -1   15.36    3.05
 -18   2  -1   18.85    4.19
 -18   2  -1   17.06    3.13
 -17  -3   1   14.17    3.30
 -17  -3   1   18.95    3.61
 -17  -3   1   12.93    3.73
 -17   3   1   20.74    3.36
 -17   3   1   18.02    4.06
 -17   3   1   15.19    3.07
 -15  -3   1   26.22    3.93
 -15  -3   1   33.51    3.76
 -15  -3   1   38.09    4.14
  15   3  -1   26.88    1.78
 -15   3   1   30.72    3.53
  15   3  -1   21.28    1.58
 -15   3   1   34.22    4.39
 -15   3   1   29.06    3.39
 -13  -3   1   37.75    3.88
 -13  -3   1   28.33    3.16
  13  -3  -1   37.03    2.13
 -13  -3   1   29.79    3.74
  13  -3  -1   37.34    1.97
 -13   3   1   30.33    3.83
  13   3  -1   34.02    2.56
 -13   3   1   36.56    3.38
  13   3  -1   36.13    2.00
 -13   3   1   38.33    3.47
  13   3  -1   36.16    2.36
  11  -3  -1   61.48    2.75
 -11  -3   1   62.31    3.80
 -11  -3   1   64.53    4.05
  11  -3  -1   57.41    3.62
 -11  -3   1   65.34    4.51
  11  -3  -1   57.67    2.84
  11   3  -1   61.33    2.81
 -11   3   1   68.09    4.69
 -11   3   1   68.41    4.72
  11   3  -1   60.47    3.12
 -11   3   1   59.00    3.99
  11   3  -1   64.39    3.08
   9  -3  -1  100.73    3.57
  -9  -3   1  107.90    4.59
  -9  -3   1  112.77    4.56
  -9  -3   1  121.35    5.14
   9  -3  -1  101.99    4.20
  -9  -3   1  119.06    5.34
   9  -3  -1  104.60    3.64
  -9   3   1  119.91    4.53
   9   3  -1  101.93    3.79
  -9   3   1  113.58    5.19
  -9   3   1  112.10    4.33
  -9   3   1  117.31    4.99
  -9   3   1  118.92    4.64
   9   3  -1   95.31    4.94
   9   3  -1  103.31    3.66
   9   3  -1   98.25    3.81
  -7  -3   1  149.92    4.86
  -7  -3   1  145.63    5.18
  -7  -3   1  139.15    4.75
  -7  -3   1  144.18    4.69
   7  -3  -1  180.47    5.11
   7  -3  -1  170.06    5.40
   7   3  -1  174.55    5.25
   7   3  -1  176.49    5.78
  -7   3   1  143.82    4.61
  -7   3   1  145.88    5.13
  -7   3   1  143.86    4.76
   7   3  -1  176.68    5.57
  -7   3   1  149.48    4.73
  -7   3   1  135.91    5.22
   7   3  -1  181.14    5.64
   7   3  -1  174.79    5.24
   5  -3  -1  362.61    9.12
  -5  -3   1  397.65   10.26
   5  -3  -1  353.68    9.21
   5  -3  -1  353.07    9.08
  -5  -3   1  403.62   10.10
  -5  -3   1  395.65   10.21
  -5  -3   1  391.04   10.16
  -5  -3   1  411.41   10.58
  -5   3   1  387.40   10.08
  -5   3   1  392.04   10.53
   5   3  -1  362.83    9.24
   5   3  -1  354.80    9.20
  -5   3   1  399.53   10.61
   5   3  -1  360.55    9.41
  -5   3   1  400.67   10.14
  -5   3   1  397.03   10.13
   5   3  -1  360.59    9.63
   5   3  -1  365.30    9.32
   3  -3  -1  461.25   11.12
   3  -3  -1  456.45   11.45
  -3  -3   1  514.22   12.52
   3  -3  -1  464.46   10.79
   3  -3  -1  455.35   11.15
  -3  -3   1  507.18   12.49
   3  -3  -1  460.38   11.18
  -3  -3   1  512.91   12.47
  -3  -3   1  503.58   12.70
  -3   3   1  517.54   12.46
   3   3  -1  461.19   11.26
  -3   3   1  511.10   12.72
  -3   3   1  522.64   12.74
  -3   3   1  512.28   12.42
   3   3  -1  464.82   11.25
  -3   3   1  504.26   12.37
   3   3  -1  451.00   11.25
   3   3  -1  444.39   11.43
   3   3  -1  462.62   11.29
  -1  -3   1  374.24    9.14
   1  -3  -1  304.22    7.63
   1  -3  -1  313.08    7.55
  -1  -3   1  375.78    9.06
   1  -3  -1  317.48    7.50
   1  -3  -1  317.18    7.57
  -1  -3   1  398.69    9.11
   1   3  -1  275.46    7.54
   1   3  -1  315.54    7.57
  -1   3   1  368.50    9.03
   1   3  -1  311.01    7.65
  -1   3   1  377.31    9.14
  -1   3   1  345.94    9.00
   1   3  -1  315.26    7.57
   1   3  -1  313.87    7.57
  -1  -3  -1  389.61    9.30
  -1  -3  -1  386.19    9.40
  -1  -3  -1  394.60    9.40
  -1  -3  -1  389.90    9.41
   1   3   1  536.47   12.89
  -1   3  -1  372.45    9.18
  -1   3  -1  371.17    9.15
   3  -3   1  391.00    9.31
  -3  -3  -1  284.67    7.16
  -3  -3  -1  285.50    7.25
  -3  -3  -1  272.22    7.42
   3  -3   1  388.28    9.40
  -3  -3  -1  281.14    6.98
  -3  -3  -1  279.71    7.11
   3  -3   1  386.56    9.29
   3   3   1  389.86    9.52
   3   3   1  378.83    9.83
  -3   3  -1  282.92    6.97
  -3   3  -1  278.08    6.95
  -3   3  -1  283.96    6.98
  -3   3  -1  286.78    7.46
   3   3   1  391.23    9.45
   3   3   1  389.33    9.51
   3   3   1  386.89    9.66
   5  -3   1  296.13    7.75
   5  -3   1  302.37    7.41
  -5  -3  -1  300.09    8.42
  -5  -3  -1  303.78    7.97
  -5  -3  -1  302.30    7.94
  -5  -3  -1  301.72    7.93
   5  -3   1  296.63    7.40
  -5  -3  -1  309.56    8.05
  -5   3  -1  308.71    8.53
   5   3   1  297.28    7.78
  -5   3  -1  306.02    7.85
   5   3   1  291.70    7.64
   5   3   1  298.36    8.19
   5   3   1  299.27    7.82
  -5   3  -1  325.03    7.99
  -5   3  -1  295.60    7.81
   5   3   1  298.09    7.65
  -5   3  -1  294.88    8.33
  -7  -3  -1   67.51    3.54
  -7  -3  -1   71.18    3.12
  -7  -3  -1   67.84    3.03
   7  -3   1   57.00    2.12
   7  -3   1   56.99    2.08
   7  -3   1   54.93    2.68
  -7  -3  -1   69.46    2.85
  -7  -3  -1   67.75    2.92
  -7   3  -1   69.38    3.63
  -7   3  -1   73.26    3.50
   7   3   1   56.09    2.39
   7   3   1   53.76    3.06
  -7   3  -1   74.37    2.88
   7   3   1   55.42    2.38
  -7   3  -1   69.63    3.12
   7   3   1   56.71    2.50
  -7   3  -1   74.85    2.95
   9  -3   1   91.21    2.93
  -9  -3  -1  135.59    5.44
   9  -3   1   91.31    2.90
  -9  -3  -1  138.72    4.94
  -9  -3  -1  131.70    4.34
  -9  -3  -1  129.55    4.79
  -9  -3  -1  127.99    4.69
   9  -3   1   88.33    3.89
  -9   3  -1  131.91    4.77
   9   3   1   91.63    3.87
  -9   3  -1  129.92    4.96
  -9   3  -1  136.33    4.63
   9   3   1   89.36    3.28
  -9   3  -1  141.29    5.75
  -9   3  -1  125.34    5.21
   9   3   1   84.68    4.61
   9   3   1   96.97    3.41
  11  -3   1   86.13    4.21
 -11  -3  -1   86.41    5.02
 -11  -3  -1   93.60    5.18
 -11   3  -1   85.74    4.47
  11   3   1   84.87    3.29
 -11   3  -1   78.89    5.20
 -11   3  -1   90.56    4.28
  11   3   1   88.00    3.26
 -13  -3  -1   34.34    3.33
 -13  -3  -1   28.39    3.70
 -13  -3  -1   25.63    3.46
  13   3   1   38.95    1.84
 -13   3  -1   29.52    4.05
  13   3   1   37.97    1.75
 -13   3  -1   39.66    3.34
 -13   3  -1   37.62    3.38
 -15  -3  -1   28.76    3.78
 -15  -3  -1   31.00    3.52
 -15  -3  -1   24.33    3.98
 -15   3  -1   29.55    3.44
 -15   3  -1   22.32    3.76
 -15   3  -1   29.89    3.40
 -17  -3  -1   32.46    3.71
 -17  -3  -1   30.38    4.17
 -17  -3  -1   26.08    4.30
 -17   3  -1   27.87    3.61
 -17   3  -1   27.08    4.63
 -17   3  -1   27.38    3.56
 -18  -4   1    0.35    2.86
 -18  -4   1   -2.85    2.55
 -18  -4   1   -1.62    2.39
 -18   4   1    3.81    2.33
 -18   4   1   -0.04    2.40
 -18   4   1    2.28    3.36
 -16  -4   1   15.10    3.11
 -16  -4   1   14.02    3.39
 -16  -4   1   20.07    3.90
 -16   4   1   17.73    3.21
 -16   4   1   15.71    3.85
 -16   4   1   18.73    3.03
 -14  -4   1    0.31    2.58
 -14  -4   1    0.48    2.85
 -14  -4   1    4.56    2.27
  14   4  -1    1.36    1.28
  14   4  -1   -1.22    0.87
 -14   4   1    1.57    2.10
 -14   4   1    0.63    2.06
  14   4  -1    1.23    1.07
 -12  -4   1   14.82    2.26
 -12  -4   1   15.75    2.97
  12  -4  -1   14.00    2.17
 -12  -4   1   16.16    2.51
  12  -4  -1   16.43    1.59
  12   4  -1   16.17    1.80
  12   4  -1   16.16    1.91
  12   4  -1   15.41    1.73
 -12   4   1   16.76    2.42
 -12   4   1   15.27    3.12
 -12   4   1   17.44    2.51
 -10  -4   1   36.71    3.01
  10  -4  -1   32.63    2.64
  10  -4  -1   29.78    2.14
 -10  -4   1   43.16    3.38
  10  -4  -1   29.00    2.26
 -10  -4   1   39.97    3.45
 -10  -4   1   43.06    3.00
 -10   4   1   33.79    2.87
  10   4  -1   30.31    2.38
 -10   4   1   37.93    2.87
 -10   4   1   29.11    2.83
 -10   4   1   40.22    3.17
 -10   4   1   40.43    3.21
  10   4  -1   29.80    2.45
  10   4  -1   30.87    2.52
  10   4  -1   30.29    3.13
  -8  -4   1    4.44    1.72
  -8  -4   1    8.24    1.51
   8  -4  -1    1.25    1.02
  -8  -4   1    5.77    1.40
   8  -4  -1    3.92    1.30
  -8  -4   1    7.44    1.54
   8   4  -1    3.07    1.21
   8   4  -1    0.01    1.12
   8   4  -1    2.92    1.17
   8   4  -1    2.01    1.42
  -8   4   1    4.23    1.53
  -8   4   1    6.58    1.52
  -8   4   1    6.21    1.76
   8   4  -1    0.96    1.37
  -8   4   1    6.06    1.33
  -8   4   1    6.91    1.51
   6  -4  -1   64.07    3.03
  -6  -4   1   67.19    3.06
  -6  -4   1   65.39    2.94
  -6  -4   1   62.95    2.87
  -6  -4   1   68.79    3.45
  -6  -4   1   65.69    2.88
   6  -4  -1   64.15    2.61
   6  -4  -1   64.65    2.53
   6   4  -1   65.77    2.78
  -6   4   1   63.04    3.35
  -6   4   1   61.60    2.74
   6   4  -1   63.09    3.02
  -6   4   1   66.40    2.87
   6   4  -1   63.89    3.22
   6   4  -1   65.00    2.78
  -6   4   1   65.46    3.43
  -6   4   1   65.83    2.91
  -4  -4   1  110.22    3.46
  -4  -4   1  108.27    3.59
  -4  -4   1  105.68    3.49
   4  -4  -1   88.92    2.91
   4  -4  -1   83.02    2.81
  -4  -4   1  104.65    3.85
   4  -4  -1   87.72    2.81
  -4   4   1  109.28    3.42
   4   4  -1   89.28    3.09
   4   4  -1   89.19    3.10
  -4   4   1  111.49    3.46
   4   4  -1   86.98    3.03
   4   4  -1   82.87    3.30
  -4   4   1  109.59    3.83
  -4   4   1  109.85    3.29
  -4   4   1  110.77    3.82
   4   4  -1   87.91    3.01
  -2  -4   1   57.25    2.41
   2  -4  -1   82.70    2.43
  -2  -4   1   61.55    2.11
   2  -4  -1   81.66    2.58
  -2  -4   1   62.02    2.18
   2  -4  -1   85.01    2.68
  -2  -4   1   60.92    2.43
   2  -4  -1   85.62    2.37
  -2   4   1   60.78    2.17
   2   4  -1   85.86    2.90
  -2   4   1   61.00    1.90
   2   4  -1   82.63    2.68
   2   4  -1   87.02    2.85
  -2   4   1   60.24    2.15
   2   4  -1   89.47    3.57
   2   4  -1   80.98    2.72
   0  -4  -1   62.23    1.97
   0  -4   1   47.15    2.00
   0  -4  -1   61.58    2.20
   0  -4   1   48.62    1.87
   0  -4   1   47.77    1.53
   0  -4   1   46.63    1.72
   0  -4   1   45.27    1.90
   0  -4  -1   57.44    2.25
   0   4  -1   60.21    1.78
   0   4  -1   60.22    2.34
   0   4   1   47.39    1.86
   0   4  -1   59.52    1.93
   0   4  -1   60.84    2.10
   0   4   1   47.68    1.77
   0   4   1   45.74    2.46
   0   4  -1   59.78    2.11
   0   4   1   46.93    2.15
   2  -4   1   58.84    1.84
   2  -4   1   59.57    1.56
  -2  -4  -1   40.46    1.44
  -2  -4  -1   42.48    1.85
   2  -4   1   59.21    2.28
   2  -4   1   58.32    1.88
  -2  -4  -1   41.68    2.10
  -2  -4  -1   41.39    1.75
  -2  -4  -1   40.77    2.08
  -2   4  -1   45.52    1.20
  -2   4  -1   42.26    1.61
   2   4   1   59.60    2.10
  -2   4  -1   44.97    2.07
  -2   4  -1   42.12    1.58
  -2   4  -1   39.67    1.48
   2   4   1   61.58    2.37
   2   4   1   57.14    2.11
   2   4   1   58.19    2.34
   2   4   1   61.81    1.85
  -4  -4  -1   31.29    1.66
  -4  -4  -1   29.48    1.87
   4  -4   1   18.99    1.24
   4  -4   1   19.28    1.33
   4  -4   1   17.74    1.17
  -4  -4  -1   28.20    1.99
  -4  -4  -1   30.14    2.04
  -4  -4  -1   30.87    2.31
  -4   4  -1   28.41    1.63
   4   4   1   17.33    1.64
   4   4   1   16.73    1.27
   4   4   1   17.56    1.27
   4   4   1   17.32    1.30
   4   4   1   19.46    1.49
  -4   4  -1   28.68    2.22
  -4   4  -1   29.77    1.60
  -6  -4  -1  114.89    4.39
  -6  -4  -1  110.90    3.83
   6  -4   1  101.98    3.11
   6  -4   1  107.13    3.57
  -6  -4  -1  105.08    3.71
  -6  -4  -1  111.85    3.89
   6  -4   1  103.77    3.15
  -6  -4  -1  112.35    3.71
   6   4   1  111.48    3.51
   6   4   1  107.88    4.14
  -6   4  -1  106.52    3.58
  -6   4  -1  109.58    4.25
  -6   4  -1  114.18    3.71
  -6   4  -1  109.85    4.38
   6   4   1  104.16    3.48
  -6   4  -1  111.31    3.65
   6   4   1  111.56    3.72
  -8  -4  -1   12.66    1.61
   8  -4   1    7.35    0.95
   8  -4   1    8.41    0.99
  -8  -4  -1   13.20    1.54
   8  -4   1    8.85    1.45
  -8  -4  -1   11.29    1.69
  -8  -4  -1   13.19    1.56
  -8  -4  -1   10.30    2.07
   8   4   1    6.40    1.69
  -8   4  -1    8.78    1.48
   8   4   1    6.22    1.20
   8   4   1    7.55    1.23
  -8   4  -1   12.25    1.51
  -8   4  -1   10.86    1.67
   8   4   1    7.47    1.41
  -8   4  -1   11.05    2.02
  -8   4  -1   11.75    1.88
 -10  -4  -1    8.31    2.00
 -10  -4  -1   12.11    1.85
  10  -4   1    6.28    0.93
  10  -4   1    8.29    1.68
 -10  -4  -1    8.60    1.66
  10  -4   1    5.58    0.86
 -10  -4  -1    7.83    2.23
 -10   4  -1   10.46    2.12
  10   4   1    4.18    1.96
  10   4   1    5.88    1.38
 -10   4  -1   11.75    1.99
 -10   4  -1    8.91    1.64
 -10   4  -1    5.93    2.05
  10   4   1    6.69    1.31
  10   4   1    6.20    1.32
 -10   4  -1    7.21    1.76
 -12  -4  -1   -0.04    2.26
 -12  -4  -1    0.17    1.84
  12  -4   1    2.03    1.57
 -12  -4  -1   -2.31    1.39
 -12   4  -1    1.13    1.79
 -12   4  -1    1.51    1.91
  12   4   1    0.31    1.12
  12   4   1    2.14    1.17
 -12   4  -1   -0.42    2.16
 -14  -4  -1   -2.70    2.47
 -14  -4  -1   -0.76    2.88
 -14  -4  -1   -2.83    1.94
 -14   4  -1    3.50    3.28
  14   4   1   -2.33    0.76
 -14   4  -1    0.59    2.09
 -14   4  -1    1.32    2.12
 -16  -4  -1    7.02    2.50
 -16  -4  -1    2.03    3.07
 -16  -4  -1    2.71    2.97
 -16   4  -1    7.56    3.29
 -16   4  -1    1.57    2.28
 -18  -4  -1    4.68    2.66
 -18  -4  -1    1.96    3.14
 -18  -4  -1    2.49    2.78
 -18   4  -1    4.45    2.34
 -18   4  -1    9.93    3.93
 -18   4  -1    3.75    2.43
 -17  -5   1    3.87    3.12
 -17  -5   1    4.92    2.79
 -17  -5   1    1.59    3.01
 -17   5   1    5.62    2.53
 -17   5   1    2.10    3.25
 -15  -5   1    6.59    3.15
 -15  -5   1    6.87    2.76
 -15  -5   1    4.41    2.83
  15   5  -1    8.53    1.19
  15   5  -1    5.88    1.27
 -15   5   1   10.49    2.49
 -15   5   1    7.24    2.60
  15   5  -1   10.96    1.40
 -15   5   1    7.54    3.36
 -13  -5   1   18.84    3.38
  13  -5  -1   11.35    1.20
 -13  -5   1   12.68    2.62
  13  -5  -1   11.95    1.12
  13   5  -1   12.64    1.66
 -13   5   1   12.12    2.47
  13   5  -1    9.81    1.79
 -13   5   1   13.22    3.10
 -13   5   1   13.17    2.40
  13   5  -1    9.68    1.56
 -11  -5   1   14.12    2.09
  11  -5  -1   24.15    2.74
  11  -5  -1   20.42    1.76
 -11  -5   1   11.91    2.61
 -11  -5   1   14.49    2.42
  11  -5  -1   23.06    2.02
 -11   5   1   12.66    2.19
  11   5  -1   19.19    2.02
  11   5  -1   22.40    2.10
 -11   5   1   11.13    2.19
 -11   5   1   14.18    2.83
  11   5  -1   20.73    2.04
   9  -5  -1   71.85    3.04
  -9  -5   1   58.44    3.49
   9  -5  -1   69.24    2.93
  -9  -5   1   59.78    3.25
   9  -5  -1   77.02    3.54
  -9  -5   1   57.37    3.26
   9   5  -1   74.93    3.34
  -9   5   1   54.42    3.32
  -9   5   1   60.33    4.04
   9   5  -1   74.81    3.31
   9   5  -1   77.46    3.89
  -9   5   1   61.29    3.57
   9   5  -1   70.02    4.00
  -9   5   1   53.35    3.76
  -9   5   1   61.12    3.37
   9   5  -1   79.12    3.41
  -7  -5   1  139.00    4.60
   7  -5  -1  113.79    3.93
  -7  -5   1  136.35    4.59
   7  -5  -1  115.56    3.76
  -7  -5   1  140.31    4.66
  -7  -5   1  144.69    5.25
  -7  -5   1  145.67    4.86
   7   5  -1  108.03    3.94
   7   5  -1  116.19    3.97
  -7   5   1  138.67    4.63
  -7   5   1  135.01    5.10
  -7   5   1  135.65    4.52
   7   5  -1  121.90    4.26
  -7   5   1  134.74    4.51
   7   5  -1  114.34    4.04
   7   5  -1  114.13    4.53
  -7   5   1  140.01    5.22
  -5  -5   1   54.49    3.08
   5  -5  -1   44.29    2.16
  -5  -5   1   51.96    2.76
  -5  -5   1   54.09    2.61
  -5  -5   1   50.59    2.48
   5  -5  -1   48.49    2.28
   5  -5  -1   49.14    2.21
  -5   5   1   50.44    2.44
  -5   5   1   54.50    2.55
  -5   5   1   50.95    3.02
   5   5  -1   48.25    2.46
  -5   5   1   50.23    2.30
  -5   5   1   54.14    3.00
   5   5  -1   50.26    2.61
   5   5  -1   44.12    2.81
   5   5  -1   47.51    2.45
   5   5  -1   45.89    2.86
  -3  -5   1   69.75    2.80
   3  -5  -1   79.71    2.35
  -3  -5   1   66.45    2.55
   3  -5  -1   86.64    2.76
  -3  -5   1   67.84    2.85
  -3  -5   1   68.11    2.63
   3  -5  -1   81.49    2.99
   3  -5  -1   78.09    2.63
   3  -5  -1   78.71    2.40
  -3  -5   1   67.68    2.39
   3   5  -1   79.53    2.95
  -3   5   1   63.41    2.45
  -3   5   1   69.25    2.81
   3   5  -1   78.51    2.81
  -3   5   1   69.84    2.06
   3   5  -1   71.81    2.94
   3   5  -1   81.30    2.73
  -3   5   1   69.45    2.47
   3   5  -1   83.72    2.83
  -1  -5   1  103.35    3.36
  -1  -5   1  106.84    3.41
  -1  -5   1  108.38    3.22
   1  -5  -1   95.19    2.91
  -1  -5   1  107.07    3.24
   1  -5  -1   94.71    3.09
  -1  -5   1  112.98    3.51
   1  -5  -1   92.85    2.87
  -1   5   1  109.36    3.20
  -1   5   1  105.04    3.27
   1   5  -1   89.78    2.83
   1   5  -1   90.81    2.89
  -1   5   1  112.50    3.51
   1   5  -1   89.80    3.03
   1   5  -1   91.51    3.04
   1   5  -1   88.23    2.85
  -1  -5  -1  180.61    5.13
   1  -5   1  137.57    3.96
  -1  -5  -1  178.40    4.93
   1  -5   1  136.71    3.83
  -1  -5  -1  186.56    4.98
  -1  -5  -1  188.91    5.14
   1  -5   1  134.45    3.34
   1  -5   1  139.88    3.74
  -1  -5  -1  178.43    4.92
   1   5   1  138.49    3.90
  -1   5  -1  185.98    4.86
   1   5   1  136.19    4.03
   1   5   1  133.71    3.86
  -1   5  -1  177.76    4.78
  -1   5  -1  191.49    5.06
   1   5   1  140.79    3.94
  -1   5  -1  182.31    5.01
   3  -5   1  377.47    9.73
  -3  -5  -1  430.76   10.70
  -3  -5  -1  428.08   10.43
  -3  -5  -1  423.52   10.90
  -3  -5  -1  430.53   10.76
  -3  -5  -1  442.24   11.03
   3  -5   1  381.78    9.17
   3  -5   1  389.38    9.21
   3  -5   1  364.96    8.99
  -3   5  -1  435.08   10.54
   3   5   1  373.07    9.20
  -3   5  -1  438.26   10.99
  -3   5  -1  431.59   10.30
  -3   5  -1  421.17   10.54
   3   5   1  375.88    9.42
   3   5   1  374.33    9.64
  -3   5  -1  426.49   10.24
   3   5   1  378.04    9.46
  -5  -5  -1   77.51    3.16
   5  -5   1   88.98    2.75
  -5  -5  -1   76.06    3.64
  -5  -5  -1   79.86    3.31
  -5  -5  -1   79.90    3.04
  -5  -5  -1   82.93    2.87
   5  -5   1   89.60    2.79
   5  -5   1   90.05    2.94
  -5   5  -1   78.93    2.88
  -5   5  -1   79.41    2.75
   5   5   1   91.87    3.18
   5   5   1   92.29    3.74
  -5   5  -1   80.54    3.54
   5   5   1   92.14    3.78
  -5   5  -1   81.33    2.90
   5   5   1   90.27    3.15
   5   5   1   89.44    3.17
   7  -5   1   50.76    1.97
  -7  -5  -1   44.09    3.17
  -7  -5  -1   42.23    2.39
   7  -5   1   46.75    2.38
   7  -5   1   49.88    1.92
  -7  -5  -1   50.39    2.74
  -7  -5  -1   45.57    2.54
   7   5   1   45.72    2.61
  -7   5  -1   50.98    3.27
  -7   5  -1   51.66    2.50
   7   5   1   47.02    3.01
   7   5   1   49.41    2.39
   7   5   1   51.88    2.40
  -7   5  -1   46.45    2.41
   7   5   1   46.30    2.59
  -7   5  -1   49.61    3.06
  -7   5  -1   47.30    2.52
  -9  -5  -1   33.51    2.64
  -9  -5  -1   37.47    2.77
   9  -5   1   33.43    1.68
  -9  -5  -1   36.69    2.61
   9  -5   1   29.67    1.60
  -9  -5  -1   35.77    2.99
   9  -5   1   34.89    2.61
   9   5   1   37.04    2.34
  -9   5  -1   36.90    2.78
  -9   5  -1   35.24    2.52
  -9   5  -1   37.48    3.13
   9   5   1   30.42    2.66
  -9   5  -1   38.96    3.37
   9   5   1   32.56    2.45
   9   5   1   31.21    2.22
  -9   5  -1   33.50    2.74
 -11  -5  -1   18.19    2.84
 -11  -5  -1   22.43    2.26
 -11  -5  -1   20.53    2.55
  11  -5   1   24.71    2.35
 -11   5  -1   19.61    2.38
  11   5   1   26.70    2.39
 -11   5  -1   23.23    2.51
  11   5   1   25.69    2.23
  11   5   1   25.78    1.95
 -11   5  -1   14.67    2.55
 -13  -5  -1   10.78    2.86
 -13  -5  -1   12.23    2.42
  13   5   1    9.32    1.30
 -13   5  -1   12.52    3.06
  13   5   1    6.99    1.42
 -13   5  -1    9.63    2.25
  13   5   1    7.81    1.32
 -13   5  -1   13.08    2.39
 -15  -5  -1    7.88    3.07
 -15  -5  -1   12.19    2.74
 -15  -5  -1    6.75    3.06
 -15   5  -1    9.34    2.53
 -15   5  -1    5.79    2.27
 -15   5  -1    7.55    3.28
 -17  -5  -1    8.53    3.25
 -17  -5  -1   11.53    3.87
 -17  -5  -1    3.43    2.61
 -17   5  -1    8.15    2.63
 -17   5  -1   19.27    5.58
 -18  -6   1   14.94    4.47
 -18  -6   1   13.59    3.90
 -18  -6   1   12.35    6.15
 -18   6   1   12.53    3.03
 -18   6   1   17.43    2.79
 -18   6   1   15.07    4.17
 -16  -6   1   25.31    3.45
 -16  -6   1   24.70    4.12
 -16  -6   1   25.62    4.13
 -16   6   1   29.46    3.26
 -16   6   1   25.38    4.26
 -16   6   1   23.49    3.31
 -14  -6   1   47.09    4.13
 -14  -6   1   57.40    5.10
 -14   6   1   45.96    4.94
  14   6  -1   46.74    2.71
 -14   6   1   49.98    4.33
  14   6  -1   46.53    2.73
 -14   6   1   49.74    4.00
  12  -6  -1   54.11    2.44
 -12  -6   1   62.93    5.07
  12  -6  -1   61.63    3.64
  12  -6  -1   60.41    2.62
 -12  -6   1   51.01    3.53
 -12  -6   1   55.51    4.23
  12   6  -1   58.27    3.18
 -12   6   1   54.32    4.30
  12   6  -1   57.52    3.10
  12   6  -1   63.35    3.80
 -12   6   1   60.90    5.08
 -12   6   1   58.39    4.04
 -10  -6   1  104.16    4.83
 -10  -6   1  108.93    5.50
  10  -6  -1   89.70    3.99
  10  -6  -1   91.71    3.37
  10  -6  -1   94.15    3.50
 -10  -6   1  107.31    4.46
 -10   6   1  105.39    4.59
 -10   6   1   96.83    5.35
 -10   6   1  109.74    4.47
  10   6  -1   95.09    4.48
 -10   6   1  102.58    4.35
  10   6  -1   98.61    3.95
  10   6  -1   86.71    3.92
  10   6  -1   87.57    3.84
   8  -6  -1   83.75    3.07
  -8  -6   1   87.84    4.00
  -8  -6   1   91.07    3.80
   8  -6  -1   80.38    3.35
   8  -6  -1   81.37    3.15
  -8  -6   1   94.09    4.55
  -8  -6   1   89.46    3.73
  -8  -6   1   90.86    3.80
  -8   6   1   94.93    3.66
   8   6  -1   82.84    3.48
  -8   6   1   84.68    3.63
  -8   6   1   92.62    3.80
  -8   6   1   88.45    4.30
   8   6  -1   83.73    3.75
  -8   6   1   94.75    4.47
   8   6  -1   80.66    3.42
   8   6  -1   84.83    3.62
   6  -6  -1  303.59    7.98
   6  -6  -1  304.10    7.97
  -6  -6   1  319.44    8.90
  -6  -6   1  329.51    9.00
  -6  -6   1  331.42    8.80
  -6  -6   1  332.55    9.04
  -6  -6   1  325.06    9.41
   6  -6  -1  304.54    7.94
   6   6  -1  300.26    8.34
   6   6  -1  305.45    8.70
   6   6  -1  293.71    8.19
   6   6  -1  304.07    8.25
  -6   6   1  335.46    9.46
  -6   6   1  321.18    9.34
  -6   6   1  341.82    8.88
  -6   6   1  344.09    8.62
  -6   6   1  319.48    8.75
   6   6  -1  304.06    8.20
   4  -6  -1  537.80   12.75
   4  -6  -1  541.92   13.02
  -4  -6   1  463.01   11.65
  -4  -6   1  453.28   11.86
  -4  -6   1  453.77   11.53
  -4  -6   1  456.99   11.37
  -4  -6   1  464.05   11.71
   4  -6  -1  527.54   12.56
   4  -6  -1  503.68   13.38
   4  -6  -1  517.07   12.93
  -4   6   1  453.26   10.88
   4   6  -1  527.34   13.05
  -4   6   1  435.99   11.38
   4   6  -1  533.34   13.17
   4   6  -1  533.55   13.43
   4   6  -1  522.69   13.13
  -4   6   1  459.98   11.46
  -4   6   1  454.25   11.85
   4   6  -1  514.99   13.29
  -2  -6   1  497.57   12.24
  -2  -6   1  498.39   12.32
  -2  -6   1  486.58   12.10
  -2  -6   1  495.65   12.24
  -2  -6   1  494.60   12.17
   2  -6  -1  556.85   13.46
   2  -6  -1  558.18   13.49
   2  -6  -1  546.69   13.69
  -2  -6   1  485.87   12.02
  -2   6   1  493.45   12.08
  -2   6   1  486.14   12.30
  -2   6   1  478.47   12.06
   2   6  -1  554.14   13.55
  -2   6   1  493.79   11.94
   2   6  -1  570.69   13.49
   2   6  -1  529.07   13.58
   2   6  -1  549.23   13.56
   2   6  -1  552.78   13.70
   0  -6   1   35.81    2.15
   0  -6  -1   41.86    1.97
   0  -6  -1   37.25    2.38
   0  -6   1   39.17    2.05
   0  -6   1   35.32    1.53
   0  -6  -1   38.90    2.12
   0  -6  -1   41.13    2.09
   0   6  -1   39.97    2.04
   0   6   1   39.53    2.03
   0   6  -1   37.19    2.04
   0   6  -1   39.07    2.52
   0   6   1   35.63    1.81
   0   6   1   34.84    2.11
   0   6  -1   37.08    1.53
  -2  -6  -1  276.28    7.45
  -2  -6  -1  276.57    7.30
   2  -6   1  295.40    7.79
  -2  -6  -1  289.30    7.46
   2  -6   1  286.34    7.80
  -2  -6  -1  278.57    7.48
  -2  -6  -1  274.46    7.22
   2  -6   1  298.20    7.41
   2  -6   1  297.64    7.45
  -2   6  -1  276.10    7.09
   2   6   1  304.17    7.82
  -2   6  -1  279.88    7.09
   2   6   1  300.53    7.38
   2   6   1  295.47    7.86
   2   6   1  288.94    7.64
  -2   6  -1  280.31    7.41
  -2   6  -1  283.54    7.04
   2   6   1  309.07    7.68
   4  -6   1  230.85    5.95
  -4  -6  -1  194.90    5.61
  -4  -6  -1  202.44    5.91
  -4  -6  -1  199.98    5.29
   4  -6   1  234.75    6.69
  -4  -6  -1  195.89    5.72
   4  -6   1  225.00    5.91
   4  -6   1  226.29    5.77
  -4  -6  -1  189.09    6.03
  -4   6  -1  204.07    6.05
   4   6   1  231.18    6.27
   4   6   1  234.51    6.31
  -4   6  -1  197.94    4.95
   4   6   1  224.09    6.55
  -4   6  -1  194.94    5.80
   4   6   1  236.08    6.07
  -4   6  -1  203.01    5.46
   4   6   1  233.43    6.70
  -4   6  -1  207.26    5.08
  -6  -6  -1  268.39    7.62
   6  -6   1  258.50    6.59
   6  -6   1  261.00    6.62
  -6  -6  -1  268.11    7.66
  -6  -6  -1  277.81    8.12
  -6  -6  -1  262.61    7.47
   6  -6   1  260.03    6.80
  -6  -6  -1  272.42    7.24
   6   6   1  253.68    7.05
  -6   6  -1  279.31    7.35
   6   6   1  249.67    7.26
   6   6   1  256.82    7.03
  -6   6  -1  258.30    7.24
  -6   6  -1  274.03    7.13
   6   6   1  259.09    7.65
   6   6   1  259.19    7.00
  -6   6  -1  277.40    8.11
  -8  -6  -1  231.91    6.87
  -8  -6  -1  228.69    6.60
   8  -6   1  238.81    6.22
   8  -6   1  245.62    6.26
  -8  -6  -1  227.99    6.83
  -8  -6  -1  225.33    6.97
  -8  -6  -1  222.99    7.54
   8  -6   1  234.76    6.82
   8   6   1  234.09    7.06
  -8   6  -1  221.70    7.34
   8   6   1  237.82    6.81
   8   6   1  235.77    6.79
   8   6   1  249.27    8.39
  -8   6  -1  233.80    7.64
  -8   6  -1  233.00    6.72
  -8   6  -1  218.57    6.58
   8   6   1  249.11    7.08
  -8   6  -1  228.50    6.59
 -10  -6  -1  132.57    5.88
 -10  -6  -1  131.90    4.88
 -10  -6  -1  127.96    4.84
  10  -6   1  147.12    5.04
 -10  -6  -1  132.80    6.06
 -10   6  -1  142.53    5.02
  10   6   1  139.55    4.66
  10   6   1  138.29    4.65
 -10   6  -1  123.43    6.27
 -10   6  -1  137.98    5.08
 -10   6  -1  127.48    4.78
 -10   6  -1  132.23    6.11
  10   6   1  132.02    4.90
 -12  -6  -1   34.52    3.72
  12  -6   1   35.95    3.03
 -12  -6  -1   32.18    2.69
 -12  -6  -1   32.88    3.18
  12   6   1   38.43    2.71
 -12   6  -1   38.39    3.11
  12   6   1   38.33    2.40
 -12   6  -1   34.78    3.89
  12   6   1   39.26    2.50
 -12   6  -1   35.84    2.99
 -14  -6  -1   52.18    4.80
 -14  -6  -1   53.35    4.46
 -14   6  -1   53.18    4.08
 -14   6  -1   61.19    4.32
  14   6   1   47.06    2.69
  14   6   1   54.22    2.15
  14   6   1   52.44    2.10
 -14   6  -1   65.00    5.83
 -16  -6  -1   14.29    3.61
 -16  -6  -1   16.66    3.52
 -16  -6  -1   16.64    3.06
 -16   6  -1   14.38    3.76
 -16   6  -1   15.38    2.68
 -18  -6  -1   23.03    5.56
 -18  -6  -1   14.56    3.35
 -18  -6  -1    6.68    3.56
 -18   6  -1   11.78    2.78
 -18   6  -1   15.91    3.20
 -18   6  -1    7.92    5.86
 -17  -7   1   24.01    3.62
 -17  -7   1   18.39    3.70
 -17  -7   1   18.85    3.93
 -17   7   1   19.68    2.70
 -17   7   1   24.86    3.53
 -17   7   1   19.07    4.79
 -15  -7   1   23.04    5.36
 -15  -7   1   26.52    3.89
 -15   7   1   27.54    3.07
 -15   7   1   26.03    3.25
 -15   7   1   29.34    4.19
 -13  -7   1   43.89    3.78
  13  -7  -1   52.99    4.04
 -13  -7   1   43.94    4.25
  13   7  -1   48.39    3.03
 -13   7   1   54.40    3.88
 -13   7   1   46.08    3.98
  13   7  -1   52.13    3.20
  13   7  -1   50.26    3.18
 -13   7   1   36.40    3.92
 -11  -7   1   90.47    5.54
  11  -7  -1   84.13    4.02
  11  -7  -1   91.62    3.38
 -11  -7   1   85.02    4.75
  11   7  -1   88.47    3.92
 -11   7   1   96.73    4.36
 -11   7   1   92.71    4.56
  11   7  -1   90.63    4.13
 -11   7   1  101.14    5.59
  11   7  -1   96.64    4.20
  -9  -7   1   52.40    3.16
   9  -7  -1   64.60    2.91
  -9  -7   1   51.38    4.07
  -9  -7   1   51.63    3.06
  -9  -7   1   53.02    3.29
  -9  -7   1   51.30    3.54
   9  -7  -1   65.78    3.18
   9   7  -1   68.44    3.66
  -9   7   1   55.19    3.27
  -9   7   1   51.26    3.01
  -9   7   1   45.14    3.71
  -9   7   1   52.13    3.97
   9   7  -1   66.43    3.98
  -9   7   1   51.27    2.98
   9   7  -1   65.14    3.47
   9   7  -1   66.65    3.31
   9   7  -1   62.99    3.27
   7  -7  -1  232.81    6.49
   7  -7  -1  241.10    6.56
  -7  -7   1  221.87    6.71
  -7  -7   1  221.18    7.13
   7  -7  -1  235.62    6.57
  -7  -7   1  212.21    6.49
  -7  -7   1  219.04    6.62
  -7  -7   1  206.71    6.27
  -7   7   1  212.96    7.05
  -7   7   1  207.18    6.30
   7   7  -1  229.39    6.99
  -7   7   1  228.56    6.16
   7   7  -1  233.61    6.85
  -7   7   1  209.25    6.95
   7   7  -1  237.37    7.40
   7   7  -1  241.35    6.92
  -7   7   1  215.65    6.41
   7   7  -1  231.61    6.80
  -5  -7   1  215.19    6.40
   5  -7  -1  161.69    4.68
   5  -7  -1  157.91    4.58
   5  -7  -1  154.37    3.99
  -5  -7   1  222.69    6.54
   5  -7  -1  151.57    4.35
  -5  -7   1  219.62    6.75
  -5  -7   1  213.18    6.27
   5  -7  -1  154.85    5.20
   5   7  -1  163.25    4.90
   5   7  -1  151.24    4.83
  -5   7   1  207.81    6.11
   5   7  -1  154.70    5.07
   5   7  -1  152.70    5.21
   5   7  -1  154.07    4.78
  -5   7   1  219.66    6.20
  -5   7   1  219.49    6.72
  -3  -7   1  515.62   12.84
   3  -7  -1  497.43   11.94
   3  -7  -1  472.30   12.23
   3  -7  -1  466.61   11.48
  -3  -7   1  513.24   13.00
  -3  -7   1  514.84   12.97
   3  -7  -1  468.63   11.91
  -3  -7   1  514.90   12.61
   3  -7  -1  463.14   11.83
  -3  -7   1  500.20   12.74
   3   7  -1  488.49   12.04
  -3   7   1  501.20   12.71
   3   7  -1  481.13   12.21
  -3   7   1  515.26   13.03
   3   7  -1  474.71   12.19
   3   7  -1  476.37   12.03
   3   7  -1  496.38   11.91
  -3   7   1  503.77   12.40
  -3   7   1  519.02   12.71
  -1  -7   1  169.77    4.88
   1  -7  -1  168.89    4.91
   1  -7  -1  173.84    4.87
  -1  -7   1  161.86    4.76
  -1  -7   1  169.06    4.86
   1  -7  -1  170.03    4.54
  -1  -7   1  175.06    5.13
   1  -7  -1  174.61    4.92
  -1  -7   1  171.21    5.06
   1  -7  -1  171.45    5.13
  -1   7   1  171.27    4.84
  -1   7   1  177.76    5.00
   1   7  -1  181.70    5.19
   1   7  -1  169.93    4.85
   1   7  -1  177.16    4.93
   1   7  -1  161.49    4.73
   1   7  -1  180.20    4.97
  -1   7   1  179.28    5.21
   1   7  -1  175.27    5.07
  -1   7   1  176.17    4.87
  -1  -7  -1  607.94   14.99
   1  -7   1  701.67   17.10
   1  -7   1  686.23   16.82
  -1  -7  -1  593.15   14.89
   1  -7   1  692.56   16.89
  -1  -7  -1  602.74   14.72
  -1  -7  -1  602.48   14.78
   1  -7   1  699.62   16.94
   1  -7   1  733.33   16.48
  -1  -7  -1  594.07   14.73
   1   7   1  673.80   16.94
  -1   7  -1  597.71   14.21
  -1   7  -1  583.02   14.59
   1   7   1  685.88   17.10
   1   7   1  712.10   17.28
  -1   7  -1  599.80   14.65
  -1   7  -1  600.75   14.75
  -1   7  -1  628.10   14.92
   1   7   1  701.81   16.96
   3  -7   1  150.91    4.70
   3  -7   1  148.94    4.13
  -3  -7  -1  162.73    4.46
   3  -7   1  154.45    4.21
  -3  -7  -1  165.11    5.15
  -3  -7  -1  179.07    5.01
  -3  -7  -1  168.84    5.17
  -3  -7  -1  162.56    4.82
   3   7   1  140.10    4.71
  -3   7  -1  165.70    5.12
  -3   7  -1  162.46    4.47
  -3   7  -1  167.06    4.67
   3   7   1  152.96    4.16
   3   7   1  146.45    4.80
   3   7   1  153.03    4.50
  -3   7  -1  161.61    4.68
   3   7   1  148.23    4.73
  -5  -7  -1  178.35    5.09
  -5  -7  -1  187.06    6.03
   5  -7   1  163.63    4.44
   5  -7   1  162.59    5.41
   5  -7   1  167.23    4.55
  -5  -7  -1  182.37    5.49
  -5  -7  -1  187.55    5.82
   5  -7   1  164.07    4.58
  -5  -7  -1  189.13    5.64
   5   7   1  172.49    5.34
   5   7   1  167.14    5.03
   5   7   1  170.90    4.81
  -5   7  -1  182.58    5.97
  -5   7  -1  192.09    5.33
  -5   7  -1  180.53    5.29
   5   7   1  161.52    5.45
   5   7   1  171.81    5.00
   7  -7   1  353.80    8.67
  -7  -7  -1  336.17    9.19
  -7  -7  -1  322.75    9.64
  -7  -7  -1  317.03    8.99
   7  -7   1  342.86    8.62
   7  -7   1  334.50    8.92
  -7  -7  -1  326.32    8.67
  -7  -7  -1  329.40    9.17
  -7   7  -1  324.86    8.55
  -7   7  -1  331.42    9.66
  -7   7  -1  323.10    8.76
   7   7   1  351.01    9.21
   7   7   1  354.00    9.20
   7   7   1  341.43    9.19
   7   7   1  336.27    9.87
   7   7   1  338.51    9.47
  -7   7  -1  334.65    8.86
  -9  -7  -1  117.70    4.57
  -9  -7  -1  119.65    4.67
   9  -7   1  131.93    3.69
   9  -7   1  129.72    3.72
  -9  -7  -1  118.14    5.56
   9  -7   1  129.96    4.47
  -9  -7  -1  122.93    4.85
  -9  -7  -1  111.87    4.26
   9   7   1  126.62    5.46
   9   7   1  128.71    4.49
  -9   7  -1  120.70    5.48
  -9   7  -1  115.56    5.21
   9   7   1  135.40    4.52
  -9   7  -1  116.11    4.52
  -9   7  -1  115.60    4.26
   9   7   1  135.34    4.86
  -9   7  -1  113.83    4.32
 -11  -7  -1   95.43    5.65
  11  -7   1   85.49    3.87
 -11  -7  -1   94.98    4.83
 -11  -7  -1   95.75    4.18
  11   7   1   86.19    3.58
 -11   7  -1   93.89    5.04
  11   7   1   88.56    3.65
 -11   7  -1   97.39    4.29
  11   7   1   87.79    4.00
 -11   7  -1  103.82    5.74
 -13  -7  -1   48.98    4.22
 -13  -7  -1   42.30    3.25
 -13  -7  -1   47.98    4.23
  13  -7   1   43.66    3.29
  13   7   1   47.65    2.51
 -13   7  -1   44.93    4.31
 -13   7  -1   46.60    3.88
  13   7   1   43.83    3.01
 -13   7  -1   55.31    3.77
  13   7   1   52.08    2.70
 -15  -7  -1   39.50    4.53
 -15  -7  -1   36.01    4.17
 -15   7  -1   38.03    3.33
 -15   7  -1   27.32    4.24
 -15   7  -1   32.82    3.49
 -17  -7  -1    7.32    3.19
 -17  -7  -1   12.35    2.89
 -17  -7  -1   12.83    5.69
 -17   7  -1   15.26    3.04
 -17   7  -1   18.13    2.64
 -18  -8   1    4.51    3.21
 -18  -8   1    1.77    2.48
 -18  -8   1    7.51    3.68
 -18   8   1    7.49    5.97
 -18   8   1    0.39    2.36
 -16  -8   1   -1.90    2.96
 -16  -8   1    7.99    2.77
 -16  -8   1    6.28    3.03
 -16   8   1    5.40    3.10
 -16   8   1    4.90    2.55
  16   8  -1    3.87    1.22
 -14  -8   1    8.03    2.68
 -14  -8   1   13.18    4.45
 -14   8   1    6.78    2.84
 -14   8   1   12.30    2.60
 -14   8   1   11.78    2.24
  14   8  -1    5.82    1.46
  14   8  -1    7.74    1.69
  14   8  -1    3.69    1.74
  12  -8  -1   18.89    1.40
 -12  -8   1   10.99    2.89
 -12  -8   1   12.31    2.02
 -12  -8   1   14.47    2.54
  12  -8  -1   15.28    1.43
 -12   8   1   14.37    2.31
 -12   8   1   11.19    2.82
  12   8  -1   21.02    2.13
 -12   8   1   14.60    2.15
  12   8  -1   17.93    2.15
  12   8  -1   15.97    2.91
 -10  -8   1   49.71    3.11
  10  -8  -1   58.33    2.80
 -10  -8   1   43.78    3.66
 -10  -8   1   43.80    3.63
  10  -8  -1   59.56    3.15
  10  -8  -1   57.11    2.63
 -10   8   1   63.96    5.16
  10   8  -1   56.19    3.67
  10   8  -1   60.33    3.25
  10   8  -1   53.90    3.44
  10   8  -1   65.38    3.44
 -10   8   1   43.25    3.35
 -10   8   1   46.12    4.24
 -10   8   1   40.76    2.97
  -8  -8   1   44.89    2.96
   8  -8  -1   44.86    2.33
  -8  -8   1   45.73    2.69
  -8  -8   1   48.24    4.29
   8  -8  -1   48.67    2.53
  -8  -8   1   48.48    3.17
  -8  -8   1   40.11    3.15
   8  -8  -1   46.46    2.50
  -8   8   1   44.09    2.90
   8   8  -1   47.90    2.86
   8   8  -1   41.99    3.07
  -8   8   1   45.80    2.78
   8   8  -1   46.37    3.41
   8   8  -1   48.86    2.91
   8   8  -1   47.63    3.03
  -8   8   1   40.64    3.48
  -8   8   1   41.29    2.47
   6  -8  -1   46.00    2.03
   6  -8  -1   41.60    2.15
   6  -8  -1   42.43    2.29
  -6  -8   1   37.02    2.76
  -6  -8   1   36.62    2.20
  -6  -8   1   40.03    2.66
  -6  -8   1   39.52    3.01
  -6  -8   1   37.55    2.46
   6  -8  -1   43.09    2.80
   6   8  -1   38.72    2.86
   6   8  -1   42.09    2.52
   6   8  -1   43.48    2.55
   6   8  -1   37.94    2.75
  -6   8   1   35.51    2.90
  -6   8   1   33.44    2.26
  -6   8   1   37.88    2.42
   6   8  -1   42.51    2.55
   4  -8  -1   64.98    3.21
  -4  -8   1   58.97    2.55
   4  -8  -1   71.97    2.88
   4  -8  -1   73.76    2.53
   4  -8  -1   69.60    2.91
  -4  -8   1   61.57    3.25
  -4  -8   1   57.84    3.22
  -4  -8   1   64.53    3.03
   4  -8  -1   70.56    2.31
   4   8  -1   78.63    3.34
   4   8  -1   70.14    3.07
  -4   8   1   58.59    3.12
   4   8  -1   69.33    2.89
  -4   8   1   58.00    2.19
  -4   8   1   60.56    2.73
   4   8  -1   72.09    3.38
  -4   8   1   60.86    2.78
   4   8  -1   63.77    3.01
   2  -8  -1   73.33    2.73
   2  -8  -1   71.11    2.74
   2  -8  -1   68.78    2.76
  -2  -8   1   63.23    3.16
   2  -8  -1   73.53    3.04
  -2  -8   1   67.42    2.81
  -2  -8   1   64.68    2.75
  -2  -8   1   62.46    2.62
  -2   8   1   64.82    2.96
   2   8  -1   74.58    2.89
   2   8  -1   69.60    2.73
   2   8  -1   79.93    3.24
  -2   8   1   65.68    2.53
   2   8  -1   69.08    2.80
  -2   8   1   64.63    2.65
  -2   8   1   64.57    2.68
   2   8  -1   63.55    3.00
   0  -8   1  214.51    5.81
   0  -8   1  206.00    5.55
   0  -8  -1  211.01    6.66
   0  -8   1  210.89    6.02
   0  -8  -1  211.25    5.89
   0  -8  -1  202.62    6.03
   0  -8   1  215.18    6.01
   0  -8  -1  209.68    6.00
   0  -8   1  205.53    6.10
   0  -8  -1  213.69    5.69
   0   8  -1  222.84    6.36
   0   8  -1  213.79    6.01
   0   8  -1  207.81    5.94
   0   8  -1  214.67    5.83
   0   8   1  222.43    6.41
   0   8   1  213.92    5.99
   0   8   1  213.75    6.11
   0   8  -1  215.74    5.53
  -2  -8  -1  113.55    3.96
   2  -8   1   93.33    3.42
   2  -8   1   94.34    3.14
  -2  -8  -1  116.56    3.82
   2  -8   1   93.31    2.33
   2  -8   1   93.30    3.05
  -2  -8  -1  110.96    4.01
   2  -8   1   90.33    3.01
  -2  -8  -1  112.89    3.85
   2   8   1   93.25    3.56
   2   8   1   93.98    3.01
   2   8   1   94.04    3.32
  -2   8  -1  112.36    3.59
   2   8   1   91.42    3.23
  -2   8  -1  111.12    3.53
  -2   8  -1  114.41    3.92
   2   8   1   83.59    3.59
  -2   8  -1  106.19    3.77
  -4  -8  -1  150.80    4.71
  -4  -8  -1  153.47    5.17
  -4  -8  -1  154.29    4.88
   4  -8   1  131.22    3.84
   4  -8   1  126.28    3.26
  -4  -8  -1  152.43    5.16
   4  -8   1  128.37    4.50
   4  -8   1  126.02    3.74
  -4  -8  -1  151.38    4.28
  -4   8  -1  157.19    5.12
   4   8   1  124.59    4.17
   4   8   1  130.46    3.87
  -4   8  -1  150.99    4.54
   4   8   1  130.21    4.56
  -4   8  -1  147.94    4.15
  -4   8  -1  142.44    4.51
   4   8   1  127.24    4.55
   4   8   1  133.49    4.21
  -6  -8  -1    9.08    1.14
  -6  -8  -1    8.39    1.42
  -6  -8  -1    8.65    1.58
   6  -8   1    5.16    0.85
  -6  -8  -1    6.06    1.86
  -6  -8  -1    8.51    1.68
   6  -8   1    6.50    0.94
   6  -8   1    5.26    0.95
   6  -8   1    3.53    1.29
  -6   8  -1    8.04    1.69
   6   8   1    5.35    1.66
  -6   8  -1    7.12    1.28
   6   8   1    4.98    1.20
   6   8   1    4.36    1.38
   6   8   1    6.89    1.31
   6   8   1    5.77    1.15
  -6   8  -1    8.81    0.97
  -6   8  -1    7.31    1.24
  -8  -8  -1   41.65    3.14
   8  -8   1   33.56    1.77
  -8  -8  -1   43.22    3.18
   8  -8   1   33.85    2.11
  -8  -8  -1   43.99    2.47
   8   8   1   34.52    2.49
   8   8   1   32.17    2.40
  -8   8  -1   42.66    2.36
   8   8   1   34.03    2.81
   8   8   1   30.85    2.50
   8   8   1   36.10    3.17
  -8   8  -1   37.66    3.31
  -8   8  -1   42.56    2.57
  -8   8  -1   43.14    4.60
  -8   8  -1   43.92    2.73
 -10  -8  -1   67.27    4.81
 -10  -8  -1   71.57    3.94
  10  -8   1   58.41    3.03
 -10  -8  -1   80.85    4.29
 -10  -8  -1   71.46    3.43
  10   8   1   54.31    3.00
 -10   8  -1   79.29    3.91
  10   8   1   56.69    3.47
 -10   8  -1   66.84    3.52
 -10   8  -1   75.52    3.48
  10   8   1   58.68    3.12
 -10   8  -1   78.67    4.95
  12  -8   1   29.10    2.44
 -12  -8  -1   26.18    2.98
 -12  -8  -1   28.03    3.79
  12   8   1   32.22    3.19
  12   8   1   32.63    2.56
  12   8   1   29.62    2.37
 -12   8  -1   31.44    2.62
 -12   8  -1   24.90    3.30
 -12   8  -1   28.19    2.76
 -14  -8  -1   11.88    2.71
 -14   8  -1   13.28    3.21
  14   8   1   12.72    1.94
  14   8   1   14.47    1.51
 -14   8  -1   13.33    2.54
 -14   8  -1   12.69    2.25
  14   8   1   15.16    2.29
 -16  -8  -1   11.40    2.92
 -16  -8  -1   15.50    3.72
 -16   8  -1   12.31    3.63
 -16   8  -1   13.42    2.38
 -16   8  -1   17.96    3.06
 -18  -8  -1    2.51    3.23
 -18  -8  -1   -0.79    3.07
 -18   8  -1    3.71    2.40
 -17  -9   1   -4.88    2.83
 -17  -9   1    0.60    2.47
 -17  -9   1   -1.32    5.37
 -17   9   1    0.76    3.52
 -17   9   1    0.75    2.17
 -15  -9   1   -0.54    2.35
 -15  -9   1    3.94    3.36
 -15   9   1    0.63    2.14
  15   9  -1    4.88    1.50
 -15   9   1    5.17    3.11
 -13  -9   1    5.54    2.97
 -13  -9   1    8.63    2.47
  13  -9  -1    1.04    1.48
  13   9  -1    0.06    1.62
 -13   9   1    5.20    2.23
 -13   9   1    8.05    2.10
 -13   9   1    7.51    2.96
  13   9  -1    8.02    1.84
  11  -9  -1   -1.07    1.26
 -11  -9   1    1.62    1.62
 -11  -9   1    1.26    2.06
 -11  -9   1    3.25    2.70
  11  -9  -1    0.52    1.08
 -11   9   1    1.20    1.46
  11   9  -1   -0.35    1.31
  11   9  -1    1.03    1.58
 -11   9   1    5.31    2.49
  11   9  -1    1.30    1.77
 -11   9   1    1.07    1.78
  11   9  -1    2.41    1.89
  -9  -9   1    3.00    2.36
   9  -9  -1   -0.22    1.02
   9  -9  -1    2.74    1.21
   9  -9  -1    1.07    1.17
  -9  -9   1    1.33    1.85
  -9  -9   1    1.75    1.30
  -9  -9   1    2.49    1.72
  -9   9   1    0.94    1.24
   9   9  -1    1.58    1.56
  -9   9   1    2.01    1.51
   9   9  -1    1.00    1.52
  -9   9   1    0.82    1.82
   9   9  -1    1.72    1.40
   9   9  -1    1.87    1.67
  -9   9   1    0.90    1.33
   7  -9  -1    2.58    1.15
  -7  -9   1    1.36    1.08
  -7  -9   1   -0.60    1.14
  -7  -9   1    1.40    1.73
  -7  -9   1   -1.11    1.39
   7  -9  -1    4.53    1.11
   7  -9  -1    3.63    1.02
  -7   9   1    1.52    1.17
  -7   9   1   -1.89    1.37
   7   9  -1    0.99    1.27
   7   9  -1    4.33    1.34
   7   9  -1    3.27    1.56
   7   9  -1    2.33    1.33
  -7   9   1    2.52    1.83
  -7   9   1   -0.04    1.21
   5  -9  -1    6.50    1.52
  -5  -9   1    4.79    1.09
   5  -9  -1    5.58    1.19
   5  -9  -1    5.18    1.02
  -5  -9   1    4.50    1.39
  -5  -9   1    2.80    1.48
   5  -9  -1    5.03    1.09
  -5  -9   1    3.19    1.23
  -5  -9   1    4.13    1.52
   5  -9  -1    6.49    0.89
   5   9  -1    7.72    1.66
   5   9  -1    7.08    1.44
   5   9  -1    5.59    1.55
  -5   9   1    4.76    1.22
  -5   9   1    3.86    0.79
  -5   9   1    5.51    1.43
  -5   9   1    3.72    1.23
   5   9  -1    4.60    1.20
   5   9  -1    8.56    1.41
  -3  -9   1   35.86    2.07
  -3  -9   1   32.92    2.55
   3  -9  -1   24.76    2.16
  -3  -9   1   37.33    2.28
   3  -9  -1   26.28    2.04
   3  -9  -1   31.31    2.18
  -3  -9   1   36.71    2.64
   3  -9  -1   27.65    2.43
   3   9  -1   34.88    2.14
  -3   9   1   35.40    2.05
   3   9  -1   28.68    2.59
   3   9  -1   26.63    2.35
   3   9  -1   27.12    2.17
  -3   9   1   37.80    2.73
  -3   9   1   39.50    2.35
  -3   9   1   34.37    2.27
  -1  -9   1   35.21    2.05
  -1  -9   1   38.44    2.72
   1  -9  -1   33.21    2.13
  -1  -9   1   37.82    2.28
  -1  -9   1   34.86    2.19
   1  -9  -1   27.95    2.32
  -1  -9   1   36.59    2.50
   1  -9  -1   30.77    1.61
   1  -9  -1   28.58    2.21
   1  -9  -1   30.69    2.39
   1   9  -1   31.04    2.13
   1   9  -1   28.44    1.85
  -1   9   1   37.38    2.74
   1   9  -1   22.68    1.97
   1   9  -1   30.42    2.31
  -1   9   1   36.94    2.54
  -1   9   1   36.26    2.25
  -1  -9  -1   21.07    2.05
   1  -9   1   27.99    2.21
   1  -9   1   28.70    1.36
  -1  -9  -1   20.30    1.77
  -1  -9  -1   18.37    1.45
   1  -9   1   23.79    1.91
   1  -9   1   27.59    2.12
   1  -9   1   25.66    1.98
  -1  -9  -1   16.71    1.60
  -1   9  -1   18.66    1.69
  -1   9  -1   18.22    1.45
   1   9   1   27.27    2.34
   1   9   1   27.94    2.22
   1   9   1   27.57    2.03
   1   9   1   21.73    1.97
   1   9   1   25.13    1.88
  -1   9  -1   14.88    1.61
  -1   9  -1   19.67    1.61
   3  -9   1   17.87    1.40
   3  -9   1   15.10    1.36
  -3  -9  -1    8.96    1.68
  -3  -9  -1    8.40    1.62
  -3  -9  -1    8.30    1.53
   3  -9   1   14.41    1.62
  -3  -9  -1   11.92    1.67
   3  -9   1   15.51    1.45
  -3  -9  -1    9.72    1.43
   3   9   1   14.74    1.84
  -3   9  -1   11.43    1.29
   3   9   1   18.51    1.86
  -3   9  -1    8.43    1.47
   3   9   1   16.89    1.65
   3   9   1   18.50    1.73
  -3   9  -1    7.27    1.25
  -3   9  -1    8.61    1.31
   3   9   1   19.56    1.66
  -5  -9  -1    5.78    1.48
   5  -9   1    2.03    0.86
  -5  -9  -1    2.96    1.34
  -5  -9  -1    3.97    1.21
   5  -9   1    2.17    1.21
  -5  -9  -1    2.21    1.54
  -5  -9  -1    4.53    0.96
   5  -9   1    1.64    0.56
   5  -9   1    2.35    0.93
   5   9   1    1.77    1.13
  -5   9  -1    4.70    0.81
  -5   9  -1    5.95    1.16
   5   9   1    2.88    0.99
   5   9   1    3.28    1.52
  -5   9  -1    3.28    1.33
  -5   9  -1    4.19    1.17
   5   9   1    2.41    1.18
   5   9   1    3.02    1.42
  -7  -9  -1   19.92    2.34
   7  -9   1   18.48    1.37
  -7  -9  -1   20.97    2.06
   7  -9   1   16.31    1.27
   7  -9   1   16.04    1.26
  -7  -9  -1   23.73    2.09
  -7  -9  -1   20.49    1.83
  -7  -9  -1   21.58    2.35
  -7   9  -1   19.53    1.82
   7   9   1   12.62    2.17
   7   9   1   18.35    2.04
   7   9   1   16.62    1.76
   7   9   1   16.24    1.65
  -7   9  -1   25.86    1.96
   7   9   1   18.17    1.76
  -7   9  -1   22.69    1.61
  -7   9  -1   23.12    2.44
  -9  -9  -1    9.09    2.05
  -9  -9  -1   11.26    2.49
  -9  -9  -1    7.04    3.10
   9  -9   1    8.38    0.96
  -9  -9  -1    9.79    1.51
   9  -9   1    7.36    1.29
   9  -9   1    6.21    0.95
  -9  -9  -1    8.82    1.98
  -9   9  -1    9.92    2.30
   9   9   1    8.42    1.54
   9   9   1    7.46    1.59
  -9   9  -1    8.36    1.67
  -9   9  -1    8.08    1.36
   9   9   1    7.63    1.66
  -9   9  -1    9.14    1.78
   9   9   1    6.39    1.83
 -11  -9  -1    1.46    1.72
 -11  -9  -1    5.55    2.15
 -11  -9  -1    3.71    1.43
  11  -9   1    1.45    1.28
 -11  -9  -1    1.34    2.38
 -11   9  -1    4.84    1.79
 -11   9  -1    0.07    2.00
  11   9   1    1.49    1.33
  11   9   1    0.40    1.40
 -11   9  -1    0.60    1.39
  11   9   1   -2.52    1.58
 -13  -9  -1    6.66    1.70
 -13  -9  -1    5.15    2.90
 -13  -9  -1    7.04    2.45
  13  -9   1    5.56    2.01
  13   9   1    4.32    1.71
 -13   9  -1    9.27    2.87
 -13   9  -1    8.64    2.21
  13   9   1    7.64    1.61
  13   9   1    6.18    1.32
 -13   9  -1    7.24    1.80
 -15  -9  -1    0.86    3.01
 -15  -9  -1    4.67    2.53
 -15   9  -1    0.24    1.98
 -15   9  -1    1.71    1.72
 -15   9  -1    4.54    2.83
 -17  -9  -1    3.79    2.55
 -17  -9  -1   -5.49    2.68
 -17  -9  -1    0.35    3.13
 -17   9  -1    2.10    2.26
 -17   9  -1   -2.53    3.00
 -16 -10   1   12.70    3.11
 -16 -10   1    9.27    3.74
 -16  10   1   10.33    3.50
  16  10  -1   12.43    1.60
 -16  10   1   12.50    2.78
 -14 -10   1   37.32    4.71
 -14 -10   1   29.87    3.53
  14 -10  -1   26.70    2.52
 -14  10   1   27.88    3.23
 -14  10   1   27.16    3.69
  14  10  -1   28.43    2.57
  14  10  -1   27.03    2.59
 -12 -10   1   18.54    3.27
  12 -10  -1   17.31    1.41
 -12 -10   1   31.87    3.51
  12 -10  -1   14.26    1.21
  12 -10  -1   14.60    1.89
 -12 -10   1   22.52    2.33
  12  10  -1   16.08    2.05
  12  10  -1   17.38    2.19
  12  10  -1   13.89    2.27
 -12  10   1   24.95    2.81
 -12  10   1   21.76    3.51
 -10 -10   1   65.77    4.96
 -10 -10   1   70.58    4.16
 -10 -10   1   66.24    3.45
  10 -10  -1   86.33    3.55
 -10 -10   1   68.89    4.29
  10 -10  -1   84.53    3.34
  10  10  -1   83.24    4.25
 -10  10   1   64.19    4.71
 -10  10   1   66.83    4.48
  10  10  -1   84.21    4.28
  10  10  -1   84.47    4.03
  10  10  -1   86.75    4.37
  -8 -10   1  281.22    8.91
  -8 -10   1  270.53    8.38
  -8 -10   1  264.74    7.70
  -8 -10   1  281.44    8.48
   8 -10  -1  240.29    6.71
  -8 -10   1  258.30    8.04
   8 -10  -1  239.99    6.78
   8 -10  -1  229.02    6.59
  -8  10   1  255.36    8.64
   8  10  -1  239.34    7.13
  -8  10   1  270.96    8.97
   8  10  -1  233.10    7.15
  -8  10   1  259.74    8.70
  -8  10   1  272.32    8.04
   8  10  -1  232.23    7.82
   8  10  -1  229.37    7.13
   8  10  -1  224.84    7.44
   6 -10  -1   38.88    2.87
   6 -10  -1   38.02    1.85
  -6 -10   1   44.86    3.21
   6 -10  -1   42.23    2.24
   6 -10  -1   42.41    2.39
   6 -10  -1   41.35    2.41
  -6 -10   1   39.74    3.01
  -6 -10   1   43.12    2.66
  -6 -10   1   38.43    2.79
  -6 -10   1   41.11    2.33
  -6  10   1   38.96    3.13
  -6  10   1   40.70    1.61
   6  10  -1   43.30    2.69
   6  10  -1   40.53    2.96
  -6  10   1   41.02    2.60
   6  10  -1   41.28    2.68
   6  10  -1   42.78    2.98
  -6  10   1   38.36    2.49
   6  10  -1   44.41    2.59
  -4 -10   1  136.48    4.31
  -4 -10   1  137.96    5.06
   4 -10  -1  160.10    4.62
  -4 -10   1  137.62    4.85
  -4 -10   1  141.88    4.81
   4 -10  -1  166.88    4.90
  -4 -10   1  132.82    4.53
   4 -10  -1  156.93    5.31
   4 -10  -1  150.13    4.72
   4 -10  -1  156.91    4.18
  -4 -10   1  142.92    4.96
  -4  10   1  135.33    4.53
   4  10  -1  162.27    4.89
   4  10  -1  155.05    5.05
  -4  10   1  140.77    5.03
   4  10  -1  148.89    5.32
   4  10  -1  152.66    5.03
  -4  10   1  136.15    4.11
  -4  10   1  131.09    4.47
   4  10  -1  163.79    5.28
   2 -10  -1  199.54    5.83
   2 -10  -1  197.51    6.13
  -2 -10   1  183.40    5.55
   2 -10  -1  199.46    5.80
  -2 -10   1  182.61    5.62
  -2 -10   1  195.88    5.61
  -2 -10   1  185.37    5.89
  -2 -10   1  182.22    5.91
   2 -10  -1  193.41    5.79
  -2  10   1  179.98    5.50
   2  10  -1  202.09    6.28
   2  10  -1  200.49    5.96
   2  10  -1  202.10    5.82
  -2  10   1  189.03    5.67
   2  10  -1  194.83    5.84
   2  10  -1  195.60    6.13
   2  10  -1  199.75    5.86
   0 -10   1  109.02    3.71
   0 -10  -1   70.21    3.28
   0 -10   1  108.62    3.99
   0 -10   1  106.68    4.12
   0 -10   1  102.27    3.34
   0 -10  -1   71.56    2.74
   0 -10  -1   70.35    3.55
   0 -10  -1   67.34    3.16
   0 -10   1  103.21    3.89
   0  10  -1   70.98    3.72
   0  10  -1   71.06    2.94
   0  10   1  101.72    3.92
   0  10   1  111.98    4.52
   0  10  -1   70.80    2.54
   0  10  -1   67.55    3.17
   0  10   1  108.10    4.04
   0  10   1  108.57    3.72
  -2 -10  -1  146.19    4.83
  -2 -10  -1  156.07    4.94
   2 -10   1  132.62    4.34
   2 -10   1  131.19    3.45
   2 -10   1  129.83    4.18
  -2 -10  -1  152.71    5.25
   2 -10   1  139.65    4.26
  -2 -10  -1  147.77    5.24
  -2 -10  -1  160.68    5.01
   2 -10   1  130.09    4.60
  -2  10  -1  153.76    5.15
   2  10   1  130.16    4.36
   2  10   1  137.43    4.53
  -2  10  -1  146.33    4.68
  -2  10  -1  158.01    5.22
   2  10   1  138.68    4.21
   2  10   1  134.75    4.75
  -2  10  -1  156.77    4.87
   2  10   1  131.58    4.42
   4 -10   1  193.14    6.23
   4 -10   1  198.05    5.52
  -4 -10  -1  166.85    5.61
  -4 -10  -1  163.91    5.28
   4 -10   1  201.99    5.60
  -4 -10  -1  153.23    5.46
  -4 -10  -1  148.83    5.35
   4 -10   1  204.88    5.53
  -4 -10  -1  159.55    5.06
  -4  10  -1  154.63    4.86
   4  10   1  209.86    5.62
   4  10   1  206.36    6.03
   4  10   1  203.35    6.30
  -4  10  -1  161.06    5.45
   4  10   1  190.13    6.30
  -4  10  -1  164.85    4.91
  -4  10  -1  162.02    4.59
   4  10   1  197.23    5.96
   6 -10   1   55.22    2.28
  -6 -10  -1   47.63    2.74
   6 -10   1   56.56    1.90
  -6 -10  -1   42.53    3.35
  -6 -10  -1   49.46    3.20
  -6 -10  -1   45.40    2.93
   6 -10   1   61.43    3.35
   6 -10   1   57.99    2.39
  -6  10  -1   47.10    3.29
  -6  10  -1   41.84    1.60
   6  10   1   64.68    2.70
  -6  10  -1   42.71    2.51
   6  10   1   59.24    2.95
   6  10   1   60.12    3.44
   6  10   1   49.34    3.19
  -6  10  -1   40.75    2.47
   6  10   1   53.62    2.85
  -8 -10  -1   80.52    4.11
  -8 -10  -1   80.62    3.24
   8 -10   1   57.20    2.34
   8 -10   1   50.80    2.18
  -8 -10  -1   87.24    4.32
   8 -10   1   57.77    2.28
  -8 -10  -1   80.18    4.66
  -8 -10  -1   79.75    3.79
  -8  10  -1   85.86    3.74
  -8  10  -1   80.70    4.58
   8  10   1   53.98    3.06
   8  10   1   53.17    3.45
  -8  10  -1   77.82    3.53
   8  10   1   55.03    3.00
   8  10   1   59.37    3.11
   8  10   1   46.78    3.67
 -10 -10  -1   60.76    3.98
 -10 -10  -1   53.94    4.00
 -10 -10  -1   56.00    3.01
  10 -10   1   57.13    2.79
 -10 -10  -1   63.51    4.90
  10  10   1   56.45    3.68
 -10  10  -1   57.96    4.48
 -10  10  -1   54.16    2.82
  10  10   1   62.09    3.28
  10  10   1   55.20    3.25
 -10  10  -1   58.03    3.58
 -12 -10  -1   43.08    4.33
 -12 -10  -1   32.85    2.70
  12 -10   1   28.58    2.43
 -12 -10  -1   36.78    3.52
 -12  10  -1   40.30    2.88
  12  10   1   29.40    2.54
  12  10   1   30.53    3.59
 -12  10  -1   41.40    3.26
  12  10   1   32.52    2.95
 -12  10  -1   30.38    3.72
  14 -10   1   21.67    2.24
 -14 -10  -1   18.02    3.77
 -14 -10  -1   16.86    3.08
 -14  10  -1   17.76    2.76
 -14  10  -1   16.98    3.41
  14  10   1   20.39    1.84
 -16 -10  -1   19.45    3.39
 -16 -10  -1   12.10    3.71
 -16  10  -1   14.05    3.87
 -16  10  -1   22.26    3.14
 -17 -11   1    3.39    4.71
 -17 -11   1   13.13    3.29
 -17  11   1    2.35    3.24
 -17  11   1   14.16    2.96
 -15 -11   1   49.71    5.46
 -15 -11   1   39.82    4.07
 -15  11   1   42.91    5.06
  15  11  -1   40.48    3.08
  13 -11  -1   50.38    3.03
 -13 -11   1   58.46    4.76
 -13 -11   1   55.88    4.92
 -13  11   1   55.38    6.61
 -13  11   1   63.36    4.42
  13  11  -1   50.29    3.48
  13  11  -1   49.30    3.30
  11 -11  -1   49.31    2.79
  11 -11  -1   55.36    2.63
 -11 -11   1   52.56    3.27
 -11 -11   1   52.13    4.36
  11 -11  -1   53.55    3.00
 -11 -11   1   60.11    4.36
 -11  11   1   61.63    3.95
  11  11  -1   56.38    3.79
  11  11  -1   53.61    3.32
  11  11  -1   50.22    3.52
  11  11  -1   49.49    3.66
 -11  11   1   57.15    4.84
   9 -11  -1  116.91    4.18
   9 -11  -1  117.27    4.00
   9 -11  -1  117.20    4.05
  -9 -11   1  139.07    5.67
  -9 -11   1  131.19    4.80
  -9 -11   1  142.75    6.37
  -9 -11   1  136.87    5.73
   9  11  -1  118.83    5.15
   9  11  -1  124.22    4.88
  -9  11   1  128.82    5.02
   9  11  -1  123.54    4.84
  -9  11   1  143.72    6.20
   9  11  -1  124.08    5.29
  -9  11   1  132.92    5.26
  -7 -11   1  149.09    6.60
  -7 -11   1  150.23    5.28
  -7 -11   1  151.65    5.58
  -7 -11   1  149.00    4.91
  -7 -11   1  159.91    5.79
   7 -11  -1  107.46    3.80
   7 -11  -1  101.22    4.63
   7 -11  -1  113.55    3.44
   7 -11  -1  111.21    3.92
  -7  11   1  141.63    5.10
   7  11  -1  113.93    4.21
   7  11  -1  108.77    4.68
   7  11  -1  110.02    4.78
   7  11  -1  104.74    4.33
  -7  11   1  153.89    5.27
  -7  11   1  153.33    6.62
   7  11  -1  104.68    4.30
  -5 -11   1  107.62    4.42
  -5 -11   1  105.43    3.77
   5 -11  -1   93.20    3.20
   5 -11  -1   93.74    3.57
  -5 -11   1  107.11    4.52
   5 -11  -1   93.38    2.83
  -5 -11   1  110.45    4.30
   5 -11  -1   90.96    4.05
  -5 -11   1  111.94    4.56
  -5 -11   1  110.77    4.11
   5 -11  -1   94.29    3.43
  -5  11   1  112.24    4.57
   5  11  -1   97.89    3.88
  -5  11   1  106.68    4.00
   5  11  -1   98.68    4.10
   5  11  -1  103.54    4.20
  -5  11   1  116.90    4.13
  -5  11   1  109.04    3.45
   5  11  -1   94.87    3.83
   5  11  -1  104.50    3.69
  -3 -11   1  100.43    4.07
   3 -11  -1  101.28    3.66
  -3 -11   1  103.04    3.90
   3 -11  -1  103.33    3.69
  -3 -11   1  109.13    4.37
  -3 -11   1  102.22    4.17
   3 -11  -1  100.10    3.73
   3 -11  -1   99.04    4.10
   3  11  -1   98.39    4.12
   3  11  -1  104.59    3.75
   3  11  -1  100.54    3.95
  -3  11   1  108.59    3.97
   3  11  -1   98.61    3.84
  -3  11   1  108.98    3.90
   3  11  -1  101.15    3.84
  -3  11   1  106.29    4.38
  -1 -11   1  160.14    4.89
   1 -11  -1  162.25    5.46
  -1 -11   1  159.81    5.65
  -1 -11   1  165.52    5.44
   1 -11  -1  184.17    5.60
   1 -11  -1  183.28    5.45
   1 -11  -1  175.68    4.91
  -1 -11   1  159.40    5.08
  -1 -11   1  162.24    5.26
   1 -11  -1  170.15    5.77
  -1  11   1  161.99    5.06
  -1  11   1  154.31    5.13
   1  11  -1  167.13    5.59
   1  11  -1  184.42    5.54
   1  11  -1  169.19    5.97
  -1  11   1  169.05    5.90
  -1  11   1  157.85    5.39
   1  11  -1  173.86    5.37
   1  11  -1  180.49    5.60
  -1 -11  -1  110.49    4.04
   1 -11   1   93.12    3.86
  -1 -11  -1  110.23    4.24
   1 -11   1   93.87    3.73
   1 -11   1   95.14    2.91
  -1 -11  -1  109.68    4.35
  -1 -11  -1  108.29    4.69
   1 -11   1   94.53    3.49
  -1 -11  -1  103.30    3.82
   1 -11   1   79.21    3.47
   1  11   1   98.99    3.95
   1  11   1   93.84    3.87
   1  11   1   93.44    3.45
   1  11   1   92.68    4.33
   1  11   1   91.94    3.59
  -1  11  -1  115.35    4.69
  -1  11  -1  108.59    4.03
  -1  11  -1  110.42    3.87
  -1  11  -1  117.43    4.24
   3 -11   1  254.06    6.98
  -3 -11  -1  208.25    6.48
  -3 -11  -1  244.10    6.75
   3 -11   1  254.93    7.46
  -3 -11  -1  217.26    6.84
  -3 -11  -1  211.01    6.39
   3 -11   1  246.56    6.88
  -3 -11  -1  214.60    6.77
   3 -11   1  245.17    8.06
  -3  11  -1  219.10    6.30
   3  11   1  259.94    6.90
  -3  11  -1  205.32    6.19
   3  11   1  243.96    7.17
  -3  11  -1  214.94    6.73
   3  11   1  268.82    7.38
   3  11   1  251.65    7.34
   3  11   1  244.59    7.50
   5 -11   1  103.53    3.42
   5 -11   1  100.36    3.34
  -5 -11  -1  107.65    4.55
  -5 -11  -1  119.13    4.42
  -5 -11  -1  112.06    3.63
  -5 -11  -1  118.55    4.74
  -5 -11  -1  115.13    4.67
  -5 -11  -1  115.63    4.19
   5 -11   1   99.98    4.20
   5  11   1  100.64    4.28
   5  11   1   98.87    3.87
  -5  11  -1  111.62    3.48
   5  11   1  101.65    3.50
   5  11   1   99.52    4.24
  -5  11  -1  113.06    4.66
   5  11   1  112.02    4.00
  -5  11  -1  104.37    3.92
  -5  11  -1  113.89    4.05
   7 -11   1  123.30    3.85
   7 -11   1  122.96    5.07
  -7 -11  -1  123.24    5.10
   7 -11   1  121.32    3.78
  -7 -11  -1  125.66    4.92
  -7 -11  -1  118.91    4.02
   7 -11   1  125.49    3.46
  -7 -11  -1  121.75    4.66
   7  11   1  125.36    4.56
   7  11   1  122.47    4.94
   7  11   1  125.62    4.27
  -7  11  -1  122.28    4.41
   7  11   1  121.89    5.11
  -7  11  -1  113.32    5.90
  -7  11  -1  125.76    4.49
   7  11   1  116.76    4.50
  -9 -11  -1   86.41    5.18
  -9 -11  -1   87.51    4.57
  -9 -11  -1   86.78    3.45
   9 -11   1   82.23    3.18
   9 -11   1   84.87    2.80
  -9  11  -1   85.28    4.01
  -9  11  -1   77.02    3.73
  -9  11  -1   83.90    4.95
   9  11   1   79.92    4.31
   9  11   1   84.49    3.76
   9  11   1   83.93    3.82
   9  11   1   89.70    3.96
  11 -11   1   36.78    2.33
 -11 -11  -1   39.71    3.90
 -11 -11  -1   32.73    3.24
 -11 -11  -1   32.73    2.52
 -11 -11  -1   39.07    3.28
  11  11   1   41.66    2.87
  11  11   1   33.68    2.90
 -11  11  -1   34.65    2.95
  11  11   1   36.02    3.17
 -11  11  -1   29.82    3.26
  13 -11   1   35.87    2.51
 -13 -11  -1   32.04    2.71
 -13 -11  -1   44.06    4.66
 -13 -11  -1   48.34    4.15
  13  11   1   36.18    2.61
  13  11   1   38.54    2.90
 -13  11  -1   41.70    3.50
 -15 -11  -1   27.19    3.57
 -15 -11  -1   26.02    4.24
  15  11   1   22.04    1.72
 -15  11  -1   22.92    4.22
 -15  11  -1   30.29    3.41
 -17 -11  -1   10.00    4.23
 -17 -11  -1   15.35    3.34
 -17  11  -1   10.16    2.72
 -17  11  -1   18.67    4.35
 -16 -12   1    9.60    2.97
 -16 -12   1   18.66    4.16
 -16  12   1    6.33    3.56
  16  12  -1    7.95    1.57
 -16  12   1   11.04    2.91
 -14 -12   1   21.82    3.89
 -14 -12   1   29.76    3.78
 -14  12   1   28.32    3.99
 -14  12   1   26.99    3.26
  14  12  -1   27.23    2.65
 -12 -12   1   28.24    2.53
  12 -12  -1   29.75    1.74
 -12 -12   1   29.55    3.31
 -12 -12   1   29.46    3.84
  12 -12  -1   28.98    1.58
  12 -12  -1   27.86    2.27
 -12  12   1   34.18    3.99
 -12  12   1   27.28    3.00
  12  12  -1   29.91    2.64
  12  12  -1   26.94    2.68
  12  12  -1   29.42    3.70
 -10 -12   1   56.90    4.34
 -10 -12   1   61.52    4.19
  10 -12  -1   41.33    2.37
  10 -12  -1   43.66    2.55
 -10 -12   1   49.33    4.14
 -10 -12   1   59.41    3.23
  10 -12  -1   41.89    2.37
 -10  12   1   55.89    4.61
  10  12  -1   37.85    3.28
  10  12  -1   40.33    3.08
  10  12  -1   40.78    3.28
  10  12  -1   40.46    3.33
 -10  12   1   55.77    3.83
   8 -12  -1   28.43    2.18
   8 -12  -1   23.59    1.77
   8 -12  -1   30.01    2.18
  -8 -12   1   29.91    2.44
  -8 -12   1   36.67    3.20
  -8 -12   1   43.24    3.68
   8  12  -1   31.90    2.96
  -8  12   1   36.71    3.05
   8  12  -1   27.99    2.40
   8  12  -1   29.81    2.92
  -8  12   1   33.85    2.81
  -8  12   1   26.63    2.84
   6 -12  -1  105.26    3.85
  -6 -12   1  108.33    4.70
  -6 -12   1  109.67    4.83
   6 -12  -1  113.46    4.05
   6 -12  -1  109.22    5.19
   6 -12  -1  109.82    3.25
  -6 -12   1   99.04    4.59
  -6 -12   1  109.18    4.53
   6 -12  -1  114.07    3.54
  -6 -12   1  103.95    3.83
  -6 -12   1  107.42    4.73
  -6  12   1  100.81    4.72
   6  12  -1  108.67    4.34
  -6  12   1  109.93    4.25
   6  12  -1  115.73    4.79
   6  12  -1  115.50    4.16
   6  12  -1  115.12    4.41
  -6  12   1  106.15    3.31
  -6  12   1  108.94    4.15
   4 -12  -1   71.17    3.52
   4 -12  -1   70.72    3.09
   4 -12  -1   62.00    2.92
  -4 -12   1   72.44    3.59
   4 -12  -1   69.75    2.91
  -4 -12   1   74.59    3.49
  -4 -12   1   74.83    3.66
  -4 -12   1   72.52    3.27
   4 -12  -1   66.96    2.17
  -4 -12   1   74.49    3.83
   4  12  -1   60.51    3.25
  -4  12   1   73.83    3.33
   4  12  -1   69.79    3.31
  -4  12   1   74.32    3.78
  -4  12   1   65.17    3.14
   4  12  -1   68.09    3.57
   4  12  -1   68.45    3.06
   4  12  -1   70.41    3.25
  -4  12   1   71.51    3.18
   2 -12  -1   22.13    1.91
  -2 -12   1   43.30    2.68
   2 -12  -1   19.67    1.49
   2 -12  -1   17.13    1.86
   2 -12  -1   24.10    2.04
  -2 -12   1   41.67    2.63
   2 -12  -1   18.56    1.81
  -2 -12   1   43.81    2.71
  -2 -12   1   39.90    3.18
  -2 -12   1   40.86    3.09
  -2  12   1   46.25    2.64
   2  12  -1   20.06    1.90
  -2  12   1   47.73    3.37
   2  12  -1   18.41    1.75
   2  12  -1   17.97    1.76
  -2  12   1   46.30    2.66
   2  12  -1   20.44    2.31
   2  12  -1   21.32    2.21
  -2  12   1   45.21    2.89
   2  12  -1   21.39    1.89
   0 -12   1  111.53    4.04
   0 -12   1  118.89    4.27
   0 -12   1  106.55    4.49
   0 -12  -1  101.58    3.91
   0 -12   1  114.96    3.66
   0 -12  -1   93.06    3.95
   0 -12  -1  106.83    4.42
   0 -12  -1  100.19    3.49
   0 -12   1  116.38    4.39
   0 -12  -1  103.11    4.17
   0  12  -1   95.11    4.00
   0  12   1  109.08    4.26
   0  12   1  117.62    4.96
   0  12  -1  105.65    4.68
   0  12   1  108.12    4.04
   0  12  -1  104.42    4.08
   0  12  -1   99.43    3.34
   0  12  -1   96.97    3.77
   2 -12   1   78.90    3.13
  -2 -12  -1   69.62    3.25
  -2 -12  -1   67.75    3.26
  -2 -12  -1   69.45    3.76
  -2 -12  -1   73.20    3.25
   2 -12   1   66.54    3.22
   2 -12   1   78.57    3.13
   2 -12   1   72.24    2.26
   2 -12   1   77.63    3.57
   2  12   1   73.43    3.12
   2  12   1   65.85    3.23
   2  12   1   69.93    3.54
   2  12   1   76.57    3.94
  -2  12  -1   71.95    3.66
  -2  12  -1   67.18    3.34
   2  12   1   72.42    3.24
   2  12   1   73.48    3.47
  -2  12  -1   64.87    3.11
  -2  12  -1   61.79    2.96
  -4 -12  -1   40.07    3.05
   4 -12   1   44.64    2.37
   4 -12   1   43.75    2.86
  -4 -12  -1   42.10    3.15
  -4 -12  -1   41.86    2.98
  -4 -12  -1   43.31    2.88
  -4 -12  -1   44.55    2.62
   4 -12   1   43.16    2.21
   4 -12   1   43.99    2.35
  -4  12  -1   43.18    2.60
   4  12   1   42.20    3.00
   4  12   1   48.12    2.86
   4  12   1   46.39    2.77
  -4  12  -1   46.17    3.02
  -4  12  -1   41.65    2.52
   4  12   1   43.14    2.86
   4  12   1   49.39    2.38
  -6 -12  -1  101.40    4.37
  -6 -12  -1   98.76    3.51
  -6 -12  -1  109.96    4.74
  -6 -12  -1  113.73    5.82
  -6 -12  -1  102.74    4.81
   6 -12   1   80.28    3.02
   6 -12   1   83.37    4.50
  -6 -12  -1  108.07    4.86
   6  12   1   77.97    4.00
   6  12   1   77.90    3.18
  -6  12  -1   94.64    3.88
  -6  12  -1  102.36    3.22
  -6  12  -1  102.71    4.01
   6  12   1   77.98    3.99
   6  12   1   78.02    3.62
   6  12   1   78.68    3.58
  -6  12  -1  109.25    4.83
  -8 -12  -1   39.64    2.38
  -8 -12  -1   39.99    3.43
   8 -12   1   39.90    1.73
   8 -12   1   39.43    2.13
   8 -12   1   37.43    2.01
  -8 -12  -1   47.52    3.58
  -8 -12  -1   32.33    2.84
   8  12   1   44.23    3.01
   8  12   1   39.02    3.41
  -8  12  -1   30.30    2.94
   8  12   1   41.62    2.78
  -8  12  -1   34.39    2.76
  -8  12  -1   34.52    2.94
   8  12   1   40.60    3.02
 -10 -12  -1   23.17    2.89
 -10 -12  -1   36.08    3.94
 -10 -12  -1   26.97    2.31
 -10 -12  -1   29.93    3.12
  10  12   1   28.61    2.54
 -10  12  -1   26.94    3.06
  10  12   1   24.26    2.70
  10  12   1   28.91    2.47
 -10  12  -1   30.15    3.24
  10  12   1   34.42    2.89
 -12 -12  -1   19.94    2.74
 -12 -12  -1   11.31    2.65
  12 -12   1   13.13    1.46
 -12 -12  -1   20.99    3.63
 -12 -12  -1   15.23    1.85
 -12  12  -1   13.99    3.21
  12  12   1   12.44    2.48
 -12  12  -1   17.60    2.57
  12  12   1   14.04    2.07
 -14 -12  -1   22.60    3.93
  14  12   1   25.15    2.22
 -14  12  -1   23.00    3.05
 -14  12  -1   35.57    4.59
 -16 -12  -1    7.46    2.91
 -16 -12  -1    6.18    3.62
 -16  12  -1    6.78    2.51
 -16  12  -1    4.74    3.22
 -17 -13   1    2.00    3.22
 -17 -13   1   -0.91    3.19
 -17  13   1   -1.46    2.89
 -17  13   1   -2.84    2.14
 -15 -13   1    4.08    2.66
 -15 -13   1   -2.66    3.01
 -15  13   1    4.40    3.06
 -15  13   1    2.43    2.31
  15  13  -1   -1.11    1.53
 -13 -13   1    1.41    2.51
 -13 -13   1    2.63    3.07
  13 -13  -1    0.37    1.02
 -13  13   1    1.94    2.64
  13  13  -1    1.32    1.78
 -13  13   1    0.43    2.06
 -11 -13   1    2.15    2.22
 -11 -13   1    2.52    1.54
  11 -13  -1    2.37    1.19
 -11 -13   1    4.35    2.74
  11 -13  -1    1.34    1.02
  11  13  -1    3.09    1.86
 -11  13   1    1.39    2.21
  11  13  -1    2.96    1.78
 -11  13   1    1.95    1.91
  -9 -13   1   10.63    2.86
   9 -13  -1    6.96    1.34
  -9 -13   1    6.47    2.14
  -9 -13   1    4.66    2.14
   9 -13  -1    5.47    1.46
  -9 -13   1    7.55    1.52
   9 -13  -1    6.17    1.08
  -9  13   1    5.04    1.94
   9  13  -1    7.15    1.83
   9  13  -1    4.79    1.85
  -9  13   1    9.97    2.41
   9  13  -1    5.64    1.61
   9  13  -1    3.83    2.05
  -7 -13   1    7.43    1.74
  -7 -13   1    4.49    1.99
   7 -13  -1    5.23    1.45
   7 -13  -1    7.47    1.38
   7 -13  -1    5.11    1.56
   7 -13  -1    6.56    0.91
  -7 -13   1    5.05    1.92
  -7 -13   1    6.77    1.35
  -7 -13   1    6.93    1.92
  -7 -13   1    6.10    2.20
  -7  13   1    4.03    0.92
   7  13  -1    2.80    1.72
   7  13  -1    9.35    1.69
  -7  13   1    5.98    1.64
  -7  13   1    6.64    1.96
   7  13  -1    4.82    1.89
   7  13  -1    8.90    2.18
  -7  13   1    5.84    1.57
  -5 -13   1   19.64    2.48
   5 -13  -1   19.83    1.80
  -5 -13   1   17.55    1.98
   5 -13  -1   18.49    1.69
   5 -13  -1   17.15    1.76
  -5 -13   1   23.89    2.27
   5 -13  -1   17.72    1.18
   5 -13  -1   16.25    2.00
  -5 -13   1   24.25    2.46
  -5 -13   1   23.19    2.46
   5  13  -1   17.86    2.03
   5  13  -1   19.71    1.85
   5  13  -1   15.17    1.85
  -5  13   1   16.53    1.85
   5  13  -1   16.79    2.10
  -5  13   1   20.63    2.33
   5  13  -1   18.90    2.07
  -5  13   1   20.29    1.81
  -5  13   1   21.31    2.06
  -3 -13   1   16.45    1.78
   3 -13  -1   16.24    1.75
  -3 -13   1   15.42    1.84
   3 -13  -1   19.77    2.01
   3 -13  -1   23.26    1.98
   3 -13  -1   18.52    1.80
  -3 -13   1   26.65    2.16
   3 -13  -1   20.08    1.34
  -3 -13   1   27.07    2.29
  -3  13   1   26.29    2.58
   3  13  -1   19.22    2.15
   3  13  -1   18.44    1.86
  -3  13   1   19.95    1.99
   3  13  -1   21.04    1.87
  -3  13   1   22.69    1.84
   3  13  -1   20.42    1.91
  -3  13   1   21.06    1.86
   3  13  -1   18.39    1.93
   1 -13  -1   19.04    1.91
  -1 -13   1   23.33    2.08
  -1 -13   1   19.84    1.71
  -1 -13   1   24.86    2.36
   1 -13  -1   14.85    1.79
   1 -13  -1   16.38    1.83
  -1 -13   1   16.54    2.01
  -1 -13   1   21.77    2.21
   1 -13  -1   16.42    1.96
   1 -13  -1   17.14    1.39
  -1  13   1   17.81    2.52
  -1  13   1   21.21    1.96
  -1  13   1   22.58    2.16
   1  13  -1   19.23    1.58
   1  13  -1   18.34    1.93
   1  13  -1   21.41    2.18
   1  13  -1   17.42    1.79
   1  13  -1   15.98    1.87
   1  13  -1   18.59    2.20
  -1  13   1   20.18    1.86
  -1 -13  -1    8.35    1.44
  -1 -13  -1    8.94    1.78
   1 -13   1    8.89    1.54
  -1 -13  -1    8.20    1.79
  -1 -13  -1    6.65    1.61
   1 -13   1    9.77    1.45
  -1 -13  -1    7.28    1.74
   1 -13   1    9.73    1.11
   1 -13   1   11.56    1.85
   1 -13   1   11.53    1.83
   1  13   1   10.29    1.47
   1  13   1   11.97    1.62
  -1  13  -1   10.07    1.65
  -1  13  -1    9.22    2.06
   1  13   1    5.92    1.63
  -1  13  -1    7.21    1.32
   1  13   1   10.99    1.78
  -1  13  -1   11.69    1.90
   1  13   1    7.34    1.59
  -3 -13  -1    6.01    1.71
   3 -13   1    1.56    1.28
  -3 -13  -1    6.92    1.50
   3 -13   1    4.60    1.24
   3 -13   1    2.93    1.33
  -3 -13  -1    5.35    1.58
  -3 -13  -1    6.29    1.59
   3 -13   1    4.14    1.19
  -3 -13  -1    7.60    1.77
  -3  13  -1    5.12    1.34
   3  13   1    3.98    1.43
   3  13   1    4.25    1.17
  -3  13  -1    1.81    1.55
  -3  13  -1    4.90    1.33
   3  13   1    2.12    1.36
   3  13   1    5.64    1.63
  -3  13  -1    4.35    1.34
   3  13   1    3.39    1.31
   5 -13   1    3.24    1.06
  -5 -13  -1    0.89    1.61
  -5 -13  -1    1.81    1.40
   5 -13   1    3.37    1.16
  -5 -13  -1    2.20    1.76
  -5 -13  -1   -0.78    1.31
   5 -13   1    0.22    1.34
  -5 -13  -1    2.38    1.40
  -5  13  -1   -0.47    1.12
   5  13   1    1.56    1.66
   5  13   1    0.86    1.31
   5  13   1    1.54    1.11
  -5  13  -1    1.83    1.33
   5  13   1    0.08    1.49
  -5  13  -1   -0.46    1.51
   5  13   1   -0.46    1.37
   7 -13   1    6.49    1.65
  -7 -13  -1    5.39    1.63
  -7 -13  -1    4.91    2.24
  -7 -13  -1    6.81    1.21
   7 -13   1    7.37    1.27
  -7 -13  -1    4.84    2.12
  -7 -13  -1    4.50    2.08
   7 -13   1    4.05    1.43
  -7 -13  -1    4.50    1.77
   7  13   1    4.19    1.59
  -7  13  -1    5.12    0.88
  -7  13  -1    3.36    1.92
   7  13   1    3.21    1.59
   7  13   1    5.41    1.86
   7  13   1    6.33    1.47
  -7  13  -1    3.70    1.54
   7  13   1    8.24    2.70
   9 -13   1    3.87    0.80
  -9 -13  -1    2.64    2.41
  -9 -13  -1    1.16    2.02
  -9 -13  -1    4.21    2.03
  -9 -13  -1    2.54    1.18
   9 -13   1    2.29    0.90
   9 -13   1    1.81    0.96
  -9  13  -1    3.45    1.74
   9  13   1   -1.53    1.86
   9  13   1    3.35    1.67
   9  13   1    3.37    1.50
  -9  13  -1    2.79    2.14
 -11 -13  -1    6.60    2.45
 -11 -13  -1    3.37    2.24
 -11 -13  -1    4.79    2.90
 -11 -13  -1    5.34    1.36
  11  13   1    2.89    1.76
  11  13   1    3.37    1.55
 -11  13  -1    6.01    2.53
 -11  13  -1    4.26    1.94
 -13 -13  -1    2.73    2.59
 -13 -13  -1    8.54    3.45
 -13  13  -1    3.40    2.11
  13  13   1    3.54    1.65
 -13  13  -1    1.43    2.53
  13  13   1    0.94    1.67
 -15 -13  -1    4.93    2.74
 -15 -13  -1    0.19    3.05
 -15  13  -1    1.02    3.03
  15  13   1    0.52    1.23
 -17 -13  -1   -4.25    3.40
 -17 -13  -1    4.44    3.67
 -17  13  -1   -2.02    3.37
 -17  13  -1    1.82    2.24
 -16 -14   1   -1.26    2.47
 -16 -14   1    9.96    4.07
 -16  14   1    3.16    2.47
  16  14  -1    3.86    1.53
 -14 -14   1   15.13    3.24
 -14 -14   1    4.17    3.18
 -14  14   1    6.86    3.11
  14  14  -1   17.90    2.41
 -14  14   1   12.89    2.77
  12 -14  -1   20.02    1.43
 -12 -14   1   20.85    3.10
 -12 -14   1   17.45    2.13
 -12 -14   1   11.53    3.31
  12 -14  -1   20.00    1.60
  12 -14  -1   20.72    1.32
 -12  14   1   24.96    2.97
  12  14  -1   20.82    2.58
 -12  14   1   25.43    3.75
  10 -14  -1   26.55    1.83
 -10 -14   1   24.30    3.14
  10 -14  -1   27.33    2.39
 -10 -14   1   22.79    3.14
 -10 -14   1   26.02    2.23
 -10 -14   1   27.88    3.76
  10 -14  -1   27.94    2.12
 -10  14   1   30.51    2.95
  10  14  -1   27.84    2.81
 -10  14   1   23.08    3.25
  10  14  -1   30.64    2.69
   8 -14  -1   63.74    2.29
  -8 -14   1   51.03    4.17
  -8 -14   1   53.41    4.48
  -8 -14   1   56.88    3.90
  -8 -14   1   54.22    2.99
   8 -14  -1   66.97    3.05
   8 -14  -1   67.30    3.28
   8  14  -1   67.86    3.75
   8  14  -1   66.50    4.43
   8  14  -1   68.70    3.97
  -8  14   1   54.96    4.34
   8  14  -1   66.46    3.64
   6 -14  -1   58.55    2.93
  -6 -14   1   62.97    3.82
  -6 -14   1   56.59    2.88
   6 -14  -1   60.08    2.76
  -6 -14   1   55.76    3.28
  -6 -14   1   57.72    4.02
   6 -14  -1   62.76    3.18
   6 -14  -1   58.67    3.66
   6 -14  -1   59.36    1.95
  -6  14   1   51.78    3.18
  -6  14   1   65.40    4.26
   6  14  -1   66.06    3.28
  -6  14   1   53.39    3.33
   6  14  -1   62.07    3.71
   6  14  -1   59.87    3.60
   6  14  -1   54.99    3.82
   4 -14  -1  130.74    4.58
   4 -14  -1  128.55    5.08
  -4 -14   1  113.72    4.80
  -4 -14   1  117.23    4.54
  -4 -14   1  123.35    5.09
   4 -14  -1  122.86    3.54
   4 -14  -1  136.15    4.52
   4 -14  -1  130.43    4.51
  -4 -14   1  116.63    4.69
  -4 -14   1  115.83    4.74
   4 -14  -1  130.66    4.18
  -4  14   1  118.43    5.02
  -4  14   1  113.78    4.40
   4  14  -1  130.39    5.15
  -4  14   1  127.08    4.59
   4  14  -1  126.89    4.86
   4  14  -1  130.03    4.99
   4  14  -1  122.08    4.73
  -4  14   1  113.25    4.11
   4  14  -1  133.34    4.64
  -2 -14   1  126.58    5.03
   2 -14  -1  115.77    4.31
   2 -14  -1  123.74    4.77
   2 -14  -1   99.37    4.26
   2 -14  -1  120.76    4.48
  -2 -14   1  129.15    4.72
   2 -14  -1  119.08    3.63
  -2 -14   1  143.08    4.61
  -2 -14   1  124.57    5.14
  -2 -14   1  123.58    4.69
  -2  14   1  128.44    4.58
  -2  14   1  127.95    4.95
   2  14  -1  120.64    4.98
   2  14  -1  122.44    4.26
   2  14  -1  126.82    4.48
  -2  14   1  118.05    4.48
  -2  14   1  128.90    5.35
   2  14  -1  123.77    4.67
   2  14  -1  112.79    4.65
   2  14  -1  118.79    4.47
   0 -14   1   83.50    3.95
   0 -14  -1  106.49    4.27
   0 -14   1   86.35    4.06
   0 -14  -1  102.00    4.55
   0 -14   1   89.03    3.69
   0 -14  -1  113.58    4.23
   0 -14   1   90.10    3.21
   0 -14  -1  104.88    3.77
   0 -14  -1  106.93    4.44
   0 -14   1   83.77    3.71
   0  14   1   94.75    4.05
   0  14   1   86.03    3.86
   0  14  -1  103.77    4.01
   0  14  -1  101.09    4.25
   0  14  -1  113.90    4.89
   0  14   1   83.55    3.63
   0  14  -1  106.61    4.33
   0  14   1   88.38    4.49
  -2 -14  -1  126.43    4.80
  -2 -14  -1  116.38    4.53
  -2 -14  -1  132.84    5.09
   2 -14   1  101.75    3.06
   2 -14   1  106.71    4.13
   2 -14   1  100.38    3.91
  -2 -14  -1  130.75    4.74
   2 -14   1  109.75    3.94
   2 -14   1  101.71    4.32
  -2 -14  -1  123.69    5.17
  -2  14  -1  126.43    4.56
   2  14   1  101.56    3.99
   2  14   1  102.60    4.04
  -2  14  -1  127.26    4.48
  -2  14  -1  134.51    4.91
   2  14   1  109.66    4.42
   2  14   1  103.36    3.98
   2  14   1   97.81    4.64
  -2  14  -1  129.51    5.26
   2  14   1  104.89    4.36
  -4 -14  -1   70.94    3.51
   4 -14   1   88.01    3.40
  -4 -14  -1   77.10    3.96
   4 -14   1   83.30    3.45
   4 -14   1   81.56    3.29
  -4 -14  -1   77.67    3.93
   4 -14   1   83.90    4.02
  -4 -14  -1   74.82    4.10
  -4 -14  -1   75.67    3.78
  -4  14  -1   76.30    3.21
   4  14   1   82.72    3.72
   4  14   1   88.89    3.91
   4  14   1   73.14    3.97
   4  14   1   83.89    3.36
   4  14   1   82.81    3.90
  -4  14  -1   76.79    4.09
  -4  14  -1   80.28    3.57
  -4  14  -1   73.99    3.40
   6 -14   1   69.68    3.90
  -6 -14  -1   57.42    4.31
  -6 -14  -1   59.44    4.04
  -6 -14  -1   57.28    3.84
  -6 -14  -1   59.14    3.43
  -6 -14  -1   62.54    4.31
   6 -14   1   67.84    2.99
   6 -14   1   66.00    2.82
   6  14   1   67.75    3.90
  -6  14  -1   60.87    2.97
  -6  14  -1   66.73    4.70
   6  14   1   66.27    3.62
  -6  14  -1   57.54    3.35
   6  14   1   69.86    3.14
   6  14   1   71.33    3.62
  -6  14  -1   60.91    3.65
   6  14   1   63.68    3.99
  -8 -14  -1   91.90    5.04
  -8 -14  -1   97.11    5.37
  -8 -14  -1   86.47    3.46
   8 -14   1   96.88    3.43
   8 -14   1   99.98    3.50
  -8 -14  -1   97.04    4.78
   8  14   1  104.31    4.50
  -8  14  -1   88.58    4.04
  -8  14  -1   86.40    5.16
   8  14   1   95.37    4.00
  -8  14  -1   87.81    4.26
   8  14   1  101.09    5.66
   8  14   1  114.06    4.66
 -10 -14  -1   48.78    3.93
 -10 -14  -1   39.99    3.52
 -10 -14  -1   46.61    2.68
 -10 -14  -1   51.07    4.66
  10  14   1   53.34    3.24
  10  14   1   52.15    3.31
  10  14   1   48.78    3.55
 -10  14  -1   53.34    4.74
 -10  14  -1   41.60    3.51
 -12 -14  -1   25.66    3.32
 -12 -14  -1   26.26    4.00
 -12 -14  -1   21.77    2.03
 -12 -14  -1   26.01    3.24
 -12  14  -1   28.57    3.95
 -12  14  -1   23.38    2.84
  12  14   1   21.96    2.32
  12  14   1   21.07    2.45
 -14 -14  -1   15.73    3.20
 -14 -14  -1   20.52    4.07
  14  14   1   23.90    2.41
 -14  14  -1   19.66    2.96
 -14  14  -1   22.07    4.03
 -16 -14  -1    6.13    2.80
 -16 -14  -1   -2.88    4.18
 -16  14  -1   -0.13    2.11
 -16  14  -1    1.18    4.43
 -17 -15   1    8.32    3.24
 -17  15   1    5.92    2.83
 -15 -15   1   13.64    4.18
 -15 -15   1   26.88    3.91
  15  15  -1   26.30    2.72
 -15  15   1   26.95    4.59
 -15  15   1   16.87    3.15
 -13 -15   1   24.48    3.20
 -13 -15   1   36.49    4.30
 -13 -15   1   34.30    4.67
 -13  15   1   35.94    3.55
  13  15  -1   30.81    3.00
 -13  15   1   35.46    4.28
  11 -15  -1   27.97    2.15
 -11 -15   1   20.96    3.06
 -11 -15   1   22.43    3.61
  11 -15  -1   23.89    1.55
 -11  15   1   22.50    3.36
  11  15  -1   27.75    2.86
  11  15  -1   26.78    2.67
 -11  15   1   29.46    3.15
   9 -15  -1   98.55    3.78
  -9 -15   1   63.21    3.35
   9 -15  -1   84.84    2.66
  -9 -15   1   66.42    4.71
  -9 -15   1   65.96    4.59
   9 -15  -1   86.79    3.55
  -9 -15   1   67.18    5.14
  -9  15   1   71.85    5.02
  -9  15   1   65.23    4.12
   9  15  -1   96.45    4.31
   9  15  -1   81.50    4.49
  -7 -15   1  163.98    6.15
  -7 -15   1  152.57    5.19
  -7 -15   1  151.17    6.36
  -7 -15   1  161.88    6.61
   7 -15  -1  174.31    5.61
   7 -15  -1  166.02    5.42
  -7  15   1  148.79    4.59
  -7  15   1  148.95    5.59
  -7  15   1  151.19    5.76
   7  15  -1  161.17    7.17
  -7  15   1  168.38    6.76
   7  15  -1  167.40    6.05
   7  15  -1  169.43    5.77
   7  15  -1  178.78    6.28
  -5 -15   1  104.80    4.86
   5 -15  -1  146.13    3.83
   5 -15  -1  140.86    4.93
   5 -15  -1  143.39    5.67
   5 -15  -1  147.38    4.88
   5 -15  -1  143.69    3.81
  -5 -15   1  105.26    4.51
  -5 -15   1  108.18    5.28
   5 -15  -1  152.95    5.10
  -5 -15   1  107.89    5.12
  -5 -15   1  111.68    4.95
   5  15  -1  142.52    5.51
  -5  15   1  111.03    4.44
  -5  15   1  115.90    4.01
  -5  15   1  111.29    4.60
   5  15  -1  150.94    5.16
   5  15  -1  140.68    5.79
  -5  15   1  107.40    5.80
   5  15  -1  141.63    5.78
   5  15  -1  156.22    5.60
  -3 -15   1  283.88    8.32
   3 -15  -1  266.71    7.66
  -3 -15   1  262.95    8.54
   3 -15  -1  256.15    7.63
  -3 -15   1  277.29    8.20
  -3 -15   1  282.53    8.70
  -3 -15   1  274.02    8.20
   3 -15  -1  259.58    7.67
   3 -15  -1  252.13    8.13
   3 -15  -1  265.51    6.74
  -3  15   1  278.71    7.97
   3  15  -1  261.62    8.01
  -3  15   1  266.35    8.06
  -3  15   1  280.66    8.37
   3  15  -1  274.25    7.80
   3  15  -1  250.37    8.08
   3  15  -1  257.47    7.78
   3  15  -1  254.15    7.72
  -3  15   1  282.04    8.78
   1 -15  -1  186.70    5.49
  -1 -15   1  216.21    6.85
  -1 -15   1  220.65    6.34
  -1 -15   1  206.68    6.95
  -1 -15   1  215.92    6.69
   1 -15  -1  174.40    6.06
  -1 -15   1  217.33    7.11
   1 -15  -1  193.14    6.13
   1 -15  -1  194.25    6.31
   1 -15  -1  183.53    6.44
   1  15  -1  191.78    6.34
   1  15  -1  190.66    6.23
   1  15  -1  191.59    5.76
   1  15  -1  204.88    6.82
  -1  15   1  217.12    7.50
  -1  15   1  227.09    7.01
   1  15  -1  193.05    6.38
  -1  15   1  200.07    6.52
   1  15  -1  193.89    6.11
  -1  15   1  204.14    6.66
  -1 -15  -1  165.89    5.51
   1 -15   1  182.43    6.29
  -1 -15  -1  177.62    6.36
  -1 -15  -1  173.01    6.07
   1 -15   1  190.46    5.91
   1 -15   1  189.43    5.25
   1 -15   1  177.38    5.95
  -1 -15  -1  178.16    5.83
   1 -15   1  188.85    6.18
  -1 -15  -1  174.34    5.97
   1  15   1  179.98    5.94
  -1  15  -1  175.18    6.55
  -1  15  -1  188.90    6.02
   1  15   1  190.20    6.25
  -1  15  -1  170.46    5.79
   1  15   1  185.49    6.25
  -1  15  -1  169.06    5.64
   1  15   1  193.01    6.78
   3 -15   1  236.28    5.76
  -3 -15  -1  243.78    7.49
   3 -15   1  245.45    7.12
  -3 -15  -1  234.98    7.79
   3 -15   1  227.77    6.83
  -3 -15  -1  237.03    7.42
  -3 -15  -1  260.03    7.57
  -3 -15  -1  235.29    7.78
   3 -15   1  232.61    7.49
   3 -15   1  246.40    6.90
   3  15   1  228.51    7.11
   3  15   1  216.44    7.39
  -3  15  -1  236.18    7.76
  -3  15  -1  232.05    7.12
   3  15   1  228.25    7.34
  -3  15  -1  231.00    7.05
   3  15   1  225.15    7.14
  -3  15  -1  245.08    7.53
   3  15   1  236.40    6.93
  -5 -15  -1   68.58    4.26
  -5 -15  -1   66.06    4.08
  -5 -15  -1   75.05    4.20
   5 -15   1   73.20    3.28
   5 -15   1   74.59    3.16
  -5 -15  -1   68.56    4.02
   5 -15   1   72.70    3.98
  -5 -15  -1   73.96    3.75
   5 -15   1   77.72    3.31
   5  15   1   73.45    3.31
   5  15   1   71.19    3.71
  -5  15  -1   71.51    3.12
  -5  15  -1   71.48    4.22
   5  15   1   78.28    4.01
  -5  15  -1   75.62    3.69
  -5  15  -1   73.81    3.95
   5  15   1   75.30    4.18
   5  15   1   85.07    4.03
   7 -15   1  107.50    3.80
  -7 -15  -1  146.14    5.90
   7 -15   1  116.89    3.96
  -7 -15  -1  130.70    6.11
  -7 -15  -1  151.08    6.26
   7  15   1  112.88    4.22
   7  15   1  125.15    8.11
  -7  15  -1  152.37    6.35
   7  15   1  115.61    4.91
  -7  15  -1  145.37    5.40
  -7  15  -1  135.87    4.23
   7  15   1  101.39    4.57
  -7  15  -1  135.82    5.19
  -9 -15  -1  122.02    6.35
   9 -15   1  122.08    3.75
  -9 -15  -1  110.35    5.58
  -9 -15  -1  115.61    4.21
   9 -15   1  113.70    3.65
  -9 -15  -1  113.37    5.79
   9  15   1  107.74    4.82
   9  15   1  122.63    5.08
  -9  15  -1  120.71    5.17
   9  15   1  124.31    4.58
  -9  15  -1  117.16    6.09
 -11 -15  -1   62.01    4.83
 -11 -15  -1   69.17    5.65
 -11 -15  -1   55.23    2.96
 -11 -15  -1   66.02    4.79
  11  15   1   54.86    4.10
 -11  15  -1   60.08    5.35
  11  15   1   67.16    3.56
  11  15   1   69.24    3.97
 -11  15  -1   54.96    4.04
 -13 -15  -1   48.22    4.30
 -13 -15  -1   47.00    4.98
 -13 -15  -1   58.69    7.25
 -13  15  -1   45.55    4.88
 -13  15  -1   53.72    4.33
  13  15   1   49.82    3.49
 -15 -15  -1   33.51    4.10
 -15 -15  -1   18.24    4.14
  15  15   1   29.72    2.55
 -15  15  -1   17.48    3.05
 -15  15  -1   20.09    4.01
 -16 -16   1    5.56    3.67
 -16 -16   1    9.55    5.03
  16  16  -1   12.26    2.05
 -16  16   1   12.41    2.96
 -16  16   1    5.83    3.59
 -14 -16   1   31.77    4.00
 -14 -16   1   24.19    4.42
  14  16  -1   29.42    2.99
 -14  16   1   26.33    4.13
 -14  16   1   26.37    3.86
 -12 -16   1   29.01    3.69
 -12 -16   1   18.63    3.79
 -12 -16   1   20.05    2.16
 -12  16   1   19.65    3.55
 -12  16   1   24.78    3.20
  12  16  -1   18.12    2.64
  10 -16  -1   49.15    2.81
 -10 -16   1   31.71    3.86
 -10 -16   1   32.48    2.61
 -10 -16   1   29.09    3.35
  10 -16  -1   46.39    2.52
 -10 -16   1   32.58    3.45
  10  16  -1   46.19    3.52
  10  16  -1   49.15    3.94
 -10  16   1   34.21    3.18
 -10  16   1   33.28    3.89
  -8 -16   1  115.77    5.89
   8 -16  -1  130.06    4.55
   8 -16  -1  130.67    4.75
  -8 -16   1  114.43    5.49
  -8 -16   1  124.45    6.25
  -8  16   1  123.38    5.30
   8  16  -1  123.97    5.48
   8  16  -1  132.42    5.11
  -8  16   1  125.43    6.24
  -6 -16   1   27.68    3.20
  -6 -16   1   21.34    2.51
   6 -16  -1   15.76    1.99
  -6 -16   1   24.01    3.00
   6 -16  -1   15.84    1.78
   6 -16  -1   19.75    1.95
  -6 -16   1   23.05    2.82
   6  16  -1   16.07    1.97
  -6  16   1   24.63    2.17
  -6  16   1   29.64    2.56
   6  16  -1   17.39    2.29
  -6  16   1   25.05    2.57
   6  16  -1   17.91    3.03
  -6  16   1   28.41    2.85
   6  16  -1   16.53    2.11
   6  16  -1   17.87    2.87
   4 -16  -1  139.96    5.02
   4 -16  -1  141.94    5.01
  -4 -16   1  133.87    5.85
   4 -16  -1  140.02    4.99
  -4 -16   1  133.29    5.89
  -4 -16   1  132.94    5.49
   4 -16  -1  129.56    5.51
  -4 -16   1  128.58    5.01
  -4 -16   1  144.12    5.38
  -4  16   1  127.62    4.91
   4  16  -1  156.37    5.63
   4  16  -1  145.19    5.18
  -4  16   1  132.51    5.74
  -4  16   1  134.53    5.21
   4  16  -1  137.18    5.65
   4  16  -1  133.34    5.21
  -4  16   1  125.90    4.67
   4  16  -1  142.41    5.32
   2 -16  -1  193.76    6.28
  -2 -16   1  213.24    6.33
  -2 -16   1  189.39    6.52
   2 -16  -1  191.00    6.11
  -2 -16   1  203.32    6.94
   2 -16  -1  188.68    5.30
   2 -16  -1  160.86    6.00
  -2 -16   1  189.49    6.89
   2 -16  -1  183.73    6.52
  -2 -16   1  196.03    6.47
   2  16  -1  189.38    6.38
  -2  16   1  190.90    6.29
  -2  16   1  199.78    6.74
   2  16  -1  193.55    6.20
  -2  16   1  190.21    6.31
   2  16  -1  190.88    5.96
   2  16  -1  189.14    6.55
   2  16  -1  198.89    6.31
   2  16  -1  169.46    6.69
  -2  16   1  198.29    7.25
   0 -16  -1  124.11    4.71
   0 -16   1  108.19    3.88
   0 -16  -1  113.78    4.92
   0 -16   1  109.86    4.44
   0 -16   1  118.91    4.86
   0 -16   1  106.76    4.75
   0 -16  -1  125.08    4.24
   0 -16   1  120.39    4.51
   0 -16  -1  112.42    4.97
   0 -16  -1  123.71    4.76
   0  16  -1  121.29    4.83
   0  16   1  119.54    5.26
   0  16   1  120.63    4.75
   0  16  -1  130.46    5.42
   0  16   1  110.19    4.39
   0  16  -1  117.08    4.54
   0  16  -1  129.44    4.97
   0  16   1  106.92    4.60
  -2 -16  -1  233.25    7.19
  -2 -16  -1  212.14    6.92
  -2 -16  -1  214.68    7.57
   2 -16   1  181.24    5.98
   2 -16   1  185.51    5.74
   2 -16   1  150.97    5.62
   2 -16   1  175.41    6.18
  -2 -16  -1  224.80    7.49
   2 -16   1  178.56    4.81
  -2 -16  -1  219.06    7.18
   2  16   1  172.09    5.89
   2  16   1  180.14    6.46
  -2  16  -1  221.87    6.97
   2  16   1  172.93    6.62
   2  16   1  170.40    6.15
  -2  16  -1  234.82    7.81
  -2  16  -1  221.53    6.89
   2  16   1  173.44    5.74
   2  16   1  175.04    5.80
  -2  16  -1  227.32    7.30
  -4 -16  -1  232.71    7.46
   4 -16   1  235.06    6.94
   4 -16   1  232.18    6.91
   4 -16   1  238.53    7.12
  -4 -16  -1  218.85    7.93
  -4 -16  -1  212.88    7.07
  -4 -16  -1  206.76    7.50
   4 -16   1  219.22    7.63
  -4 -16  -1  233.02    8.47
   4  16   1  223.23    7.72
  -4  16  -1  220.66    6.69
   4  16   1  244.21    7.66
  -4  16  -1  219.19    7.11
   4  16   1  251.18    7.10
  -4  16  -1  230.35    7.73
   4  16   1  228.96    8.14
   6 -16   1   71.06    3.21
  -6 -16  -1   58.02    4.02
  -6 -16  -1   60.79    4.34
  -6 -16  -1   59.55    4.42
   6 -16   1   64.84    3.07
   6  16   1   72.78    4.05
  -6  16  -1   61.60    3.64
  -6  16  -1   55.27    3.41
   6  16   1   70.01    3.32
  -6  16  -1   70.13    4.51
   6  16   1   69.78    3.80
  -6  16  -1   58.35    2.82
  -8 -16  -1  100.49    5.69
   8 -16   1  106.31    3.73
   8 -16   1  112.20    4.06
  -8 -16  -1   98.24    5.47
  -8 -16  -1   95.20    5.20
  -8  16  -1  101.12    4.68
   8  16   1   98.53    4.83
  -8  16  -1  100.30    5.70
   8  16   1  107.07    4.21
   8  16   1  103.39    4.64
 -10 -16  -1   64.50    4.88
 -10 -16  -1   55.26    4.65
  10  16   1   67.91    4.11
 -10  16  -1   59.28    5.09
 -10  16  -1   61.27    4.12
  10  16   1   61.49    3.41
 -12 -16  -1   16.91    3.87
 -12 -16  -1   20.67    3.40
 -12 -16  -1   26.95    3.42
 -12  16  -1   20.64    2.95
 -12  16  -1   19.31    3.53
  12  16   1   21.19    2.55
 -14 -16  -1   23.08    3.64
 -14 -16  -1   19.59    4.00
  14  16   1   26.49    2.56
 -14  16  -1   26.43    4.25
 -14  16  -1   30.29    4.04
 -16 -16  -1   12.88    4.18
 -16 -16  -1   11.25    3.91
 -16  16  -1   16.70    4.20
 -16  16  -1   17.69    3.01
 -15 -17   1    5.33    2.89
 -15 -17   1    2.69    3.63
 -15  17   1   -0.22    2.47
  15  17  -1    5.38    1.97
 -15  17   1    7.62    3.61
 -13 -17   1   14.99    3.16
 -13 -17   1    8.67    3.75
 -13  17   1   10.61    3.36
  13  17  -1   12.32    2.45
 -13  17   1   10.27    2.71
 -11 -17   1   -0.52    2.17
  11 -17  -1    0.07    1.08
 -11 -17   1    0.50    2.48
 -11 -17   1    0.38    2.81
 -11 -17   1   -1.82    1.13
  11 -17  -1    1.91    1.47
  11  17  -1    3.42    1.78
 -11  17   1   -1.40    2.43
  11  17  -1    0.62    1.99
 -11  17   1    1.88    2.06
   9 -17  -1   27.42    2.16
  -9 -17   1   29.00    3.59
  -9 -17   1   22.70    3.16
   9 -17  -1   28.24    2.28
   9  17  -1   29.35    2.67
  -9  17   1   22.82    3.32
  -9  17   1   25.97    2.87
   9  17  -1   27.87    3.04
   7 -17  -1    8.43    1.70
  -7 -17   1   13.41    2.83
  -7 -17   1    9.18    2.52
   7 -17  -1    6.82    1.54
  -7 -17   1   11.39    2.39
  -7  17   1   11.09    2.21
  -7  17   1   12.41    2.66
   7  17  -1   10.30    2.25
  -7  17   1   11.42    1.50
   7  17  -1    4.50    1.74
   5 -17  -1    7.95    1.66
  -5 -17   1    7.95    2.09
  -5 -17   1    7.21    2.38
  -5 -17   1    5.10    2.44
   5 -17  -1    7.10    1.72
   5 -17  -1    6.08    1.68
  -5 -17   1    5.62    2.01
   5  17  -1   10.53    2.03
   5  17  -1    7.31    2.05
  -5  17   1    7.83    1.73
   5  17  -1    6.51    1.77
   5  17  -1    7.92    1.78
  -5  17   1    8.98    2.35
  -5  17   1    7.82    1.58
  -5  17   1    8.13    2.23
  -3 -17   1  124.06    4.88
   3 -17  -1  137.57    5.04
  -3 -17   1  106.53    4.73
  -3 -17   1  106.43    5.22
   3 -17  -1  120.64    4.87
   3 -17  -1  124.94    5.43
   3 -17  -1  131.88    5.06
   3 -17  -1  128.60    3.92
  -3 -17   1  113.18    5.53
  -3  17   1  118.89    5.12
  -3  17   1  113.78    4.53
   3  17  -1  134.17    5.12
  -3  17   1  114.84    4.64
   3  17  -1  134.89    5.57
   3  17  -1  139.04    5.19
  -3  17   1  110.64    5.57
   3  17  -1  131.46    4.99
  -1 -17   1    7.89    1.52
  -1 -17   1    8.99    1.86
  -1 -17   1   10.83    2.01
   1 -17  -1    8.83    1.88
  -1 -17   1    8.54    1.85
   1 -17  -1   11.12    1.46
   1 -17  -1    9.44    1.90
  -1 -17   1    7.31    2.08
   1 -17  -1    8.50    1.85
   1  17  -1    8.66    1.69
   1  17  -1    9.87    1.85
   1  17  -1   10.73    2.35
  -1  17   1    7.84    1.66
  -1  17   1    8.84    2.04
  -1  17   1    6.28    1.77
   1  17  -1   11.12    2.83
   1  17  -1    9.67    2.11
  -1  17   1    9.30    2.36
   1  17  -1    7.71    1.46
  -1 -17  -1   82.80    4.62
  -1 -17  -1   86.10    3.80
   1 -17   1   63.37    3.79
   1 -17   1   64.77    3.82
   1 -17   1   65.49    2.73
  -1 -17  -1   90.11    4.15
   1 -17   1   65.27    3.43
   1 -17   1   63.67    3.43
  -1 -17  -1   86.16    4.50
   1  17   1   65.05    3.80
   1  17   1   64.65    4.26
  -1  17  -1   88.67    4.83
  -1  17  -1   91.66    5.82
   1  17   1   57.56    3.56
  -1  17  -1   85.98    4.19
  -1  17  -1   80.27    4.07
   3 -17   1   99.41    4.40
  -3 -17  -1   97.17    5.05
  -3 -17  -1  100.01    4.51
   3 -17   1   99.89    4.08
   3 -17   1   97.51    2.87
   3 -17   1  100.49    4.74
  -3 -17  -1   92.12    4.42
   3 -17   1   98.33    4.06
  -3  17  -1   94.09    5.12
   3  17   1   99.58    4.81
  -3  17  -1   98.39    4.16
   3  17   1   96.49    4.19
  -3  17  -1  100.40    4.65
  -3  17  -1   92.53    4.14
   3  17   1  101.56    4.34
   3  17   1  104.91    4.42
   5 -17   1   26.73    2.32
  -5 -17  -1   22.43    2.60
  -5 -17  -1   26.30    2.85
   5 -17   1   23.47    2.02
   5 -17   1   27.04    2.23
  -5 -17  -1   21.54    2.77
   5 -17   1   27.70    3.39
  -5  17  -1   23.38    2.42
  -5  17  -1   29.93    2.55
   5  17   1   20.93    2.48
  -5  17  -1   24.31    2.16
   5  17   1   23.20    2.33
   5  17   1   25.87    2.25
  -5  17  -1   22.49    3.06
   5  17   1   25.04    2.63
  -7 -17  -1    9.02    2.45
  -7 -17  -1    1.38    2.07
   7 -17   1    6.69    1.34
  -7 -17  -1    3.26    2.36
   7 -17   1    7.25    1.51
  -7  17  -1    4.71    1.90
   7  17   1    6.30    2.01
   7  17   1    6.64    1.67
  -7  17  -1    6.79    2.40
   7  17   1    7.63    1.88
  -7  17  -1    3.05    1.19
  -9 -17  -1   16.77    3.05
   9 -17   1   16.72    1.41
   9 -17   1   18.21    1.54
  -9 -17  -1   18.66    3.14
  -9 -17  -1   14.86    2.67
   9  17   1   18.70    2.57
  -9  17  -1   19.02    2.59
   9  17   1   17.81    2.05
  -9  17  -1   13.75    2.85
 -11 -17  -1    0.22    2.78
 -11 -17  -1    6.16    2.62
 -11 -17  -1    2.36    2.59
 -11  17  -1    6.48    2.23
  11  17   1    9.03    1.76
  11  17   1   10.42    2.30
 -11  17  -1    2.97    2.65
 -13 -17  -1    8.05    3.76
 -13 -17  -1   18.15    3.31
 -13  17  -1   13.64    2.74
 -13  17  -1   14.99    3.61
  13  17   1   17.04    2.39
 -15 -17  -1   -0.67    2.50
 -15 -17  -1    6.20    3.64
 -15  17  -1    6.06    3.55
 -15  17  -1    2.43    2.36
  15  17   1    4.07    1.58
 -16 -18   1    4.52    3.10
 -16 -18   1    2.43    3.46
  16  18  -1    1.23    1.95
 -16  18   1    2.98    2.38
 -16  18   1    6.27    3.72
 -14 -18   1    4.45    3.30
 -14 -18   1    3.40    2.98
 -14  18   1    7.40    2.72
  14  18  -1    3.23    2.10
 -14  18   1    5.40    3.45
 -12 -18   1    4.94    2.74
 -12 -18   1    0.37    3.30
 -12  18   1    7.99    2.53
 -12  18   1    6.04    3.10
  12  18  -1    7.62    2.40
  12  18  -1    5.88    2.36
  10 -18  -1   18.84    1.77
 -10 -18   1   26.63    3.98
 -10 -18   1   29.64    3.66
 -10 -18   1   26.10    3.48
  10 -18  -1   22.74    1.98
 -10  18   1   24.62    3.72
  10  18  -1   19.81    2.43
 -10  18   1   26.53    3.16
  10  18  -1   21.66    2.90
  -8 -18   1   13.84    2.87
   8 -18  -1   14.79    1.79
  -8 -18   1   12.19    2.70
  -8 -18   1   13.70    2.87
   8 -18  -1   14.36    1.95
   8  18  -1   12.47    2.09
  -8  18   1   13.88    2.55
   8  18  -1   12.62    2.47
  -8  18   1   15.85    1.52
  -8  18   1   16.31    3.02
   6 -18  -1    5.33    1.71
  -6 -18   1    6.41    2.44
   6 -18  -1    8.51    1.64
  -6 -18   1    2.84    2.01
  -6 -18   1    5.45    2.39
   6 -18  -1    6.07    1.67
   6  18  -1    6.61    1.81
  -6  18   1    7.15    1.98
   6  18  -1    6.37    2.13
  -6  18   1    4.05    2.19
  -6  18   1    4.57    1.46
   4 -18  -1    4.44    1.70
  -4 -18   1    0.75    1.89
   4 -18  -1    5.38    0.89
   4 -18  -1    3.56    1.52
  -4 -18   1    2.01    1.85
  -4 -18   1    1.87    1.92
  -4 -18   1    4.59    2.22
   4 -18  -1    1.29    1.66
  -4  18   1    2.20    1.59
   4  18  -1    6.50    2.21
   4  18  -1    5.50    1.77
  -4  18   1    3.74    2.38
   4  18  -1    4.86    1.85
  -4  18   1    3.78    2.56
   4  18  -1    0.41    1.60
  -4  18   1    2.04    1.50
   2 -18  -1   21.44    2.24
   2 -18  -1   20.46    2.38
   2 -18  -1   18.55    1.60
   2 -18  -1   23.72    2.46
  -2 -18   1   16.45    2.08
  -2 -18   1   20.23    2.46
  -2 -18   1   23.53    2.61
  -2 -18   1   10.83    3.48
   2 -18  -1   18.89    2.35
   2  18  -1   23.18    2.97
   2  18  -1   19.43    2.01
  -2  18   1   22.77    2.22
   2  18  -1   18.00    2.61
   2  18  -1   20.24    2.37
   2  18  -1   19.63    2.15
  -2  18   1   19.84    2.23
   2  18  -1   20.20    2.61
  -2  18   1   17.66    2.54
   0 -18  -1    5.56    1.94
   0 -18  -1    7.00    2.17
   0 -18   1   10.59    2.17
   0 -18   1   11.35    1.91
   0 -18   1    8.14    1.84
   0 -18  -1    3.83    1.42
   0 -18  -1    5.95    1.82
   0 -18   1    9.82    1.52
   0 -18   1   13.03    1.90
   0  18   1   11.18    2.58
   0  18   1    6.45    2.00
   0  18   1    6.43    2.08
   0  18  -1    5.81    2.52
   0  18  -1    5.13    1.75
   0  18  -1    4.25    2.13
   0  18   1    9.57    1.75
   0  18  -1    1.93    1.37
  -2 -18  -1   11.21    1.92
  -2 -18  -1   13.94    2.25
   2 -18   1   14.62    1.34
  -2 -18  -1   13.22    2.26
   2 -18   1   14.52    2.29
   2 -18   1   15.91    2.34
  -2 -18  -1    9.16    2.44
   2 -18   1   18.15    2.11
  -2 -18  -1   12.84    2.19
   2 -18   1   12.66    1.91
  -2  18  -1   12.53    2.29
   2  18   1   15.12    2.07
  -2  18  -1   15.00    2.74
  -2  18  -1   11.12    1.95
   2  18   1   16.19    2.42
   2  18   1   15.96    1.98
  -2  18  -1    9.12    1.72
   2  18   1   15.89    2.42
   2  18   1   13.83    1.98
  -4 -18  -1   24.63    3.17
   4 -18   1   16.83    2.00
   4 -18   1   14.16    1.86
   4 -18   1   16.26    2.58
  -4 -18  -1   21.21    2.69
   4 -18   1   16.08    2.16
  -4 -18  -1   22.40    2.98
  -4  18  -1   19.52    2.21
  -4  18  -1   17.45    2.50
   4  18   1   14.09    2.00
  -4  18  -1   19.51    2.16
   4  18   1   15.32    2.27
  -4  18  -1   19.53    2.74
   4  18   1   14.88    2.30
   4  18   1   22.65    2.51
  -6 -18  -1   27.21    3.05
   6 -18   1   28.11    2.22
  -6 -18  -1   24.68    3.23
   6 -18   1   31.53    2.36
  -6 -18  -1   25.14    2.99
   6  18   1   31.26    3.01
  -6  18  -1   26.23    3.33
  -6  18  -1   26.03    2.76
  -6  18  -1   28.26    2.24
   6  18   1   31.44    2.77
  -8 -18  -1    2.37    2.38
  -8 -18  -1    3.77    2.60
   8 -18   1    6.33    1.26
   8 -18   1    4.60    1.37
  -8 -18  -1    1.91    2.30
   8  18   1    5.27    1.65
  -8  18  -1    4.72    2.63
   8  18   1    7.39    2.24
  -8  18  -1    3.49    1.98
 -10 -18  -1   12.66    3.19
 -10 -18  -1    9.87    2.94
 -10  18  -1   14.10    2.52
  10  18   1   12.78    2.43
 -10  18  -1   13.26    3.19
  10  18   1   11.05    1.82
 -12 -18  -1    4.21    2.66
 -12 -18  -1    4.95    3.24
 -12 -18  -1    3.73    2.62
 -12  18  -1    1.76    2.08
 -12  18  -1    2.48    2.93
  12  18   1    4.65    2.07
 -14 -18  -1   -0.31    3.48
 -14 -18  -1    0.98    2.65
 -14  18  -1    0.00    3.07
 -14  18  -1    2.99    2.35
  14  18   1   -0.19    1.69
 -16 -18  -1   -1.02    4.10
 -16 -18  -1    0.98    2.78
 -16  18  -1    3.71    2.43
 -16  18  -1    0.59    3.75
 -15 -19   1   20.31    4.64
 -15 -19   1   17.87    4.13
 -15  19   1   15.96    4.47
  15  19  -1   14.12    2.46
 -15  19   1   14.37    3.01
 -13 -19   1   15.42    3.43
 -13 -19   1   22.41    4.18
  13  19  -1   14.75    2.65
 -13  19   1   16.78    3.02
 -13  19   1   12.42    3.74
  11 -19  -1   53.55    2.58
  11 -19  -1   50.03    3.12
 -11 -19   1   57.51    5.08
 -11 -19   1   58.33    5.22
  11  19  -1   55.61    3.82
 -11  19   1   63.69    4.72
 -11  19   1   59.15    5.25
  11  19  -1   51.35    4.35
  -9 -19   1   45.98    4.64
   9 -19  -1   43.55    2.96
   9 -19  -1   39.99    2.65
  -9 -19   1   47.88    4.23
  -9  19   1   54.87    4.32
   9  19  -1   47.70    3.84
   9  19  -1   41.56    3.42
  -9  19   1   45.20    4.13
  -7 -19   1   39.38    3.41
   7 -19  -1   37.14    2.85
  -7 -19   1   49.63    4.21
   7 -19  -1   39.28    4.34
  -7 -19   1   35.95    3.85
   7  19  -1   38.83    3.38
  -7  19   1   46.48    4.24
   7  19  -1   44.87    3.73
  -7  19   1   39.59    2.58
  -7  19   1   50.67    3.96
   5 -19  -1   49.26    3.19
  -5 -19   1   50.52    4.15
  -5 -19   1   58.29    4.16
  -5 -19   1   54.92    4.43
   5 -19  -1   44.73    3.34
  -5  19   1   50.92    4.01
  -5  19   1   54.32    3.25
   5  19  -1   43.19    3.43
   5  19  -1   48.01    4.02
  -5  19   1   53.55    4.74
  -3 -19   1   47.26    3.58
   3 -19  -1   42.33    2.17
  -3 -19   1   46.97    4.14
   3 -19  -1   45.42    3.68
  -3 -19   1   40.48    3.35
   3 -19  -1   41.02    3.48
  -3 -19   1   56.11    3.73
  -3 -19   1   47.72    4.01
  -3  19   1   41.28    3.69
  -3  19   1   51.89    4.02
   3  19  -1   44.75    3.57
  -3  19   1   47.26    3.35
   3  19  -1   42.99    3.52
   3  19  -1   40.68    3.34
   1 -19  -1   64.78    4.10
  -1 -19   1   45.10    3.74
  -1 -19   1   47.47    3.02
  -1 -19   1   44.87    3.30
   1 -19  -1   56.16    2.95
  -1 -19   1   46.59    3.47
   1 -19  -1   61.26    4.29
  -1 -19   1   43.70    3.71
   1 -19  -1   58.13    3.62
   1 -19  -1   62.66    4.09
   1  19  -1   57.15    3.80
  -1  19   1   51.03    4.32
  -1  19   1   43.49    3.70
   1  19  -1   61.48    4.00
   1  19  -1   58.99    3.53
   1  19  -1   60.52    3.99
   1  19  -1   62.95    3.18
  -1  19   1   41.99    3.16
  -1  19   1   46.11    3.52
  -1 -19  -1   87.55    4.50
   1 -19   1   78.20    3.19
   1 -19   1   76.16    3.99
  -1 -19  -1   84.83    4.74
  -1 -19  -1   85.47    4.25
   1 -19   1   73.31    3.89
   1 -19   1   76.06    4.40
  -1 -19  -1   92.64    4.07
   1 -19   1   80.60    4.45
  -1 -19  -1   83.72    4.70
   1  19   1   79.65    4.89
  -1  19  -1   89.99    4.46
   1  19   1   76.72    4.08
  -1  19  -1   78.76    4.07
   1  19   1   79.34    4.40
   1  19   1   78.69    4.03
  -1  19  -1   92.03    5.93
   1  19   1   80.99    4.47
  -1  19  -1   93.68    5.29
  -3 -19  -1   90.38    4.65
  -3 -19  -1   91.53    4.57
   3 -19   1   84.51    4.02
   3 -19   1   92.29    5.31
   3 -19   1   91.20    4.12
  -3 -19  -1   87.34    4.96
   3 -19   1   92.19    4.48
   3 -19   1   82.17    3.43
  -3  19  -1   87.22    4.24
  -3  19  -1   89.94    5.50
   3  19   1   82.29    4.23
  -3  19  -1   88.37    5.34
   3  19   1   81.99    4.58
   3  19   1   82.33    4.14
  -3  19  -1   81.28    4.66
   3  19   1  102.06    5.48
   5 -19   1   69.48    3.52
  -5 -19  -1   70.04    4.60
   5 -19   1   69.40    3.72
   5 -19   1   61.80    3.27
  -5 -19  -1   69.75    4.48
  -5 -19  -1   72.26    4.95
  -5  19  -1   69.34    4.87
  -5  19  -1   69.64    4.39
  -5  19  -1   70.33    3.58
   5  19   1   64.55    4.33
   5  19   1   66.04    3.60
   7 -19   1   60.01    3.21
  -7 -19  -1   59.35    4.86
   7 -19   1   59.88    2.97
  -7 -19  -1   50.89    4.32
  -7 -19  -1   52.86    4.76
  -7  19  -1   61.33    5.01
  -7  19  -1   46.05    2.77
  -7  19  -1   59.29    4.04
   7  19   1   59.78    4.29
   7  19   1   61.97    3.46
  -9 -19  -1   29.61    3.57
  -9 -19  -1   33.39    4.19
   9 -19   1   30.81    2.15
  -9 -19  -1   35.81    3.98
  -9  19  -1   27.53    3.50
  -9  19  -1   37.96    3.35
   9  19   1   29.29    3.23
   9  19   1   29.65    2.45
 -11 -19  -1   31.64    4.15
 -11 -19  -1   26.77    3.68
 -11 -19  -1   25.73    5.11
 -11  19  -1   27.02    4.12
  11  19   1   21.97    2.15
 -11  19  -1   24.00    3.14
  11  19   1   21.97    2.87
 -13 -19  -1    4.44    3.54
 -13 -19  -1   15.62    3.28
  13  19   1   15.87    2.54
 -13  19  -1   11.64    3.74
 -15 -19  -1   10.44    3.70
 -15 -19  -1   10.20    4.31
  15  19   1    8.11    1.98
 -15  19  -1    6.55    3.72
 -15  19  -1   15.77    3.04
 -14 -20   1   18.45    3.66
 -14 -20   1   31.01    5.02
 -14  20   1   27.25    3.70
 -14  20   1   24.91    4.52
  14  20  -1   25.39    3.05
 -12 -20   1   24.13    4.37
 -12 -20   1   24.98    3.77
 -12  20   1   21.60    4.22
  12  20  -1   32.28    3.50
 -12  20   1   20.39    3.58
  12  20  -1   28.36    2.74
 -10 -20   1   28.09    3.71
  10 -20  -1   22.77    2.06
 -10 -20   1   20.77    3.37
 -10 -20   1   26.58    4.02
  10 -20  -1   20.94    1.84
 -10  20   1   28.52    3.29
  10  20  -1   20.45    2.45
 -10  20   1   20.90    3.58
  10  20  -1   18.90    2.92
  -8 -20   1   48.16    4.58
   8 -20  -1   48.91    3.04
  -8 -20   1   37.62    3.65
   8 -20  -1   51.74    3.40
  -8 -20   1   36.48    4.01
   8  20  -1   52.73    4.48
  -8  20   1   45.09    4.54
  -8  20   1   40.69    2.46
   8  20  -1   49.91    3.69
  -8  20   1   48.61    4.13
  -6 -20   1   75.82    4.80
  -6 -20   1   78.07    5.02
   6 -20  -1   67.01    3.84
   6 -20  -1   71.15    3.82
  -6 -20   1   68.98    5.27
   6 -20  -1   67.78    3.63
   6  20  -1   68.76    4.09
  -6  20   1   83.76    5.59
  -6  20   1   68.80    4.62
  -6  20   1   74.89    3.65
   6  20  -1   62.92    4.58
   4 -20  -1   91.56    4.56
  -4 -20   1   99.55    5.59
   4 -20  -1   82.21    4.57
  -4 -20   1  114.86    5.21
  -4 -20   1  110.81    5.25
   4 -20  -1   90.29    2.88
   4 -20  -1  102.64    4.52
  -4  20   1   96.88    4.51
   4  20  -1   91.63    4.91
  -4  20   1   93.46    5.93
   4  20  -1   85.46    4.50
  -4  20   1   96.89    5.31
   4  20  -1   96.80    4.53
  -2 -20   1   34.51    3.31
   2 -20  -1   46.74    3.42
  -2 -20   1   43.68    3.33
   2 -20  -1   47.44    2.57
  -2 -20   1   43.46    3.46
   2 -20  -1   52.18    3.63
   2 -20  -1   42.39    3.68
  -2 -20   1   36.28    3.42
   2  20  -1   49.17    3.72
   2  20  -1   51.21    4.15
  -2  20   1   48.42    3.58
   2  20  -1   42.52    3.41
  -2  20   1   45.84    3.68
   2  20  -1   41.81    3.09
  -2  20   1   44.27    3.89
   0 -20  -1   83.82    3.88
   0 -20  -1   92.55    4.96
   0 -20   1   94.57    5.01
   0 -20   1   91.17    3.80
   0 -20   1   90.53    4.48
   0 -20   1   84.29    4.25
   0 -20  -1   84.80    4.53
   0 -20  -1   91.18    4.41
   0 -20   1   91.97    4.77
   0  20  -1   86.83    4.64
   0  20   1   95.64    5.40
   0  20  -1   97.20    4.84
   0  20  -1   93.67    5.27
   0  20   1   83.80    4.63
   0  20   1   94.23    4.79
   2 -20   1  136.68    4.11
  -2 -20  -1   88.04    5.05
   2 -20   1  127.05    5.60
  -2 -20  -1   93.25    4.79
  -2 -20  -1   89.71    4.40
   2 -20   1  123.45    5.75
   2  20   1  131.02    5.77
  -2  20  -1   89.75    5.77
  -2  20  -1   87.32    4.77
  -2  20  -1   79.04    4.39
   2  20   1  124.67    5.30
   2  20   1  124.52    6.22
   4 -20   1   55.90    3.28
  -4 -20  -1   53.03    4.07
  -4 -20  -1   50.16    4.08
  -4 -20  -1   51.35    4.31
   4 -20   1   53.28    3.67
   4 -20   1   54.77    3.46
   4  20   1   57.69    4.24
  -4  20  -1   49.73    4.10
  -4  20  -1   47.87    3.33
   4  20   1   50.64    4.09
   4  20   1   45.63    3.42
  -4  20  -1   38.36    3.52
  -6 -20  -1   62.57    4.70
   6 -20   1   48.20    2.97
  -6 -20  -1   68.02    5.02
   6 -20   1   49.57    3.20
  -6 -20  -1   66.28    4.65
   6  20   1   51.34    3.36
  -6  20  -1   69.40    4.48
  -6  20  -1   65.18    3.39
  -6  20  -1   63.03    5.12
   6  20   1   54.83    4.30
  -8 -20  -1   87.60    5.73
   8 -20   1   79.25    3.46
  -8 -20  -1   71.24    5.07
   8 -20   1   72.94    3.19
  -8 -20  -1   82.58    5.66
   8  20   1   80.49    4.93
   8  20   1   74.23    3.80
  -8  20  -1   73.47    3.16
  -8  20  -1   80.12    5.76
  -8  20  -1   84.01    4.81
 -10 -20  -1   17.58    4.29
 -10 -20  -1   17.05    3.39
 -10  20  -1   15.30    3.32
  10  20   1   14.53    1.93
  10  20   1   13.23    2.59
 -10  20  -1   19.66    2.93
 -12 -20  -1   31.99    4.07
 -12 -20  -1   26.69    4.45
 -12 -20  -1   29.23    4.67
 -12  20  -1   34.12    3.65
  12  20   1   24.99    3.01
 -12  20  -1   27.20    4.03
 -14 -20  -1   13.03    4.07
 -14 -20  -1   14.29    3.52
 -14  20  -1   10.79    2.89
 -14  20  -1   14.25    4.00
  14  20   1   17.47    2.93
 -15 -21   1   -0.70    3.49
 -15 -21   1   -0.42    3.06
 -15  21   1    2.24    2.48
  15  21  -1    0.98    2.00
 -15  21   1    8.42    3.83
 -13 -21   1   10.94    3.67
 -13 -21   1    2.97    2.87
 -13  21   1    5.72    3.26
 -13  21   1   12.87    3.01
  13  21  -1    6.62    1.65
  13  21  -1   10.80    2.66
 -11 -21   1    7.90    3.16
  11 -21  -1    9.07    1.34
  11 -21  -1    4.70    1.52
 -11 -21   1   10.07    3.54
 -11  21   1    5.45    2.52
  11  21  -1    9.72    3.18
 -11  21   1   10.82    3.58
  11  21  -1    6.24    2.56
  -9 -21   1   22.86    3.61
   9 -21  -1   23.56    2.12
   9 -21  -1   23.64    2.33
  -9 -21   1   22.90    3.58
   9  21  -1   26.92    3.33
  -9  21   1   22.23    3.07
   9  21  -1   27.57    2.72
  -9  21   1   22.26    3.85
  -7 -21   1   16.85    3.15
  -7 -21   1   17.03    2.82
   7 -21  -1    7.15    1.94
  -7 -21   1   13.92    3.03
   7 -21  -1    7.84    2.31
   7  21  -1   10.15    2.63
  -7  21   1   16.40    2.78
  -7  21   1   13.28    1.84
  -7  21   1   12.76    3.04
   7  21  -1   12.36    2.14
   5 -21  -1   21.92    2.42
   5 -21  -1   22.67    2.60
  -5 -21   1   11.39    2.73
  -5 -21   1   14.94    2.53
   5 -21  -1   25.61    2.67
  -5 -21   1   11.87    2.68
  -5  21   1   14.67    2.88
  -5  21   1   19.24    3.15
   5  21  -1   20.33    2.49
   5  21  -1   20.61    2.91
  -3 -21   1   24.40    3.04
  -3 -21   1   31.65    3.22
   3 -21  -1   34.45    2.11
   3 -21  -1   35.95    3.06
   3 -21  -1   32.98    2.84
  -3 -21   1   35.39    3.38
  -3  21   1   35.67    3.53
   3  21  -1   33.40    2.77
   3  21  -1   29.43    2.87
  -3  21   1   31.19    2.80
   3  21  -1   36.55    3.52
  -3  21   1   33.18    3.79
  -1 -21   1   29.81    2.97
  -1 -21   1   25.95    3.21
  -1 -21   1   29.24    2.53
   1 -21  -1   20.35    2.01
   1 -21  -1   19.54    2.82
   1 -21  -1   17.33    2.57
   1 -21  -1   15.75    2.18
  -1  21   1   32.70    3.62
   1  21  -1   20.03    3.06
  -1  21   1   34.86    3.67
   1  21  -1   20.78    2.83
   1  21  -1   18.76    2.98
  -1  21   1   33.10    3.21
   1 -21   1   11.60    2.15
  -1 -21  -1   12.14    2.11
  -1 -21  -1   11.42    2.22
   1 -21   1    8.13    2.43
   1 -21   1   15.31    2.20
   1 -21   1   12.29    1.64
  -1 -21  -1    8.60    2.29
   1  21   1   12.29    2.22
   1  21   1   10.76    2.36
   1  21   1    7.79    2.54
  -1  21  -1   14.52    2.61
  -1  21  -1   12.93    2.39
  -1  21  -1    8.91    2.52
   3 -21   1   15.60    1.17
  -3 -21  -1   16.68    3.07
   3 -21   1   14.56    2.78
  -3 -21  -1   16.29    2.68
  -3 -21  -1   15.56    2.64
   3 -21   1   13.00    2.16
  -3  21  -1   10.27    2.40
  -3  21  -1    9.86    2.87
   3  21   1   17.15    2.64
   3  21   1   11.14    2.09
  -3  21  -1    9.35    2.09
   5 -21   1   11.09    2.15
  -5 -21  -1    8.66    2.85
  -5 -21  -1    5.81    2.21
   5 -21   1   11.19    1.79
  -5 -21  -1    8.08    2.53
  -5  21  -1    6.20    2.40
  -5  21  -1    6.39    2.62
   5  21   1    6.83    2.39
  -5  21  -1    3.57    1.68
   5  21   1   11.37    2.02
  -7 -21  -1   25.62    3.43
   7 -21   1   21.13    2.01
  -7 -21  -1   19.19    3.28
   7 -21   1   22.61    2.20
  -7 -21  -1   23.40    3.59
  -7  21  -1   21.19    3.33
  -7  21  -1   25.84    2.24
   7  21   1   18.74    2.26
   7  21   1   17.60    2.80
  -7  21  -1   19.56    2.86
  -9 -21  -1   22.84    3.43
   9 -21   1   19.03    1.92
  -9 -21  -1   21.64    3.56
  -9 -21  -1   19.18    3.68
   9 -21   1   18.80    1.71
   9  21   1   21.23    2.24
  -9  21  -1   16.12    1.74
   9  21   1   20.81    3.01
  -9  21  -1   23.02    2.97
  -9  21  -1   23.59    3.78
 -11 -21  -1    3.52    2.86
 -11 -21  -1    6.54    3.49
 -11  21  -1    3.97    3.07
 -11  21  -1    4.40    2.42
  11  21   1    5.45    1.53
  11  21   1    0.45    2.15
 -13 -21  -1    1.87    3.49
 -13 -21  -1    5.35    3.02
 -13  21  -1    9.69    2.78
 -13  21  -1    5.15    3.35
 -15 -21  -1    2.37    2.92
 -15 -21  -1    3.67    4.07
  15  21   1    4.65    1.90
 -15  21  -1    6.38    2.64
 -15  21  -1   -0.42    3.33
 -14 -22   1    2.15    3.52
  14  22  -1    1.53    2.12
 -14  22   1   -2.34    3.28
 -14  22   1    0.94    2.30
 -12 -22   1   -1.52    2.66
 -12 -22   1    1.63    3.23
 -12  22   1    0.63    2.39
 -12  22   1    0.48    3.16
  12  22  -1    1.23    2.36
  12  22  -1    2.04    1.60
 -10 -22   1    6.35    3.37
 -10 -22   1   -1.26    2.58
  10 -22  -1    0.02    1.02
 -10 -22   1    0.39    2.88
  10  22  -1    2.37    3.00
 -10  22   1    1.83    2.35
  10  22  -1    0.68    2.29
 -10  22   1   -0.95    2.73
   8 -22  -1   11.97    2.03
  -8 -22   1   14.46    3.18
  -8 -22   1   12.95    3.23
  -8 -22   1    6.30    2.70
   8 -22  -1   11.17    2.44
  -8  22   1    7.61    1.48
  -8  22   1    6.31    3.04
   8  22  -1   13.67    2.97
  -8  22   1   10.83    2.76
   8  22  -1   10.59    2.29
  -6 -22   1    9.24    2.96
  -6 -22   1   10.86    2.81
  -6 -22   1    9.55    2.47
   6 -22  -1   10.42    1.86
   6 -22  -1   11.26    2.16
   6 -22  -1   11.02    2.15
   6  22  -1   13.60    2.87
  -6  22   1   11.19    3.10
   6  22  -1    8.81    2.19
  -6  22   1   17.05    3.10
   4 -22  -1    6.83    1.83
   4 -22  -1    8.81    2.55
  -4 -22   1   11.73    2.68
   4 -22  -1    8.07    1.02
  -4 -22   1   12.60    3.05
   4 -22  -1   10.90    2.16
  -4 -22   1   13.98    2.50
  -4  22   1    8.67    2.06
   4  22  -1    6.33    2.13
  -4  22   1   10.08    2.49
  -4  22   1   11.76    3.28
   4  22  -1    7.53    2.47
   2 -22  -1    5.06    2.04
   2 -22  -1    7.85    2.26
   2 -22  -1    6.09    1.43
  -2 -22   1    0.96    2.23
  -2 -22   1    3.80    1.82
  -2 -22   1    5.29    2.13
   2  22  -1    4.61    2.51
  -2  22   1    1.96    2.64
   2  22  -1    4.72    2.26
   2  22  -1    7.12    2.50
  -2  22   1    5.97    2.27
   0 -22   1    2.76    2.02
   0 -22   1    1.85    2.20
   0 -22  -1    2.92    2.00
   0 -22  -1    2.01    1.60
   0 -22   1    1.13    1.46
   0 -22  -1   -0.01    2.12
   0  22   1    0.76    2.07
   0  22  -1    1.50    2.36
   0  22  -1    1.30    1.96
   0  22  -1    1.86    2.00
   0  22   1    0.28    2.35
   2 -22   1   12.38    2.08
  -2 -22  -1    7.13    2.13
   2 -22   1    9.75    2.13
   2 -22   1   11.59    1.44
   2 -22   1   11.40    2.53
  -2 -22  -1    8.95    2.76
  -2 -22  -1   11.04    2.26
   2  22   1   11.38    2.29
   2  22   1    7.16    2.28
  -2  22  -1    6.43    2.21
   2  22   1   14.11    2.76
  -2  22  -1    8.38    2.60
  -4 -22  -1    1.34    2.24
   4 -22   1    4.86    1.88
  -4 -22  -1    0.80    2.13
  -4 -22  -1    1.79    2.23
   4 -22   1    2.82    1.70
   4  22   1    2.48    2.20
  -4  22  -1   -2.57    2.56
  -4  22  -1   -2.46    1.58
   4  22   1   -0.39    1.64
  -4  22  -1    1.71    2.13
  -6 -22  -1    3.62    2.49
  -6 -22  -1    3.46    2.26
   6 -22   1    3.44    1.67
  -6 -22  -1    3.59    2.55
   6 -22   1    0.97    1.35
  -6  22  -1   -0.06    2.37
  -6  22  -1    3.91    1.86
  -6  22  -1    6.71    2.60
   6  22   1   -2.53    2.14
   6  22   1    4.71    1.81
  -8 -22  -1    1.49    2.46
   8 -22   1    6.53    1.63
  -8 -22  -1    5.39    2.74
  -8 -22  -1    5.44    2.97
   8 -22   1    5.51    1.31
  -8  22  -1    2.13    2.49
   8  22   1    2.30    2.37
  -8  22  -1    4.60    1.36
   8  22   1    4.96    1.78
  -8  22  -1    3.19    2.29
 -10 -22  -1    6.41    3.42
 -10  22  -1    6.67    2.50
  10  22   1    3.55    2.40
 -10  22  -1    4.21    3.14
  10  22   1    1.49    1.45
 -12 -22  -1    1.34    2.68
 -12 -22  -1   -3.57    3.11
 -12 -22  -1    2.71    2.81
 -12  22  -1    1.51    3.10
 -12  22  -1   -1.46    2.23
  12  22   1   -1.57    2.43
 -14 -22  -1   -0.73    3.54
 -14  22  -1   -2.43    3.24
 -14  22  -1    4.11    2.47
  14  22   1   -0.83    1.80
 -13 -23   1   13.02    4.16
 -13 -23   1    5.86    3.22
 -13  23   1    6.66    3.61
  13  23  -1   17.01    1.98
  13  23  -1   16.52    2.98
 -13  23   1    9.19    2.92
 -11 -23   1   15.51    3.80
  11 -23  -1   21.74    1.84
 -11 -23   1   15.51    3.44
 -11  23   1   16.59    4.14
  11  23  -1   22.93    3.30
  11  23  -1   20.17    2.42
 -11  23   1   15.82    3.27
  -9 -23   1   17.73    3.62
   9 -23  -1   22.74    2.11
  -9 -23   1   21.36    6.28
   9 -23  -1   21.16    2.28
  -9  23   1   20.41    3.42
  -9  23   1   22.77    1.98
   9  23  -1   18.85    2.60
  -9  23   1   28.61    4.42
   9  23  -1   23.58    3.38
  -7 -23   1   22.03    3.20
  -7 -23   1   23.13    3.64
  -7 -23   1   17.75    3.60
   7 -23  -1   30.82    2.76
   7 -23  -1   28.76    2.61
  -7  23   1   21.99    3.91
  -7  23   1   30.75    3.72
   7  23  -1   29.79    3.48
  -5 -23   1   41.09    3.83
  -5 -23   1   40.06    3.68
   5 -23  -1   38.47    3.20
   5 -23  -1   43.77    3.61
   5 -23  -1   40.90    3.38
  -5 -23   1   45.16    4.33
  -5  23   1   36.74    3.27
  -5  23   1   35.13    4.09
  -5  23   1   34.70    3.54
   5  23  -1   34.73    3.74
   5  23  -1   40.47    3.98
  -3 -23   1   17.22    2.60
   3 -23  -1   22.21    2.76
  -3 -23   1   21.11    3.15
   3 -23  -1   27.40    3.17
  -3 -23   1   14.81    2.62
   3 -23  -1   24.39    1.80
  -3  23   1   18.52    3.35
   3  23  -1   20.59    2.77
   3  23  -1   26.73    3.43
  -3  23   1   19.16    3.10
   3  23  -1   24.19    2.79
  -1 -23   1   67.42    4.97
   1 -23  -1   67.64    3.45
   1 -23  -1   61.03    4.73
   1 -23  -1   66.76    4.47
  -1 -23   1   50.13    3.53
  -1 -23   1   58.84    4.29
   1  23  -1   77.75    4.90
   1  23  -1   71.50    4.69
  -1  23   1   61.37    4.48
  -1  23   1   54.89    5.03
   1  23  -1   67.29    5.11
  -1 -23  -1   25.53    3.18
   1 -23   1   34.67    3.19
   1 -23   1   29.21    2.24
   1 -23   1   24.88    3.23
  -1 -23  -1   25.09    2.62
  -1 -23  -1   27.98    3.57
  -1  23  -1   30.64    3.38
  -1  23  -1   25.83    3.33
   1  23   1   30.89    3.05
   1  23   1   24.76    3.18
   1  23   1   31.57    3.49
   3 -23   1   46.98    2.02
   3 -23   1   56.60    4.20
  -3 -23  -1   64.03    4.59
  -3 -23  -1   65.44    4.34
   3 -23   1   45.19    3.36
  -3 -23  -1   63.07    5.08
   3 -23   1   47.94    3.75
   3  23   1   47.19    4.01
  -3  23  -1   54.85    4.42
  -3  23  -1   57.18    4.94
   3  23   1   45.27    3.78
   5 -23   1   72.55    3.99
  -5 -23  -1   70.74    4.94
  -5 -23  -1   62.39    5.39
  -5 -23  -1   67.42    4.87
   5 -23   1   64.92    3.62
   5  23   1   67.60    5.00
   5  23   1   61.89    3.98
  -5  23  -1   60.19    3.80
  -5  23  -1   72.74    5.01
  -5  23  -1   62.27    5.32
   7 -23   1   38.62    2.79
   7 -23   1   37.57    3.04
  -7 -23  -1   40.78    4.12
  -7 -23  -1   44.66    4.66
  -7 -23  -1   28.24    3.42
  -7  23  -1   30.25    2.70
  -7  23  -1   28.68    3.58
   7  23   1   38.45    3.32
  -7  23  -1   29.41    3.72
   7  23   1   34.81    3.68
  -9 -23  -1   15.24    3.13
  -9 -23  -1   18.38    4.67
   9 -23   1   14.99    1.62
   9 -23   1   13.19    1.37
  -9 -23  -1   16.30    6.07
  -9  23  -1   15.23    3.44
  -9  23  -1   18.31    3.11
  -9  23  -1   12.27    1.44
   9  23   1   15.60    2.09
   9  23   1   14.27    2.98
 -11 -23  -1   26.95    4.04
 -11 -23  -1   24.82    4.44
 -11 -23  -1   24.27    3.87
  11  23   1   19.57    3.10
 -11  23  -1   17.89    3.77
 -11  23  -1   17.03    5.31
  11  23   1   26.67    2.19
 -13 -23  -1    9.03    3.29
 -13 -23  -1    8.15    4.23
 -13  23  -1    9.38    3.87
 -13  23  -1    5.95    2.68
  13  23   1    6.32    2.42
 -14 -24   1   16.03    4.16
 -14 -24   1   13.63    3.76
 -14  24   1   16.23    3.52
  14  24  -1   11.44    2.71
 -14  24   1    8.15    4.07
 -12 -24   1   21.74    3.85
 -12 -24   1   12.18    4.09
  12  24  -1   15.46    3.15
 -12  24   1   15.54    3.31
 -12  24   1   12.94    3.82
  12  24  -1   16.93    2.21
 -10 -24   1   37.97    4.42
 -10 -24   1   46.99    4.81
 -10 -24   1   41.67    4.94
  10 -24  -1   48.13    2.90
  10  24  -1   39.78    3.48
 -10  24   1   38.41    4.47
 -10  24   1   50.04    4.92
  10  24  -1   42.81    4.23
  -8 -24   1   29.93    4.48
  -8 -24   1   19.44    3.69
   8 -24  -1   24.42    2.42
   8 -24  -1   27.27    2.66
  -8  24   1   22.96    2.24
   8  24  -1   20.67    3.36
   8  24  -1   23.62    2.78
  -8  24   1   26.63    3.69
  -6 -24   1   54.07    4.53
   6 -24  -1   42.57    3.65
   6 -24  -1   46.86    3.79
  -6 -24   1   51.18    4.41
  -6 -24   1   43.09    4.34
  -6  24   1   44.38    4.12
  -6  24   1   41.98    3.35
   6  24  -1   44.53    3.61
   6  24  -1   46.10    4.17
  -6  24   1   40.41    4.49
   4 -24  -1   36.60    3.22
  -4 -24   1   27.99    3.79
  -4 -24   1   24.18    3.07
   4 -24  -1   30.37    1.65
  -4 -24   1   29.65    3.17
   4 -24  -1   35.49    3.38
  -4  24   1   27.02    3.87
   4  24  -1   35.47    3.73
  -4  24   1   40.63    4.06
   4  24  -1   32.81    3.23
  -2 -24   1   82.09    4.94
  -2 -24   1   84.27    5.62
   2 -24  -1   80.39    4.79
   2 -24  -1   85.20    3.58
   2 -24  -1   77.68    5.06
   2  24  -1   77.36    5.48
   2  24  -1   90.45    5.17
  -2  24   1   91.15    6.02
  -2  24   1   78.20    5.06
   2  24  -1   93.07    5.39
   0 -24   1   66.82    4.51
   0 -24   1   69.39    5.07
   0 -24  -1   60.43    4.99
   0 -24  -1   64.81    4.58
   0 -24  -1   70.58    3.78
   0 -24   1   68.90    3.65
   0  24  -1   68.38    5.17
   0  24  -1   63.51    4.74
   0  24   1   69.29    4.60
   0  24   1   70.49    5.40
   0  24   1   68.63    4.89
   0  24  -1   68.43    4.77
   2 -24   1   87.90    5.29
  -2 -24  -1   90.20    5.22
  -2 -24  -1   90.95    5.74
  -2 -24  -1   87.80    4.69
   2 -24   1   87.86    4.78
   2 -24   1   90.62    3.43
  -2  24  -1   89.12    5.23
   2  24   1   89.80    4.91
  -2  24  -1   94.06    5.96
   2  24   1   86.92    5.33
   2  24   1   98.85    6.00
  -4 -24  -1   50.83    4.44
  -4 -24  -1   55.27    4.59
   4 -24   1   46.02    3.34
  -4 -24  -1   45.27    4.14
   4 -24   1   52.28    4.15
   4 -24   1   51.32    3.78
   4  24   1   47.82    4.36
   4  24   1   45.16    3.94
  -4  24  -1   56.13    5.14
  -4  24  -1   55.12    4.59
  -6 -24  -1   74.31    5.26
  -6 -24  -1   75.28    5.94
   6 -24   1   83.40    5.55
  -6 -24  -1   70.08    5.24
   6 -24   1   78.62    4.06
   6  24   1   71.92    4.24
  -6  24  -1   70.68    5.22
   6  24   1   69.40    5.22
  -6  24  -1   65.82    6.03
  -6  24  -1   60.28    3.77
  -8 -24  -1   22.47    4.60
  -8 -24  -1   31.35    4.72
   8 -24   1   25.35    2.08
  -8 -24  -1   28.76    3.97
   8  24   1   28.02    2.67
  -8  24  -1   28.52    6.35
  -8  24  -1   22.55    2.18
  -8  24  -1   21.45    3.46
   8  24   1   32.63    3.75
 -10 -24  -1   42.13    4.72
 -10 -24  -1   38.76    4.73
  10  24   1   40.06    2.91
  10  24   1   41.10    4.05
 -10  24  -1   47.36    5.34
 -10  24  -1   50.78    6.77
 -12 -24  -1   23.85    4.05
 -12 -24  -1   16.31    3.57
 -12 -24  -1   16.39    4.28
 -12  24  -1   18.51    3.43
 -12  24  -1   17.43    4.10
  12  24   1   23.31    3.25
 -14 -24  -1   12.10    5.35
 -14 -24  -1   14.03    3.69
 -14  24  -1   13.31    4.67
  14  24   1    7.55    2.29
 -14  24  -1   14.21    3.08
 -13 -25   1    6.89    3.68
 -13 -25   1    8.85    3.31
 -13  25   1    7.26    3.93
 -13  25   1   10.89    3.04
  13  25  -1    8.70    2.68
 -11 -25   1   14.41    3.60
  11 -25  -1   12.54    1.31
 -11 -25   1   12.45    3.71
  11  25  -1    8.96    3.02
  11  25  -1   14.69    2.22
 -11  25   1   10.28    3.08
 -11  25   1   15.58    3.79
  -9 -25   1    2.95    3.11
   9 -25  -1    8.16    1.87
  -9 -25   1    6.40    3.04
  -9  25   1    5.61    3.38
   9  25  -1    3.75    2.73
   9  25  -1    9.27    2.22
   7 -25  -1   51.02    3.81
  -7 -25   1   47.24    4.57
  -7 -25   1   30.50    4.40
  -7  25   1   36.71    4.60
  -7  25   1   35.13    3.01
   7  25  -1   47.29    4.00
   7  25  -1   40.00    4.10
  -7  25   1   36.97    4.16
   5 -25  -1   33.25    3.12
  -5 -25   1   31.06    3.62
  -5 -25   1   30.56    4.07
   5 -25  -1   34.82    3.27
  -5 -25   1   37.35    3.79
   5  25  -1   26.84    3.73
   5  25  -1   27.65    3.15
  -5  25   1   28.17    3.57
  -5  25   1   20.35    3.94
  -3 -25   1   24.04    3.01
  -3 -25   1   18.20    3.39
   3 -25  -1   18.10    1.63
   3 -25  -1   17.17    2.66
   3 -25  -1   19.52    2.93
  -3 -25   1   22.22    3.00
  -3  25   1   17.01    2.84
   3  25  -1   16.83    2.74
   3  25  -1   20.81    3.14
  -3  25   1   17.65    3.25
  -1 -25   1   38.79    3.38
   1 -25  -1   41.70    3.54
  -1 -25   1   40.52    3.69
   1 -25  -1   38.58    3.87
  -1 -25   1   44.19    4.23
   1 -25  -1   41.95    3.08
  -1  25   1   44.37    4.14
   1  25  -1   43.11    3.88
   1  25  -1   50.17    4.32
  -1  25   1   37.49    4.18
   1  25  -1   49.18    4.48
  -1 -25  -1   35.46    3.51
   1 -25   1   37.68    3.30
   1 -25   1   38.60    2.81
  -1 -25  -1   30.66    3.74
   1 -25   1   45.12    4.04
  -1  25  -1   43.35    3.91
   1  25   1   42.79    3.98
  -1  25  -1   37.95    4.14
   1  25   1   31.55    3.61
  -1  25  -1   33.70    3.46
   1  25   1   40.47    3.51
  -3 -25  -1   17.87    3.37
   3 -25   1   14.58    1.17
  -3 -25  -1   12.48    2.67
   3 -25   1    8.81    2.56
   3 -25   1    9.14    2.23
  -3 -25  -1   13.07    2.57
   3  25   1   12.76    2.50
   3  25   1   12.20    2.79
  -3  25  -1   10.51    3.18
  -3  25  -1   12.72    2.70
  -5 -25  -1   33.65    4.19
   5 -25   1   28.29    2.73
  -5 -25  -1   34.87    3.85
   5 -25   1   24.57    2.47
  -5 -25  -1   26.41    3.35
   5  25   1   29.65    3.65
  -5  25  -1   33.47    3.76
   5  25   1   25.89    3.27
  -5  25  -1   31.70    4.28
   7 -25   1   29.88    2.63
  -7 -25  -1   29.12    5.48
   7 -25   1   29.03    2.58
  -7 -25  -1   30.38    3.76
   7  25   1   30.92    3.76
  -7  25  -1   33.07    3.74
   7  25   1   30.11    2.86
  -7  25  -1   35.12    4.48
  -7  25  -1   25.24    2.57
   9 -25   1   13.89    1.45
  -9 -25  -1    9.34    3.31
  -9 -25  -1   10.57    3.58
  -9 -25  -1   10.94    3.14
   9 -25   1   15.05    1.60
  -9  25  -1   15.24    3.44
   9  25   1   15.86    3.13
   9  25   1   12.98    2.05
  -9  25  -1    6.81    3.29
 -11 -25  -1   18.92    3.75
 -11 -25  -1   18.56    3.82
 -11 -25  -1   16.98    3.98
 -11  25  -1   19.90    4.36
  11  25   1   21.75    3.22
  11  25   1   11.91    1.41
 -11  25  -1   16.08    3.33
 -13 -25  -1    9.08    3.95
 -13 -25  -1    6.75    3.29
 -13  25  -1    1.66    3.46
 -13  25  -1    9.38    3.14
  13  25   1    6.26    2.39
 -12 -26   1    4.06    5.95
 -12 -26   1    2.39    4.73
  12  26  -1    2.04    2.49
 -12  26   1   -0.60    2.52
 -10 -26   1    2.31    2.87
  10 -26  -1    2.66    1.33
 -10 -26   1    2.34    3.19
 -10 -26   1    0.39    2.91
  10  26  -1   -2.06    2.53
  10  26  -1    0.20    1.70
 -10  26   1    1.08    3.32
 -10  26   1   -0.09    2.61
   8 -26  -1    2.81    1.86
   8 -26  -1    2.87    1.76
  -8 -26   1    1.53    2.70
  -8 -26   1    2.33    2.84
  -8 -26   1   -2.02    2.89
  -8  26   1    2.59    3.68
   8  26  -1   -2.32    1.85
  -8  26   1   -1.78    1.67
   8  26  -1   -0.22    2.54
  -8  26   1   -5.32    2.76
  -6 -26   1    3.37    2.70
  -6 -26   1    5.40    3.75
   6 -26  -1    6.22    2.12
  -6 -26   1    5.81    3.22
   6 -26  -1    6.21    2.18
   6  26  -1    4.39    2.82
  -6  26   1    1.72    3.23
   6  26  -1    5.86    2.25
  -6  26   1    0.46    2.44
   4 -26  -1    2.86    2.33
  -4 -26   1    1.51    2.85
  -4 -26   1    8.56    2.57
   4 -26  -1    1.39    2.01
  -4 -26   1    6.31    2.71
   4  26  -1   -0.23    2.02
  -4  26   1    0.54    2.92
  -4  26   1    2.69    2.61
   4  26  -1    0.35    2.32
  -2 -26   1   -0.60    2.47
  -2 -26   1    1.97    2.31
  -2 -26   1   -0.91    1.85
   2 -26  -1   -0.96    2.25
   2 -26  -1    1.42    1.37
   2 -26  -1    2.66    2.18
  -2  26   1    1.41    2.52
   2  26  -1    0.90    2.18
   2  26  -1    2.39    2.48
  -2  26   1    0.84    2.25
   0 -26  -1    6.37    2.72
   0 -26   1    9.57    2.83
   0 -26   1    8.12    1.85
   0 -26  -1    7.21    2.57
   0 -26  -1    7.04    1.96
   0 -26   1    6.90    2.42
   0  26   1    8.93    2.43
   0  26  -1    4.49    2.41
   0  26  -1    2.47    2.58
   0  26   1    8.05    2.57
   0  26   1    9.37    2.60
   0  26  -1    8.11    2.62
   2 -26   1    9.00    2.35
   2 -26   1    5.28    2.58
  -2 -26  -1    4.42    2.13
   2 -26   1    6.03    1.35
  -2 -26  -1    8.50    2.73
  -2 -26  -1    3.97    2.27
  -2  26  -1    1.54    2.40
   2  26   1    8.00    2.61
  -2  26  -1    6.70    2.38
   2  26   1    7.36    2.27
  -4 -26  -1    4.02    2.42
   4 -26   1    1.89    2.20
  -4 -26  -1    3.51    2.65
  -4 -26  -1    4.93    2.78
   4 -26   1    5.27    2.10
   4  26   1    4.75    2.10
   4  26   1    2.26    2.45
  -4  26  -1    3.82    3.09
  -4  26  -1    1.44    2.42
  -6 -26  -1    7.67    2.82
   6 -26   1    2.74    1.78
   6 -26   1    1.80    1.43
  -6  26  -1    2.38    2.56
  -6  26  -1    0.45    3.19
   6  26   1    0.14    1.84
   6  26   1    4.58    2.82
  -8 -26  -1   -3.93    2.58
   8 -26   1    0.61    1.15
  -8 -26  -1   -1.16    2.56
  -8 -26  -1    1.59    2.97
   8 -26   1    1.83    1.47
  -8  26  -1    2.88    2.81
  -8  26  -1   -0.30    3.11
   8  26   1   -3.74    1.90
   8  26   1   -0.83    2.52
 -10 -26  -1    2.51    3.02
 -10 -26  -1   -1.20    3.15
 -10  26  -1   -0.71    2.61
  10  26   1    0.13    2.47
 -10  26  -1   -0.68    3.11
  10  26   1    0.31    1.37
 -12 -26  -1   10.36    6.67
 -12 -26  -1    0.41    4.76
 -12  26  -1    1.68    2.61
  12  26   1   -2.03    2.13
 -13  27   1   -1.01    2.55
  13  27  -1   -0.44    2.65
 -11 -27   1   12.50    3.94
 -11 -27   1    5.55    3.25
 -11  27   1    7.58    3.11
  11  27  -1    7.70    2.91
  11  27  -1    7.91    1.92
 -11  27   1    8.94    4.10
  -9 -27   1   -2.23    2.83
  -9 -27   1    1.15    3.13
   9 -27  -1    0.09    1.58
   9  27  -1    1.42    1.93
   9  27  -1    0.25    2.85
  -9  27   1   -2.52    2.53
  -9  27   1    0.63    3.63
  -7 -27   1   11.58    3.34
   7 -27  -1   16.19    2.48
  -7 -27   1   11.33    3.65
  -7 -27   1    9.28    3.24
  -7  27   1   11.04    3.44
   7  27  -1    9.93    3.13
   7  27  -1   10.95    2.51
  -7  27   1   12.91    4.01
  -5 -27   1   22.95    4.94
  -5 -27   1   23.02    3.41
   5 -27  -1   28.19    3.09
   5 -27  -1   25.12    3.12
  -5  27   1   21.32    4.47
   5  27  -1   19.87    5.21
   5  27  -1   22.95    3.00
  -5  27   1   22.17    3.38
   3 -27  -1    5.94    2.37
  -3 -27   1   16.67    3.47
   3 -27  -1    6.62    2.60
  -3 -27   1   12.99    2.86
  -3 -27   1   11.38    2.61
   3 -27  -1    9.56    1.37
  -3  27   1   16.23    3.01
   3  27  -1   13.88    2.69
   3  27  -1    7.98    2.74
  -3  27   1   12.96    3.31
   1 -27  -1   13.08    2.02
  -1 -27   1   15.95    2.97
   1 -27  -1   19.51    3.04
  -1 -27   1   16.02    3.29
  -1 -27   1   11.25    2.55
   1 -27  -1   12.46    3.08
   1  27  -1   12.21    2.80
   1  27  -1   11.63    3.11
  -1  27   1   12.35    2.66
   1  27  -1   18.90    3.28
  -1  27   1   10.97    2.95
  -1  27   1   15.58    3.03
   1 -27   1   29.87    3.52
  -1 -27  -1   22.35    3.20
   1 -27   1   27.43    2.30
   1 -27   1   26.79    3.20
  -1 -27  -1   18.37    3.37
  -1 -27  -1   18.91    2.61
  -1  27  -1   18.57    3.08
  -1  27  -1   20.73    3.20
   1  27   1   24.40    3.31
   1  27   1   29.22    3.39
  -1  27  -1   22.98    3.67
   1  27   1   26.17    3.53
  -3 -27  -1    3.61    2.96
  -3 -27  -1    1.15    2.18
   3 -27   1    1.54    2.28
   3 -27   1    1.98    2.05
  -3 -27  -1    0.22    2.11
  -3  27  -1   -0.93    2.57
   3  27   1    4.43    2.16
  -3  27  -1   -0.62    2.16
   3  27   1    2.95    2.52
  -5 -27  -1    5.26    2.60
   5 -27   1    0.45    1.86
   5  27   1    1.37    2.80
  -5  27  -1    3.88    2.46
  -5  27  -1    1.94    3.25
   5  27   1    6.15    2.20
  -7 -27  -1   10.98    2.99
   7 -27   1   12.59    2.07
   7 -27   1   10.76    1.84
  -7 -27  -1   10.02    3.54
   7  27   1    9.38    2.89
   7  27   1    5.91    2.02
  -7  27  -1    9.84    3.83
  -9 -27  -1    3.85    3.31
   9 -27   1    5.68    1.48
  -9 -27  -1    2.47    2.80
  -9 -27  -1   13.62    3.61
   9  27   1    4.67    2.90
   9  27   1    8.92    3.15
  -9  27  -1   10.57    3.15
  -9  27  -1    9.03    3.96
 -11 -27  -1    0.76    3.49
 -11 -27  -1   12.60    3.59
 -11 -27  -1   10.74    3.34
 -11  27  -1    8.45    4.06
  11  27   1    5.90    2.69
 -11  27  -1    5.29    3.00
 -12 -28   1   14.11    3.86
 -12 -28   1   15.05    3.90
 -12  28   1   12.53    4.35
  12  28  -1   11.29    3.11
  10 -28  -1   18.40    1.85
 -10 -28   1   25.42    4.28
 -10 -28   1   14.65    3.93
  10  28  -1   15.11    3.46
 -10  28   1   18.60    4.28
 -10  28   1   16.78    3.60
  10  28  -1   10.78    2.22
  -8 -28   1   21.18    3.94
   8 -28  -1   19.22    2.46
  -8 -28   1   16.11    3.64
  -8  28   1   19.39    3.83
   8  28  -1   13.73    2.66
  -8  28   1   12.80    4.27
   8  28  -1   19.17    3.56
  -6 -28   1   27.57    3.54
   6 -28  -1   33.34    3.16
  -6 -28   1   24.57    3.90
  -6 -28   1   27.15    3.70
  -6  28   1   31.83    4.74
  -6  28   1   27.38    3.92
   6  28  -1   33.53    4.06
   6  28  -1   30.33    3.34
   4 -28  -1   19.59    3.08
   4 -28  -1   22.69    2.98
  -4 -28   1   33.59    3.57
  -4 -28   1   30.92    4.95
   4  28  -1   20.29    4.23
  -4  28   1   36.57    4.14
   4  28  -1   29.01    3.37
  -2 -28   1   11.35    2.91
   2 -28  -1   20.96    3.29
  -2 -28   1   13.03    3.24
   2 -28  -1   16.27    2.81
   2 -28  -1   18.10    1.93
  -2 -28   1   12.76    2.52
  -2  28   1   13.39    3.37
  -2  28   1   16.31    3.03
   2  28  -1   17.13    3.21
   2  28  -1   13.73    2.90
   0 -28   1   53.75    4.54
   0 -28   1   52.31    3.50
   0 -28  -1   52.13    4.38
   0 -28  -1   54.31    4.73
   0 -28   1   44.57    4.26
   0  28   1   50.23    4.37
   0  28  -1   61.65    4.84
   0  28  -1   46.73    4.73
   0  28   1   45.37    4.05
   0  28  -1   60.57    5.01
   0  28   1   38.19    4.05
  -2 -28  -1   24.03    3.80
   2 -28   1   36.31    4.01
  -2 -28  -1   29.84    3.50
  -2 -28  -1   29.03    3.16
   2 -28   1   40.56    2.35
   2 -28   1   35.12    3.49
  -2  28  -1   26.89    3.55
  -2  28  -1   32.45    4.29
  -2  28  -1   32.44    3.79
   2  28   1   37.63    3.97
   2  28   1   38.68    3.70
  -4 -28  -1   25.89    3.83
  -4 -28  -1   31.17    3.58
   4 -28   1   28.17    3.01
  -4 -28  -1   34.43    4.55
  -4  28  -1   25.13    3.48
  -4  28  -1   23.85    4.68
   4  28   1   20.45    4.66
   4  28   1   29.23    3.28
   6 -28   1   37.11    3.09
  -6 -28  -1   41.54    4.40
  -6 -28  -1   40.06    4.72
  -6 -28  -1   33.30    3.98
  -6  28  -1   34.39    4.94
   6  28   1   28.64    3.89
  -6  28  -1   38.82    4.98
   6  28   1   33.83    3.25
   8 -28   1   19.78    2.10
  -8 -28  -1   15.42    3.51
  -8 -28  -1   24.36    4.07
  -8 -28  -1   11.76    3.56
   8  28   1   14.41    3.33
   8  28   1   18.23    2.40
  -8  28  -1   12.27    3.40
  -8  28  -1   14.13    4.23
 -10 -28  -1   16.21    3.75
 -10 -28  -1   17.25    4.07
 -10  28  -1   14.45    4.13
 -10  28  -1   18.18    3.56
  10  28   1    7.95    2.98
 -12 -28  -1   15.48    4.17
 -12 -28  -1   15.73    3.93
 -12  28  -1   15.77    4.58
  12  28   1   19.03    3.25
 -12  28  -1   12.74    3.96
 -11 -29   1   16.17    4.09
 -11 -29   1   19.73    4.48
 -11  29   1   14.09    3.72
 -11  29   1   14.23    4.79
  11  29  -1   21.45    3.76
  -9 -29   1    6.78    3.23
  -9 -29   1   10.67    3.47
   9 -29  -1   11.88    1.99
  -9 -29   1   10.35    3.47
   9  29  -1   12.09    2.40
   9  29  -1    6.69    3.13
  -9  29   1   10.38    4.26
  -9  29   1   13.27    3.55
   7 -29  -1   15.16    2.46
  -7 -29   1   17.49    3.49
  -7 -29   1   16.33    3.96
  -7 -29   1   18.72    3.63
  -7  29   1   11.60    3.27
  -7  29   1   20.03    4.67
   7  29  -1   12.10    3.20
   7  29  -1   12.86    2.55
  -5 -29   1   14.01    3.51
  -5 -29   1   16.70    3.33
   5 -29  -1   21.66    2.94
  -5 -29   1   23.22    3.39
   5 -29  -1   20.63    3.16
  -5  29   1   11.07    3.03
   5  29  -1   18.68    3.65
  -5  29   1   20.05    4.15
   5  29  -1   21.15    3.09
   3 -29  -1   18.22    1.55
  -3 -29   1   19.29    3.86
  -3 -29   1   13.53    3.46
   3 -29  -1   20.42    2.94
   3 -29  -1   16.83    3.15
  -3 -29   1   16.05    2.85
  -3  29   1   16.63    3.66
   3  29  -1   20.81    3.59
  -3  29   1   19.57    3.50
   3  29  -1   19.31    3.09
   1 -29  -1   37.30    4.11
  -1 -29   1   30.33    3.69
  -1 -29   1   28.67    2.88
  -1 -29   1   24.04    3.93
   1 -29  -1   34.71    2.74
   1 -29  -1   34.97    3.65
   1  29  -1   38.33    6.64
   1  29  -1   35.70    3.91
  -1  29   1   36.23    5.72
   1  29  -1   23.58    3.58
  -1  29   1   31.79    3.56
   1 -29   1   26.96    3.74
  -1 -29  -1   31.09    3.04
  -1 -29  -1   33.11    4.14
  -1 -29  -1   22.04    3.15
   1 -29   1   23.16    2.14
   1 -29   1   21.90    3.11
   1  29   1   25.77    4.23
   1  29   1   27.40    4.49
  -1  29  -1   20.66    3.39
  -1  29  -1   23.51    3.46
   1  29   1   30.70    3.44
  -3 -29  -1   25.38    3.63
  -3 -29  -1   26.83    4.10
   3 -29   1   24.60    3.37
  -3 -29  -1   27.04    3.32
   3 -29   1   24.92    3.01
  -3  29  -1   29.47    5.88
   3  29   1   26.83    3.78
   3  29   1   20.93    3.00
  -5 -29  -1   24.10    4.11
   5 -29   1   33.38    3.16
  -5 -29  -1   24.71    3.73
  -5 -29  -1   27.58    3.71
  -5  29  -1   31.36    4.63
   5  29   1   33.47    4.24
   5  29   1   31.40    3.26
  -5  29  -1   29.55    3.71
  -7 -29  -1   12.83    3.74
  -7 -29  -1   17.86    3.62
   7 -29   1   20.06    2.34
  -7 -29  -1   13.90    3.45
  -7  29  -1   16.45    4.33
  -7  29  -1   14.88    3.33
   7  29   1   16.38    3.36
   7  29   1   18.47    2.53
  -9 -29  -1    5.88    3.28
  -9 -29  -1    4.26    3.47
  -9  29  -1    8.39    4.02
  -9  29  -1   10.18    3.31
   9  29   1    5.36    3.02
   9  29   1    6.35    1.83
 -11 -29  -1    7.52    3.88
 -11 -29  -1   21.51    4.22
  11  29   1   14.03    3.15
 -11  29  -1    8.50    3.13
 -11  29  -1   21.78    4.81
 -10 -30   1   -2.23    2.91
 -10 -30   1    3.96    3.83
 -10  30   1   -0.31    4.14
 -10  30   1    3.24    2.95
  10  30  -1    4.18    2.89
  -8 -30   1   -2.22    2.84
   8 -30  -1    7.72    2.04
  -8 -30   1    2.76    3.39
  -8  30   1    1.11    2.83
   8  30  -1    2.84    2.91
  -8  30   1   -5.02    3.73
   8  30  -1    1.43    2.11
   6 -30  -1    4.51    2.20
  -6 -30   1    8.85    3.40
  -6 -30   1    4.98    3.02
  -6 -30   1    2.53    2.88
  -6  30   1    5.30    2.88
   6  30  -1    7.18    2.50
   6  30  -1    8.52    3.23
  -6  30   1    8.82    4.04
  -4 -30   1    6.67    2.80
   4 -30  -1    6.13    2.58
  -4 -30   1    4.96    3.26
  -4 -30   1    1.61    2.40
   4 -30  -1    1.96    2.22
  -4  30   1    6.08    3.27
   4  30  -1   -0.05    2.73
   4  30  -1    1.45    2.23
  -4  30   1    6.68    2.98
   2 -30  -1    8.31    2.82
   2 -30  -1   10.66    2.63
   2 -30  -1    2.39    1.31
  -2 -30   1    2.37    2.85
  -2 -30   1    7.98    2.82
  -2 -30   1    6.50    2.30
   2  30  -1    5.88    2.61
  -2  30   1    5.22    2.70
  -2  30   1    3.46    2.53
  -2  30   1    6.17    3.30
   2  30  -1    7.60    2.86
   0 -30   1   10.34    2.78
   0 -30  -1    7.09    2.02
   0 -30   1    6.61    3.40
   0  30   1    8.38    3.07
   0  30  -1    8.63    3.34
   0  30   1   11.29    2.82
   0  30   1   13.31    3.17
   0  30  -1    5.65    2.64
   0  30  -1    9.04    2.85
  -2 -30  -1    7.72    3.17
  -2 -30  -1    4.08    2.26
   2 -30   1    8.36    2.52
  -2 -30  -1    7.60    2.70
   2 -30   1    6.29    2.68
   2 -30   1    3.99    1.15
  -2  30  -1    7.74    3.16
  -2  30  -1    9.35    2.94
   2  30   1    8.49    3.03
  -2  30  -1    7.50    2.75
   2  30   1    8.22    2.44
   4 -30   1    4.26    2.20
  -4 -30  -1    7.38    3.44
  -4 -30  -1    3.62    2.82
  -4 -30  -1    6.15    2.57
  -4  30  -1    5.87    2.77
   4  30   1    3.10    2.25
  -4  30  -1    3.46    3.15
   4  30   1    4.68    2.90
  -6 -30  -1    8.15    3.63
  -6 -30  -1    7.27    3.01
   6 -30   1    8.50    2.16
  -6 -30  -1    6.84    2.88
  -6  30  -1   10.60    3.16
   6  30   1    5.18    2.15
  -6  30  -1    6.16    3.78
   6  30   1   10.83    3.26
  -8 -30  -1   -1.60    2.96
  -8 -30  -1    2.58    3.31
   8 -30   1   -0.73    1.28
  -8 -30  -1   -1.88    2.69
  -8  30  -1   -0.19    3.77
  -8  30  -1   -0.59    2.59
   8  30   1   -2.65    1.63
   8  30   1    1.57    2.71
 -10 -30  -1    5.19    3.42
 -10 -30  -1    4.53    3.22
  10  30   1    1.19    2.63
 -10  30  -1    3.83    2.91
 -10  30  -1   -3.15    3.73
   9 -31  -1    1.21    1.46
  -9 -31   1    3.82    3.08
  -9 -31   1   -0.50    3.04
  -9  31   1    0.96    2.90
   9  31  -1   -2.15    1.90
   9  31  -1    2.05    2.96
  -9  31   1    2.96    4.81
  -7 -31   1    9.14    3.39
   7 -31  -1    3.22    1.99
  -7 -31   1    5.16    3.04
  -7 -31   1    2.27    2.94
   7  31  -1    0.53    2.18
  -7  31   1    8.81    3.50
  -7  31   1    4.07    4.20
   7  31  -1    2.78    2.96
  -5 -31   1   -0.69    2.79
  -5 -31   1    0.57    2.58
  -5 -31   1   -1.91    2.92
   5 -31  -1   -1.07    2.29
  -5  31   1    1.88    3.16
  -5  31   1   -2.21    2.56
   5  31  -1    2.18    2.89
   5  31  -1   -2.34    2.11
  -3 -31   1    3.80    2.61
   3 -31  -1    5.46    2.78
  -3 -31   1    8.92    2.49
   3 -31  -1    2.49    0.85
  -3 -31   1    4.69    2.81
   3 -31  -1    4.69    2.67
   3  31  -1    4.24    2.81
  -3  31   1    3.48    2.73
  -3  31   1   -1.54    2.64
   3  31  -1    3.99    2.46
  -1 -31   1    2.62    1.96
   1 -31  -1    2.45    1.60
   1 -31  -1    2.89    2.37
   1 -31  -1    5.27    2.85
  -1 -31   1   -2.18    2.26
  -1 -31   1    1.89    2.87
   1  31  -1    1.91    2.56
   1  31  -1   -2.06    2.60
  -1  31   1    2.72    2.70
  -1  31   1    1.76    2.70
  -1  31   1    0.07    2.37
  -1 -31  -1   -0.05    2.57
  -1 -31  -1    6.24    3.09
  -1 -31  -1    0.36    1.94
   1 -31   1    3.80    2.65
   1 -31   1    1.33    1.35
  -1  31  -1    1.68    2.84
   1  31   1    0.49    2.67
  -1  31  -1    3.21    2.85
   1  31   1   -0.97    2.26
  -3 -31  -1    4.53    2.44
  -3 -31  -1    5.68    3.21
  -3 -31  -1    3.47    2.80
   3 -31   1    3.19    2.32
   3  31   1    0.93    2.17
  -3  31  -1    3.50    2.83
  -3  31  -1    4.56    2.79
   3  31   1    8.30    2.98
  -3  31  -1    4.33    2.85
  -5 -31  -1    5.67    3.49
  -5 -31  -1    4.80    3.09
   5 -31   1    2.63    1.99
  -5 -31  -1    0.61    3.03
  -5  31  -1    5.53    3.54
   5  31   1   10.07    3.30
  -5  31  -1    2.22    2.79
   5  31   1    2.80    2.07
  -7 -31  -1    3.38    3.00
   7 -31   1   -0.23    1.61
  -7 -31  -1   -1.49    2.67
  -7 -31  -1   -0.76    3.10
  -7  31  -1   -0.14    2.56
  -7  31  -1   -1.40    3.79
   7  31   1   -1.03    2.58
   7  31   1   -1.01    1.78
  -9 -31  -1    4.72    3.28
  -9 -31  -1    2.32    3.40
  -9  31  -1   -7.79    6.75
  -9  31  -1    2.28    2.70
   9  31   1    3.45    2.81
  -8 -32   1    5.43    3.83
  -8 -32   1    2.68    3.06
   8 -32  -1   12.13    2.20
  -8  32   1   10.40    3.29
  -8  32   1   14.29    8.08
   8  32  -1   12.26    3.77
   8  32  -1    7.85    2.49
  -6 -32   1   15.82    4.00
   6 -32  -1   10.07    2.48
  -6 -32   1   12.72    3.47
  -6 -32   1   15.32    3.34
   6  32  -1    6.76    2.43
  -6  32   1   11.31    3.43
  -6  32   1    9.12    3.66
   6  32  -1   11.33    3.39
  -4 -32   1   14.90    3.00
  -4 -32   1   18.63    3.49
  -4 -32   1   16.06    3.83
   4 -32  -1    9.93    2.63
   4 -32  -1   11.39    3.47
   4  32  -1    7.27    3.37
  -4  32   1   14.11    3.24
  -4  32   1   16.69    3.95
   4  32  -1    9.98    2.72
   2 -32  -1   12.30    2.88
   2 -32  -1   11.20    1.55
  -2 -32   1   16.49    2.72
  -2 -32   1   17.76    3.59
   2 -32  -1   13.54    3.19
  -2 -32   1   14.39    3.18
  -2  32   1   19.57    3.41
   2  32  -1   14.26    3.35
  -2  32   1   13.38    3.35
   2  32  -1   11.39    2.82
  -2  32   1   17.29    3.81
   0 -32  -1   14.20    3.09
   0 -32   1    7.21    1.87
   0 -32   1   12.40    3.24
   0 -32  -1    9.68    3.22
   0 -32  -1    7.53    2.07
   0 -32   1    7.84    2.75
   0  32  -1    5.47    3.14
   0  32   1   11.71    3.17
   0  32  -1   12.86    3.16
   0  32   1   10.72    3.20
   0  32  -1   11.20    3.36
   0  32   1   12.61    2.89
  -2 -32  -1   12.53    2.64
  -2 -32  -1   19.74    3.45
  -2 -32  -1   11.99    3.57
   2 -32   1    8.99    1.11
   2 -32   1   12.69    2.82
  -2  32  -1   13.62    3.23
  -2  32  -1    8.96    3.23
   2  32   1    7.05    3.12
  -2  32  -1    6.31    2.88
   2  32   1   11.12    2.68
   4 -32   1   11.62    2.81
  -4 -32  -1   16.22    3.57
  -4 -32  -1   14.57    3.93
  -4 -32  -1   13.57    3.21
  -4  32  -1   11.90    3.34
  -4  32  -1   15.25    3.40
   4  32   1   11.58    2.62
  -4  32  -1    8.92    3.32
   4  32   1    7.69    3.30
  -6 -32  -1   10.67    3.33
   6 -32   1   12.54    2.26
  -6 -32  -1   12.69    3.88
  -6 -32  -1    8.48    3.32
   6  32   1    7.05    2.34
  -6  32  -1    9.83    3.28
  -6  32  -1    8.63    3.82
   6  32   1    7.42    3.24
  -8 -32  -1    9.61    3.49
  -8 -32  -1   14.05    3.96
  -8 -32  -1    4.86    3.44
   8 -32   1    7.47    1.95
   8  32   1    2.91    3.06
  -8  32  -1   11.03    3.47
  -8  32  -1    6.98    7.82
  -9 -33   1    2.79    3.20
  -9  33   1    0.42    5.47
  -9  33   1    8.92    3.22
   9  33  -1    1.22    2.82
   7 -33  -1    9.42    2.26
  -7 -33   1    7.73    3.13
  -7  33   1   14.09    3.55
   7  33  -1    5.77    2.58
  -5 -33   1   22.40    4.06
   5 -33  -1   21.92    3.08
  -5 -33   1   18.95    3.77
  -5 -33   1   16.19    3.23
   5  33  -1   16.95    3.03
  -5  33   1   29.74    4.02
   5  33  -1   23.98    4.02
  -5  33   1   14.09    4.10
   3 -33  -1   12.10    3.22
  -3 -33   1   14.10    3.24
   3 -33  -1    7.09    2.60
  -3 -33   1   12.27    3.47
  -3 -33   1   12.11    2.74
  -3  33   1   10.76    3.23
   3  33  -1    6.78    3.43
   3  33  -1    6.09    2.98
  -3  33   1   10.01    3.53
  -3  33   1   12.86    3.26
  -1 -33   1   14.51    2.36
   1 -33  -1   18.81    3.32
  -1 -33   1   18.35    3.85
   1 -33  -1   22.19    3.67
  -1 -33   1   17.28    3.27
  -1  33   1   19.43    3.39
  -1  33   1   17.64    3.85
  -1  33   1   18.74    3.59
   1  33  -1   20.96    3.75
   1  33  -1   19.00    3.24
  -1 -33  -1   10.12    2.42
  -1 -33  -1   15.00    3.37
   1 -33   1   14.90    1.74
   1 -33   1   17.76    3.19
  -1 -33  -1   15.57    3.70
   1  33   1   15.37    3.51
  -1  33  -1   16.06    3.65
  -1  33  -1   17.13    3.48
  -1  33  -1   13.83    3.34
   3 -33   1   10.72    2.58
  -3 -33  -1    2.69    3.24
  -3 -33  -1    9.56    2.74
  -3 -33  -1   10.35    3.17
   3  33   1    7.88    2.87
  -3  33  -1    2.82    2.85
  -3  33  -1    6.69    3.05
  -3  33  -1    9.01    3.50
   3  33   1    5.91    2.55
  -5 -33  -1    8.43    3.10
  -5 -33  -1   19.28    3.47
   5 -33   1   20.24    3.23
  -5 -33  -1   11.91    3.66
  -5  33  -1   15.97    3.94
  -5  33  -1   16.68    3.32
   5  33   1   13.34    2.74
   5  33   1   13.03    3.50
  -7 -33  -1    8.29    3.48
  -7 -33  -1   10.64    3.39
  -7 -33  -1   18.23    4.19
   7 -33   1    9.45    1.96
   7  33   1   11.03    4.19
   7  33   1    2.49    2.08
  -7  33  -1   10.76    3.31
  -9 -33  -1    2.74    3.27
   9  33   1    7.24    3.14
  -9  33  -1   11.89    7.71
  -9  33  -1   10.75    3.19
  -8  34   1    3.10    2.91
  -8  34   1   -1.34    4.51
   8  34  -1    3.54    3.03
   6 -34  -1    5.29    2.15
  -6 -34   1    2.87    2.85
   6  34  -1    0.96    3.08
  -6  34   1    1.47    4.78
   4 -34  -1    7.99    2.57
  -4 -34   1    0.79    2.72
  -4 -34   1    8.95    3.37
  -4 -34   1    3.86    2.47
   4  34  -1    6.54    3.27
  -4  34   1    6.96    3.13
  -4  34   1    5.98    2.91
   4  34  -1    3.41    2.42
  -4  34   1   11.53    3.38
  -2 -34   1    3.18    2.97
  -2 -34   1   -0.52    2.67
   2 -34  -1   -0.41    2.45
  -2 -34   1    2.90    2.13
   2 -34  -1    6.71    2.92
   2  34  -1   -0.40    2.75
  -2  34   1    2.17    2.86
   2  34  -1    2.54    2.47
  -2  34   1    0.73    2.59
  -2  34   1    0.49    2.86
   0 -34  -1    5.14    1.83
   0 -34   1    0.92    1.47
   0 -34   1    3.61    2.51
   0 -34  -1    6.49    2.86
   0 -34  -1    3.57    3.05
   0  34  -1    6.72    2.92
   0  34  -1    1.89    2.72
   0  34   1    3.45    2.68
   0  34   1    3.74    2.85
   0  34  -1    9.01    3.04
   0  34   1    4.04    2.63
  -2 -34  -1    4.72    2.29
  -2 -34  -1    6.28    3.34
  -2 -34  -1   -0.27    2.77
   2 -34   1    3.68    2.49
  -2  34  -1    3.20    2.95
  -2  34  -1    7.33    3.01
  -2  34  -1    4.86    2.94
   2  34   1    4.45    3.00
   2  34   1    2.48    2.55
  -4 -34  -1    5.24    3.37
  -4 -34  -1    3.74    2.63
   4 -34   1    6.50    2.22
  -4 -34  -1    7.72    3.23
   4  34   1    3.96    2.44
  -4  34  -1   10.22    3.61
  -4  34  -1    6.99    3.15
   4  34   1    6.61    3.28
  -4  34  -1    6.69    3.11
  -6 -34  -1    4.21    2.94
  -6 -34  -1    2.70    3.47
   6 -34   1    4.54    2.28
  -6 -34  -1    2.55    2.94
  -6  34  -1   11.09    4.74
   6  34   1    3.32    2.20
  -6  34  -1    3.54    6.31
   6  34   1    4.54    4.14
  -8 -34  -1   -3.49    2.64
  -8  34  -1   -0.15    2.70
  -8  34  -1    0.94    4.20
   8  34   1    9.73    3.26
  -7 -35   1    4.73    5.05
  -7 -35   1    4.26    3.24
   7 -35  -1   -1.20    1.76
  -7  35   1   -2.25    2.61
   7  35  -1    2.31    3.09
  -7  35   1   -0.57    5.21
   5 -35  -1   -1.08    2.00
  -5 -35   1    2.79    2.79
  -5 -35   1    1.37    2.50
   5  35  -1   -2.70    2.17
   5  35  -1   -1.69    2.75
  -5  35   1    1.02    2.96
  -5  35   1    3.68    3.13
  -5  35   1    1.28    3.29
  -3 -35   1   -2.79    2.53
   3 -35  -1   -5.02    2.11
  -3 -35   1    0.00    2.81
   3  35  -1   -4.97    4.19
   3  35  -1   -2.20    2.22
  -3  35   1   -0.74    2.85
  -3  35   1    1.42    2.51
  -3  35   1   -1.86    2.93
   1 -35  -1    1.60    2.54
   1 -35  -1    0.26    1.43
   1 -35  -1    1.34    2.86
  -1 -35   1   -1.53    2.38
  -1 -35   1    3.73    1.91
   1  35  -1   -0.25    2.31
   1  35  -1   -1.77    2.69
  -1  35   1    2.93    3.02
  -1  35   1    3.66    2.51
  -1  35   1   -1.76    2.60
   1 -35   1   -1.42    2.34
  -1 -35  -1    2.83    2.95
  -1 -35  -1    1.55    1.92
  -1 -35  -1   -1.64    2.53
  -1  35  -1    1.05    2.66
  -1  35  -1   -0.76    2.46
   1  35   1   -0.69    2.26
   1  35   1    4.43    2.98
  -1  35  -1   -1.44    2.58
  -3 -35  -1    1.30    2.81
   3 -35   1   -2.82    1.99
  -3 -35  -1   -1.24    2.20
  -3 -35  -1    5.31    3.50
   3  35   1   -3.58    2.00
  -3  35  -1    2.53    2.73
   3  35   1    2.17    5.41
  -3  35  -1    4.37    3.19
  -3  35  -1    3.45    2.82
  -5 -35  -1    4.31    3.16
  -5 -35  -1   -1.56    2.44
  -5 -35  -1    2.92    2.87
   5 -35   1    1.83    1.97
  -5  35  -1   -4.07    2.59
   5  35   1    1.72    2.86
  -5  35  -1    2.06    2.90
  -7  35  -1    3.17    2.77
   7  35   1    2.14    3.05
  -7  35  -1    2.90    3.97
  -4 -36   1   -0.05    2.37
   4 -36  -1    4.70    2.28
  -4 -36   1    9.55    3.29
  -4  36   1    8.03    3.25
   4  36  -1    4.85    3.23
   4  36  -1    4.08    2.53
  -4  36   1    6.69    3.40
   2 -36  -1    9.24    2.87
  -2 -36   1    7.28    2.95
  -2 -36   1    7.75    2.32
  -2  36   1    8.50    2.90
   2  36  -1    6.88    2.72
  -2  36   1    8.90    3.58
  -2  36   1   12.64    3.44
   2  36  -1   15.52    3.63
   0 -36   1    2.16    2.54
   0 -36  -1    4.56    3.00
   0 -36  -1    2.94    2.68
   0 -36  -1    6.39    2.38
   0  36  -1    2.87    2.68
   0  36  -1    9.69    3.69
   0  36   1    1.42    2.44
   0  36   1    5.13    3.11
  -2 -36  -1    6.69    5.63
   2 -36   1    8.49    2.62
  -2 -36  -1    5.48    2.71
  -2  36  -1   10.33    3.41
  -2  36  -1   10.90    3.11
  -2  36  -1   10.42    6.08
   2  36   1    8.04    2.72
   2  36   1    7.55    3.23
  -4 -36  -1    6.28    3.42
  -4 -36  -1   -0.68    2.51
  -4 -36  -1    5.14    2.61
   4 -36   1    2.09    2.19
  -4  36  -1   -1.32    3.02
   4  36   1    8.75    3.43
  -4  36  -1   -0.33    2.76
   4  36   1    2.62    2.34
  -4  36  -1    5.66    3.28
  -3 -37   1   13.70    2.87
  -3 -37   1   14.84    3.30
   3 -37  -1   17.30    3.06
  -3  37   1   17.39    3.80
   3  37  -1   15.16    4.61
  -3  37   1   13.15    3.98
   3  37  -1   10.04    2.85
   1 -37  -1   10.73    4.84
   1  37  -1    7.60    3.22
  -1  37   1   13.22    3.46
   1  37  -1   10.53    2.98
  -1  37   1    7.59    3.09
  -1  37   1   12.87    3.12
  -1 -37  -1   14.50    3.69
   1 -37   1    0.45    2.31
  -1 -37  -1    8.14    2.97
  -1  37  -1    5.31    3.05
   1  37   1    6.63    2.52
   1  37   1    3.64    2.99
  -1  37  -1    4.69    2.80
  -1  37  -1   10.04    3.19
  -3 -37  -1   14.06    3.29
  -3 -37  -1   10.74    2.73
   3 -37   1    9.90    2.45
  -3 -37  -1   13.65    3.51
  -3  37  -1   14.28    3.80
  -3  37  -1   11.00    3.40
  -3  37  -1   13.31    3.40
   3  37   1    9.24    2.70
   3  37   1   13.38    3.92
 -18   0   2   21.21    4.35
 -18   0   2   11.87    3.06
 -18   0   2   21.11    3.46
 -16   0   2   20.45    3.93
 -16   0   2   24.13    4.24
 -16   0   2   22.58    3.35
 -14   0   2   13.41    3.12
  14   0  -2   14.85    1.70
  14   0  -2   10.48    1.42
 -14   0   2    8.06    2.67
 -14   0   2   14.11    2.79
 -12   0   2   99.27    5.76
 -12   0   2  100.43    5.30
 -12   0   2   93.86    4.94
  12   0  -2  118.72    4.45
  12   0  -2  123.97    4.39
 -10   0   2  212.83    7.49
 -10   0   2  237.35    8.19
 -10   0   2  235.94    7.75
  10   0  -2  215.30    6.42
 -10   0   2  242.92    7.51
  10   0  -2  218.50    7.26
  10   0  -2  214.78    6.45
  10   0  -2  212.90    5.73
 -10   0   2  224.94    7.20
  -8   0   2  169.14    5.73
  -8   0   2  166.83    5.41
  -8   0   2  155.30    5.52
   8   0  -2  211.45    5.72
  -8   0   2  155.44    5.18
   8   0  -2  205.36    6.15
   8   0  -2  218.30    6.74
   8   0  -2  223.87    6.24
  -6   0   2  534.44   13.53
   6   0  -2  564.48   13.71
  -6   0   2  511.14   13.23
   6   0  -2  555.72   14.37
  -6   0   2  529.48   13.52
   6   0  -2  572.16   14.53
   6   0  -2  568.93   14.07
  -6   0   2  525.02   13.32
   4   0  -2  584.31   14.34
   4   0  -2  591.25   14.35
   4   0  -2  594.68   14.59
  -4   0   2  606.21   15.27
  -4   0   2  622.57   15.15
  -4   0   2  615.48   15.10
  -4   0   2  637.49   15.30
   4   0  -2  591.30   14.52
   4   0  -2  582.05   14.09
  -2   0   2  117.23    3.23
   2   0  -2   40.18    1.71
  -2   0   2  115.11    3.53
   2   0  -2   38.17    1.59
  -2   0   2  116.26    3.39
  -2   0  -2   76.15    2.41
   2   0   2   28.10    1.23
  -2   0  -2   74.44    1.93
  -2   0  -2   76.32    1.95
   2   0   2   26.31    1.45
  -2   0  -2   75.34    2.21
   4   0   2  481.47   11.49
   4   0   2  482.19   12.07
   4   0   2  492.01   11.50
  -4   0  -2  538.36   12.99
  -4   0  -2  521.41   12.76
  -4   0  -2  526.52   12.74
  -4   0  -2  529.73   13.03
  -4   0  -2  535.64   13.16
   4   0   2  482.07   11.65
   6   0   2  128.70    3.52
   6   0   2  127.91    3.52
  -6   0  -2  177.65    5.41
  -6   0  -2  164.54    5.18
  -6   0  -2  164.64    4.84
  -6   0  -2  175.07    4.94
   6   0   2  133.76    4.40
   6   0   2  127.65    3.61
  -8   0  -2  451.03   11.69
   8   0   2  457.11   11.09
   8   0   2  462.30   11.08
  -8   0  -2  436.63   11.55
  -8   0  -2  456.73   12.15
   8   0   2  444.62   11.12
  -8   0  -2  450.61   11.01
   8   0   2  453.20   12.19
  -8   0  -2  444.53   11.91
  10   0   2  178.74    4.67
  10   0   2  183.72    4.68
  10   0   2  177.89    6.32
 -10   0  -2  160.32    5.88
 -10   0  -2  167.29    5.73
 -10   0  -2  164.92    5.55
 -10   0  -2  170.11    6.26
 -12   0  -2   97.41    4.66
 -12   0  -2   84.76    5.09
 -12   0  -2  101.66    5.86
 -14   0  -2   31.56    3.49
 -14   0  -2   28.15    4.47
 -14   0  -2   31.72    3.24
 -16   0  -2   36.58    5.77
 -16   0  -2   28.10    4.35
 -16   0  -2   31.58    4.48
 -18   0  -2    7.51    3.47
 -18   0  -2    3.88    2.63
 -18   0  -2    8.43    2.74
 -17  -1   2   25.13    4.54
 -17  -1   2   26.20    3.69
 -17  -1   2   23.67    3.75
 -17   1   2   26.70    4.46
 -17   1   2   25.82    3.67
 -17   1   2   22.91    3.48
  15  -1  -2    8.69    1.09
 -15  -1   2    8.82    3.01
  15  -1  -2   12.39    1.27
 -15  -1   2   11.84    2.80
 -15  -1   2   14.25    3.10
 -15   1   2   10.49    2.85
  15   1  -2    9.21    1.95
 -15   1   2   13.45    3.45
  15   1  -2   11.91    1.48
 -15   1   2   13.21    2.82
 -13  -1   2   15.82    2.60
 -13  -1   2   14.19    2.90
 -13  -1   2   14.49    2.94
  13  -1  -2   20.17    1.87
  13  -1  -2   21.61    1.99
 -13   1   2   10.83    2.57
  13   1  -2   20.98    2.03
  13   1  -2   19.49    1.82
 -13   1   2   11.32    2.99
 -13   1   2   13.30    2.60
 -11  -1   2   51.72    3.68
 -11  -1   2   53.38    4.20
  11  -1  -2   55.49    3.01
 -11  -1   2   54.22    3.82
 -11  -1   2   49.36    4.35
  11  -1  -2   54.25    2.88
  11  -1  -2   50.40    3.68
  11   1  -2   51.01    2.31
 -11   1   2   50.21    4.01
  11   1  -2   55.31    3.08
  11   1  -2   54.94    2.96
 -11   1   2   54.22    4.46
 -11   1   2   56.17    3.77
  -9  -1   2   72.63    4.06
  -9  -1   2   74.99    3.73
   9  -1  -2   50.03    1.90
   9  -1  -2   47.44    2.64
   9  -1  -2   46.60    2.66
  -9  -1   2   70.74    3.77
   9  -1  -2   45.81    3.14
   9   1  -2   48.90    3.25
  -9   1   2   70.29    3.92
  -9   1   2   74.91    3.93
  -9   1   2   80.44    5.14
  -9   1   2   70.90    3.63
   9   1  -2   48.11    2.69
   9   1  -2   48.68    2.28
   9   1  -2   51.55    2.78
  -7  -1   2  100.92    3.98
  -7  -1   2  104.85    4.13
   7  -1  -2  124.75    4.49
   7  -1  -2  125.78    3.56
   7  -1  -2  130.27    4.14
  -7  -1   2   94.07    3.65
  -7  -1   2  101.88    3.86
  -7   1   2   99.37    3.99
   7   1  -2  131.16    4.71
   7   1  -2  126.99    4.63
   7   1  -2  126.80    3.86
   7   1  -2  125.32    4.17
  -7   1   2  100.43    3.80
  -7   1   2   98.30    4.25
  -7   1   2  101.10    3.69
   7   1  -2  126.53    4.16
  -7   1   2   96.29    4.06
   5  -1  -2  236.98    6.71
   5  -1  -2  233.12    5.84
   5  -1  -2  231.71    6.83
   5  -1  -2  224.46    6.23
  -5  -1   2  197.85    5.65
  -5  -1   2  199.26    5.87
  -5  -1   2  186.45    5.53
  -5  -1   2  193.87    5.76
   5  -1  -2  232.35    6.24
  -5   1   2  202.75    5.64
   5   1  -2  231.93    6.29
  -5   1   2  205.36    5.78
   5   1  -2  232.28    6.06
   5   1  -2  231.61    6.62
  -5   1   2  189.59    5.51
  -5   1   2  196.02    5.89
  -5   1   2  194.98    5.94
   5   1  -2  218.55    6.50
  -3  -1   2  433.22   10.89
  -3  -1   2  441.79   10.79
  -3  -1   2  436.55   10.73
   3  -1  -2  503.42   12.20
  -3  -1   2  433.27   10.83
   3  -1  -2  484.96   11.95
   3  -1  -2  499.15   12.03
   3  -1  -2  483.39   11.95
  -3   1   2  447.99   10.93
   3   1  -2  490.76   11.86
   3   1  -2  480.40   11.96
   3   1  -2  496.94   12.12
   3   1  -2  481.68   11.97
  -3   1   2  434.00   10.71
  -3   1   2  436.56   10.88
   3   1  -2  497.54   12.13
  -3   1   2  436.90   10.75
  -3   1   2  430.37   10.78
   1  -1  -2  298.05    6.94
   1   1  -2  259.22    6.74
  -1  -1  -2  296.89    7.60
  -1  -1  -2  330.78    7.70
   1   1   2  276.94    6.66
   1   1   2  291.85    7.24
  -3  -1  -2  243.44    6.11
  -3  -1  -2  241.25    6.23
  -3  -1  -2  250.14    6.55
  -3  -1  -2  245.96    6.15
  -3  -1  -2  249.61    6.26
   3  -1   2  237.66    6.09
  -3   1  -2  244.41    6.02
   3   1   2  237.03    5.98
   3   1   2  238.69    5.72
   3   1   2  229.02    5.72
   3   1   2  235.15    6.24
  -3   1  -2  252.99    6.06
  -3   1  -2  249.69    6.35
  -5  -1  -2  396.80   10.21
   5  -1   2  353.56    8.74
  -5  -1  -2  397.09    9.67
  -5  -1  -2  378.16    9.68
   5  -1   2  361.82    9.75
   5  -1   2  367.77    8.70
   5  -1   2  360.69    8.69
  -5  -1  -2  383.17    9.89
   5   1   2  361.64    8.84
  -5   1  -2  389.20    9.68
  -5   1  -2  390.86   10.02
   5   1   2  361.98    8.82
   5   1   2  361.79    9.53
  -5   1  -2  383.26    9.64
   5   1   2  359.26    9.01
  -5   1  -2  387.39    9.40
   7  -1   2  105.75    2.99
  -7  -1  -2   96.85    3.42
   7  -1   2  106.86    3.97
  -7  -1  -2   98.65    3.18
  -7  -1  -2   97.98    3.55
  -7  -1  -2   96.95    3.70
   7  -1   2  111.20    3.04
   7  -1   2  108.57    3.02
  -7  -1  -2   99.13    4.01
   7   1   2  102.91    3.17
   7   1   2  108.40    3.18
  -7   1  -2   90.77    3.79
  -7   1  -2   97.85    2.81
   7   1   2  109.47    4.10
  -7   1  -2  103.70    3.91
  -7   1  -2  105.14    3.52
  -7   1  -2   96.22    3.38
   7   1   2  109.57    3.34
  -9  -1  -2   78.60    3.60
  -9  -1  -2   71.34    3.34
   9  -1   2   84.53    2.54
  -9  -1  -2   79.40    2.82
  -9  -1  -2   78.35    4.11
  -9  -1  -2   79.68    3.71
   9  -1   2   85.58    2.55
   9  -1   2   85.16    3.95
   9   1   2   84.72    4.10
   9   1   2   88.52    2.82
  -9   1  -2   77.62    3.49
  -9   1  -2   74.10    3.79
   9   1   2   85.81    2.93
   9   1   2   88.97    2.80
  -9   1  -2   75.81    3.36
  -9   1  -2   87.41    4.54
  -9   1  -2   76.40    3.95
 -11  -1  -2   72.58    3.96
  11  -1   2   80.44    4.21
 -11  -1  -2   71.26    4.55
 -11  -1  -2   69.31    3.89
 -11   1  -2   66.41    4.01
 -11   1  -2   78.72    4.46
 -11   1  -2   79.49    3.72
 -11   1  -2   74.51    4.95
 -11   1  -2   72.49    3.89
 -13  -1  -2   73.20    4.43
 -13  -1  -2   62.43    4.81
 -13  -1  -2   73.08    5.60
 -13   1  -2   72.23    4.36
 -13   1  -2   71.26    4.88
 -13   1  -2   76.23    5.65
 -15  -1  -2   22.55    4.02
 -15  -1  -2   11.49    2.96
 -15  -1  -2   12.82    2.78
 -15   1  -2   17.42    3.06
 -15   1  -2   18.09    3.76
 -15   1  -2   18.67    2.94
 -17  -1  -2   22.09    3.35
 -17  -1  -2   19.63    4.48
 -17  -1  -2   27.06    3.80
 -17   1  -2   24.76    3.59
 -17   1  -2   23.88    4.39
 -17   1  -2   23.20    3.40
 -18  -2   2    0.53    2.86
 -18  -2   2    3.51    2.84
 -18  -2   2    3.74    2.68
 -18   2   2    4.99    2.58
 -18   2   2   -0.32    3.28
 -18   2   2   -3.00    2.23
 -16  -2   2   11.38    2.92
 -16  -2   2   13.44    3.19
 -16  -2   2    9.90    3.23
 -16   2   2    9.55    3.36
 -16   2   2   12.50    2.92
 -16   2   2    9.59    2.85
  14  -2  -2    2.19    1.06
 -14  -2   2   -0.07    2.52
 -14  -2   2    0.81    2.22
 -14  -2   2   -0.70    2.33
  14  -2  -2   -0.21    1.13
  14   2  -2    0.27    1.08
 -14   2   2    2.12    2.25
 -14   2   2    1.66    2.62
  14   2  -2    2.01    1.36
 -14   2   2   -0.95    2.10
 -12  -2   2    2.65    2.03
 -12  -2   2    0.87    2.25
  12  -2  -2    0.20    1.15
 -12  -2   2    1.78    2.39
  12  -2  -2    0.23    1.29
  12   2  -2    1.32    1.29
 -12   2   2   -0.76    1.90
 -12   2   2    1.51    2.36
 -12   2   2   -1.26    1.96
  12   2  -2    0.88    1.44
  10  -2  -2   10.41    2.16
 -10  -2   2   15.34    2.25
 -10  -2   2    9.33    2.42
  10  -2  -2   15.70    1.78
 -10  -2   2   12.87    1.90
  10  -2  -2   12.64    1.58
 -10   2   2   13.34    2.51
 -10   2   2   12.50    2.08
  10   2  -2   12.08    2.26
  10   2  -2   12.36    1.73
  10   2  -2   12.80    1.60
 -10   2   2   15.57    1.95
 -10   2   2    8.97    2.06
  10   2  -2   12.25    1.68
 -10   2   2   14.44    2.13
  -8  -2   2   24.94    2.12
  -8  -2   2   28.12    2.33
   8  -2  -2   30.24    2.52
  -8  -2   2   23.97    2.31
   8  -2  -2   34.24    2.14
  -8  -2   2   22.98    2.02
   8  -2  -2   27.43    2.17
   8   2  -2   25.00    2.23
  -8   2   2   27.10    2.26
  -8   2   2   28.04    2.44
   8   2  -2   26.25    2.16
  -8   2   2   23.66    2.12
   8   2  -2   29.83    2.01
   8   2  -2   31.41    2.26
  -8   2   2   21.27    2.20
  -8   2   2   30.98    2.52
   8   2  -2   35.43    2.72
   6  -2  -2   18.31    1.60
  -6  -2   2   14.77    1.60
   6  -2  -2   13.29    1.14
  -6  -2   2   15.40    1.62
   6  -2  -2   15.94    1.64
  -6  -2   2   12.93    1.46
  -6  -2   2   11.49    1.68
   6  -2  -2   16.95    1.46
   6   2  -2   18.57    1.48
   6   2  -2   14.44    1.48
   6   2  -2   18.72    1.62
  -6   2   2   11.33    1.45
  -6   2   2   15.48    1.74
  -6   2   2   13.48    1.70
  -6   2   2   15.20    1.49
  -6   2   2   15.65    1.82
   6   2  -2   15.06    1.76
   6   2  -2   15.01    1.81
   4  -2  -2  203.53    5.49
   4  -2  -2  203.98    5.55
  -4  -2   2  207.84    5.58
  -4  -2   2  198.47    5.58
  -4  -2   2  198.85    5.73
   4  -2  -2  204.51    5.88
   4  -2  -2  205.13    5.49
   4   2  -2  194.31    5.52
  -4   2   2  193.97    6.12
   4   2  -2  209.28    5.74
  -4   2   2  195.61    5.72
  -4   2   2  198.82    5.46
  -4   2   2  204.19    5.52
   4   2  -2  201.57    5.43
   4   2  -2  203.89    5.55
  -4   2   2  200.47    5.49
   0   2   2  196.44    4.88
   0   2   2  173.99    4.79
  -2  -2  -2  303.46    7.58
  -2  -2  -2  287.73    7.43
   2  -2   2  314.14    7.63
  -2  -2  -2  293.57    7.24
  -2  -2  -2  300.13    7.08
  -2  -2  -2  298.30    7.20
   2   2   2  315.75    7.84
  -2   2  -2  298.80    7.52
  -2   2  -2  299.30    7.21
  -2   2  -2  292.62    7.00
   2   2   2  319.10    7.97
   2   2   2  312.86    7.57
  -2   2  -2  294.12    6.99
   2   2   2  311.15    7.58
  -4  -2  -2   79.10    2.63
  -4  -2  -2   80.07    2.63
  -4  -2  -2   80.39    2.72
  -4  -2  -2   79.20    2.57
  -4  -2  -2   78.92    3.10
   4  -2   2   65.58    2.38
   4   2   2   63.27    2.35
   4   2   2   65.14    2.08
  -4   2  -2   80.24    2.71
  -4   2  -2   78.84    2.19
   4   2   2   61.78    2.08
  -4   2  -2   78.32    2.41
  -4   2  -2   79.52    2.44
  -6  -2  -2  126.38    4.03
   6  -2   2  134.54    3.46
  -6  -2  -2  129.54    4.03
  -6  -2  -2  132.97    4.70
   6  -2   2  131.10    4.27
  -6   2  -2  131.70    4.51
   6   2   2  133.69    3.76
  -6   2  -2  128.43    4.78
  -6   2  -2  134.37    4.34
   6   2   2  132.98    3.78
  -6   2  -2  132.89    3.96
  -6   2  -2  129.44    3.99
   6   2   2  133.42    4.00
   6   2   2  127.32    4.53
  -8  -2  -2    1.64    1.04
  -8  -2  -2    0.88    1.26
  -8  -2  -2    1.11    1.12
  -8  -2  -2    1.92    1.21
  -8  -2  -2    1.25    1.46
   8  -2   2    2.15    1.24
   8  -2   2    0.51    0.60
   8  -2   2    1.95    0.60
  -8   2  -2    2.04    1.36
   8   2   2    2.25    0.97
   8   2   2    0.52    0.83
   8   2   2    1.10    0.83
  -8   2  -2   -0.68    1.26
   8   2   2    0.62    1.30
  -8   2  -2    3.02    1.09
  -8   2  -2    1.05    1.17
  -8   2  -2    4.12    1.67
 -10  -2  -2   29.36    2.47
 -10  -2  -2   25.14    3.23
  10  -2   2   25.57    2.39
 -10  -2  -2   29.47    2.54
 -10  -2  -2   27.40    2.27
  10   2   2   23.37    1.64
 -10   2  -2   29.70    2.46
  10   2   2   24.48    1.67
  10   2   2   27.26    2.55
 -10   2  -2   22.35    2.86
 -10   2  -2   28.49    2.56
 -12  -2  -2    1.49    1.76
 -12  -2  -2    1.81    2.13
 -12  -2  -2    4.25    1.67
 -12   2  -2    2.87    2.23
  12   2   2    2.86    0.94
 -12   2  -2    1.12    2.03
 -12   2  -2    5.93    1.97
 -14  -2  -2    2.64    3.14
 -14  -2  -2    0.58    2.09
 -14  -2  -2    5.36    2.64
 -14   2  -2    3.18    2.04
 -14   2  -2   -3.91    2.06
 -14   2  -2    2.17    3.06
 -16  -2  -2    0.95    2.97
 -16  -2  -2    1.72    3.77
 -16  -2  -2    3.64    2.72
 -16   2  -2   -1.53    2.27
 -16   2  -2   -1.27    2.34
 -16   2  -2    1.11    2.89
 -18  -2  -2    5.46    2.89
 -18  -2  -2    2.89    2.40
 -18  -2  -2   -4.09    2.85
 -18   2  -2    5.35    2.45
 -18   2  -2    3.81    3.54
 -18   2  -2    4.73    2.44
 -17  -3   2    7.60    2.95
 -17  -3   2   13.44    3.39
 -17  -3   2   12.82    3.62
 -17   3   2   11.81    2.87
 -17   3   2   17.41    4.16
 -17   3   2   12.83    2.98
 -15  -3   2   19.08    3.34
 -15  -3   2   22.47    3.81
 -15  -3   2   22.18    3.29
 -15   3   2   25.61    3.34
  15   3  -2   21.32    1.80
 -15   3   2   25.93    3.30
 -15   3   2   24.59    4.00
  15   3  -2   22.57    2.28
  13  -3  -2   30.65    2.18
 -13  -3   2   36.28    3.71
 -13  -3   2   37.21    3.75
  13  -3  -2   33.81    2.46
 -13  -3   2   41.43    3.60
  13   3  -2   30.09    1.97
 -13   3   2   48.34    3.81
  13   3  -2   30.84    2.54
 -13   3   2   43.85    3.60
 -13   3   2   34.91    3.72
  11  -3  -2   18.01    1.77
 -11  -3   2   24.18    3.05
  11  -3  -2   19.02    1.92
  11  -3  -2   20.08    2.35
 -11  -3   2   28.55    2.91
 -11  -3   2   29.95    2.68
  11   3  -2   17.57    1.97
 -11   3   2   34.34    2.98
 -11   3   2   20.77    2.73
  11   3  -2   20.59    1.83
  11   3  -2   20.74    2.03
 -11   3   2   28.23    3.29
  -9  -3   2   30.02    2.62
   9  -3  -2   39.47    2.41
  -9  -3   2   29.58    2.49
  -9  -3   2   30.15    2.89
   9  -3  -2   36.36    2.90
  -9  -3   2   31.37    2.80
   9  -3  -2   42.08    2.54
   9   3  -2   39.69    2.57
   9   3  -2   40.08    2.41
  -9   3   2   31.60    3.44
   9   3  -2   36.53    3.25
  -9   3   2   31.01    2.45
   9   3  -2   36.93    3.16
  -9   3   2   30.93    2.51
   9   3  -2   43.69    2.71
  -7  -3   2  121.91    4.40
  -7  -3   2  134.55    4.51
   7  -3  -2   98.33    3.41
   7  -3  -2   93.71    3.36
   7  -3  -2   89.76    3.60
  -7  -3   2  122.58    4.31
  -7  -3   2  127.21    4.83
   7   3  -2   96.77    3.55
   7   3  -2   87.09    3.44
  -7   3   2  127.33    4.36
  -7   3   2  124.71    4.26
  -7   3   2  125.37    4.84
  -7   3   2  121.83    4.38
   7   3  -2   93.62    3.98
  -7   3   2  122.52    4.72
   7   3  -2   95.80    3.91
  -5  -3   2   22.10    1.70
   5  -3  -2   22.59    1.81
  -5  -3   2   23.14    1.92
  -5  -3   2   23.56    2.06
   5  -3  -2   29.97    1.98
  -5  -3   2   23.43    1.93
   5  -3  -2   22.69    1.94
   5  -3  -2   22.05    1.07
   5   3  -2   22.83    1.95
   5   3  -2   24.30    1.75
  -5   3   2   22.85    1.96
   5   3  -2   24.43    1.89
  -5   3   2   25.91    2.17
  -5   3   2   25.12    1.83
  -5   3   2   20.88    1.66
  -5   3   2   23.02    1.99
   5   3  -2   20.76    1.86
   5   3  -2   22.07    1.95
  -3  -3   2   75.47    2.56
   3  -3  -2   72.53    2.47
  -3  -3   2   71.60    2.61
  -3  -3   2   76.19    2.67
   3  -3  -2   74.06    2.53
   3  -3  -2   71.81    2.42
   3  -3  -2   71.97    2.67
   3  -3  -2   70.79    2.08
  -3  -3   2   75.10    2.86
  -3  -3   2   75.25    2.68
  -3   3   2   67.54    2.80
  -3   3   2   74.17    2.55
   3   3  -2   71.21    2.57
   3   3  -2   73.28    2.65
   3   3  -2   69.27    2.56
   3   3  -2   79.07    2.80
  -3   3   2   73.69    2.60
  -3   3   2   72.73    2.47
   3   3  -2   67.96    2.58
  -3   3   2   70.04    2.76
  -1  -3  -2   16.88    1.20
   1  -3   2   33.96    1.47
  -1  -3  -2   17.40    1.41
   1  -3   2   35.18    1.09
  -1  -3  -2   19.22    1.12
   1   3   2   35.53    1.68
   1   3   2   33.64    1.40
  -1   3  -2   16.51    0.82
  -1   3  -2   17.47    0.82
  -1   3  -2   18.59    1.21
   1   3   2   34.82    1.65
   1   3   2   33.60    1.41
  -3  -3  -2  110.82    3.25
  -3  -3  -2  115.49    3.52
   3  -3   2   88.70    2.62
  -3  -3  -2  115.76    3.07
  -3  -3  -2  112.14    3.32
  -3  -3  -2  117.76    3.75
  -3   3  -2  113.82    3.04
   3   3   2   91.27    2.65
  -3   3  -2  111.24    3.04
   3   3   2   91.64    2.67
   3   3   2   88.35    2.56
   3   3   2   88.98    3.15
   3   3   2   88.75    2.96
  -3   3  -2  114.81    3.69
  -3   3  -2  114.69    3.15
  -5  -3  -2   76.82    3.03
   5  -3   2   87.55    2.34
  -5  -3  -2   83.36    2.89
  -5  -3  -2   76.57    3.52
  -5  -3  -2   79.88    2.87
   5  -3   2   83.22    3.02
  -5  -3  -2   80.45    2.98
   5  -3   2   88.65    2.35
   5   3   2   85.29    2.80
  -5   3  -2   81.06    3.50
   5   3   2   85.29    3.53
  -5   3  -2   76.44    2.66
   5   3   2   89.88    2.80
  -5   3  -2   76.45    2.70
   5   3   2   85.30    3.12
  -5   3  -2   85.30    2.95
  -7  -3  -2   63.70    2.70
  -7  -3  -2   57.70    2.64
  -7  -3  -2   61.34    2.75
  -7  -3  -2   55.41    2.75
   7  -3   2   89.09    2.46
  -7  -3  -2   61.72    3.33
   7  -3   2   90.61    3.43
  -7   3  -2   59.45    3.43
  -7   3  -2   57.24    2.53
   7   3   2   83.48    3.80
   7   3   2   92.27    2.96
  -7   3  -2   60.61    2.63
  -7   3  -2   59.57    2.88
  -7   3  -2   57.71    3.11
   7   3   2   87.73    2.95
  -9  -3  -2   14.81    1.80
  -9  -3  -2   17.60    1.84
  -9  -3  -2   20.46    2.06
  -9  -3  -2   17.32    2.39
  -9  -3  -2   18.03    1.71
   9  -3   2    4.86    1.51
   9   3   2    3.44    1.19
   9   3   2    6.11    1.76
  -9   3  -2   17.93    1.79
  -9   3  -2   15.81    2.05
  -9   3  -2   16.57    2.00
  -9   3  -2   15.68    2.22
   9   3   2    4.72    1.05
   9   3   2    3.39    1.00
  -9   3  -2   20.44    1.98
  11  -3   2   29.51    2.67
 -11  -3  -2   25.28    2.39
 -11  -3  -2   32.86    4.36
 -11  -3  -2   21.13    2.92
  11   3   2   29.88    1.78
 -11   3  -2   24.28    2.73
 -11   3  -2   22.16    2.20
 -11   3  -2   23.34    2.42
 -11   3  -2   18.21    2.92
  11   3   2   32.13    1.83
  11   3   2   29.17    2.09
 -11   3  -2   23.33    2.60
 -13  -3  -2    5.61    2.62
 -13  -3  -2    6.70    2.25
 -13   3  -2    6.89    2.12
 -13   3  -2    4.50    2.67
 -13   3  -2    8.75    2.29
 -15  -3  -2   -1.33    2.73
 -15  -3  -2    6.40    2.38
 -15  -3  -2    4.31    2.87
 -15   3  -2    6.68    2.56
 -15   3  -2    0.81    2.81
 -15   3  -2    9.50    2.60
 -17  -3  -2   13.29    3.35
 -17  -3  -2   16.25    4.23
 -17  -3  -2    9.45    2.73
 -17   3  -2   12.07    2.85
 -17   3  -2   16.06    4.55
 -17   3  -2   10.42    2.75
 -18  -4   2   25.91    4.00
 -18  -4   2   31.11    4.06
 -18  -4   2   31.76    4.73
 -18   4   2   30.46    3.60
 -18   4   2   32.16    4.71
 -18   4   2   31.57    3.84
 -16  -4   2   39.25    4.04
 -16  -4   2   34.87    4.69
 -16  -4   2   38.21    4.32
 -16   4   2   44.08    5.05
 -16   4   2   36.76    4.01
 -16   4   2   33.70    3.69
  16   4  -2   39.02    2.17
  14  -4  -2   62.64    2.63
 -14  -4   2   77.34    5.04
  14  -4  -2   61.09    2.76
 -14  -4   2   69.50    5.47
 -14  -4   2   71.24    5.87
  14   4  -2   54.07    2.58
 -14   4   2   65.59    4.80
 -14   4   2   91.65    7.93
  14   4  -2   55.50    3.00
 -14   4   2   69.96    4.78
  14   4  -2   66.60    3.35
  12  -4  -2   90.15    3.60
 -12  -4   2   92.87    5.52
  12  -4  -2   86.12    3.44
  12  -4  -2   84.43    4.99
 -12  -4   2   95.86    5.06
 -12   4   2   96.13    5.74
 -12   4   2   89.37    4.82
  12   4  -2   86.74    3.55
  12   4  -2   73.62    5.40
  12   4  -2   89.73    3.86
 -12   4   2   89.64    4.84
 -10  -4   2   41.81    3.17
  10  -4  -2   43.92    2.73
 -10  -4   2   50.43    4.04
  10  -4  -2   45.08    2.62
  10  -4  -2   44.92    3.21
 -10   4   2   44.58    3.32
 -10   4   2   41.38    3.68
  10   4  -2   46.54    2.85
  10   4  -2   47.12    3.00
  10   4  -2   46.85    2.75
 -10   4   2   42.32    3.03
 -10   4   2   47.47    3.46
 -10   4   2   43.99    3.94
  10   4  -2   65.61    5.29
   8  -4  -2  114.76    3.96
   8  -4  -2  118.73    4.03
  -8  -4   2  117.54    4.38
  -8  -4   2  116.56    4.47
  -8  -4   2  121.98    4.62
  -8  -4   2  127.32    5.06
   8  -4  -2  121.32    4.37
  -8   4   2  124.14    4.52
   8   4  -2  113.97    4.12
   8   4  -2  123.54    4.66
  -8   4   2  123.56    5.04
   8   4  -2  114.82    4.76
  -8   4   2  120.26    4.34
   8   4  -2  115.92    4.20
  -8   4   2  116.40    4.88
   8   4  -2  121.48    4.24
  -8   4   2  124.30    4.51
   6  -4  -2  226.06    6.22
   6  -4  -2  225.28    6.34
  -6  -4   2  249.59    7.46
  -6  -4   2  246.70    7.06
  -6  -4   2  245.67    6.98
   6  -4  -2  227.68    6.22
  -6  -4   2  253.26    7.14
   6   4  -2  218.65    6.63
  -6   4   2  238.17    6.90
  -6   4   2  251.09    7.45
   6   4  -2  209.04    6.31
  -6   4   2  248.18    7.43
   6   4  -2  222.45    6.36
  -6   4   2  260.32    6.99
   6   4  -2  224.60    6.76
   6   4  -2  230.69    6.60
  -6   4   2  247.14    7.00
  -4  -4   2  173.85    5.04
   4  -4  -2  174.80    4.44
   4  -4  -2  174.34    4.92
  -4  -4   2  181.04    5.11
  -4  -4   2  168.95    5.12
   4  -4  -2  182.19    4.99
  -4  -4   2  178.04    5.37
  -4  -4   2  180.18    5.08
   4  -4  -2  175.70    4.89
  -4   4   2  177.69    5.38
  -4   4   2  173.52    5.34
  -4   4   2  178.73    5.05
   4   4  -2  183.34    5.15
   4   4  -2  175.28    5.28
   4   4  -2  170.35    5.08
  -4   4   2  164.83    5.24
  -4   4   2  191.16    4.96
   4   4  -2  178.00    5.06
   2  -4  -2  318.08    7.85
  -2  -4   2  256.33    6.69
  -2  -4   2  253.35    6.82
   2  -4  -2  320.21    8.01
   2  -4  -2  322.31    8.04
  -2  -4   2  266.63    6.85
   2  -4  -2  314.44    8.13
   2   4  -2  306.30    8.03
   2   4  -2  329.89    8.18
   2   4  -2  326.02    8.06
  -2   4   2  264.09    6.50
  -2   4   2  264.89    6.70
  -2   4   2  261.44    6.69
   2   4  -2  320.49    8.07
   2   4  -2  316.57    8.13
  -2   4   2  260.45    6.85
  -2  -4  -2  682.73   16.84
  -2  -4  -2  697.77   16.61
  -2  -4  -2  674.56   16.54
   2  -4   2  721.44   17.14
  -2  -4  -2  706.80   16.81
   2  -4   2  719.26   16.63
  -2   4  -2  696.04   16.40
  -2   4  -2  696.68   16.37
   2   4   2  711.66   16.95
   2   4   2  701.82   17.22
   2   4   2  694.33   17.15
  -4  -4  -2  239.35    6.97
  -4  -4  -2  253.23    6.29
  -4  -4  -2  249.00    6.58
   4  -4   2  269.33    6.73
   4  -4   2  257.27    6.35
  -4  -4  -2  251.57    6.53
   4  -4   2  272.31    6.43
  -4  -4  -2  241.30    6.71
   4   4   2  265.45    6.79
  -4   4  -2  248.77    6.96
   4   4   2  272.00    7.39
   4   4   2  267.04    6.82
  -4   4  -2  245.21    6.28
   4   4   2  260.03    7.09
   4   4   2  256.18    7.39
  -6  -4  -2  279.14    7.44
   6  -4   2  238.38    6.62
  -6  -4  -2  259.59    7.28
  -6  -4  -2  268.74    7.97
  -6  -4  -2  262.84    7.16
  -6  -4  -2  267.51    7.42
   6  -4   2  238.42    5.93
   6  -4   2  253.40    6.11
  -6   4  -2  264.28    7.10
  -6   4  -2  272.21    7.16
   6   4   2  239.77    6.45
  -6   4  -2  282.26    7.31
   6   4   2  249.07    6.46
   6   4   2  245.49    7.10
  -6   4  -2  275.39    8.03
   6   4   2  236.17    7.17
   8  -4   2   27.56    2.28
  -8  -4  -2   30.41    2.34
  -8  -4  -2   28.92    2.72
  -8  -4  -2   31.77    2.53
  -8  -4  -2   33.40    2.32
  -8  -4  -2   33.30    2.36
  -8   4  -2   30.73    2.26
   8   4   2   25.20    2.12
   8   4   2   28.29    2.57
  -8   4  -2   30.94    2.49
  -8   4  -2   25.48    2.34
  -8   4  -2   31.88    2.91
   8   4   2   24.94    1.79
  -8   4  -2   31.22    2.16
   8   4   2   25.93    1.84
  10  -4   2   42.91    2.96
 -10  -4  -2   56.89    3.25
 -10  -4  -2   61.83    4.29
 -10  -4  -2   58.33    3.01
 -10  -4  -2   54.38    3.21
 -10  -4  -2   61.90    3.58
 -10   4  -2   52.40    3.77
 -10   4  -2   59.87    3.32
  10   4   2   45.26    2.58
 -10   4  -2   63.33    3.58
 -10   4  -2   57.22    4.34
  10   4   2   44.94    2.25
  10   4   2   44.49    2.25
 -10   4  -2   57.71    3.42
 -12  -4  -2   33.31    2.73
 -12  -4  -2   39.20    3.25
  12  -4   2   45.06    3.34
 -12  -4  -2   32.11    3.59
 -12   4  -2   35.25    3.87
  12   4   2   40.86    1.91
 -12   4  -2   38.78    3.10
  12   4   2   43.19    2.46
 -12   4  -2   39.87    3.26
  12   4   2   47.70    1.93
 -14  -4  -2   30.74    4.10
 -14  -4  -2   31.65    3.37
 -14  -4  -2   32.79    4.00
 -14   4  -2   30.97    3.23
 -14   4  -2   29.28    3.89
 -14   4  -2   27.26    3.11
 -16  -4  -2   26.38    4.39
 -16  -4  -2   26.93    3.96
 -16  -4  -2   24.28    3.31
 -16   4  -2   31.14    3.42
 -16   4  -2   23.77    4.31
 -16   4  -2   21.63    3.30
 -18  -4  -2   21.41    3.37
 -18  -4  -2   17.31    5.14
 -18  -4  -2   16.30    4.17
 -18   4  -2   14.68    2.98
 -18   4  -2   11.01    4.39
 -18   4  -2   11.65    2.81
 -17  -5   2   21.70    3.96
 -17  -5   2   21.78    4.15
 -17  -5   2   25.88    3.81
 -17   5   2   19.23    3.36
 -17   5   2   27.13    4.00
 -17   5   2   21.79    4.12
 -15  -5   2   30.58    4.04
 -15  -5   2   26.70    4.13
 -15  -5   2   36.12    4.19
 -15   5   2   35.48    3.69
 -15   5   2   40.54    4.61
  15   5  -2   28.90    2.51
  15   5  -2   23.28    1.82
  15   5  -2   25.74    2.11
 -15   5   2   37.37    3.59
  13  -5  -2   49.96    2.64
  13  -5  -2   50.21    2.45
 -13  -5   2   41.78    4.10
 -13  -5   2   43.11    3.77
 -13   5   2   48.01    3.80
  13   5  -2   45.79    2.94
  13   5  -2   50.08    3.20
 -13   5   2   47.27    3.98
  13   5  -2   44.22    2.75
 -13   5   2   51.57    4.64
 -11  -5   2  115.00    5.04
  11  -5  -2  114.50    4.12
 -11  -5   2  122.30    5.93
  11  -5  -2  116.24    4.04
 -11  -5   2  126.02    5.41
 -11   5   2  120.40    6.04
 -11   5   2  121.70    5.22
  11   5  -2  112.19    4.52
 -11   5   2  119.99    5.11
  11   5  -2  112.34    4.31
  11   5  -2  106.78    4.40
   9  -5  -2  171.12    5.32
  -9  -5   2  179.31    6.11
   9  -5  -2  174.70    5.70
  -9  -5   2  171.60    5.83
  -9  -5   2  166.37    5.81
  -9   5   2  172.43    6.57
  -9   5   2  182.60    5.86
  -9   5   2  161.35    6.32
   9   5  -2  165.06    5.50
   9   5  -2  170.86    5.50
  -9   5   2  170.21    6.20
   9   5  -2  168.46    5.54
   9   5  -2  169.88    6.23
   9   5  -2  164.70    5.98
  -9   5   2  183.05    5.97
  -7  -5   2  162.51    5.25
  -7  -5   2  163.56    5.76
  -7  -5   2  172.81    5.43
   7  -5  -2  188.02    5.36
   7  -5  -2  178.96    5.43
   7  -5  -2  173.65    5.25
  -7  -5   2  159.09    5.22
  -7   5   2  167.07    5.13
   7   5  -2  181.25    5.75
  -7   5   2  166.30    5.26
   7   5  -2  181.02    5.52
  -7   5   2  159.29    5.13
   7   5  -2  178.74    5.51
   7   5  -2  178.36    6.01
  -7   5   2  157.58    5.66
  -7   5   2  160.97    5.76
   7   5  -2  179.77    5.52
  -5  -5   2  294.56    8.26
  -5  -5   2  301.91    8.21
  -5  -5   2  309.69    8.35
   5  -5  -2  273.89    7.15
   5  -5  -2  271.98    7.99
   5  -5  -2  265.05    6.43
  -5  -5   2  312.40    8.67
   5  -5  -2  266.10    7.04
  -5  -5   2  308.49    8.25
   5  -5  -2  254.76    7.51
   5   5  -2  269.40    7.35
  -5   5   2  311.53    8.63
  -5   5   2  316.94    8.05
  -5   5   2  313.39    8.23
   5   5  -2  267.68    7.27
  -5   5   2  300.38    8.61
   5   5  -2  248.75    7.52
   5   5  -2  259.42    7.30
  -5   5   2  296.91    8.11
   5   5  -2  267.77    7.26
   3  -5  -2  390.31   10.37
  -3  -5   2  371.64    9.60
   3  -5  -2  396.10    9.79
   3  -5  -2  391.67    9.47
  -3  -5   2  372.91    9.68
  -3  -5   2  377.08    9.55
  -3  -5   2  360.83    9.77
   3  -5  -2  381.31    9.55
   3  -5  -2  386.43    9.73
  -3  -5   2  373.46    9.42
   3   5  -2  392.52    9.95
  -3   5   2  374.49    9.09
   3   5  -2  394.09    9.82
  -3   5   2  380.34    9.71
   3   5  -2  380.32   10.35
   3   5  -2  392.21    9.83
  -3   5   2  376.72    9.46
   3   5  -2  385.89    9.85
  -3   5   2  373.99    9.43
  -1  -5   2  226.43    5.91
  -1  -5   2  232.79    6.03
  -1  -5   2  227.24    6.15
  -1  -5   2  230.14    5.99
  -1  -5   2  227.97    6.12
   1  -5  -2  354.55    8.94
   1  -5  -2  360.80    9.11
   1  -5  -2  350.84    8.93
  -1  -5   2  225.37    5.94
   1   5  -2  365.06    8.87
   1   5  -2  362.87    8.92
  -1   5   2  221.00    5.93
   1   5  -2  363.48    9.20
  -1   5   2  235.20    6.02
   1   5  -2  347.45    9.05
   1   5  -2  346.93    8.89
   1   5  -2  369.52    9.03
   1  -5   2  602.72   14.39
  -1  -5  -2  677.65   16.51
  -1  -5  -2  683.49   16.60
  -1  -5  -2  680.64   16.66
  -1  -5  -2  692.67   16.70
  -1   5  -2  694.16   16.44
   1   5   2  610.89   14.79
   1   5   2  608.89   14.73
   1   5   2  598.55   14.59
   3  -5   2   52.79    2.42
  -3  -5  -2   60.34    2.77
  -3  -5  -2   61.06    2.28
  -3  -5  -2   60.30    1.85
  -3  -5  -2   59.24    2.38
   3  -5   2   56.22    1.65
  -3  -5  -2   61.67    2.70
   3  -5   2   54.60    1.67
   3  -5   2   53.53    1.62
  -3   5  -2   60.76    2.64
  -3   5  -2   56.39    2.03
   3   5   2   49.95    2.80
  -3   5  -2   56.92    1.90
   3   5   2   53.78    2.48
   3   5   2   54.83    2.12
   3   5   2   53.99    2.16
  -3   5  -2   59.83    1.72
   3   5   2   52.65    1.79
  -3   5  -2   59.63    2.08
  -5  -5  -2  254.55    6.99
  -5  -5  -2  250.96    7.12
  -5  -5  -2  244.92    6.85
   5  -5   2  240.43    5.84
   5  -5   2  233.40    5.80
   5  -5   2  234.62    6.20
  -5  -5  -2  270.83    7.54
  -5  -5  -2  252.25    6.60
   5   5   2  242.59    6.71
   5   5   2  234.75    6.99
   5   5   2  237.34    6.28
  -5   5  -2  262.82    7.47
   5   5   2  234.44    6.34
  -5   5  -2  247.00    6.68
  -5   5  -2  255.60    6.67
  -5   5  -2  248.65    6.58
   5   5   2  238.69    6.32
   7  -5   2  109.34    3.75
  -7  -5  -2  112.36    3.78
  -7  -5  -2  108.92    3.93
  -7  -5  -2  114.54    4.11
  -7  -5  -2  112.65    4.67
  -7  -5  -2  114.32    4.11
  -7   5  -2  110.08    3.72
  -7   5  -2  113.25    4.70
   7   5   2  105.40    3.93
  -7   5  -2  113.78    3.81
   7   5   2  115.01    3.61
   7   5   2  111.61    4.47
  -7   5  -2  114.99    4.52
  -7   5  -2  114.21    3.84
   7   5   2  115.50    3.89
  -9  -5  -2  115.61    4.28
  -9  -5  -2  111.58    4.35
   9  -5   2  102.51    4.00
  -9  -5  -2  120.60    4.70
  -9  -5  -2  116.74    6.77
  -9   5  -2  117.53    4.25
   9   5   2  104.34    4.13
  -9   5  -2  114.98    4.45
   9   5   2  101.64    3.55
  -9   5  -2  122.33    5.47
  -9   5  -2  119.48    5.61
   9   5   2   99.86    3.93
  -9   5  -2  126.29    4.44
   9   5   2  101.68    4.70
 -11  -5  -2   80.66    4.40
 -11  -5  -2   84.10    3.95
 -11  -5  -2   79.25    5.20
  11  -5   2   86.70    4.07
 -11   5  -2   87.63    5.28
  11   5   2   86.91    3.28
 -11   5  -2   80.89    4.31
  11   5   2   84.84    3.16
 -11   5  -2   89.98    4.19
  11   5   2   87.18    3.63
 -11   5  -2   81.62    4.20
 -13  -5  -2   21.40    2.46
 -13  -5  -2   34.36    3.79
 -13  -5  -2   27.76    2.98
 -13   5  -2   27.94    2.92
 -13   5  -2   24.18    3.71
 -13   5  -2   24.39    2.77
  13   5   2   23.33    2.08
 -15  -5  -2   21.29    3.87
 -15  -5  -2   22.55    3.93
 -15  -5  -2   29.60    3.48
 -15   5  -2   28.71    4.35
 -15   5  -2   35.85    3.48
 -15   5  -2   30.70    3.22
 -17  -5  -2   16.05    3.65
 -17  -5  -2   14.30    6.32
 -17  -5  -2   15.90    3.12
 -17   5  -2    9.86    2.88
 -17   5  -2   11.34    2.80
 -18  -6   2    5.18    5.60
 -18  -6   2    3.70    3.22
 -18   6   2    2.87    2.54
 -18   6   2   -0.49    3.04
 -16  -6   2   14.68    3.14
 -16  -6   2   12.60    3.31
 -16  -6   2   19.85    3.98
 -16   6   2    8.09    2.68
 -16   6   2   11.16    2.59
 -16   6   2   16.72    3.79
 -14  -6   2    3.87    2.37
  14  -6  -2   -1.23    0.85
  14  -6  -2   -0.05    0.73
 -14  -6   2    6.18    3.09
 -14   6   2    5.94    3.35
 -14   6   2   -2.33    1.82
 -14   6   2    2.09    2.17
  14   6  -2   -1.46    1.13
  14   6  -2    0.47    1.46
  14   6  -2   -3.51    1.13
 -12  -6   2   25.98    3.49
 -12  -6   2   22.74    2.86
 -12  -6   2   32.16    3.28
  12  -6  -2   26.83    2.58
  12  -6  -2   27.76    2.11
  12  -6  -2   26.85    1.99
 -12   6   2   24.25    2.85
  12   6  -2   27.71    2.38
 -12   6   2   25.87    3.51
  12   6  -2   28.93    2.52
  12   6  -2   24.29    2.33
 -10  -6   2   46.14    4.12
  10  -6  -2   37.86    2.43
 -10  -6   2   44.28    3.59
 -10  -6   2   40.97    3.16
  10  -6  -2   36.93    2.91
  10  -6  -2   39.63    2.61
 -10   6   2   46.93    3.30
  10   6  -2   34.68    2.73
 -10   6   2   50.92    3.44
 -10   6   2   38.85    3.50
 -10   6   2   45.36    3.08
  10   6  -2   40.13    2.96
  10   6  -2   38.80    3.41
  10   6  -2   37.96    2.87
   8  -6  -2    4.59    1.34
  -8  -6   2   10.76    2.12
  -8  -6   2    9.99    1.76
  -8  -6   2   12.38    2.01
   8  -6  -2    4.67    1.21
  -8  -6   2   12.14    1.70
   8  -6  -2    6.00    1.29
  -8   6   2   11.96    1.62
  -8   6   2   11.94    2.36
   8   6  -2    4.82    1.49
  -8   6   2   14.27    1.73
   8   6  -2    5.53    1.41
  -8   6   2   10.63    1.89
   8   6  -2    5.60    1.48
  -8   6   2    9.84    1.71
   8   6  -2    5.49    1.62
   6  -6  -2   73.52    2.97
  -6  -6   2   59.87    3.05
  -6  -6   2   64.90    2.94
  -6  -6   2   64.68    3.12
  -6  -6   2   59.05    2.88
   6  -6  -2   79.41    3.36
  -6  -6   2   64.63    3.52
   6  -6  -2   73.86    2.88
   6   6  -2   74.29    3.55
   6   6  -2   74.25    3.30
  -6   6   2   68.32    2.97
   6   6  -2   74.66    3.26
  -6   6   2   60.10    2.66
  -6   6   2   58.18    2.80
  -6   6   2   67.72    3.51
   6   6  -2   74.60    3.17
   6   6  -2   76.53    3.18
   4  -6  -2   76.33    3.23
  -4  -6   2   89.28    3.39
  -4  -6   2   94.49    3.69
  -4  -6   2   85.32    3.25
   4  -6  -2   78.60    2.46
  -4  -6   2   88.34    3.19
   4  -6  -2   76.79    2.66
   4  -6  -2   76.50    2.88
  -4  -6   2   90.17    3.52
   4  -6  -2   83.40    3.01
   4   6  -2   83.07    3.12
   4   6  -2   77.63    3.27
  -4   6   2   88.49    3.21
  -4   6   2   92.11    3.26
   4   6  -2   80.56    3.10
   4   6  -2   68.27    3.25
  -4   6   2   88.68    3.61
  -4   6   2   82.40    3.61
   4   6  -2   80.48    3.06
  -4   6   2   87.28    2.59
   2  -6  -2   31.13    2.05
   2  -6  -2   33.29    1.78
  -2  -6   2   47.38    2.21
  -2  -6   2   41.35    1.98
  -2  -6   2   41.19    2.08
  -2  -6   2   42.07    1.98
   2  -6  -2   35.52    1.93
  -2  -6   2   38.63    2.30
   2  -6  -2   35.42    1.84
   2   6  -2   28.56    2.03
  -2   6   2   42.68    2.07
  -2   6   2   42.90    2.27
   2   6  -2   31.85    1.85
   2   6  -2   35.48    1.89
   2   6  -2   34.18    1.90
  -2   6   2   41.52    1.86
   0  -6   2   42.72    2.09
   0  -6  -2   22.94    1.91
   0  -6   2   45.04    1.65
   0  -6  -2   18.82    1.55
   0  -6   2   40.56    2.12
   0  -6   2   43.43    1.85
   0  -6  -2   22.16    1.81
   0  -6   2   41.91    2.15
   0  -6  -2   25.52    2.18
   0   6  -2   22.44    1.76
   0   6  -2   22.89    1.73
   0   6  -2   22.52    1.68
   0   6  -2   22.11    1.49
   0   6   2   39.17    2.11
   0   6   2   43.80    1.98
   0   6  -2   21.47    1.24
  -2  -6  -2   13.14    1.20
   2  -6   2   16.29    1.30
  -2  -6  -2   20.48    1.70
   2  -6   2   12.54    1.14
   2  -6   2   16.55    1.09
  -2  -6  -2   14.22    1.33
  -2  -6  -2   13.39    1.33
  -2  -6  -2   14.97    1.22
   2   6   2   15.18    1.25
  -2   6  -2   14.97    1.28
   2   6   2   17.60    1.46
   2   6   2   15.11    1.05
  -2   6  -2   16.71    1.37
  -2   6  -2   12.56    1.21
   2   6   2   12.05    1.16
  -2   6  -2   15.01    1.24
   2   6   2   15.51    1.42
  -4  -6  -2   56.47    2.62
   4  -6   2   64.13    1.99
  -4  -6  -2   54.24    2.88
   4  -6   2   65.76    2.99
   4  -6   2   61.12    1.98
  -4  -6  -2   64.36    3.08
  -4  -6  -2   55.10    2.46
  -4  -6  -2   54.20    1.98
  -4   6  -2   53.81    1.84
  -4   6  -2   52.58    2.92
  -4   6  -2   53.54    1.82
  -4   6  -2   55.97    2.21
   4   6   2   66.06    2.98
   4   6   2   61.74    2.57
  -4   6  -2   54.25    2.20
   4   6   2   64.32    3.07
   4   6   2   62.92    2.50
   4   6   2   60.88    2.52
  -6  -6  -2   42.75    2.67
  -6  -6  -2   39.97    2.01
   6  -6   2   56.00    2.30
   6  -6   2   59.88    1.81
  -6  -6  -2   33.83    2.41
  -6  -6  -2   43.11    3.04
  -6  -6  -2   37.43    2.28
  -6   6  -2   43.24    2.02
  -6   6  -2   40.64    2.14
  -6   6  -2   36.40    2.87
   6   6   2   58.79    2.50
   6   6   2   54.74    3.15
   6   6   2   62.72    2.52
  -6   6  -2   40.03    2.06
   6   6   2   55.64    2.85
  -8  -6  -2   31.94    2.27
  -8  -6  -2   24.17    2.59
   8  -6   2   34.93    2.31
  -8  -6  -2   32.68    2.47
  -8  -6  -2   33.84    2.52
   8   6   2   35.34    3.06
  -8   6  -2   31.23    2.33
  -8   6  -2   34.69    2.29
   8   6   2   37.01    2.21
   8   6   2   38.55    2.23
   8   6   2   37.33    2.60
  -8   6  -2   33.66    2.42
  -8   6  -2   33.33    2.75
  -8   6  -2   36.77    3.23
  10  -6   2    8.77    1.62
 -10  -6  -2    7.06    1.90
 -10  -6  -2    9.45    1.66
 -10  -6  -2   10.19    1.88
 -10  -6  -2    7.35    1.96
 -10  -6  -2   11.89    2.61
  10   6   2    7.58    1.39
  10   6   2   11.20    1.73
 -10   6  -2    9.69    1.85
  10   6   2    9.77    1.41
 -10   6  -2    9.07    2.06
 -10   6  -2    4.50    2.06
 -10   6  -2   10.61    1.84
 -10   6  -2   10.23    1.63
  12  -6   2    9.20    1.81
 -12  -6  -2    7.25    2.17
 -12  -6  -2   12.65    3.06
 -12  -6  -2    6.55    2.64
 -12   6  -2    8.55    2.05
 -12   6  -2    5.81    2.53
  12   6   2   11.94    1.40
  12   6   2   10.19    1.72
 -12   6  -2    5.67    2.00
  12   6   2    9.36    1.28
 -14  -6  -2    1.25    2.72
 -14  -6  -2    2.55    2.23
  14   6   2    0.55    1.11
 -14   6  -2    5.38    2.94
 -14   6  -2    4.71    2.04
 -14   6  -2    0.06    2.00
 -16  -6  -2    6.59    3.25
 -16  -6  -2    9.65    3.41
 -16  -6  -2    7.40    2.54
 -16   6  -2    2.97    3.07
 -16   6  -2    5.34    3.79
 -16   6  -2    1.63    2.02
 -18  -6  -2   -3.40    2.35
 -18  -6  -2   -0.94    2.68
 -18   6  -2   -0.71    2.20
 -17  -7   2    4.45    3.24
 -17  -7   2   -2.56    2.82
 -17  -7   2    2.14    2.67
 -17   7   2    1.26    2.47
 -17   7   2    3.87    3.26
 -15  -7   2    2.74    3.07
 -15  -7   2    0.38    2.51
 -15   7   2    3.01    2.83
 -15   7   2    1.56    2.05
  15   7  -2    6.53    1.67
 -15   7   2    0.12    2.16
 -13  -7   2    4.14    2.19
 -13  -7   2    5.96    3.05
  13  -7  -2    6.53    1.32
  13   7  -2    5.22    1.72
 -13   7   2    3.02    2.10
 -13   7   2    7.81    2.76
 -13   7   2    3.33    1.94
  13   7  -2    0.06    1.51
 -11  -7   2   15.29    2.16
  11  -7  -2   20.50    1.94
  11  -7  -2   17.54    2.17
 -11  -7   2   16.17    2.94
 -11  -7   2   17.23    2.52
  11  -7  -2   21.16    1.85
  11   7  -2   19.28    2.20
 -11   7   2   15.96    2.16
 -11   7   2   14.81    2.41
 -11   7   2   17.09    2.89
  11   7  -2   23.56    2.65
  11   7  -2   21.29    2.18
  11   7  -2   18.51    2.22
   9  -7  -2   31.99    2.29
   9  -7  -2   31.78    2.42
  -9  -7   2   32.66    2.50
   9  -7  -2   28.99    2.27
  -9  -7   2   31.82    2.73
  -9  -7   2   29.98    2.97
  -9  -7   2   30.67    3.09
   9   7  -2   34.78    2.78
  -9   7   2   29.98    2.67
  -9   7   2   29.06    2.78
  -9   7   2   30.68    2.52
   9   7  -2   34.08    2.79
  -9   7   2   31.86    3.04
   9   7  -2   32.48    2.45
  -9   7   2   33.59    2.54
   9   7  -2   28.24    2.79
   9   7  -2   32.24    2.58
  -7  -7   2   24.94    2.16
  -7  -7   2   20.04    1.98
   7  -7  -2   20.38    1.67
   7  -7  -2   17.36    1.62
   7  -7  -2   19.39    1.63
  -7  -7   2   20.21    1.77
  -7  -7   2   24.72    2.10
  -7  -7   2   23.11    2.54
   7   7  -2   17.24    1.85
  -7   7   2   19.38    2.08
  -7   7   2   21.29    1.89
  -7   7   2   21.69    2.35
   7   7  -2   17.66    1.71
   7   7  -2   19.02    1.90
  -7   7   2   20.15    1.68
   7   7  -2   16.89    1.95
   7   7  -2   18.85    2.22
  -7   7   2   25.76    2.04
   5  -7  -2  111.02    3.50
   5  -7  -2  116.05    3.17
  -5  -7   2   99.27    3.68
  -5  -7   2   97.17    3.91
   5  -7  -2  109.50    3.68
  -5  -7   2  101.20    4.16
  -5  -7   2   99.57    3.56
   5  -7  -2  110.27    4.16
   5  -7  -2  110.61    3.81
  -5   7   2   94.85    4.12
   5   7  -2  111.90    3.96
  -5   7   2   94.15    3.55
   5   7  -2  109.70    4.23
   5   7  -2  108.01    4.11
  -5   7   2  102.46    4.12
   5   7  -2  113.06    3.95
   5   7  -2  117.48    4.00
  -5   7   2  100.10    3.65
   3  -7  -2  100.24    3.39
  -3  -7   2  117.70    3.95
   3  -7  -2  105.47    3.25
   3  -7  -2  105.33    3.73
   3  -7  -2  101.18    3.03
   3  -7  -2  100.07    3.49
  -3  -7   2  105.73    3.97
  -3  -7   2  106.91    3.76
  -3  -7   2  112.57    3.65
  -3  -7   2  109.90    3.57
  -3   7   2  112.26    3.35
   3   7  -2  104.71    3.54
   3   7  -2  103.31    3.69
   3   7  -2  100.89    3.74
  -3   7   2  112.18    3.67
   3   7  -2  103.32    3.56
  -3   7   2  106.93    3.62
  -3   7   2  115.03    3.94
   3   7  -2  109.12    3.52
  -1  -7   2    6.01    1.25
  -1  -7   2    5.75    1.13
   1  -7  -2   11.09    1.20
   1  -7  -2   12.40    1.46
   1  -7  -2   12.21    1.35
   1  -7  -2   11.16    1.32
  -1  -7   2    4.28    0.93
  -1  -7   2    6.46    1.17
  -1  -7   2    8.07    1.10
  -1   7   2    6.00    1.04
   1   7  -2   11.45    1.09
  -1   7   2    7.38    1.46
   1   7  -2   10.71    1.35
   1   7  -2    9.63    1.17
   1   7  -2   12.99    1.35
   1   7  -2   11.51    1.31
  -1   7   2    4.26    1.06
  -1   7   2    7.03    1.30
  -1  -7  -2  117.86    3.73
   1  -7   2   94.71    3.10
  -1  -7  -2  116.00    3.80
  -1  -7  -2  115.34    3.99
  -1  -7  -2  119.96    3.97
   1  -7   2   89.21    2.43
   1  -7   2   93.33    2.92
  -1  -7  -2  113.96    3.73
   1  -7   2   90.31    3.13
   1  -7   2   88.82    2.81
  -1   7  -2  117.20    3.04
   1   7   2   89.80    3.18
  -1   7  -2  120.15    3.75
  -1   7  -2  125.21    3.88
  -1   7  -2  117.52    3.65
   1   7   2   86.09    3.03
   1   7   2   88.04    3.48
   1   7   2   89.79    3.09
  -1   7  -2  115.57    3.49
   3  -7   2   46.05    1.81
   3  -7   2   48.52    2.53
  -3  -7  -2   49.49    2.79
  -3  -7  -2   51.21    2.37
   3  -7   2   51.25    1.88
  -3  -7  -2   51.78    2.47
  -3  -7  -2   49.46    2.79
  -3   7  -2   52.52    2.64
  -3   7  -2   51.82    2.11
   3   7   2   52.05    2.34
   3   7   2   51.51    2.65
  -3   7  -2   49.42    2.11
  -3   7  -2   51.22    2.04
   3   7   2   47.72    2.70
   3   7   2   47.89    2.33
   3   7   2   49.54    1.84
  -5  -7  -2    9.94    1.87
   5  -7   2   13.19    1.15
  -5  -7  -2    6.06    1.48
   5  -7   2   12.94    1.53
  -5  -7  -2    8.67    1.40
   5  -7   2   15.74    1.12
  -5  -7  -2    9.11    0.99
  -5  -7  -2    7.20    1.34
   5  -7   2   15.85    1.20
  -5   7  -2    8.74    1.13
   5   7   2   16.55    1.48
   5   7   2   17.86    2.00
  -5   7  -2    9.64    0.91
  -5   7  -2    7.98    1.17
   5   7   2   15.85    1.29
  -5   7  -2    8.64    1.67
   5   7   2   18.47    1.58
   5   7   2   14.95    1.67
  -7  -7  -2  101.97    4.04
  -7  -7  -2  100.90    4.59
  -7  -7  -2  104.18    3.88
  -7  -7  -2   96.10    4.07
   7  -7   2   87.39    2.41
   7  -7   2   85.69    3.04
  -7   7  -2  101.91    3.42
   7   7   2   87.76    3.26
   7   7   2   87.38    3.28
  -7   7  -2   99.28    3.57
  -7   7  -2  106.86    3.68
   7   7   2   84.77    4.02
   7   7   2   88.42    3.72
  -7   7  -2  105.29    4.57
   7   7   2   84.70    3.26
  -9  -7  -2   65.91    3.40
  -9  -7  -2   66.59    3.64
  -9  -7  -2   67.22    3.62
  -9  -7  -2   66.94    4.39
  -9  -7  -2   60.95    3.01
   9  -7   2   66.76    3.06
  -9   7  -2   63.28    4.27
   9   7   2   65.07    2.99
   9   7   2   66.46    3.02
  -9   7  -2   59.97    3.08
  -9   7  -2   58.92    3.25
   9   7   2   68.84    3.44
  -9   7  -2   69.87    3.19
  -9   7  -2   57.16    3.88
   9   7   2   72.99    5.30
 -11  -7  -2    9.85    1.72
  11  -7   2   17.54    2.00
 -11  -7  -2   15.01    3.00
 -11  -7  -2   10.62    2.25
 -11  -7  -2   17.94    2.19
 -11   7  -2   11.04    1.97
  11   7   2   18.58    1.70
 -11   7  -2   13.12    2.75
  11   7   2   16.96    2.09
  11   7   2   16.34    1.71
 -11   7  -2   13.37    2.06
 -13  -7  -2    8.79    1.78
 -13  -7  -2   17.08    2.79
 -13  -7  -2    9.98    2.96
  13  -7   2   13.01    1.96
  13   7   2    9.89    1.74
 -13   7  -2   13.03    2.58
 -13   7  -2   13.76    2.36
  13   7   2   11.35    1.18
  13   7   2   12.00    1.28
 -13   7  -2    8.47    2.95
 -15  -7  -2    2.89    2.48
 -15  -7  -2    1.24    3.12
 -15   7  -2    5.94    2.32
 -15   7  -2    4.66    3.14
 -15   7  -2    3.38    2.00
 -17  -7  -2    1.78    2.25
 -17  -7  -2    0.09    2.88
 -17  -7  -2    4.66    3.33
 -17   7  -2   -0.48    3.52
 -17   7  -2   -2.45    2.13
 -17   7  -2    4.07    2.02
 -18  -8   2    7.25    3.05
 -18  -8   2    6.88    3.42
 -18  -8   2    5.15    3.31
 -18   8   2   12.14    6.22
 -18   8   2    6.97    2.78
 -16  -8   2   19.81    3.58
 -16  -8   2   22.37    3.76
 -16  -8   2   15.86    3.62
 -16   8   2   10.88    3.49
  16   8  -2   16.13    1.81
 -16   8   2   18.54    3.27
 -14  -8   2   53.03    6.49
 -14  -8   2   43.20    4.00
 -14   8   2   38.61    3.25
  14   8  -2   36.65    3.09
 -14   8   2   43.27    3.84
 -14   8   2   38.78    4.16
  14   8  -2   35.81    2.94
  14   8  -2   36.52    2.81
 -12  -8   2   31.85    3.28
  12  -8  -2   40.40    2.31
 -12  -8   2   42.26    4.20
 -12  -8   2   40.23    3.23
  12  -8  -2   39.08    3.24
  12  -8  -2   38.30    2.51
 -12   8   2   39.04    3.38
  12   8  -2   39.77    2.91
 -12   8   2   43.77    4.17
  12   8  -2   42.06    3.25
 -12   8   2   39.38    3.35
 -10  -8   2   88.59    4.10
  10  -8  -2   87.40    3.79
 -10  -8   2   85.04    4.62
 -10  -8   2   91.82    5.24
  10  -8  -2   85.23    3.55
  10  -8  -2   84.60    3.39
 -10   8   2   95.70    4.04
  10   8  -2   81.47    4.32
  10   8  -2   74.80    3.84
 -10   8   2   83.41    5.02
  10   8  -2   92.39    4.17
  -8  -8   2   47.35    3.32
  -8  -8   2   47.49    3.00
  -8  -8   2   52.02    3.30
   8  -8  -2   49.74    2.65
   8  -8  -2   49.51    2.57
  -8  -8   2   48.80    2.87
  -8  -8   2   55.01    4.33
   8  -8  -2   52.94    2.78
  -8   8   2   44.34    2.88
   8   8  -2   51.07    3.18
   8   8  -2   49.65    3.24
  -8   8   2   50.30    3.71
  -8   8   2   52.57    2.68
   8   8  -2   53.96    3.00
   8   8  -2   51.17    3.04
   8   8  -2   54.85    3.56
  -8   8   2   45.41    3.05
   6  -8  -2  120.98    4.12
   6  -8  -2  123.76    4.65
  -6  -8   2   84.93    4.08
   6  -8  -2  119.75    3.98
  -6  -8   2   83.67    3.39
  -6  -8   2   95.01    3.86
   6  -8  -2  122.66    3.82
  -6  -8   2   93.27    3.88
  -6  -8   2   89.92    3.63
  -6   8   2   83.87    4.00
   6   8  -2  116.33    4.47
  -6   8   2   91.55    3.58
  -6   8   2   87.12    3.47
   6   8  -2  120.78    4.29
   6   8  -2  127.78    4.34
   6   8  -2  126.71    4.35
  -6   8   2   96.96    4.17
   6   8  -2  117.48    4.65
  -4  -8   2  250.86    7.03
  -4  -8   2  237.38    6.84
   4  -8  -2  244.68    6.34
  -4  -8   2  243.54    7.21
   4  -8  -2  251.18    6.29
  -4  -8   2  248.57    7.19
  -4  -8   2  236.70    7.05
   4  -8  -2  229.72    6.59
   4  -8  -2  239.82    7.08
   4  -8  -2  239.14    6.70
   4   8  -2  243.74    6.77
   4   8  -2  230.35    6.98
  -4   8   2  251.91    7.29
  -4   8   2  242.88    6.84
  -4   8   2  242.38    6.80
   4   8  -2  246.57    6.84
   4   8  -2  241.23    6.85
  -4   8   2  240.77    6.32
   4   8  -2  245.59    7.08
   2  -8  -2  222.70    6.30
  -2  -8   2  214.40    6.09
  -2  -8   2  225.14    6.45
  -2  -8   2  226.41    6.63
   2  -8  -2  210.41    5.92
  -2  -8   2  224.23    6.22
   2  -8  -2  214.32    5.99
  -2  -8   2  221.96    6.19
  -2  -8   2  212.25    6.06
   2   8  -2  215.65    6.02
   2   8  -2  225.02    6.06
   2   8  -2  222.30    6.05
  -2   8   2  218.66    6.02
  -2   8   2  226.73    6.49
  -2   8   2  217.07    6.12
   2   8  -2  206.32    5.98
  -2   8   2  226.49    6.19
   2   8  -2  201.43    6.18
   0  -8   2  269.61    7.52
   0  -8   2  278.48    7.46
   0  -8   2  277.58    7.25
   0  -8   2  287.04    7.53
   0  -8  -2  336.60    8.68
   0  -8  -2  337.53    8.82
   0  -8   2  269.02    7.23
   0  -8  -2  333.80    8.53
   0   8   2  282.38    7.88
   0   8  -2  337.19    8.27
   0   8  -2  322.09    8.54
   0   8  -2  326.70    8.71
   0   8  -2  346.43    9.05
   0   8   2  277.05    7.61
   0   8   2  282.47    7.54
   0   8  -2  322.34    8.69
   2  -8   2  481.80   12.42
   2  -8   2  489.67   12.14
  -2  -8  -2  499.81   12.99
   2  -8   2  493.78   11.98
  -2  -8  -2  539.56   13.23
  -2  -8  -2  515.03   13.07
  -2  -8  -2  526.25   13.30
  -2  -8  -2  515.22   13.29
   2  -8   2  490.79   11.97
   2   8   2  468.56   12.46
   2   8   2  486.59   12.43
  -2   8  -2  522.39   13.16
  -2   8  -2  526.81   12.86
  -2   8  -2  520.39   12.81
   2   8   2  488.18   12.61
  -2   8  -2  518.21   12.85
   2   8   2  512.66   12.36
   4  -8   2  216.72    5.54
  -4  -8  -2  179.23    5.41
  -4  -8  -2  190.50    5.93
  -4  -8  -2  182.79    5.58
   4  -8   2  210.46    6.37
   4  -8   2  214.68    5.52
  -4  -8  -2  180.51    4.89
  -4  -8  -2  184.82    5.93
   4   8   2  217.99    6.50
   4   8   2  205.24    6.02
   4   8   2  217.82    6.04
  -4   8  -2  183.27    4.94
  -4   8  -2  190.22    5.22
  -4   8  -2  174.56    5.18
   4   8   2  210.85    5.60
  -4   8  -2  191.47    5.90
   4   8   2  208.29    6.39
   6  -8   2  160.34    4.41
  -6  -8  -2  180.71    5.59
   6  -8   2  162.86    4.27
  -6  -8  -2  185.00    5.96
  -6  -8  -2  182.59    5.75
  -6  -8  -2  177.88    5.06
   6  -8   2  163.85    4.29
  -6  -8  -2  176.85    6.24
  -6   8  -2  182.64    5.35
   6   8   2  161.57    5.65
  -6   8  -2  177.28    5.29
   6   8   2  162.10    4.95
   6   8   2  159.76    4.98
  -6   8  -2  193.92    4.90
  -6   8  -2  181.66    6.18
   6   8   2  160.21    5.37
   6   8   2  166.05    4.72
  -8  -8  -2  154.54    5.54
  -8  -8  -2  149.95    5.43
  -8  -8  -2  165.78    7.77
   8  -8   2  164.10    5.13
  -8  -8  -2  145.45    4.69
  -8   8  -2  155.83    5.03
  -8   8  -2  152.69    5.90
   8   8   2  170.19    5.26
  -8   8  -2  155.08    4.69
  -8   8  -2  151.24    4.92
  -8   8  -2  144.76    6.61
   8   8   2  164.22    6.18
   8   8   2  173.26    5.78
   8   8   2  160.26    5.20
   8   8   2  173.10    5.27
  10  -8   2   55.91    2.96
 -10  -8  -2   64.12    3.91
 -10  -8  -2   57.42    3.66
 -10  -8  -2   53.91    2.98
 -10  -8  -2   60.21    4.60
  10   8   2   58.99    3.46
  10   8   2   56.53    2.94
 -10   8  -2   59.89    3.45
  10   8   2   58.14    2.93
 -10   8  -2   57.32    3.14
 -10   8  -2   59.76    4.59
 -10   8  -2   54.64    3.11
 -12  -8  -2   35.01    2.74
 -12  -8  -2   32.03    3.70
  12  -8   2   25.98    2.35
 -12  -8  -2   41.14    3.54
 -12   8  -2   32.70    2.91
 -12   8  -2   33.04    3.63
  12   8   2   28.83    2.16
 -12   8  -2   36.56    3.07
  12   8   2   29.82    2.28
 -14  -8  -2   49.96    4.09
 -14  -8  -2   38.45    3.39
 -14   8  -2   52.83    4.05
 -14   8  -2   49.19    3.67
  14   8   2   40.98    2.87
 -14   8  -2   41.20    4.57
 -16  -8  -2   15.99    3.08
 -16  -8  -2    5.62    3.23
 -16   8  -2   18.74    4.79
 -16   8  -2   17.25    3.85
 -16   8  -2   12.15    2.33
 -17  -9   2   13.18    3.18
 -17  -9   2   20.97    6.29
 -17  -9   2   22.45    4.16
 -17   9   2    5.27    5.03
 -17   9   2   14.16    3.14
 -15  -9   2   38.01    4.15
 -15  -9   2   37.12    4.44
 -15   9   2   45.72    4.04
  15   9  -2   42.79    3.17
 -15   9   2   41.62    4.90
  13  -9  -2   48.45    2.37
 -13  -9   2   45.76    4.41
 -13  -9   2   51.32    4.11
  13  -9  -2   47.90    2.43
  13  -9  -2   47.29    3.36
  13   9  -2   53.82    3.54
 -13   9   2   41.33    3.97
  13   9  -2   51.40    3.28
 -13   9   2   59.39    4.31
  13   9  -2   50.61    3.50
 -11  -9   2   42.11    3.14
  11  -9  -2   40.34    2.40
  11  -9  -2   39.92    2.93
 -11  -9   2   45.06    3.71
  11  -9  -2   41.52    2.64
 -11  -9   2   44.96    4.15
 -11   9   2   39.67    3.28
  11   9  -2   40.32    3.22
 -11   9   2   42.32    3.04
 -11   9   2   32.12    3.40
  11   9  -2   38.62    3.51
  11   9  -2   39.39    2.98
  11   9  -2   43.59    3.66
   9  -9  -2   92.92    3.70
  -9  -9   2   74.10    4.11
   9  -9  -2   85.13    3.61
   9  -9  -2   89.01    3.52
  -9  -9   2   69.82    4.60
  -9  -9   2   67.60    3.49
  -9   9   2   73.44    3.86
   9   9  -2   91.84    4.06
   9   9  -2   89.72    4.30
   9   9  -2   92.47    4.12
  -9   9   2   67.61    3.57
   9   9  -2   92.71    4.31
  -9   9   2   77.98    4.64
  -7  -9   2  161.76    5.27
   7  -9  -2  175.58    5.24
  -7  -9   2  171.69    5.77
  -7  -9   2  175.92    5.81
  -7  -9   2  166.71    6.14
   7  -9  -2  160.79    5.06
  -7  -9   2  165.67    6.00
  -7   9   2  165.28    6.04
   7   9  -2  165.05    5.47
   7   9  -2  162.43    5.45
  -7   9   2  153.31    5.30
  -7   9   2  163.02    6.84
   7   9  -2  168.79    5.50
   7   9  -2  162.53    5.67
  -7   9   2  162.19    5.47
  -5  -9   2  113.99    4.03
   5  -9  -2  137.22    4.42
  -5  -9   2  124.35    4.64
  -5  -9   2  123.94    4.73
  -5  -9   2  121.66    4.45
   5  -9  -2  135.84    3.92
  -5  -9   2  122.89    4.28
   5  -9  -2  132.40    4.83
   5  -9  -2  136.22    3.96
   5  -9  -2  128.48    4.28
  -5   9   2  123.13    4.72
  -5   9   2  121.44    4.19
   5   9  -2  134.88    4.60
  -5   9   2  127.79    4.30
   5   9  -2  140.08    4.86
   5   9  -2  139.03    4.90
   5   9  -2  134.03    4.59
   5   9  -2  139.10    4.53
  -5   9   2  120.53    3.53
  -3  -9   2  516.05   13.18
   3  -9  -2  579.77   14.30
  -3  -9   2  490.69   12.95
   3  -9  -2  556.22   14.58
  -3  -9   2  488.10   12.81
   3  -9  -2  573.35   14.12
  -3  -9   2  525.51   13.07
  -3  -9   2  502.30   12.92
   3  -9  -2  564.22   14.25
   3   9  -2  590.18   14.44
   3   9  -2  588.65   14.34
   3   9  -2  557.30   14.43
  -3   9   2  492.38   12.79
  -3   9   2  501.19   12.57
   3   9  -2  564.81   14.36
  -3   9   2  508.68   13.15
   3   9  -2  560.80   14.59
  -3   9   2  520.65   12.86
   1  -9  -2  797.46   19.14
  -1  -9   2  774.29   19.00
   1  -9  -2  762.87   19.48
  -1  -9   2  729.84   18.58
  -1  -9   2  778.77   18.82
   1  -9  -2  805.21   19.43
  -1  -9   2  758.38   18.73
   1  -9  -2  818.14   19.51
   1  -9  -2  756.26   19.68
   1   9  -2  792.71   19.58
  -1   9   2  771.86   19.01
   1   9  -2  769.40   19.66
   1   9  -2  829.73   19.59
   1   9  -2  823.25   19.25
   1   9  -2  786.01   19.36
  -1   9   2  752.31   18.76
  -1   9   2  809.98   19.33
   1   9  -2  802.76   19.49
  -1  -9  -2  508.19   13.18
   1  -9   2  457.10   10.98
   1  -9   2  467.36   11.63
  -1  -9  -2  504.89   13.22
   1  -9   2  433.71   11.45
  -1  -9  -2  508.88   13.00
   1  -9   2  467.99   11.79
   1  -9   2  464.05   11.40
  -1  -9  -2  520.28   13.06
  -1  -9  -2  506.75   13.43
   1   9   2  458.15   11.76
  -1   9  -2  515.17   13.23
  -1   9  -2  528.98   13.04
  -1   9  -2  509.18   12.85
  -1   9  -2  535.43   13.14
   1   9   2  451.66   11.59
   1   9   2  451.40   11.78
  -1   9  -2  530.30   12.38
  -3  -9  -2  428.09   11.08
  -3  -9  -2  428.67   11.01
  -3  -9  -2  425.28   10.77
   3  -9   2  357.30    9.17
  -3  -9  -2  393.03   10.59
   3  -9   2  372.26    9.23
   3  -9   2  361.39    9.80
   3   9   2  382.66    9.68
   3   9   2  364.82    9.88
   3   9   2  363.30    9.92
  -3   9  -2  394.09   10.40
   3   9   2  372.27    9.17
  -3   9  -2  404.31   10.88
  -3   9  -2  400.79   10.41
  -3   9  -2  408.22   10.33
   3   9   2  361.68    9.61
   5  -9   2  120.14    3.51
  -5  -9  -2  114.42    4.05
   5  -9   2  124.25    3.56
  -5  -9  -2  122.25    4.70
   5  -9   2  122.76    4.58
  -5  -9  -2  114.34    3.47
  -5  -9  -2  117.91    4.53
  -5  -9  -2  114.41    4.21
  -5   9  -2  121.97    3.87
  -5   9  -2  111.88    3.32
   5   9   2  118.11    4.53
  -5   9  -2  113.16    3.81
   5   9   2  126.41    3.74
   5   9   2  130.49    4.71
   5   9   2  127.84    4.16
  -5   9  -2  117.42    4.59
   5   9   2  118.99    4.14
   7  -9   2  153.74    4.05
   7  -9   2  151.15    4.30
  -7  -9  -2  146.54    5.37
  -7  -9  -2  141.95    5.02
  -7  -9  -2  148.29    5.83
  -7  -9  -2  144.51    4.81
  -7  -9  -2  146.62    5.23
   7   9   2  155.72    5.75
   7   9   2  155.33    4.93
  -7   9  -2  153.90    4.22
  -7   9  -2  148.34    4.80
  -7   9  -2  144.92    4.73
   7   9   2  147.01    5.36
  -7   9  -2  151.42    5.73
   7   9   2  149.18    4.92
   7   9   2  157.34    4.72
  -9  -9  -2   64.43    2.95
  -9  -9  -2   62.32    3.55
  -9  -9  -2   68.44    4.69
  -9  -9  -2   67.77    3.97
   9  -9   2   49.07    2.54
  -9   9  -2   67.23    4.48
   9   9   2   56.31    2.95
  -9   9  -2   63.53    3.44
  -9   9  -2   67.27    2.92
   9   9   2   53.20    3.43
   9   9   2   56.96    2.99
 -11  -9  -2   73.32    5.20
  11  -9   2   58.81    3.06
 -11  -9  -2   65.75    4.29
 -11  -9  -2   68.22    4.08
 -11  -9  -2   64.16    3.28
 -11   9  -2   64.30    6.03
 -11   9  -2   70.27    3.40
 -11   9  -2   62.40    5.00
  11   9   2   60.21    3.60
  11   9   2   64.66    3.14
  11   9   2   59.70    3.04
 -13  -9  -2   45.50    4.45
 -13  -9  -2   50.45    4.11
 -13  -9  -2   47.76    4.31
  13   9   2   45.61    2.52
  13   9   2   49.00    2.42
 -13   9  -2   50.14    3.88
  13   9   2   37.51    3.18
 -13   9  -2   44.31    4.29
 -13   9  -2   52.80    3.41
 -15  -9  -2   30.48    3.60
 -15  -9  -2   30.68    4.31
 -15   9  -2   35.07    2.94
 -15   9  -2   29.06    3.20
 -15   9  -2   23.34    3.93
 -17  -9  -2   20.01    4.07
 -17  -9  -2   18.77    4.41
 -17  -9  -2   17.64    3.20
 -17   9  -2   19.07    3.88
 -17   9  -2   23.09    3.15
 -16 -10   2    5.38    2.88
 -16 -10   2    0.51    3.11
 -16  10   2    1.82    2.44
  16  10  -2    2.07    1.45
 -16  10   2    5.78    3.20
 -14 -10   2   17.27    3.12
 -14 -10   2   11.80    3.54
 -14  10   2   16.24    2.84
  14  10  -2   14.15    2.16
  14  10  -2    6.70    2.03
 -14  10   2   10.48    3.12
  12 -10  -2   22.12    1.73
 -12 -10   2   12.41    2.56
  12 -10  -2   24.19    1.92
 -12 -10   2   13.40    2.04
  12 -10  -2   19.18    2.12
 -12 -10   2   20.83    3.65
  12  10  -2   20.72    2.46
  12  10  -2   27.46    2.92
  12  10  -2   20.90    2.35
  12  10  -2   20.83    2.60
 -12  10   2   22.22    2.68
 -12  10   2   13.51    2.85
 -10 -10   2   37.27    3.76
  10 -10  -2   41.39    2.73
  10 -10  -2   41.45    2.72
  10 -10  -2   38.08    2.52
 -10 -10   2   48.18    3.87
 -10 -10   2   41.61    3.01
  10  10  -2   42.45    3.07
 -10  10   2   35.39    3.11
  10  10  -2   36.52    3.31
  10  10  -2   42.33    3.45
 -10  10   2   32.77    3.14
  10  10  -2   40.79    3.24
  -8 -10   2   77.75    4.09
   8 -10  -2   61.12    2.81
  -8 -10   2   73.87    3.72
  -8 -10   2   74.78    4.57
   8 -10  -2   62.58    2.95
  -8 -10   2   76.34    3.47
   8 -10  -2   65.50    3.13
   8  10  -2   62.59    3.91
   8  10  -2   65.37    3.58
  -8  10   2   74.61    3.60
   8  10  -2   63.67    3.42
  -8  10   2   78.17    3.83
   8  10  -2   59.03    3.44
   8  10  -2   65.31    3.71
  -8  10   2   74.62    4.40
  -8  10   2   74.14    4.38
  -6 -10   2   74.75    3.16
  -6 -10   2   72.57    3.37
  -6 -10   2   75.50    3.66
  -6 -10   2   77.28    3.99
   6 -10  -2   80.83    2.63
  -6 -10   2   76.45    3.78
   6 -10  -2   72.99    3.10
   6 -10  -2   76.23    2.78
   6 -10  -2   77.98    3.76
   6 -10  -2   79.64    3.30
   6  10  -2   82.69    3.79
   6  10  -2   81.16    3.54
   6  10  -2   80.28    3.55
   6  10  -2   79.00    3.86
  -6  10   2   74.64    3.87
   6  10  -2   88.31    3.52
  -6  10   2   80.18    3.45
  -6  10   2   75.33    3.32
  -4 -10   2   28.05    2.22
  -4 -10   2   20.98    2.10
  -4 -10   2   23.20    1.96
   4 -10  -2   16.25    1.52
  -4 -10   2   22.65    1.93
   4 -10  -2   15.81    1.59
  -4 -10   2   23.31    2.00
   4 -10  -2   17.32    1.49
  -4 -10   2   32.26    2.68
   4 -10  -2   15.82    1.37
   4 -10  -2   13.51    1.63
   4  10  -2   21.80    1.96
  -4  10   2   25.28    2.20
  -4  10   2   26.78    2.06
  -4  10   2   24.07    1.82
   4  10  -2   17.54    1.66
  -4  10   2   23.71    1.79
   4  10  -2   14.09    1.67
   4  10  -2   22.77    1.96
   2 -10  -2   99.50    4.02
  -2 -10   2   69.32    3.04
   2 -10  -2   98.34    3.71
   2 -10  -2   98.40    3.69
  -2 -10   2   64.90    3.10
  -2 -10   2   67.47    2.99
   2 -10  -2  102.21    3.75
  -2 -10   2   64.18    3.32
   2  10  -2  105.33    4.10
  -2  10   2   63.51    2.95
  -2  10   2   66.52    3.20
   2  10  -2  102.12    3.78
   2  10  -2   95.73    3.67
   2  10  -2   96.20    3.60
  -2  10   2   70.28    3.14
  -2  10   2   69.24    3.54
   0 -10  -2  133.94    4.99
   0 -10   2  139.57    4.15
   0 -10   2  149.78    4.85
   0 -10  -2  135.53    4.63
   0 -10  -2  136.91    4.27
   0 -10   2  142.12    4.47
   0 -10  -2  139.72    4.78
   0 -10  -2  135.78    4.50
   0 -10   2  138.91    4.86
   0 -10   2  141.90    4.71
   0  10  -2  131.90    3.95
   0  10   2  143.47    4.77
   0  10  -2  141.91    5.06
   0  10  -2  137.16    4.58
   0  10   2  152.91    4.91
   0  10   2  146.77    4.60
   0  10  -2  136.82    4.35
   0  10  -2  144.47    4.63
  -2 -10  -2  218.89    6.50
   2 -10   2  210.49    5.17
  -2 -10  -2  224.31    6.55
  -2 -10  -2  229.32    6.61
   2 -10   2  208.76    5.87
  -2 -10  -2  227.28    6.90
   2 -10   2  212.61    6.37
  -2 -10  -2  225.02    6.82
   2 -10   2  217.67    6.13
   2 -10   2  215.35    5.91
   2  10   2  207.83    6.16
   2  10   2  218.25    5.89
  -2  10  -2  227.22    6.74
  -2  10  -2  224.32    6.40
  -2  10  -2  215.90    6.22
   2  10   2  219.60    6.34
   2  10   2  217.10    6.52
   2  10   2  209.67    6.28
   4 -10   2  143.30    4.19
  -4 -10  -2  139.11    4.72
  -4 -10  -2  136.56    4.99
  -4 -10  -2  128.52    4.51
   4 -10   2  147.74    4.25
   4 -10   2  148.91    5.02
  -4 -10  -2  135.94    4.94
  -4 -10  -2  134.04    4.98
   4  10   2  145.51    4.74
  -4  10  -2  133.74    4.30
  -4  10  -2  135.88    4.29
   4  10   2  146.05    5.10
   4  10   2  149.29    4.78
  -4  10  -2  141.53    4.93
  -4  10  -2  131.18    4.04
   4  10   2  152.07    4.25
   4  10   2  145.03    5.08
   6 -10   2   56.94    2.10
   6 -10   2   56.65    2.14
  -6 -10  -2   54.57    3.42
  -6 -10  -2   55.54    2.91
   6 -10   2   58.31    3.27
  -6 -10  -2   58.75    3.25
  -6 -10  -2   57.30    2.32
  -6 -10  -2   53.41    3.64
  -6  10  -2   56.73    2.73
   6  10   2   55.56    2.84
   6  10   2   55.44    3.34
   6  10   2   55.26    3.30
   6  10   2   56.63    2.49
  -6  10  -2   59.27    3.52
  -6  10  -2   57.26    2.69
   6  10   2   62.81    2.88
  -8 -10  -2   25.51    2.62
   8 -10   2   34.97    1.89
  -8 -10  -2   22.79    2.38
  -8 -10  -2   24.50    1.92
  -8 -10  -2   24.69    3.00
  -8 -10  -2   25.25    2.33
   8  10   2   35.64    3.09
  -8  10  -2   26.29    2.10
  -8  10  -2   27.20    2.19
   8  10   2   36.28    2.46
   8  10   2   36.17    2.63
  -8  10  -2   25.39    1.71
   8  10   2   33.25    2.60
  -8  10  -2   17.14    2.37
 -10 -10  -2   51.18    3.84
 -10 -10  -2   50.29    2.73
  10 -10   2   44.25    2.44
 -10 -10  -2   47.50    4.12
 -10 -10  -2   45.21    3.74
 -10  10  -2   45.28    3.01
 -10  10  -2   48.69    3.23
  10  10   2   47.15    3.43
 -10  10  -2   47.86    4.15
 -10  10  -2   44.42    2.57
  10  10   2   46.10    2.83
  10  10   2   48.12    2.99
 -12 -10  -2   15.00    2.62
  12 -10   2   17.22    1.83
 -12 -10  -2   16.06    1.85
 -12 -10  -2   14.81    2.41
 -12 -10  -2   19.38    3.60
 -12  10  -2   11.70    2.24
 -12  10  -2   17.06    1.88
  12  10   2   19.20    1.86
  12  10   2   19.35    1.94
 -12  10  -2   10.84    3.09
  12  10   2   21.00    2.49
 -14 -10  -2   17.58    3.83
 -14 -10  -2   18.66    3.22
 -14  10  -2   21.35    2.85
  14  10   2   22.30    2.02
  14  10   2   24.28    1.80
 -14  10  -2   21.77    3.84
 -14  10  -2   24.63    2.38
 -16 -10  -2    6.52    3.44
 -16 -10  -2   12.59    3.08
 -16  10  -2    8.13    2.50
 -16  10  -2   10.03    3.49
 -17 -11   2   -2.65    2.50
 -17 -11   2    2.63    2.94
 -17  11   2    3.48    3.26
 -17  11   2    0.58    2.38
 -15 -11   2    1.73    3.27
 -15 -11   2    4.37    2.59
 -15  11   2    7.17    3.27
 -15  11   2    1.28    3.02
  15  11  -2    4.16    1.75
  13 -11  -2    0.94    0.99
  13 -11  -2    1.63    0.86
 -13 -11   2    1.71    2.68
 -13 -11   2    1.71    2.33
 -13  11   2    3.93    2.15
  13  11  -2    4.51    1.87
 -13  11   2    4.99    3.17
 -11 -11   2    2.91    2.68
  11 -11  -2    0.70    1.28
 -11 -11   2   -0.99    1.97
 -11 -11   2    1.07    1.38
  11 -11  -2    1.71    1.28
  11  11  -2   -0.38    1.76
  11  11  -2    2.43    1.77
  11  11  -2   -0.32    1.60
 -11  11   2    1.35    1.87
  11  11  -2   -0.78    1.34
 -11  11   2   -1.04    2.01
   9 -11  -2   11.60    1.58
  -9 -11   2    6.75    2.11
   9 -11  -2    8.24    1.59
  -9 -11   2    3.02    2.39
  -9 -11   2    7.86    1.60
  -9 -11   2    6.89    2.07
   9 -11  -2    9.85    1.47
   9  11  -2    8.39    1.97
   9  11  -2    7.91    1.89
  -9  11   2    8.82    2.18
  -9  11   2    7.16    2.09
   9  11  -2    7.96    1.97
   9  11  -2    8.56    1.78
   7 -11  -2   24.74    2.16
   7 -11  -2   23.78    2.00
   7 -11  -2   22.87    2.48
  -7 -11   2   26.58    2.29
   7 -11  -2   24.02    1.83
  -7 -11   2   31.78    2.81
  -7 -11   2   23.52    2.99
  -7 -11   2   25.62    2.29
  -7  11   2   29.51    2.84
  -7  11   2   30.01    3.27
   7  11  -2   23.08    2.37
   7  11  -2   19.35    2.24
  -7  11   2   28.86    2.41
   7  11  -2   24.36    2.19
  -7  11   2   24.51    2.48
   7  11  -2   26.28    2.37
   7  11  -2   28.74    2.38
  -5 -11   2   30.28    2.28
  -5 -11   2   23.63    2.12
  -5 -11   2   22.13    2.28
  -5 -11   2   28.12    2.11
  -5 -11   2   26.00    2.23
   5 -11  -2   26.28    2.08
   5 -11  -2   29.17    2.48
   5 -11  -2   26.52    1.93
  -5 -11   2   34.18    2.74
   5 -11  -2   27.81    1.59
   5 -11  -2   33.53    2.31
   5  11  -2   28.32    2.43
  -5  11   2   29.32    2.44
   5  11  -2   26.61    2.31
   5  11  -2   21.38    2.09
  -5  11   2   24.03    2.20
  -5  11   2   29.85    1.79
   5  11  -2   29.82    2.48
   5  11  -2   31.42    2.61
  -5  11   2   28.15    2.14
   3 -11  -2   23.61    1.87
   3 -11  -2   27.32    2.22
   3 -11  -2   24.29    1.91
  -3 -11   2   21.34    2.06
   3 -11  -2   26.75    2.23
  -3 -11   2   24.00    2.28
  -3 -11   2   25.77    2.09
  -3 -11   2   22.39    1.98
  -3 -11   2   21.17    1.90
   3  11  -2   25.78    2.00
  -3  11   2   24.39    2.07
  -3  11   2   22.40    2.19
   3  11  -2   24.45    2.22
  -3  11   2   26.39    2.06
   3  11  -2   27.58    2.35
   3  11  -2   26.68    2.08
   3  11  -2   27.41    2.37
  -3  11   2   25.38    2.00
  -1 -11   2   72.98    3.76
  -1 -11   2   73.95    3.35
   1 -11  -2   71.04    2.74
   1 -11  -2   69.29    3.18
   1 -11  -2   66.78    3.31
  -1 -11   2   73.63    2.98
   1 -11  -2   65.43    3.23
  -1 -11   2   70.72    3.20
   1 -11  -2   69.67    3.58
   1  11  -2   70.37    3.07
   1  11  -2   72.68    3.34
   1  11  -2   68.14    3.76
   1  11  -2   73.24    3.38
  -1  11   2   72.83    3.31
  -1  11   2   77.03    4.16
  -1  11   2   73.68    3.19
  -1  11   2   73.15    3.59
   1  11  -2   70.89    3.17
  -1 -11  -2    1.71    1.40
  -1 -11  -2    2.48    1.34
   1 -11   2    3.00    1.40
  -1 -11  -2    1.09    1.71
   1 -11   2    1.73    1.20
  -1 -11  -2    3.81    1.49
   1 -11   2    1.66    1.39
  -1 -11  -2    2.74    1.21
   1 -11   2    2.77    1.16
   1  11   2    5.19    1.59
  -1  11  -2    3.32    1.69
  -1  11  -2    2.96    1.23
   1  11   2    1.74    1.77
  -1  11  -2    1.90    0.74
   1  11   2    3.50    1.48
  -1  11  -2    2.57    1.38
  -1  11  -2    2.63    1.34
   1  11   2    2.47    1.16
   3 -11   2   13.49    1.30
  -3 -11  -2   14.17    1.87
   3 -11   2   11.40    1.31
  -3 -11  -2   15.66    1.89
  -3 -11  -2    9.78    1.55
   3 -11   2    9.31    1.51
  -3 -11  -2   12.54    1.47
  -3 -11  -2   14.90    2.07
   3 -11   2   11.21    1.40
   3  11   2   11.03    1.66
   3  11   2    9.73    1.74
   3  11   2   12.51    1.72
   3  11   2   10.28    1.46
  -3  11  -2   12.42    1.68
  -3  11  -2   13.36    1.47
  -3  11  -2   13.01    1.50
   3  11   2   10.80    1.24
   5 -11   2    9.59    1.64
  -5 -11  -2    8.61    1.71
  -5 -11  -2    9.28    1.81
  -5 -11  -2    9.83    1.46
   5 -11   2   11.03    1.10
  -5 -11  -2    7.98    1.61
  -5 -11  -2    6.80    1.69
   5 -11   2    9.28    1.13
  -5  11  -2   10.06    1.15
   5  11   2   10.30    1.20
[truncated: 2,860,576 more chars]
